# Supplementary material for: DNA methylation-mediated differential expression of DLX4 isoforms has opposing roles in leukemogenesis
Source: Cell Mol Biol Lett. 2022 Jul 26;27:59. doi: 10.1186/s11658-022-00358-0 (PMC9327205; doi:10.1186/s11658-022-00358-0)
Supplement: Supplementary file 1 — Additional file 1: Table S1. Primers and sequences used for RT-qPCR, RT-qMSP, BSP, RIP-PCR, LncRNA probe, and RNA interference. [file 11658_2022_358_MOESM1_ESM.xlsx]

## Sheet: venn_result7704
Names	total	elements
LncBase Predicted miRNA-sequencing starBase	1	hsa-miR-181d-5p
LncBase Predicted starBase	38	hsa-miR-520b
		hsa-miR-373-3p
		hsa-miR-17-5p
		hsa-miR-888-5p
		hsa-miR-302b-3p
		hsa-miR-3187-3p
		hsa-miR-519b-3p
		hsa-miR-3611
		hsa-miR-4677-3p
		hsa-miR-526b-3p
		hsa-miR-520a-3p
		hsa-miR-1277-5p
		hsa-miR-519c-3p
		hsa-miR-380-3p
		hsa-miR-302e
		hsa-miR-181b-5p
		hsa-miR-372-3p
		hsa-miR-519a-3p
		hsa-miR-519d-3p
		hsa-miR-4262
		hsa-miR-20b-5p
		hsa-miR-106b-5p
		hsa-miR-20a-5p
		hsa-miR-106a-5p
		hsa-miR-520c-3p
		hsa-miR-1224-5p
		hsa-miR-302c-3p
		hsa-miR-302a-3p
		hsa-miR-512-3p
		hsa-miR-520d-3p
		hsa-miR-450b-5p
		hsa-miR-520e
		hsa-miR-628-5p
		hsa-miR-181a-5p
		hsa-miR-93-5p
		hsa-miR-340-5p
		hsa-miR-181c-5p
		hsa-miR-302d-3p
LncBase Predicted miRNA-sequencing	3	hsa-miR-9-5p
		hsa-miR-19a-5p
		hsa-miR-3144-3p
starBase	17	hsa-miR-2114-5p
		hsa-miR-18b-5p
		hsa-miR-18a-5p
		hsa-miR-3140-3p
		hsa-miR-4735-3p
		hsa-miR-876-5p
		hsa-miR-200c-3p
		hsa-miR-200b-3p
		hsa-miR-590-5p
		hsa-miR-605-3p
		hsa-miR-506-3p
		hsa-miR-124-3p
		hsa-miR-429
		hsa-miR-3167
		hsa-miR-760
		hsa-miR-21-5p
		hsa-miR-219a-2-3p
LncBase Predicted	600	hsa-miR-520f-3p
		hsa-miR-557
		hsa-miR-4743-3p
		hsa-miR-548ao-3p
		hsa-miR-4275
		hsa-miR-5088-5p
		hsa-miR-665
		hsa-miR-637
		hsa-miR-6756-3p
		hsa-miR-4493
		hsa-miR-5586-3p
		hsa-miR-509-3-5p
		hsa-miR-3690
		hsa-miR-4306
		hsa-miR-4709-3p
		hsa-miR-6745
		hsa-miR-4802-3p
		hsa-miR-500b-5p
		hsa-miR-3975
		hsa-miR-548aj-3p
		hsa-miR-3127-5p
		hsa-miR-185-5p
		hsa-miR-3200-5p
		hsa-miR-548s
		hsa-miR-4477b
		hsa-miR-6876-5p
		hsa-miR-548ah-5p
		hsa-miR-7-2-3p
		hsa-miR-6891-5p
		hsa-miR-3123
		hsa-miR-4693-5p
		hsa-miR-4768-5p
		hsa-miR-3680-5p
		hsa-miR-6807-3p
		hsa-miR-4283
		hsa-miR-922
		hsa-miR-6832-5p
		hsa-miR-548o-3p
		hsa-miR-181a-2-3p
		hsa-miR-6814-5p
		hsa-miR-335-3p
		hsa-miR-4789-3p
		hsa-miR-4284
		hsa-miR-367-5p
		hsa-miR-4695-3p
		hsa-miR-562
		hsa-miR-5581-5p
		hsa-miR-4328
		hsa-miR-27a-5p
		hsa-miR-875-5p
		hsa-miR-1245a
		hsa-miR-650
		hsa-miR-6515-3p
		hsa-miR-3667-5p
		hsa-miR-6884-5p
		hsa-miR-6499-3p
		hsa-miR-4635
		hsa-miR-4531
		hsa-miR-3163
		hsa-miR-5692a
		hsa-miR-548f-3p
		hsa-miR-4732-5p
		hsa-miR-6796-5p
		hsa-miR-7-1-3p
		hsa-miR-2110
		hsa-miR-3617-5p
		hsa-miR-6513-3p
		hsa-miR-4659a-3p
		hsa-miR-3662
		hsa-miR-146a-5p
		hsa-miR-8070
		hsa-miR-10a-5p
		hsa-miR-892c-5p
		hsa-miR-6130
		hsa-miR-29b-2-5p
		hsa-miR-380-5p
		hsa-miR-19b-1-5p
		hsa-miR-6759-3p
		hsa-miR-500a-5p
		hsa-miR-6516-5p
		hsa-miR-6860
		hsa-miR-4267
		hsa-miR-3653-3p
		hsa-miR-758-3p
		hsa-miR-3150b-3p
		hsa-miR-6858-5p
		hsa-miR-3613-3p
		hsa-miR-510-5p
		hsa-miR-548a-5p
		hsa-miR-548ar-3p
		hsa-miR-4690-3p
		hsa-miR-497-5p
		hsa-miR-559
		hsa-miR-4726-3p
		hsa-miR-6868-3p
		hsa-miR-1267
		hsa-miR-4668-5p
		hsa-miR-4644
		hsa-miR-127-5p
		hsa-miR-548b-5p
		hsa-miR-4663
		hsa-miR-589-3p
		hsa-miR-4419a
		hsa-miR-320c
		hsa-miR-6818-3p
		hsa-miR-653-5p
		hsa-miR-6515-5p
		hsa-miR-6836-3p
		hsa-miR-6797-5p
		hsa-miR-548x-5p
		hsa-miR-4685-5p
		hsa-miR-6888-3p
		hsa-miR-513a-3p
		hsa-miR-95-5p
		hsa-miR-5590-3p
		hsa-miR-24-3p
		hsa-miR-6825-5p
		hsa-miR-3934-5p
		hsa-miR-4302
		hsa-miR-655-3p
		hsa-miR-4443
		hsa-miR-4528
		hsa-miR-7157-5p
		hsa-miR-507
		hsa-miR-4765
		hsa-miR-3619-5p
		hsa-miR-3190-3p
		hsa-miR-548m
		hsa-miR-6733-5p
		hsa-miR-18b-3p
		hsa-miR-323a-3p
		hsa-miR-616-5p
		hsa-miR-6829-3p
		hsa-miR-10a-3p
		hsa-miR-6505-5p
		hsa-miR-129-5p
		hsa-miR-548n
		hsa-miR-217
		hsa-miR-892b
		hsa-miR-548ak
		hsa-miR-6886-3p
		hsa-miR-2467-5p
		hsa-miR-5688
		hsa-miR-3679-5p
		hsa-miR-548c-5p
		hsa-miR-20a-3p
		hsa-miR-6787-3p
		hsa-miR-4672
		hsa-miR-664b-3p
		hsa-miR-1825
		hsa-miR-5706
		hsa-miR-3925-5p
		hsa-miR-1301-3p
		hsa-miR-3677-5p
		hsa-miR-371b-3p
		hsa-miR-7112-3p
		hsa-miR-938
		hsa-miR-1266-5p
		hsa-miR-3074-3p
		hsa-miR-8071
		hsa-miR-8055
		hsa-miR-3612
		hsa-miR-3192-3p
		hsa-miR-1231
		hsa-miR-6735-5p
		hsa-miR-5680
		hsa-miR-4649-3p
		hsa-miR-6805-3p
		hsa-miR-6880-5p
		hsa-miR-548aj-5p
		hsa-miR-875-3p
		hsa-miR-548ap-5p
		hsa-miR-1304-5p
		hsa-miR-4689
		hsa-miR-548ad-5p
		hsa-miR-3605-5p
		hsa-miR-6800-5p
		hsa-miR-506-5p
		hsa-miR-5003-3p
		hsa-miR-6129
		hsa-miR-653-3p
		hsa-miR-6871-3p
		hsa-miR-548p
		hsa-miR-371a-3p
		hsa-miR-6762-3p
		hsa-miR-4436b-3p
		hsa-miR-3137
		hsa-miR-6791-3p
		hsa-miR-543
		hsa-miR-4419b
		hsa-miR-4291
		hsa-miR-7977
		hsa-miR-548ae-5p
		hsa-miR-211-3p
		hsa-miR-4433b-5p
		hsa-miR-4659b-3p
		hsa-miR-5011-5p
		hsa-miR-548ar-5p
		hsa-miR-6768-5p
		hsa-miR-1249-5p
		hsa-miR-4282
		hsa-miR-1305
		hsa-miR-337-3p
		hsa-miR-4763-3p
		hsa-miR-6810-5p
		hsa-miR-4685-3p
		hsa-miR-6765-3p
		hsa-miR-548i
		hsa-miR-5585-5p
		hsa-miR-4652-3p
		hsa-miR-550b-3p
		hsa-miR-421
		hsa-miR-519e-3p
		hsa-miR-641
		hsa-miR-1285-3p
		hsa-miR-6894-3p
		hsa-miR-7153-5p
		hsa-miR-3941
		hsa-miR-30a-3p
		hsa-miR-548d-3p
		hsa-miR-8080
		hsa-miR-8077
		hsa-miR-4483
		hsa-miR-203a-5p
		hsa-miR-6733-3p
		hsa-miR-548az-5p
		hsa-miR-4796-3p
		hsa-miR-3657
		hsa-miR-3678-3p
		hsa-miR-148a-3p
		hsa-miR-5699-5p
		hsa-miR-4432
		hsa-miR-5692c
		hsa-miR-4433a-3p
		hsa-miR-3591-5p
		hsa-miR-4482-3p
		hsa-miR-6502-5p
		hsa-miR-3148
		hsa-miR-570-3p
		hsa-miR-2113
		hsa-miR-4762-3p
		hsa-miR-4757-5p
		hsa-miR-3135a
		hsa-miR-548h-3p
		hsa-miR-3065-5p
		hsa-miR-4779
		hsa-miR-3126-3p
		hsa-miR-6760-5p
		hsa-miR-5001-3p
		hsa-miR-3680-3p
		hsa-miR-548am-5p
		hsa-miR-548t-3p
		hsa-miR-4784
		hsa-miR-5690
		hsa-miR-4418
		hsa-miR-7152-5p
		hsa-miR-362-5p
		hsa-miR-7113-3p
		hsa-miR-5681a
		hsa-miR-3606-3p
		hsa-miR-4680-5p
		hsa-miR-7855-5p
		hsa-miR-504-3p
		hsa-miR-548as-5p
		hsa-miR-619-3p
		hsa-miR-573
		hsa-miR-3912-5p
		hsa-miR-660-3p
		hsa-miR-4731-3p
		hsa-miR-765
		hsa-miR-5093
		hsa-miR-4422
		hsa-miR-4511
		hsa-miR-4309
		hsa-miR-3184-5p
		hsa-miR-320d
		hsa-miR-6128
		hsa-miR-4714-5p
		hsa-miR-3926
		hsa-miR-2355-3p
		hsa-miR-3176
		hsa-miR-590-3p
		hsa-miR-548u
		hsa-miR-502-5p
		hsa-miR-4519
		hsa-miR-6774-5p
		hsa-miR-7641
		hsa-miR-1297
		hsa-miR-664a-3p
		hsa-miR-513b-3p
		hsa-miR-143-5p
		hsa-miR-4522
		hsa-miR-635
		hsa-miR-511-5p
		hsa-miR-6875-3p
		hsa-miR-372-5p
		hsa-miR-1253
		hsa-miR-4759
		hsa-miR-6769b-5p
		hsa-miR-1185-5p
		hsa-miR-361-5p
		hsa-miR-6501-3p
		hsa-miR-1273d
		hsa-miR-3116
		hsa-miR-1243
		hsa-miR-30e-3p
		hsa-miR-761
		hsa-miR-3198
		hsa-miR-548ae-3p
		hsa-miR-6893-5p
		hsa-miR-6750-3p
		hsa-miR-6778-3p
		hsa-miR-4310
		hsa-miR-518a-5p
		hsa-miR-6514-5p
		hsa-miR-4496
		hsa-miR-4782-5p
		hsa-miR-4698
		hsa-miR-4795-3p
		hsa-miR-5681b
		hsa-miR-1323
		hsa-miR-548w
		hsa-miR-4650-5p
		hsa-miR-1273g-3p
		hsa-miR-1252-5p
		hsa-miR-4253
		hsa-miR-216b-5p
		hsa-miR-2681-5p
		hsa-miR-4679
		hsa-miR-3616-5p
		hsa-miR-6779-3p
		hsa-miR-371b-5p
		hsa-miR-6808-5p
		hsa-miR-6837-5p
		hsa-miR-940
		hsa-miR-98-3p
		hsa-miR-548d-5p
		hsa-miR-3157-3p
		hsa-miR-33b-3p
		hsa-miR-4653-5p
		hsa-miR-4668-3p
		hsa-miR-6855-5p
		hsa-miR-1261
		hsa-miR-545-3p
		hsa-miR-5703
		hsa-miR-548aa
		hsa-miR-154-3p
		hsa-miR-1270
		hsa-miR-146a-3p
		hsa-miR-93-3p
		hsa-miR-7151-3p
		hsa-miR-548j-3p
		hsa-miR-10b-5p
		hsa-miR-651-3p
		hsa-miR-548av-3p
		hsa-miR-148b-5p
		hsa-miR-3187-5p
		hsa-miR-3121-3p
		hsa-miR-3182
		hsa-miR-5692b
		hsa-miR-612
		hsa-miR-6742-5p
		hsa-miR-363-5p
		hsa-miR-548aq-5p
		hsa-miR-7851-3p
		hsa-miR-4254
		hsa-miR-126-5p
		hsa-miR-548bb-3p
		hsa-miR-6506-5p
		hsa-miR-4662b
		hsa-miR-580-3p
		hsa-miR-6881-3p
		hsa-miR-5193
		hsa-miR-6739-5p
		hsa-miR-1206
		hsa-miR-548am-3p
		hsa-miR-424-5p
		hsa-miR-371a-5p
		hsa-miR-651-5p
		hsa-miR-548e-5p
		hsa-miR-4261
		hsa-miR-376c-3p
		hsa-miR-6826-3p
		hsa-miR-1322
		hsa-miR-4524a-3p
		hsa-miR-4781-3p
		hsa-miR-4758-3p
		hsa-miR-2681-3p
		hsa-miR-4429
		hsa-miR-3609
		hsa-miR-548aw
		hsa-miR-1257
		hsa-miR-6512-3p
		hsa-miR-4711-5p
		hsa-miR-548a-3p
		hsa-miR-3646
		hsa-miR-6126
		hsa-miR-4459
		hsa-miR-146b-5p
		hsa-miR-548au-5p
		hsa-miR-494-3p
		hsa-miR-19b-2-5p
		hsa-miR-4727-5p
		hsa-miR-548ah-3p
		hsa-miR-620
		hsa-miR-6780a-3p
		hsa-miR-4478
		hsa-miR-2052
		hsa-miR-4307
		hsa-miR-3664-3p
		hsa-miR-451b
		hsa-let-7f-2-3p
		hsa-miR-6761-5p
		hsa-miR-7844-5p
		hsa-miR-301a-5p
		hsa-miR-1295b-5p
		hsa-miR-4660
		hsa-miR-5047
		hsa-miR-7856-5p
		hsa-miR-548ap-3p
		hsa-miR-6127
		hsa-miR-4670-3p
		hsa-miR-6806-3p
		hsa-miR-4720-5p
		hsa-miR-6758-3p
		hsa-miR-1237-3p
		hsa-miR-6133
		hsa-miR-4446-3p
		hsa-miR-3127-3p
		hsa-miR-4517
		hsa-miR-4510
		hsa-miR-5189-5p
		hsa-miR-4661-3p
		hsa-miR-3133
		hsa-miR-4476
		hsa-miR-8063
		hsa-miR-103a-3p
		hsa-miR-203b-3p
		hsa-miR-501-5p
		hsa-miR-4696
		hsa-miR-1296-3p
		hsa-miR-8062
		hsa-miR-5008-5p
		hsa-miR-4700-3p
		hsa-miR-1284
		hsa-miR-4287
		hsa-miR-3185
		hsa-miR-527
		hsa-miR-4270
		hsa-miR-450a-1-3p
		hsa-miR-3929
		hsa-miR-4755-3p
		hsa-miR-4705
		hsa-miR-5094
		hsa-miR-3921
		hsa-miR-759
		hsa-miR-30d-3p
		hsa-miR-4435
		hsa-miR-4500
		hsa-miR-708-5p
		hsa-miR-548t-5p
		hsa-miR-488-3p
		hsa-miR-6840-3p
		hsa-miR-6764-5p
		hsa-miR-548y
		hsa-miR-548ab
		hsa-miR-3928-5p
		hsa-miR-6079
		hsa-miR-3914
		hsa-miR-4279
		hsa-miR-466
		hsa-miR-320a
		hsa-miR-6819-5p
		hsa-miR-1271-5p
		hsa-miR-4662a-3p
		hsa-miR-186-5p
		hsa-miR-6747-3p
		hsa-miR-548ay-5p
		hsa-miR-548j-5p
		hsa-miR-7161-5p
		hsa-miR-3915
		hsa-miR-1827
		hsa-miR-5695
		hsa-miR-1299
		hsa-miR-548c-3p
		hsa-miR-4308
		hsa-miR-7162-3p
		hsa-miR-320b
		hsa-miR-4639-5p
		hsa-miR-5583-3p
		hsa-miR-3188
		hsa-miR-3664-5p
		hsa-miR-7-5p
		hsa-miR-1236-5p
		hsa-miR-4330
		hsa-miR-6830-3p
		hsa-miR-1283
		hsa-miR-130b-5p
		hsa-miR-4803
		hsa-miR-887-5p
		hsa-miR-548z
		hsa-miR-485-5p
		hsa-miR-1250-3p
		hsa-miR-4433b-3p
		hsa-miR-892a
		hsa-miR-6734-3p
		hsa-miR-122-5p
		hsa-miR-579-3p
		hsa-miR-577
		hsa-miR-548f-5p
		hsa-miR-24-1-5p
		hsa-miR-4295
		hsa-miR-6888-5p
		hsa-miR-6835-3p
		hsa-miR-107
		hsa-miR-5010-3p
		hsa-miR-6507-5p
		hsa-miR-3942-3p
		hsa-miR-495-3p
		hsa-miR-4775
		hsa-miR-1244
		hsa-miR-6812-5p
		hsa-miR-6728-5p
		hsa-miR-373-5p
		hsa-miR-548o-5p
		hsa-miR-4516
		hsa-miR-409-3p
		hsa-miR-548aq-3p
		hsa-miR-4738-3p
		hsa-miR-876-3p
		hsa-miR-3922-3p
		hsa-miR-423-5p
		hsa-miR-425-5p
		hsa-miR-6071
		hsa-miR-513c-3p
		hsa-miR-548az-3p
		hsa-miR-6879-5p
		hsa-miR-5685
		hsa-miR-889-3p
		hsa-miR-338-3p
		hsa-miR-4434
		hsa-miR-153-5p
		hsa-miR-3614-3p
		hsa-miR-509-5p
		hsa-miR-944
		hsa-miR-548e-3p
		hsa-miR-4695-5p
		hsa-miR-33a-3p
		hsa-miR-29b-1-5p
		hsa-miR-548ac
		hsa-miR-548g-3p
		hsa-miR-515-3p
		hsa-miR-3665
		hsa-miR-5095
		hsa-miR-369-3p
		hsa-miR-410-3p
		hsa-miR-655-5p
		hsa-miR-7160-5p
		hsa-miR-6720-5p
		hsa-miR-514a-5p
		hsa-miR-877-3p
		hsa-miR-6882-5p
		hsa-miR-3190-5p
		hsa-miR-6885-3p
		hsa-miR-6756-5p
		hsa-miR-197-3p
		hsa-miR-6734-5p
		hsa-miR-155-5p
		hsa-miR-326
		hsa-miR-548x-3p
		hsa-miR-5582-3p
		hsa-miR-24-2-5p
		hsa-miR-205-3p
		hsa-miR-548g-5p
		hsa-miR-548h-5p
		hsa-miR-6738-3p
		hsa-miR-8066
		hsa-miR-4780
		hsa-miR-5693
		hsa-miR-4801
		hsa-miR-3935
		hsa-miR-3529-3p
		hsa-miR-5088-3p
		hsa-miR-4768-3p
		hsa-miR-5004-5p
		hsa-miR-552-3p
		hsa-miR-6124
		hsa-miR-411-5p
		hsa-miR-433-3p
		hsa-miR-5187-5p
		hsa-miR-4646-3p
		hsa-miR-1293
		hsa-miR-4428
		hsa-miR-6830-5p
		hsa-miR-1252-3p
		hsa-miR-4502
		hsa-miR-744-3p
		hsa-miR-512-5p
		hsa-miR-3152-5p
		hsa-miR-539-5p
miRNA-sequencing	13	hsa-miR-28-5p
		hsa-miR-4448
		hsa-miR-574-3p
		hsa-miR-584-5p
		hsa-miR-29b-3p
		hsa-miR-15a-5p
		hsa-miR-4521
		hsa-miR-4447
		hsa-miR-9-3p
		hsa-miR-218-5p
		hsa-miR-4772-3p
		hsa-miR-574-5p
		hsa-miR-33b-5p
