# Supplementary material for: DNA methylation-mediated differential expression of DLX4 isoforms has opposing roles in leukemogenesis
Source: Cell Mol Biol Lett. 2022 Jul 26;27:59. doi: 10.1186/s11658-022-00358-0 (PMC9327205; doi:10.1186/s11658-022-00358-0)
Supplement: Supplementary file 2 — Additional file 2: Table S2. mRNA expression analyzed by RNA-seq in K562 cell after BP1 overexpression (original data). [file 11658_2022_358_MOESM2_ESM.xlsx]

## Sheet: venn_result4229
Names	total	elements
TargetScan mRNA-sequencing miRDB mirDIP starBase	10	SLC10A7
		CAMSAP2
		MTPN
		YTHDF3
		PHTF2
		PITPNB
		MBOAT2
		LARP4
		SRPK2
		CREBRF
TargetScan mRNA-sequencing miRDB mirDIP	2	IGSF11
		TBC1D1
TargetScan mRNA-sequencing mirDIP starBase	6	DIP2A
		UBE2W
		PKN2
		SVIP
		SHOC2
		CSNK1G1
mRNA-sequencing miRDB mirDIP starBase	61	RAD23B
		LCOR
		EPB41L3
		ZBTB41
		AHCTF1
		ACER3
		USP15
		CHD7
		ZFP36L1
		TBL1XR1
		SOX6
		PUDP
		DOCK7
		GTPBP3
		ASPH
		RIMKLB
		PER3
		BRD1
		PRKCE
		GRB10
		CEBPG
		MSI2
		CARF
		RASSF1
		MIGA2
		WASF1
		DARS
		KCTD10
		TGIF2
		SMAP1
		NAP1L1
		ADARB1
		FNIP2
		CCNJ
		ZNF268
		STARD4
		JADE2
		PPIP5K2
		ZKSCAN3
		BACH2
		ACSL4
		BRWD1
		HLTF
		MEF2A
		VPS41
		HDAC9
		ATG5
		PDPK1
		SLC25A25
		GAPVD1
		TBC1D4
		BCL2L11
		ZNF571
		PAFAH1B2
		SH2B3
		ZMYND11
		SSX2IP
		UBP1
		RNF13
		ZNF562
		HIPK1
TargetScan miRDB mirDIP starBase	146	PDCD4
		ATP11C
		THRB
		GRIK2
		EPHA4
		ZNF655
		KCNQ5
		GNB4
		FHDC1
		ITSN1
		LIN28B
		YTHDC2
		ZNF136
		SOCS4
		MME
		NR4A3
		GPD1L
		WDR82
		GPBP1
		AVL9
		FAM3C
		FBXO34
		CCDC117
		LCLAT1
		IPPK
		CPEB4
		MBTPS2
		TARDBP
		ZDHHC21
		TM9SF3
		ZNF594
		ACAP2
		NOVA1
		CCP110
		PAX5
		KMT2C
		ARSJ
		LPP
		HECA
		YOD1
		YIPF4
		DCBLD2
		MIER3
		GDI1
		ENAH
		ARHGEF3
		SCD
		GID4
		ATXN3
		ADO
		TGFBR1
		E2F5
		ZNRF2
		LEMD3
		HOXD1
		POLQ
		MTMR9
		MTX3
		TBL1X
		NUS1
		DCUN1D1
		SACM1L
		CAPRIN2
		SEMA4G
		OTOGL
		TGFBR2
		HIPK2
		RLIM
		KITLG
		WNK1
		KRBOX4
		TMF1
		INPP5A
		TMEM106B
		NPTXR
		ATP2B1
		PARM1
		MITF
		HOXA1
		ARF6
		ZIC2
		BCLAF1
		NIPBL
		INO80D
		TMEM87B
		PROX1
		ZNF781
		ESR1
		IRS2
		ZNF780B
		DOCK4
		METAP1
		MYO1E
		KPNA4
		RCOR1
		IGF2BP2
		STIM2
		SPTY2D1
		TTC39A
		ABHD13
		SLC35E1
		MPP5
		MB21D2
		UNC80
		RASSF8
		SPRY4
		SIRT1
		SGK3
		CALM1
		SLC19A2
		AP1AR
		WASL
		PTEN
		RAB8B
		AFG3L2
		SLC2A3
		KRAS
		NR3C1
		NEK7
		SLC4A10
		C2CD5
		LGALSL
		PHIP
		BRAP
		GPR137C
		NPEPPS
		ZNF699
		NFIB
		TBPL1
		ZNF302
		ANKFY1
		ZNF449
		DOCK10
		ANKRD50
		RBM47
		ETS1
		TMEM131
		CTDSPL
		PPFIA1
		HEY2
		FOXP1
		ETV6
		FMNL2
		ONECUT2
		TBC1D9
		FKBP1A
TargetScan mRNA-sequencing starBase	2	NUP155
		ZNF23
mRNA-sequencing miRDB mirDIP	5	EN1
		MIA2
		POLI
		CAMKK1
		PPP1R12B
mRNA-sequencing miRDB starBase	5	FKTN
		PRKAR2A
		TTF1
		DMTN
		MED20
mRNA-sequencing mirDIP starBase	36	NRF1
		MAP2K4
		API5
		NCOA7
		NEMP1
		SLC37A3
		FAM192A
		SLC38A2
		MADD
		MCL1
		C19orf12
		PATZ1
		TMCC1
		IL6ST
		CSNK1G3
		NRCAM
		CBX5
		CDC14A
		NPM1
		ABI2
		WDR20
		SNX13
		CHMP3
		TFPI
		TGFBR3
		NDRG4
		DLC1
		CCDC25
		SLC25A32
		ZFP30
		MSL2
		CPEB2
		TRRAP
		CAB39
		ZC3H11A
		ZNF654
TargetScan miRDB mirDIP	23	PKNOX2
		LRRN1
		CALCR
		GRIK3
		ADAMTSL1
		MAP3K9
		SLC26A4
		CLMN
		KCNJ10
		RNF144B
		SLC26A9
		NKAIN2
		B3GALT1
		PCSK1
		GAD2
		RNF8
		USP9X
		TTBK1
		PRKG1
		ST8SIA3
		ZEB2
		YLPM1
		NCALD
TargetScan miRDB starBase	6	TBC1D24
		ASAH2B
		SLC2A14
		GATC
		DNAJC3
		RAB30
TargetScan mirDIP starBase	47	SLMAP
		SAMD4A
		HS3ST3A1
		ZSWIM1
		EPN2
		ING5
		PANK3
		FOXP2
		SHE
		TRAK2
		PGR
		EXO1
		FAM46C
		LIN7C
		BNC2
		ZNF697
		RBAK
		LBR
		KLF3
		NUFIP2
		MAP3K8
		TTLL7
		SF1
		CD163
		PAPD5
		RAB11A
		MYCBP
		CNOT6L
		ARIH1
		PICALM
		ASAH2
		CORO1C
		ZKSCAN1
		TRANK1
		BCL6
		TRPM7
		RAPGEF2
		DPYSL2
		CEP135
		PKNOX1
		DCAF16
		UBA6
		ABI1
		CYP26B1
		ACTA2
		CCDC92
		ANXA11
miRDB mirDIP starBase	687	ZNF799
		LMAN1
		LCORL
		GALNT3
		HIC2
		MAP3K3
		OSBPL8
		CHD1
		ITGA3
		ZNF83
		PCDHA13
		ST8SIA4
		CDK8
		CCAR1
		TUBB
		GCC2
		CHMP1B
		CBLL1
		BCL2
		PLCL2
		DUSP5
		USP42
		CDC42BPA
		CEP120
		CDK17
		NUDT12
		QKI
		AGT
		WASHC5
		IGDCC3
		CHMP2B
		SCHIP1
		MAGOHB
		GOT2
		RNF182
		PDAP1
		MTMR6
		AKIRIN1
		SLA
		ATP2B2
		PAWR
		MTMR12
		TAB2
		TANC2
		POLR3G
		ZNF586
		CPD
		THOC7
		MKLN1
		NEGR1
		TCFL5
		NOTCH2
		ANP32A
		NFAT5
		HERC3
		MELK
		CUL3
		PODXL
		FAM160A2
		FAM122B
		PCDHA12
		NR1D2
		WSB1
		ITGA2
		C2orf69
		GOLGA6L9
		NRXN1
		E2F7
		KIF1B
		PSRC1
		DUSP10
		MAPK1IP1L
		ST6GALNAC3
		LRRFIP1
		CNOT2
		CDC40
		ADCY1
		HMBS
		SLC25A24
		ZDHHC17
		MTF2
		AP1S3
		PAM
		OGFRL1
		PRKN
		RMND5A
		FMR1
		C6orf89
		ZDHHC7
		ENTPD6
		CTNNA1
		CBX4
		GHITM
		SH3TC2
		WDR33
		GPSM1
		BIRC6
		SAMHD1
		PTBP3
		EPC2
		NELFA
		CDON
		MMP14
		NLK
		KLHL15
		NBEA
		ZDHHC3
		FAM19A2
		TNPO1
		MRPL13
		CLASP1
		SNX5
		AFAP1
		PAPOLG
		PCNP
		CREB1
		DDX3Y
		IQCJ-SCHIP1
		TGFBRAP1
		SSB
		NUDT19
		ZNF544
		TCERG1
		PDE5A
		TOM1L1
		APOO
		RBBP7
		PPP1CB
		USP33
		FBXL17
		BHLHE40
		MCC
		STAU1
		DHX29
		METAP2
		PAN3
		XRN1
		CAMTA2
		NAB1
		ZNF559
		SLC35G2
		VCAN
		TMEM64
		MED12L
		CHIC1
		KIF3A
		TAB3
		PAK4
		KLHL42
		PDGFRA
		PLEKHJ1
		KLHL5
		NEXMIF
		OTULIN
		KCNC2
		CHURC1
		FNDC3B
		RNMT
		ASTN1
		MED26
		HOXA11
		SFMBT1
		DEK
		ZNF823
		DCN
		GSE1
		KCTD3
		LONRF1
		MTX2
		BMP2K
		FAM13B
		CCDC126
		AKT3
		ARL5A
		XPO7
		ZADH2
		ACTR2
		CBFA2T3
		B3GNT5
		PTGER3
		KANK1
		MBNL2
		MEX3B
		SLC25A37
		AP1G1
		CD4
		PTPRE
		MFSD6
		MECP2
		DIP2C
		TIMP3
		TMEM127
		SCOC
		DGKH
		PGRMC2
		PAFAH1B1
		C14orf28
		DNAJA4
		MINK1
		CNKSR3
		ARFGEF3
		IPO8
		PHC3
		RNF34
		TNFRSF11B
		FAM102B
		SECISBP2
		PAX9
		GPCPD1
		BCL9
		ZBTB2
		B4GALT1
		MED8
		ZFAND4
		FGD4
		RNF145
		DYNC1LI2
		FAM135A
		NACC2
		EPHA5
		ARMC8
		VPS36
		PRKCD
		ZFP36L2
		PCDHA2
		PCDHA11
		KLF6
		PIK3C2A
		DNAJC7
		PROSER1
		LTBP2
		HECW2
		PEAK1
		ZFHX4
		ABTB2
		VBP1
		MORC3
		STC1
		PLEKHA3
		PLA2G4A
		PCDHA9
		NAA50
		CRISPLD1
		GRK2
		ACVR1C
		ABI3BP
		ATM
		PRRC2C
		TUB
		PCDHAC2
		IPMK
		MAP7D2
		DENND5B
		TNS1
		NMT2
		CREBZF
		GREM1
		PRKAG2
		UBE2B
		JAZF1
		ARRDC4
		TCAIM
		EGR3
		PDIK1L
		KIF3B
		PRICKLE2
		TMEM94
		YWHAB
		SLC7A2
		TNFAIP1
		BTBD3
		PPP1R2
		PCDHA10
		PRDX3
		DDIT4
		PSAP
		DUSP6
		PCDH11Y
		FRMD8
		MGAT2
		CUL5
		ID4
		SLC16A6
		UBL3
		DIP2B
		NLN
		OOSP2
		SEC24C
		S1PR1
		HCN2
		MBNL1
		DHX57
		FOS
		PLAG1
		MYCBP2
		GRM5
		ENDOD1
		OXGR1
		IPO7
		BAG2
		CDKN2AIP
		CNTNAP2
		TRIM71
		CDC73
		KMT2A
		SLC12A5
		ACVR2B
		LMO3
		ZNF700
		PHF20L1
		NOG
		KLF15
		PCDHA1
		PTBP2
		TCF7L2
		GPD2
		ZNF800
		VANGL1
		QSER1
		TOR1AIP2
		PCDHA8
		EIF4A2
		COL6A3
		TMEFF1
		GPRIN3
		MAP2K1
		TMEM132B
		SETX
		RNF19A
		PPP2R5E
		DERL1
		IFT57
		MAP4K4
		ZNF266
		KPNB1
		MAMDC2
		ADAMTS5
		POM121
		TRNP1
		DDX3X
		GATM
		CDKN3
		ADCY9
		EMSY
		ATMIN
		ZNF420
		2022-09-08
		PUM1
		ARNT2
		SPOCK1
		APBA1
		GSKIP
		INPP5E
		KLHL2
		TAF9B
		CLUH
		G2E3
		RAB3IP
		SLC4A8
		SPECC1L
		ZNF181
		PCDHAC1
		CAND1
		ZFP14
		CECR2
		BBS7
		EXOSC2
		EVI2A
		LRRC8D
		DNAJC5
		GATA6
		RIN2
		TRIM2
		HYOU1
		OTUD4
		ERLIN2
		PPP1R9A
		PHLDA1
		LIF
		KDM5A
		H3F3B
		TMEM33
		ARL2BP
		NR2C2
		FRYL
		FAM126B
		SERTAD2
		ACVR2A
		MEGF10
		YWHAZ
		PGM2L1
		ANKRD52
		SNN
		ZC3H6
		NIPAL4
		CCDC6
		TNF
		IL1A
		BEX2
		RABGEF1
		LRBA
		NAPB
		OSBPL3
		SPAG9
		ZNF439
		CREB3
		GPATCH11
		SPP1
		FDFT1
		ATXN7
		REPS2
		CCNK
		ZNF468
		PDCD6IP
		IPO5
		ZNF479
		ZNF514
		ITGB8
		HIPK3
		MFAP3L
		SLC7A11
		ZIC3
		TXNDC12
		NAA15
		PCDHA7
		FIGN
		ZFAND6
		ZBTB4
		C8orf59
		GABRA1
		TNRC6B
		GLCCI1
		PNISR
		MYBL1
		ZNF664
		ZFP62
		ZNF563
		GFPT1
		NUCKS1
		YWHAG
		PCDHA5
		RALGAPB
		PPP3CB
		SRSF7
		GTF2H1
		TBCEL
		FAM102A
		MAPK1
		G3BP2
		PPP3R1
		USP46
		DMXL2
		HOXB4
		PGAP1
		TSC22D2
		SLC22A15
		TRDMT1
		BAZ2B
		CPSF6
		SLAIN2
		SYNCRIP
		CBX7
		F2R
		PHF2
		RFC1
		ANKRD44
		DNAJC21
		PI4K2B
		MRPS16
		SELENOI
		GPX8
		PDXDC1
		SLC25A36
		H2AFV
		GLS
		STS
		TMEM123
		OR51E2
		PLPP3
		PAXBP1
		PURB
		C16orf87
		LOX
		BAG4
		ATXN1
		CPOX
		NCOA2
		TRAK1
		ADM
		ELMSAN1
		SOWAHA
		WDR37
		NSUN7
		INPP4A
		AFTPH
		DNAL1
		BEND3
		POU2F1
		RRP15
		SBNO1
		SEC24A
		INO80
		ADAM11
		CTTNBP2NL
		PPP2R3A
		FSD1L
		LPCAT1
		SELENOT
		GIGYF1
		KAT2B
		ZNF440
		PCDHA6
		ZNF780A
		CDYL
		RLF
		PRTG
		MICU3
		PLAU
		AFF1
		AGFG1
		TBC1D14
		CA13
		TIA1
		TXNDC15
		SPTLC1
		ZBTB34
		VCPIP1
		EXOC5
		ACAD8
		PHLPP2
		MAB21L3
		LYRM1
		ARHGEF7
		ZNF704
		TMEM45A
		MPP7
		FBN2
		PHF3
		PCDHA4
		VAMP1
		ATP1B1
		MARK1
		CAMK2D
		NPAT
		SIPA1L2
		PRDM4
		ZNF527
		ZNF441
		TMEM165
		C12orf29
		KIAA1549L
		CPNE2
		PHOX2B
		FBXO33
		GOLGA1
		ZBTB43
		PIK3R3
		PARP11
		CHCHD7
		AGO4
		ZC3HAV1
		AASDHPPT
		CBLB
		RORB
		SS18L2
		POC1B-GALNT4
		SNAP25
		LMBRD2
		COPS2
		PPP1R3B
		CALR
		GOLGA8A
		LPCAT2
		SRGAP2
		CD2AP
		AK9
		MYH10
		STXBP5
		ZNF124
		DRAM1
		ZNF217
		CRIM1
		TULP4
		MEGF9
		NR6A1
		MAP3K10
		CRYBG3
		RNF115
		CD46
		PER2
		TFRC
		ILF3
		TADA1
		ZFP82
		RAPGEF4
		KPNA1
		PBX3
		GALNT4
		RAN
		FOXK1
		C1orf109
		UBE2D1
		SEL1L
		ADGRG6
		CLOCK
		KATNBL1
		ACYP1
		PHACTR4
		ZNF140
		EPB41
		CARM1
		TAF1A
		SESN3
		PPARA
		RORA
		PNRC2
		SENP2
		RAP1B
		ZNF283
		CAPRIN1
		LIFR
		MGA
		MTURN
		ANKRD13C
		ZNF844
		HSPA5
		LIMCH1
		RALA
		FNDC3A
		SPIRE1
		HK2
		RASSF2
		ZNF14
		ERO1A
		ATP8A1
		RECK
		SIX4
		JARID2
		HSP90B1
		PRPF18
		SORD
		TOGARAM1
		PRLR
		FAT3
		WTAP
		PCDHA3
		KLHL29
		OSBPL11
		DEPTOR
		CCDC88C
		SERPINE1
		ZNF470
		MAP1B
		AKAP5
		MLEC
		SLITRK1
		ARF3
		PPP1R3C
		RAD21
		SIK3
		SS18L1
		CLIP1
		TLL1
		BLOC1S6
		BCL11A
		UBE3C
		ETNK1
		CD69
		ATP2A2
		TGFBI
		SNAI2
		TAOK1
		HEATR3
		TADA2B
		FAM160A1
		COQ2
		ATP8B1
		SIN3B
		SEMA4C
		RNF6
		DPY19L1
		RPS6KA3
		KIAA0825
		DNAJC13
		GOLGA8B
		RPS6KB1
		RNF169
mRNA-sequencing miRDB	6	RFX3
		ZSCAN16
		RAB1A
		GPATCH2L
		OSBPL6
		LHX6
mRNA-sequencing mirDIP	4	GOLGA8EP
		KIAA0232
		SFR1
		RANBP3
mRNA-sequencing starBase	140	ZEB1
		INIP
		ZNF623
		JADE1
		VMP1
		ARHGEF26
		TCF19
		VEGFA
		ZNF611
		CTDP1
		TACC1
		RNF146
		PLEKHB2
		D2HGDH
		RAB4A
		UVSSA
		ATP2B4
		CARNMT1
		PPP4R2
		PMS1
		SLC13A3
		RHOBTB1
		COL1A2
		ZNF776
		EHHADH
		ARV1
		RAP1A
		TPD52L2
		ZNF248
		NEDD4
		TBC1D5
		RTN3
		SH3GLB1
		SLC25A44
		PLEKHG2
		SLC12A2
		IREB2
		STOM
		MTCH1
		SLC35G1
		USP45
		DKC1
		MFSD1
		LASP1
		KCTD20
		VDR
		UBXN8
		ZNF512
		RREB1
		ZNF841
		KLHL12
		HELLS
		HMGCL
		KIAA1191
		C19orf54
		C2CD2
		SLC38A1
		RRM2B
		ERCC6L
		TBCK
		DSN1
		ATG16L1
		RPS6KC1
		NBPF15
		NADK2
		DCAF5
		RNF14
		ACSL3
		DCP1A
		SLC6A6
		RACGAP1
		HVCN1
		AKNA
		HPS4
		TCF4
		SYTL4
		SGK1
		MSANTD3
		PPM1E
		PWWP2A
		FAM91A1
		GNA13
		SSBP2
		BBX
		IFT74
		SASH1
		ZNF717
		AMFR
		TSC1
		DCAF6
		SEC24B
		WDR7
		CCDC91
		ZNF26
		PREPL
		MXD1
		UBE3A
		PFKFB4
		JDP2
		RUFY2
		SLC16A1
		DCAF17
		L3MBTL1
		ASCC3
		TGM2
		LIN54
		ZNF274
		ZNF148
		FOPNL
		AGPAT3
		UHMK1
		USPL1
		NCAPG2
		CLDND1
		PHKA1
		FAM168B
		CTH
		HPGD
		ARHGAP19
		GOPC
		CPPED1
		DNAJC6
		CEP57L1
		NSF
		CLCN5
		HOMER1
		SLC9A1
		MRPS27
		DST
		PIP4K2C
		ZNF180
		HNRNPA3
		CUL4A
		UBIAD1
		C2orf42
		SMARCA2
		RNF157
		VPS13C
		LRRC14
		DNAJC10
TargetScan miRDB	10	C8orf44-SGK3
		KCNA4
		AMER2
		KIAA1324L
		CDC5L
		RPS6KA6
		ADARB2
		ASIC1
		SLC35F3
		STRN
TargetScan mirDIP	12	LGI2
		USP9Y
		ZNF536
		PKP2
		RCN2
		GNAO1
		SLC35F1
		TOX
		KIAA1024
		PTGR2
		SIAE
		ROBO2
TargetScan starBase	13	SOCS3
		RNF152
		ELP4
		ZNF300
		ZNF256
		CACNA2D1
		ZIK1
		MCUR1
		KAT7
		ASAH2C
		EPC1
		ZNF394
		ZNF791
miRDB mirDIP	161	2022-09-03
		CRNKL1
		DDX5
		CCT8L2
		BANK1
		PTPN22
		BMP3
		LUZP1
		MLF1
		SLITRK4
		CDH8
		HEPHL1
		NMNAT2
		KCNK10
		ELAVL2
		SIX2
		WIF1
		WNT16
		ADAMTS6
		KCNH1
		LRRC32
		EXD1
		TNK1
		TMEM196
		TTC39B
		GLIS3
		ACSL1
		VIP
		BTBD11
		IL25
		HRH1
		TRPM3
		SMCO1
		DNAH8
		UNC5D
		POMC
		ZNF814
		PSPC1
		LMO1
		LIN28A
		AAK1
		ESM1
		CALB1
		GPR83
		CNTN4
		CTIF
		RIOX2
		SYNC
		GPR22
		ISPD
		CNR1
		PRH2
		MAP10
		TMEM47
		CHL1
		CEP83
		PLSCR5
		DYNC2H1
		TPRX1
		DIRAS3
		PSG9
		DSC3
		ADGRB3
		KLF7
		BOLL
		FUT9
		CCL8
		PURG
		PAK5
		SYNPR
		IMPG1
		C15orf56
		DDX60L
		GP5
		NKX3-2
		DPP10
		C15orf48
		DCLK3
		UNC5A
		KCNA1
		DMRT3
		CDS1
		PALM2
		HLF
		NAALADL2
		RSPO2
		DZANK1
		RPE65
		DSE
		MIP
		MAP1A
		ITGA6
		PLCXD3
		GRM1
		FHAD1
		CNKSR2
		NUFIP1
		CACNA2D2
		CD302
		FLT1
		CDC14B
		ADAM28
		AKAP6
		CAPS2
		SLITRK2
		ZSCAN23
		C12orf56
		ECT2L
		HOXC8
		SLC24A3
		PLPPR4
		MID2
		SYT16
		TMEM26
		IQGAP2
		RYR3
		ADAMTS18
		TAF5L
		SYNPO2
		CARD11
		HAO1
		MUC7
		DCLK1
		CDX2
		ANO1
		PSG5
		TREML4
		LCTL
		SLC5A9
		MTMR10
		SEMA3B
		GPR88
		GPR26
		NWD2
		ZNF329
		DLG2
		LEFTY2
		MYH15
		TNFSF4
		BPTF
		ELAVL4
		PPM1B
		ZSWIM2
		PCDH19
		IL2
		TET2
		CNTNAP3
		TMEM144
		WSCD2
		GABRA4
		PDE11A
		CLVS1
		ATP6V1C2
		ETFBKMT
		HEMGN
		DCAF12L1
		GALNT16
		RFTN2
		MDH1B
		CSF2RB
		VHL
miRDB starBase	129	C12orf66
		PPM1A
		CDCA4
		B3GALT5
		IRS1
		TNFAIP6
		ZNF709
		ERMAP
		TM9SF4
		PTPN4
		ZFP1
		PIAS1
		PRELID2
		C12orf49
		EMB
		PNMA2
		LNPK
		RPL28
		SRGAP1
		ZNF121
		GPAM
		ZNF550
		PIK3R1
		NEURL1B
		TMLHE
		UGT8
		USP8
		MAEA
		TNIK
		DUSP22
		GTF2E1
		ST6GALNAC5
		ARHGEF12
		SLC16A7
		AKIRIN2
		ARIH2
		ADAMTS19
		ALG13
		TMEM14A
		DPPA3
		C1orf52
		KDELR3
		SOAT1
		ATL3
		MSANTD3-TMEFF1
		ZMYM1
		L1CAM
		MS4A1
		LATS1
		2022-03-06
		NFATC2
		CD48
		SLC35A3
		KCTD12
		ZNF326
		FASTKD1
		ZNF37A
		TMED4
		PATL1
		TESMIN
		ZNF345
		RNF217
		ATF1
		RGPD5
		DIDO1
		ANTXR1
		UBE2D3
		ZFP90
		ABHD18
		GTSE1
		CTTNBP2
		MKNK2
		ZNF44
		VKORC1L1
		CCNQ
		NAAA
		EYA3
		BOD1L1
		MAPK8
		ZNF426
		WWC3
		PQLC1
		OSBPL2
		SPAG1
		SLC7A1
		CLTRN
		RAB18
		RGPD6
		ZNF850
		MLXIP
		OTUD1
		IKZF5
		PTPDC1
		PROM2
		RAB3C
		RAB3GAP1
		GRK6
		ATP8B2
		MOSPD2
		MAGI3
		PLXNC1
		LEPROT
		RALGAPA2
		KLLN
		TMEM9B
		ZNF101
		LIG4
		JCAD
		ASXL3
		IKBIP
		ANKEF1
		ZNF597
		ZFP91
		RAI1
		STXBP6
		CEP97
		ENSA
		GNAQ
		ZNF584
		MPZL3
		SERTM1
		SALL4
		EIF2AK1
		IFT81
		DENND4C
		ZNF443
		SCAMP2
		KHDC1
		VPS13B
mirDIP starBase	492	FSTL1
		KCNMA1
		2022-09-11
		KLHL14
		CCNB1
		ERG
		CHD9
		GDA
		AGPAT1
		MET
		GSTCD
		TNS3
		TEAD1
		SLK
		NOL8
		USP6NL
		EED
		ATL2
		CEP350
		NEFH
		TIAL1
		FBXO11
		FRS2
		EMC1
		PPP1R3D
		CETN3
		CDK1
		HS2ST1
		CAMTA1
		CARD8
		EMX2
		CNOT1
		EXOC2
		HSF2
		THAP1
		UBN2
		FUT4
		GMFB
		RPRD1B
		LONRF2
		AHNAK
		AHR
		CAMSAP1
		SORBS2
		ZNF667
		TFEC
		CASC4
		HOXB8
		SUSD6
		XIAP
		KALRN
		NF1
		KIAA1551
		UBE2J1
		HMBOX1
		ARHGAP26
		RNF43
		ZNF677
		CDS2
		MAST4
		CCDC14
		UNKL
		POU3F2
		GPM6A
		CCSER2
		HNRNPH1
		ATP11B
		DCAF4
		WDFY3
		ANKH
		SHQ1
		CXCL2
		SLC25A4
		APPL2
		TMX3
		TWISTNB
		NEO1
		CFL2
		STAG1
		TMEM181
		HS6ST1
		RPRD1A
		SYNE1
		SLC24A1
		CACNB2
		EN2
		RHOQ
		LRP12
		ZFYVE16
		RAP2A
		C3orf58
		ZCCHC2
		PDIA6
		CA5B
		FBXL3
		MBP
		NREP
		SV2A
		HOOK1
		ANKRD33B
		RPAP2
		ATRNL1
		TMEM135
		POM121C
		NSMAF
		TLK2
		RPN2
		DOPEY1
		CPT1A
		SUCLG2
		DNAJB14
		PEBP1
		CYR61
		DTNA
		PROCR
		LAPTM4B
		BAIAP2
		ZNF280D
		PSD3
		RFX2
		HMGB1
		WWC2
		SLC39A14
		CRY2
		STAG2
		ATP11A
		ARL5B
		FAS
		ZNF117
		NKRF
		URI1
		PAG1
		PACS2
		MERTK
		RUNX1
		GABRG1
		EGR1
		FAM171A1
		DYRK2
		MTF1
		POLA1
		TBC1D2B
		CGGBP1
		ELN
		SAMD9L
		EDNRB
		PEX13
		CACUL1
		STAT3
		PPP2R5C
		WDR36
		ADAM9
		DDX52
		MATN3
		PCNX4
		SIPA1L1
		FBXO5
		PCID2
		LTN1
		KLF12
		EREG
		PCGF2
		SRGN
		MTUS1
		CAMK2G
		HMGB2
		ZCCHC14
		CREBL2
		PRPF40A
		THAP2
		CD59
		CAPZA1
		BMPR2
		USP31
		SOX5
		SP1
		SLC9A6
		HTT
		BAZ2A
		CXCL12
		AKAP9
		ARAP2
		MRPS23
		FAR1
		SNX30
		TSG101
		STRBP
		RBM22
		SHROOM3
		COQ8A
		ANK1
		CXCL1
		MAP2
		KHSRP
		ZNF280B
		NFATC2IP
		MLLT10
		MTCL1
		BAZ1A
		SUPT20H
		MEAF6
		MBLAC2
		PRSS16
		SUGP2
		ANKRD12
		C18orf25
		SOCS2
		GAS7
		CIT
		RASAL2
		ZFR
		DESI2
		ZFHX3
		CCDC85A
		SUDS3
		FBXO45
		SLC25A12
		STC2
		ZNF714
		DIS3L
		HSD11B1
		COL5A1
		ZNF592
		SRSF5
		MEX3C
		YTHDC1
		AP4E1
		KLHL3
		NDC1
		RMI2
		DAAM1
		ALDH9A1
		SLC18B1
		ACSM2B
		SCN9A
		MNX1
		INCENP
		MDM4
		ZNF200
		ATRN
		ZNF788
		HAPLN1
		RTKN2
		RNF38
		IGF2BP3
		ZNF131
		USP47
		RAB40B
		ATG2B
		EPS8
		BLOC1S2
		PCGF3
		CLCC1
		PALLD
		ENOX2
		MAP3K20
		BMT2
		RTF1
		QDPR
		SORT1
		2022-03-05
		TICAM2
		PCDH7
		DENND1A
		TSPYL4
		PIP4K2B
		SLC38A4
		HINT3
		PLD1
		NEBL
		CBFA2T2
		CNOT6
		PJA2
		SLAIN1
		NKTR
		PBX1
		HEXIM1
		C6orf62
		MOGS
		ASXL2
		NCOA3
		MOSPD1
		DIXDC1
		RBM26
		EPHA7
		EPS15
		PTGS2
		ARFGEF2
		TEX2
		C1GALT1
		SLC7A6OS
		SMCO4
		EXOSC3
		GCNT2
		ARHGAP12
		FAM107B
		PCDH11X
		RCN1
		SLC5A3
		NTS
		PLS3
		PTPN9
		ARID2
		PDK4
		BEND4
		REEP1
		IRF2BPL
		PRDM1
		ZNF33B
		ZFX
		CDC27
		SMAD2
		ZIC5
		C1orf50
		EID1
		DAZAP2
		THBS4
		CEMIP
		ATF2
		TUSC3
		ARFIP1
		PHACTR2
		MTAP
		PDE7A
		RSBN1
		FUCA1
		YTHDF2
		GGCT
		CELF2
		TIMELESS
		COL4A1
		PET117
		ZFAND5
		PPP6C
		SMG7
		LAMP2
		ICE2
		SPSB1
		CTNND1
		SEMA4F
		S100PBP
		AGPAT5
		IDH1
		WHAMM
		USO1
		ZNF207
		TAF15
		WDYHV1
		MKRN1
		TMEM184C
		CNNM2
		RBM25
		HIGD2A
		AUTS2
		KDSR
		PHLDB2
		NUDT21
		XYLT1
		CKAP4
		ZNF652
		MOB3B
		LTV1
		SOS1
		KMT2E
		ERI1
		SENP1
		MRPS35
		TOPBP1
		GPR180
		ARL1
		AK3
		DNAJB1
		NRP1
		PLEK
		RFC3
		NSD2
		AKAP7
		RNF141
		PKD2
		ZNF277
		SAMD12
		CNOT4
		LPGAT1
		CASP10
		PIAS3
		SRI
		ADAT2
		CDKN1B
		TRIM3
		FNIP1
		TWF1
		TMEM161B
		COIL
		RAB11FIP2
		MAPT
		NRAS
		FBXW2
		PBRM1
		YY1
		FAM222B
		CKS1B
		CDK6
		ZNF236
		AFF4
		SNX4
		SYT15
		SMAD7
		GDAP1
		B4GALT6
		ZRANB1
		PCYOX1
		PPP2R2C
		ZNF644
		PLEKHA1
		IL1RAP
		TAF4
		TRIM9
		VPS13A
		RP2
		PRRC1
		ZNF292
		SPIN1
		DROSHA
		LAMC1
		COASY
		LMTK2
		HMGA2
		ETF1
		IDH3A
		CREB5
		ICK
		SH2D4A
		ZNF618
		SELENOK
		OGT
		DNM3
		SCAPER
		MARCKS
		SACS
		LRP6
		PTPRD
		ADAMTS1
		PLXDC2
		KREMEN1
		FNBP4
		ZBTB33
		ARRDC3
		NIN
		FAM46A
		SPG21
		CALU
		CKAP2
		CCNG1
		ANAPC16
		2022-03-02
		CALCRL
		FBXO41
		SLF2
		LAS1L
		DR1
		LNX2
		CYLD
		CALM3
		CEP41
		VCAM1
		PDK1
		MEST
		TMEM30A
		ENPP1
		ZNF286B
		COX11
		NPTN
		RGMA
		SLC9A8
		PEX19
		LRP4
		DLGAP2
		IRF8
		ZNF253
		RBM27
		GAB1
		DGCR2
		CASK
		RASSF6
		TIFA
		POC1B
		SRF
		MAT2A
[truncated: 2,688 more rows]
