# Supplementary material for: DNA methylation-mediated differential expression of DLX4 isoforms has opposing roles in leukemogenesis
Source: Cell Mol Biol Lett. 2022 Jul 26;27:59. doi: 10.1186/s11658-022-00358-0 (PMC9327205; doi:10.1186/s11658-022-00358-0)
Supplement: Supplementary file 4 — Additional file 4: Table S4. miRNA expression analyzed by RNA-seq in K562 cell after BP1 overexpression (original data). [file 11658_2022_358_MOESM4_ESM.xlsx]

## Sheet: Transcripts
transcript_id	gene_id	K562-K	K562-BP1	baseMeanA	baseMeanB	baseMean	log2FoldChange	lfcSE	stat	pvalue	padj	type	GO_BP	GO_MF	GO_CC	KEGG_PATHWAY
NM_002220	ITPKA	370.302	226.972	370.302	226.972	298.637	-0.706182	1.30431	-0.541423	0.588216	0.999952	Not DEG	GO:0006020,inositol metabolic process|GO:0006468,protein phosphorylation|GO:0007165,signal transduction|GO:0030036,actin cytoskeleton organization|GO:0043647,inositol phosphate metabolic process|GO:0048167,regulation of synaptic plasticity|GO:0061003,positive regulation of dendritic spine morphogenesis|GO:0097062,dendritic spine maintenance	GO:0004683,calmodulin-dependent protein kinase activity|GO:0005516,calmodulin binding|GO:0005524,ATP binding|GO:0008440,inositol-1,4,5-trisphosphate 3-kinase activity|GO:0048365,Rac GTPase binding	GO:0005829,cytosol|GO:0043197,dendritic spine	path:hsa00562 Inositol phosphate metabolism - Homo sapiens (human)|path:hsa01100 Metabolic pathways - Homo sapiens (human)|path:hsa04020 Calcium signaling pathway - Homo sapiens (human)|path:hsa04070 Phosphatidylinositol signaling system - Homo sapiens (human)
NM_001003806	TARP	4.49395	5.56303	4.49395	5.56303	5.02849	0.307918	6.50923	0.0473048	0.96227	0.999952	Not DEG
NM_001003805	ATP5S	62.0166	46.7294	62.0166	46.7294	54.373	-0.408301	2.49285	-0.163789	0.869897	0.999952	Not DEG	GO:0006754,ATP biosynthetic process|GO:0015992,proton transport|GO:0042407,cristae formation|GO:0042776,mitochondrial ATP synthesis coupled proton transport	GO:0015078,hydrogen ion transmembrane transporter activity|GO:0046872,metal ion binding	GO:0005743,mitochondrial inner membrane|GO:0045263,proton-transporting ATP synthase complex, coupling factor F(o)
NM_001003803	ATP5S	104.26	0	104.26	0	52.1299	-8.99245	5.3626	-1.67688	0.0935656	0.999952	Not DEG	GO:0006754,ATP biosynthetic process|GO:0015992,proton transport|GO:0042407,cristae formation|GO:0042776,mitochondrial ATP synthesis coupled proton transport	GO:0015078,hydrogen ion transmembrane transporter activity|GO:0046872,metal ion binding	GO:0005743,mitochondrial inner membrane|GO:0045263,proton-transporting ATP synthase complex, coupling factor F(o)
NM_001003800	BICD2	1862.29	1856.94	1862.29	1856.94	1859.62	-0.00415272	0.649918	-0.0063896	0.994902	0.999952	Not DEG	GO:0000042,protein targeting to Golgi|GO:0006890,retrograde vesicle-mediated transport, Golgi to ER|GO:0051028,mRNA transport|GO:0051642,centrosome localization|GO:0070507,regulation of microtubule cytoskeleton organization|GO:0072385,minus-end-directed organelle transport along microtubule|GO:0072393,microtubule anchoring at microtubule organizing center	GO:0005515,protein binding|GO:0017137,Rab GTPase binding|GO:0034452,dynactin binding|GO:0051959,dynein light intermediate chain binding|GO:0070840,dynein complex binding	GO:0005635,nuclear envelope|GO:0005642,annulate lamellae|GO:0005643,nuclear pore|GO:0005737,cytoplasm|GO:0005794,Golgi apparatus|GO:0005813,centrosome|GO:0005829,cytosol|GO:0005886,plasma membrane|GO:0031410,cytoplasmic vesicle
NM_001003801	SMARCD3	672.296	0	672.296	0	336.148	-11.6814	4.25032	-2.74837	0.00598931	0.67112	Down	GO:0002052,positive regulation of neuroblast proliferation|GO:0003139,secondary heart field specification|GO:0003219,cardiac right ventricle formation|GO:0003407,neural retina development|GO:0006337,nucleosome disassembly|GO:0006338,chromatin remodeling|GO:0006338,chromatin remodeling|GO:0006351,transcription, DNA-templated|GO:0006357,regulation of transcription from RNA polymerase II promoter|GO…	GO:0003682,chromatin binding|GO:0003713,transcription coactivator activity|GO:0005102,receptor binding|GO:0008134,transcription factor binding|GO:0035257,nuclear hormone receptor binding	GO:0000790,nuclear chromatin|GO:0005634,nucleus|GO:0005654,nucleoplasm|GO:0005654,nucleoplasm|GO:0016514,SWI/SNF complex|GO:0016514,SWI/SNF complex|GO:0071564,npBAF complex|GO:0071564,npBAF complex|GO:0071565,nBAF complex
NM_001308632	POLD1	5393.64	4544.99	5393.64	4544.99	4969.32	-0.24698	0.565975	-0.436379	0.662562	0.999952	Not DEG	GO:0000723,telomere maintenance|GO:0000731,DNA synthesis involved in DNA repair|GO:0000731,DNA synthesis involved in DNA repair|GO:0006260,DNA replication|GO:0006266,DNA ligation|GO:0006281,DNA repair|GO:0006283,transcription-coupled nucleotide-excision repair|GO:0006287,base-excision repair, gap-filling|GO:0006296,nucleotide-excision repair, DNA incision, 5'-to lesion|GO:0006297,nucleotide-excis…	GO:0000166,nucleotide binding|GO:0003677,DNA binding|GO:0003682,chromatin binding|GO:0003684,damaged DNA binding|GO:0003887,DNA-directed DNA polymerase activity|GO:0003887,DNA-directed DNA polymerase activity|GO:0005515,protein binding|GO:0008296,3'-5'-exodeoxyribonuclease activity|GO:0046872,metal ion binding|GO:0051539,4 iron, 4 sulfur cluster binding	GO:0000109,nucleotide-excision repair complex|GO:0000784,nuclear chromosome, telomeric region|GO:0005634,nucleus|GO:0005654,nucleoplasm|GO:0005654,nucleoplasm|GO:0005829,cytosol|GO:0016020,membrane|GO:0016235,aggresome|GO:0043625,delta DNA polymerase complex	path:hsa00230 Purine metabolism - Homo sapiens (human)|path:hsa00240 Pyrimidine metabolism - Homo sapiens (human)|path:hsa01100 Metabolic pathways - Homo sapiens (human)|path:hsa03030 DNA replication - Homo sapiens (human)|path:hsa03410 Base excision repair - Homo sapiens (human)|path:hsa03420 Nucleotide excision repair - Homo sapiens (human)|path:hsa03430 Mismatch repair - Homo sapiens (human)|p…
NR_037860_2	EGFL8	7.19033	5.56303	7.19033	5.56303	6.37668	-0.370124	5.90928	-0.0626344	0.950058	0.999952	Not DEG	GO:0001701,in utero embryonic development	GO:0005509,calcium ion binding	GO:0005576,extracellular region
NM_001168531	ASB9	87.1827	57.8555	87.1827	57.8555	72.5191	-0.591569	2.23379	-0.264828	0.791142	0.999952	Not DEG	GO:0016567,protein ubiquitination|GO:0016567,protein ubiquitination|GO:0035556,intracellular signal transduction|GO:0043687,post-translational protein modification|GO:0045732,positive regulation of protein catabolic process	GO:0005515,protein binding	GO:0005739,mitochondrion|GO:0005829,cytosol
NM_001304464	SNRPE	261.548	151.314	261.548	151.314	206.431	-0.789517	1.51055	-0.52267	0.601204	0.999952	Not DEG	GO:0000245,spliceosomal complex assembly|GO:0000387,spliceosomal snRNP assembly|GO:0000387,spliceosomal snRNP assembly|GO:0000398,mRNA splicing, via spliceosome|GO:0000398,mRNA splicing, via spliceosome|GO:0006369,termination of RNA polymerase II transcription|GO:0008334,histone mRNA metabolic process|GO:0042633,hair cycle|GO:0051170,nuclear import	GO:0003723,RNA binding|GO:0005515,protein binding	GO:0005634,nucleus|GO:0005654,nucleoplasm|GO:0005681,spliceosomal complex|GO:0005682,U5 snRNP|GO:0005683,U7 snRNP|GO:0005685,U1 snRNP|GO:0005686,U2 snRNP|GO:0005687,U4 snRNP|GO:0005689,U12-type spliceosomal complex|GO:0005697,telomerase holoenzyme complex|GO:0005829,cytosol|GO:0005829,cytosol|GO:0030532,small nuclear ribonucleoprotein complex|GO:0034709,methylosome|GO:0034715,pICln-Sm protein com…	path:hsa03040 Spliceosome - Homo sapiens (human)
NM_001304465	SLC29A1	406.254	157.99	406.254	157.99	282.122	-1.36253	1.50673	-0.904298	0.365837	0.999952	Not DEG	GO:0006139,nucleobase-containing compound metabolic process|GO:0007595,lactation|GO:0015858,nucleoside transport|GO:0015862,uridine transport|GO:0030431,sleep|GO:0060079,excitatory postsynaptic potential|GO:0071333,cellular response to glucose stimulus|GO:0071456,cellular response to hypoxia|GO:1901642,nucleoside transmembrane transport	GO:0005337,nucleoside transmembrane transporter activity	GO:0005886,plasma membrane|GO:0005887,integral component of plasma membrane|GO:0016020,membrane|GO:0016323,basolateral plasma membrane|GO:0016324,apical plasma membrane|GO:0098794,postsynapse	path:hsa05034 Alcoholism - Homo sapiens (human)
NM_001304466	SLC29A1	2094.18	2089.47	2094.18	2089.47	2091.83	-0.00324566	0.631708	-0.0051379	0.995901	0.999952	Not DEG	GO:0006139,nucleobase-containing compound metabolic process|GO:0007595,lactation|GO:0015858,nucleoside transport|GO:0015862,uridine transport|GO:0030431,sleep|GO:0060079,excitatory postsynaptic potential|GO:0071333,cellular response to glucose stimulus|GO:0071456,cellular response to hypoxia|GO:1901642,nucleoside transmembrane transport	GO:0005337,nucleoside transmembrane transporter activity	GO:0005886,plasma membrane|GO:0005887,integral component of plasma membrane|GO:0016020,membrane|GO:0016323,basolateral plasma membrane|GO:0016324,apical plasma membrane|GO:0098794,postsynapse	path:hsa05034 Alcoholism - Homo sapiens (human)
NM_001304467	EEF1AKMT2	164.479	192.481	164.479	192.481	178.48	0.226821	1.51221	0.149993	0.88077	0.999952	Not DEG	GO:0006479,protein methylation|GO:0018022,peptidyl-lysine methylation	GO:0008168,methyltransferase activity|GO:0016279,protein-lysine N-methyltransferase activity|GO:0016279,protein-lysine N-methyltransferase activity	GO:0005634,nucleus|GO:0005737,cytoplasm|GO:0005829,cytosol
NM_001304462	SLC29A1	92.5755	6.67563	92.5755	6.67563	49.6256	-3.79358	3.30563	-1.14761	0.25113	0.999952	Not DEG	GO:0006139,nucleobase-containing compound metabolic process|GO:0007595,lactation|GO:0015858,nucleoside transport|GO:0015862,uridine transport|GO:0030431,sleep|GO:0060079,excitatory postsynaptic potential|GO:0071333,cellular response to glucose stimulus|GO:0071456,cellular response to hypoxia|GO:1901642,nucleoside transmembrane transport	GO:0005337,nucleoside transmembrane transporter activity	GO:0005886,plasma membrane|GO:0005887,integral component of plasma membrane|GO:0016020,membrane|GO:0016323,basolateral plasma membrane|GO:0016324,apical plasma membrane|GO:0098794,postsynapse	path:hsa05034 Alcoholism - Homo sapiens (human)
NM_001304463	SLC29A1	1581.87	2326.46	1581.87	2326.46	1954.17	0.556505	0.741325	0.75069	0.452839	0.999952	Not DEG	GO:0006139,nucleobase-containing compound metabolic process|GO:0007595,lactation|GO:0015858,nucleoside transport|GO:0015862,uridine transport|GO:0030431,sleep|GO:0060079,excitatory postsynaptic potential|GO:0071333,cellular response to glucose stimulus|GO:0071456,cellular response to hypoxia|GO:1901642,nucleoside transmembrane transport	GO:0005337,nucleoside transmembrane transporter activity	GO:0005886,plasma membrane|GO:0005887,integral component of plasma membrane|GO:0016020,membrane|GO:0016323,basolateral plasma membrane|GO:0016324,apical plasma membrane|GO:0098794,postsynapse	path:hsa05034 Alcoholism - Homo sapiens (human)
NR_001284_2	TNXA	0	4.45042	0	4.45042	2.22521	4.7503	6.80477	0.698083	0.485126	0.999952	Not DEG	GO:0008150,biological_process|GO:0030199,collagen fibril organization	GO:0003674,molecular_function	GO:0005578,proteinaceous extracellular matrix|GO:0070062,extracellular exosome
NM_001304468	EEF1AKMT2	506.019	380.511	506.019	380.511	443.265	-0.411248	1.07568	-0.382313	0.702229	0.999952	Not DEG	GO:0006479,protein methylation|GO:0018022,peptidyl-lysine methylation	GO:0008168,methyltransferase activity|GO:0016279,protein-lysine N-methyltransferase activity|GO:0016279,protein-lysine N-methyltransferase activity	GO:0005634,nucleus|GO:0005737,cytoplasm|GO:0005829,cytosol
NR_001284_5	TNXA	0	3.33782	0	3.33782	1.66891	4.33528	6.81751	0.635904	0.524839	0.999952	Not DEG	GO:0008150,biological_process|GO:0030199,collagen fibril organization	GO:0003674,molecular_function	GO:0005578,proteinaceous extracellular matrix|GO:0070062,extracellular exosome
NM_012151_2	F8A1	0	4.45042	0	4.45042	2.22521	4.7503	6.80477	0.698083	0.485126	0.999952	Not DEG	GO:0008150,biological_process	GO:0003674,molecular_function	GO:0005634,nucleus
NM_012151_3	F8A1	0	6.67563	0	6.67563	3.33782	5.33523	6.79202	0.785515	0.432152	0.999952	Not DEG	GO:0008150,biological_process	GO:0003674,molecular_function	GO:0005634,nucleus
NR_003227	AFG3L1P	1290.66	840.017	1290.66	840.017	1065.34	-0.619618	0.865348	-0.716033	0.473971	0.999952	Not DEG
NM_001318537	SPRY2	102.462	86.7833	102.462	86.7833	94.6227	-0.239589	1.973	-0.121434	0.903347	0.999952	Not DEG	GO:0000132,establishment of mitotic spindle orientation|GO:0007605,sensory perception of sound|GO:0008285,negative regulation of cell proliferation|GO:0010628,positive regulation of gene expression|GO:0010801,negative regulation of peptidyl-threonine phosphorylation|GO:0030335,positive regulation of cell migration|GO:0031345,negative regulation of cell projection organization|GO:0033138,positive …	GO:0005515,protein binding|GO:0019901,protein kinase binding|GO:0030291,protein serine/threonine kinase inhibitor activity|GO:0043539,protein serine/threonine kinase activator activity	GO:0005634,nucleus|GO:0005829,cytosol|GO:0005829,cytosol|GO:0005856,cytoskeleton|GO:0005874,microtubule|GO:0005886,plasma membrane|GO:0015630,microtubule cytoskeleton|GO:0016020,membrane|GO:0032587,ruffle membrane	path:hsa05206 MicroRNAs in cancer - Homo sapiens (human)
NR_003225	LGALS3	341.541	0	341.541	0	170.77	-10.7044	4.51769	-2.36944	0.0178151	0.764896	Down	GO:0002548,monocyte chemotaxis|GO:0006397,mRNA processing|GO:0008380,RNA splicing|GO:0030593,neutrophil chemotaxis|GO:0030855,epithelial cell differentiation|GO:0042129,regulation of T cell proliferation|GO:0043312,neutrophil degranulation|GO:0045087,innate immune response|GO:0045637,regulation of myeloid cell differentiation|GO:0045806,negative regulation of endocytosis|GO:0048245,eosinophil che…	GO:0003723,RNA binding|GO:0005515,protein binding|GO:0019863,IgE binding|GO:0030246,carbohydrate binding|GO:0042056,chemoattractant activity|GO:0043236,laminin binding	GO:0001772,immunological synapse|GO:0005576,extracellular region|GO:0005615,extracellular space|GO:0005634,nucleus|GO:0005681,spliceosomal complex|GO:0005737,cytoplasm|GO:0005743,mitochondrial inner membrane|GO:0005886,plasma membrane|GO:0016020,membrane|GO:0030667,secretory granule membrane|GO:0031012,extracellular matrix|GO:0031012,extracellular matrix|GO:0070062,extracellular exosome|GO:010100…
NM_001290307	CTNNA1	9.8867	278.151	9.8867	278.151	144.019	4.81421	2.7713	1.73717	0.0823578	0.999952	Not DEG	GO:0001541,ovarian follicle development|GO:0007015,actin filament organization|GO:0007155,cell adhesion|GO:0007163,establishment or maintenance of cell polarity|GO:0007406,negative regulation of neuroblast proliferation|GO:0007568,aging|GO:0008584,male gonad development|GO:0016264,gap junction assembly|GO:0031103,axon regeneration|GO:0034332,adherens junction organization|GO:0034613,cellular prot…	GO:0003723,RNA binding|GO:0005198,structural molecule activity|GO:0005515,protein binding|GO:0008013,beta-catenin binding|GO:0017166,vinculin binding|GO:0042802,identical protein binding|GO:0045295,gamma-catenin binding|GO:0045296,cadherin binding|GO:0045296,cadherin binding|GO:0046982,protein heterodimerization activity|GO:0051015,actin filament binding	GO:0001669,acrosomal vesicle|GO:0005794,Golgi apparatus|GO:0005829,cytosol|GO:0005886,plasma membrane|GO:0005886,plasma membrane|GO:0005911,cell-cell junction|GO:0005915,zonula adherens|GO:0005925,focal adhesion|GO:0014704,intercalated disc|GO:0015629,actin cytoskeleton|GO:0016342,catenin complex|GO:0016600,flotillin complex|GO:0030027,lamellipodium|GO:0030054,cell junction|GO:0043231,intracellul…	path:hsa04390 Hippo signaling pathway - Homo sapiens (human)|path:hsa04520 Adherens junction - Homo sapiens (human)|path:hsa04670 Leukocyte transendothelial migration - Homo sapiens (human)|path:hsa05100 Bacterial invasion of epithelial cells - Homo sapiens (human)|path:hsa05200 Pathways in cancer - Homo sapiens (human)|path:hsa05213 Endometrial cancer - Homo sapiens (human)|path:hsa05412 Arrhyth…
NR_003222	SNORD114-29	0.898791	0	0.898791	0	0.449395	-2.13471	6.91852	-0.30855	0.757664	0.999952	Not DEG
NM_001278266	CARHSP1	60.219	0	60.219	0	30.1095	-8.20051	6.01295	-1.36381	0.172628	0.999952	Not DEG	GO:0006355,regulation of transcription, DNA-templated|GO:0035556,intracellular signal transduction|GO:0043488,regulation of mRNA stability|GO:0043488,regulation of mRNA stability	GO:0003677,DNA binding|GO:0003730,mRNA 3'-UTR binding|GO:0005515,protein binding|GO:0019902,phosphatase binding	GO:0000177,cytoplasmic exosome (RNase complex)|GO:0000932,P-body|GO:0005737,cytoplasm|GO:0005829,cytosol|GO:0043186,P granule|GO:0070062,extracellular exosome
NM_001278267	NBPF20	1811.06	1583.24	1811.06	1583.24	1697.15	-0.193957	0.679233	-0.285552	0.775221	0.999952	Not DEG			GO:0005737,cytoplasm
NM_001290309	CTNNA1	125.831	0	125.831	0	62.9154	-9.26376	5.18505	-1.78663	0.0739973	0.999952	Not DEG	GO:0001541,ovarian follicle development|GO:0007015,actin filament organization|GO:0007155,cell adhesion|GO:0007163,establishment or maintenance of cell polarity|GO:0007406,negative regulation of neuroblast proliferation|GO:0007568,aging|GO:0008584,male gonad development|GO:0016264,gap junction assembly|GO:0031103,axon regeneration|GO:0034332,adherens junction organization|GO:0034613,cellular prot…	GO:0003723,RNA binding|GO:0005198,structural molecule activity|GO:0005515,protein binding|GO:0008013,beta-catenin binding|GO:0017166,vinculin binding|GO:0042802,identical protein binding|GO:0045295,gamma-catenin binding|GO:0045296,cadherin binding|GO:0045296,cadherin binding|GO:0046982,protein heterodimerization activity|GO:0051015,actin filament binding	GO:0001669,acrosomal vesicle|GO:0005794,Golgi apparatus|GO:0005829,cytosol|GO:0005886,plasma membrane|GO:0005886,plasma membrane|GO:0005911,cell-cell junction|GO:0005915,zonula adherens|GO:0005925,focal adhesion|GO:0014704,intercalated disc|GO:0015629,actin cytoskeleton|GO:0016342,catenin complex|GO:0016600,flotillin complex|GO:0030027,lamellipodium|GO:0030054,cell junction|GO:0043231,intracellul…	path:hsa04390 Hippo signaling pathway - Homo sapiens (human)|path:hsa04520 Adherens junction - Homo sapiens (human)|path:hsa04670 Leukocyte transendothelial migration - Homo sapiens (human)|path:hsa05100 Bacterial invasion of epithelial cells - Homo sapiens (human)|path:hsa05200 Pathways in cancer - Homo sapiens (human)|path:hsa05213 Endometrial cancer - Homo sapiens (human)|path:hsa05412 Arrhyth…
NM_001278265	CARHSP1	60.219	313.755	60.219	313.755	186.987	2.38135	1.99822	1.19173	0.233366	0.999952	Not DEG	GO:0006355,regulation of transcription, DNA-templated|GO:0035556,intracellular signal transduction|GO:0043488,regulation of mRNA stability|GO:0043488,regulation of mRNA stability	GO:0003677,DNA binding|GO:0003730,mRNA 3'-UTR binding|GO:0005515,protein binding|GO:0019902,phosphatase binding	GO:0000177,cytoplasmic exosome (RNase complex)|GO:0000932,P-body|GO:0005737,cytoplasm|GO:0005829,cytosol|GO:0043186,P granule|GO:0070062,extracellular exosome
NM_001278262	CARHSP1	10.7855	38.9412	10.7855	38.9412	24.8633	1.8522	3.6049	0.513802	0.60739	0.999952	Not DEG	GO:0006355,regulation of transcription, DNA-templated|GO:0035556,intracellular signal transduction|GO:0043488,regulation of mRNA stability|GO:0043488,regulation of mRNA stability	GO:0003677,DNA binding|GO:0003730,mRNA 3'-UTR binding|GO:0005515,protein binding|GO:0019902,phosphatase binding	GO:0000177,cytoplasmic exosome (RNase complex)|GO:0000932,P-body|GO:0005737,cytoplasm|GO:0005829,cytosol|GO:0043186,P granule|GO:0070062,extracellular exosome
NM_001278263	CARHSP1	57.5226	0	57.5226	0	28.7613	-8.13441	6.07766	-1.33841	0.180762	0.999952	Not DEG	GO:0006355,regulation of transcription, DNA-templated|GO:0035556,intracellular signal transduction|GO:0043488,regulation of mRNA stability|GO:0043488,regulation of mRNA stability	GO:0003677,DNA binding|GO:0003730,mRNA 3'-UTR binding|GO:0005515,protein binding|GO:0019902,phosphatase binding	GO:0000177,cytoplasmic exosome (RNase complex)|GO:0000932,P-body|GO:0005737,cytoplasm|GO:0005829,cytosol|GO:0043186,P granule|GO:0070062,extracellular exosome
NM_001278261	CARHSP1	10.7855	0	10.7855	0	5.39275	-5.71944	6.77927	-0.843666	0.398856	0.999952	Not DEG	GO:0006355,regulation of transcription, DNA-templated|GO:0035556,intracellular signal transduction|GO:0043488,regulation of mRNA stability|GO:0043488,regulation of mRNA stability	GO:0003677,DNA binding|GO:0003730,mRNA 3'-UTR binding|GO:0005515,protein binding|GO:0019902,phosphatase binding	GO:0000177,cytoplasmic exosome (RNase complex)|GO:0000932,P-body|GO:0005737,cytoplasm|GO:0005829,cytosol|GO:0043186,P granule|GO:0070062,extracellular exosome
NM_001355213	OR10D3	339.743	310.417	339.743	310.417	325.08	-0.13023	1.17686	-0.110659	0.911887	0.999952	Not DEG	GO:0007186,G-protein coupled receptor signaling pathway|GO:0007608,sensory perception of smell|GO:0050911,detection of chemical stimulus involved in sensory perception of smell	GO:0004930,G-protein coupled receptor activity|GO:0004984,olfactory receptor activity	GO:0005886,plasma membrane|GO:0016021,integral component of membrane
NM_001469	XRCC6	19933.4	19764.3	19933.4	19764.3	19848.9	-0.0122861	0.480247	-0.0255829	0.97959	0.999952	Not DEG	GO:0000723,telomere maintenance|GO:0002218,activation of innate immune response|GO:0006266,DNA ligation|GO:0006303,double-strand break repair via nonhomologous end joining|GO:0006303,double-strand break repair via nonhomologous end joining|GO:0006310,DNA recombination|GO:0006351,transcription, DNA-templated|GO:0007420,brain development|GO:0032481,positive regulation of type I interferon productio…	GO:0003677,DNA binding|GO:0003684,damaged DNA binding|GO:0003690,double-stranded DNA binding|GO:0003691,double-stranded telomeric DNA binding|GO:0003723,RNA binding|GO:0004003,ATP-dependent DNA helicase activity|GO:0005515,protein binding|GO:0005524,ATP binding|GO:0008022,protein C-terminus binding|GO:0030332,cyclin binding|GO:0044212,transcription regulatory region DNA binding|GO:0051575,5'-deox…	GO:0000783,nuclear telomere cap complex|GO:0000784,nuclear chromosome, telomeric region|GO:0005576,extracellular region|GO:0005634,nucleus|GO:0005654,nucleoplasm|GO:0005654,nucleoplasm|GO:0005667,transcription factor complex|GO:0005730,nucleolus|GO:0005829,cytosol|GO:0016020,membrane|GO:0032993,protein-DNA complex|GO:0034774,secretory granule lumen|GO:0043234,protein complex|GO:0043564,Ku70:Ku80 …	path:hsa03450 Non-homologous end-joining - Homo sapiens (human)
NM_001466	FZD2	154.592	85.6706	154.592	85.6706	120.131	-0.851578	1.86605	-0.456353	0.648136	0.999952	Not DEG	GO:0003149,membranous septum morphogenesis|GO:0003150,muscular septum morphogenesis|GO:0003151,outflow tract morphogenesis|GO:0007186,G-protein coupled receptor signaling pathway|GO:0007223,Wnt signaling pathway, calcium modulating pathway|GO:0007608,sensory perception of smell|GO:0030182,neuron differentiation|GO:0030825,positive regulation of cGMP metabolic process|GO:0030855,epithelial cell di…	GO:0004930,G-protein coupled receptor activity|GO:0005515,protein binding|GO:0017147,Wnt-protein binding|GO:0017147,Wnt-protein binding|GO:0030165,PDZ domain binding|GO:0042813,Wnt-activated receptor activity|GO:0042813,Wnt-activated receptor activity|GO:0042813,Wnt-activated receptor activity	GO:0005737,cytoplasm|GO:0005886,plasma membrane|GO:0005886,plasma membrane|GO:0005925,focal adhesion|GO:0016021,integral component of membrane|GO:0030669,clathrin-coated endocytic vesicle membrane	path:hsa04150 mTOR signaling pathway - Homo sapiens (human)|path:hsa04310 Wnt signaling pathway - Homo sapiens (human)|path:hsa04390 Hippo signaling pathway - Homo sapiens (human)|path:hsa04550 Signaling pathways regulating pluripotency of stem cells - Homo sapiens (human)|path:hsa04916 Melanogenesis - Homo sapiens (human)|path:hsa05166 HTLV-I infection - Homo sapiens (human)|path:hsa05200 Pathwa…
NM_001467	SLC37A4	1253.81	180.242	1253.81	180.242	717.028	-2.79829	1.63646	-1.70997	0.0872718	0.999952	Not DEG	GO:0006006,glucose metabolic process|GO:0006094,gluconeogenesis|GO:0006810,transport|GO:0008643,carbohydrate transport|GO:0015760,glucose-6-phosphate transport|GO:0015760,glucose-6-phosphate transport|GO:0035435,phosphate ion transmembrane transport	GO:0005215,transporter activity|GO:0015152,glucose-6-phosphate transmembrane transporter activity|GO:0061513,glucose 6-phosphate:inorganic phosphate antiporter activity|GO:0061513,glucose 6-phosphate:inorganic phosphate antiporter activity	GO:0005783,endoplasmic reticulum|GO:0005789,endoplasmic reticulum membrane|GO:0016020,membrane|GO:0016021,integral component of membrane|GO:0030176,integral component of endoplasmic reticulum membrane	path:hsa04973 Carbohydrate digestion and absorption - Homo sapiens (human)
NM_001462	FPR2	25.1661	0	25.1661	0	12.5831	-6.94175	6.77196	-1.02507	0.305329	0.999952	Not DEG	GO:0001934,positive regulation of protein phosphorylation|GO:0002430,complement receptor mediated signaling pathway|GO:0006928,movement of cell or subcellular component|GO:0006935,chemotaxis|GO:0006954,inflammatory response|GO:0007155,cell adhesion|GO:0007186,G-protein coupled receptor signaling pathway|GO:0007186,G-protein coupled receptor signaling pathway|GO:0007194,negative regulation of aden…	GO:0004875,complement receptor activity|GO:0004930,G-protein coupled receptor activity|GO:0004982,N-formyl peptide receptor activity|GO:0005124,scavenger receptor binding	GO:0005622,intracellular|GO:0005737,cytoplasm|GO:0005886,plasma membrane|GO:0005886,plasma membrane|GO:0005886,plasma membrane|GO:0005887,integral component of plasma membrane|GO:0016021,integral component of membrane|GO:0035579,specific granule membrane|GO:0070821,tertiary granule membrane|GO:0101003,ficolin-1-rich granule membrane	path:hsa04080 Neuroactive ligand-receptor interaction - Homo sapiens (human)|path:hsa05150 Staphylococcus aureus infection - Homo sapiens (human)
NM_001463	FRZB	3.59516	0	3.59516	0	1.79758	-4.13458	6.8048	-0.607597	0.543455	0.999952	Not DEG	GO:0001501,skeletal system development|GO:0007186,G-protein coupled receptor signaling pathway|GO:0008285,negative regulation of cell proliferation|GO:0010721,negative regulation of cell development|GO:0014033,neural crest cell differentiation|GO:0030178,negative regulation of Wnt signaling pathway|GO:0030178,negative regulation of Wnt signaling pathway|GO:0030178,negative regulation of Wnt signa…	GO:0004930,G-protein coupled receptor activity|GO:0017147,Wnt-protein binding|GO:0017147,Wnt-protein binding|GO:0017147,Wnt-protein binding|GO:0042813,Wnt-activated receptor activity	GO:0005615,extracellular space|GO:0005615,extracellular space|GO:0016020,membrane|GO:0016021,integral component of membrane
NM_001461	FMO5	8.98791	24.4773	8.98791	24.4773	16.7326	1.44539	4.10751	0.35189	0.724921	0.999952	Not DEG	GO:0008150,biological_process|GO:0055114,oxidation-reduction process	GO:0004499,N,N-dimethylaniline monooxygenase activity|GO:0050660,flavin adenine dinucleotide binding|GO:0050661,NADP binding	GO:0005783,endoplasmic reticulum|GO:0005789,endoplasmic reticulum membrane|GO:0005829,cytosol|GO:0016021,integral component of membrane|GO:0031090,organelle membrane	path:hsa00982 Drug metabolism - cytochrome P450 - Homo sapiens (human)
NM_001164245	ODR4	261.548	198.044	261.548	198.044	229.796	-0.401248	1.38119	-0.29051	0.771426	0.999952	Not DEG			GO:0016021,integral component of membrane
NM_001164246	ODR4	359.516	317.093	359.516	317.093	338.305	-0.181147	1.16153	-0.155956	0.876068	0.999952	Not DEG			GO:0016021,integral component of membrane
NM_007100	ATP5ME	1731.97	1078.12	1731.97	1078.12	1405.04	-0.683899	0.831024	-0.822959	0.410531	0.999952	Not DEG
NM_007106	UBL3	524.894	357.146	524.894	357.146	441.02	-0.555504	1.10632	-0.502118	0.615585	0.999952	Not DEG			GO:0005622,intracellular|GO:0005886,plasma membrane|GO:0070062,extracellular exosome
NM_007105	SLC22A18AS	16.1782	41.1664	16.1782	41.1664	28.6723	1.34742	3.33266	0.404308	0.685986	0.999952	Not DEG	GO:0008150,biological_process	GO:0003674,molecular_function	GO:0005575,cellular_component
NM_007104	RPL10A	26015.5	42560.5	26015.5	42560.5	34288	0.710147	0.644622	1.10165	0.270614	0.999952	Not DEG	GO:0000184,nuclear-transcribed mRNA catabolic process, nonsense-mediated decay|GO:0000470,maturation of LSU-rRNA|GO:0006364,rRNA processing|GO:0006412,translation|GO:0006412,translation|GO:0006413,translational initiation|GO:0006614,SRP-dependent cotranslational protein targeting to membrane|GO:0019083,viral transcription|GO:0045471,response to ethanol	GO:0003723,RNA binding|GO:0003723,RNA binding|GO:0003735,structural constituent of ribosome|GO:0005515,protein binding	GO:0005634,nucleus|GO:0005829,cytosol|GO:0005925,focal adhesion|GO:0016020,membrane|GO:0022625,cytosolic large ribosomal subunit|GO:0070062,extracellular exosome	path:hsa03010 Ribosome - Homo sapiens (human)
NM_001317949	TTC23L	80.8912	96.7967	80.8912	96.7967	88.8439	0.258987	2.0263	0.127813	0.898297	0.999952	Not DEG	GO:0034976,response to endoplasmic reticulum stress	GO:0005515,protein binding	GO:0005737,cytoplasm|GO:0005815,microtubule organizing center|GO:0005819,spindle|GO:0030496,midbody
NM_001077665	AGAP6	4541.59	3639.33	4541.59	3639.33	4090.46	-0.319521	0.596952	-0.535254	0.592474	0.999952	Not DEG	GO:0043547,positive regulation of GTPase activity	GO:0005096,GTPase activator activity|GO:0046872,metal ion binding
NM_001350533	SNX14	88.0815	86.7833	88.0815	86.7833	87.4324	-0.0214092	2.03258	-0.010533	0.991596	0.999952	Not DEG	GO:0015031,protein transport|GO:0097352,autophagosome maturation	GO:0080025,phosphatidylinositol-3,5-bisphosphate binding	GO:0005764,lysosome|GO:0005765,lysosomal membrane|GO:0005770,late endosome|GO:0016021,integral component of membrane|GO:0030425,dendrite|GO:0031902,late endosome membrane
NM_001350532	SNX14	15.2794	102.36	15.2794	102.36	58.8196	2.74398	2.87649	0.953933	0.340118	0.999952	Not DEG	GO:0015031,protein transport|GO:0097352,autophagosome maturation	GO:0080025,phosphatidylinositol-3,5-bisphosphate binding	GO:0005764,lysosome|GO:0005765,lysosomal membrane|GO:0005770,late endosome|GO:0016021,integral component of membrane|GO:0030425,dendrite|GO:0031902,late endosome membrane
NM_001350531	LARP1B	125.831	136.851	125.831	136.851	131.341	0.121126	1.71399	0.0706693	0.943661	0.999952	Not DEG		GO:0003723,RNA binding|GO:0005515,protein binding	GO:0005634,nucleus
NM_001350530	MIER1	29.6601	26.7025	29.6601	26.7025	28.1813	-0.151519	3.24229	-0.0467322	0.962727	0.999952	Not DEG	GO:0006351,transcription, DNA-templated|GO:0007165,signal transduction|GO:0016575,histone deacetylation|GO:0031937,positive regulation of chromatin silencing|GO:0043123,positive regulation of I-kappaB kinase/NF-kappaB signaling	GO:0003677,DNA binding|GO:0004407,histone deacetylase activity|GO:0004871,signal transducer activity|GO:0005515,protein binding|GO:0042826,histone deacetylase binding	GO:0005634,nucleus|GO:0005654,nucleoplasm|GO:0005737,cytoplasm|GO:0017053,transcriptional repressor complex|GO:0043234,protein complex
NM_001350537	SNX14	75.4984	80.1076	75.4984	80.1076	77.803	0.0855064	2.13515	0.0400469	0.968056	0.999952	Not DEG	GO:0015031,protein transport|GO:0097352,autophagosome maturation	GO:0080025,phosphatidylinositol-3,5-bisphosphate binding	GO:0005764,lysosome|GO:0005765,lysosomal membrane|GO:0005770,late endosome|GO:0016021,integral component of membrane|GO:0030425,dendrite|GO:0031902,late endosome membrane
NM_001350536	SNX14	80.8912	81.2202	80.8912	81.2202	81.0557	0.0058704	2.09813	0.00279792	0.997768	0.999952	Not DEG	GO:0015031,protein transport|GO:0097352,autophagosome maturation	GO:0080025,phosphatidylinositol-3,5-bisphosphate binding	GO:0005764,lysosome|GO:0005765,lysosomal membrane|GO:0005770,late endosome|GO:0016021,integral component of membrane|GO:0030425,dendrite|GO:0031902,late endosome membrane
NM_001350535	SNX14	93.4743	83.4454	93.4743	83.4454	88.4598	-0.163722	2.02575	-0.0808205	0.935585	0.999952	Not DEG	GO:0015031,protein transport|GO:0097352,autophagosome maturation	GO:0080025,phosphatidylinositol-3,5-bisphosphate binding	GO:0005764,lysosome|GO:0005765,lysosomal membrane|GO:0005770,late endosome|GO:0016021,integral component of membrane|GO:0030425,dendrite|GO:0031902,late endosome membrane
NM_001350534	SNX14	1455.14	1671.13	1455.14	1671.13	1563.14	0.199669	0.694307	0.287581	0.773668	0.999952	Not DEG	GO:0015031,protein transport|GO:0097352,autophagosome maturation	GO:0080025,phosphatidylinositol-3,5-bisphosphate binding	GO:0005764,lysosome|GO:0005765,lysosomal membrane|GO:0005770,late endosome|GO:0016021,integral component of membrane|GO:0030425,dendrite|GO:0031902,late endosome membrane
NR_133009	PEX6	208.519	42.279	208.519	42.279	125.399	-2.30214	2.2032	-1.04491	0.296067	0.999952	Not DEG	GO:0006625,protein targeting to peroxisome|GO:0007031,peroxisome organization|GO:0016561,protein import into peroxisome matrix, translocation|GO:0050821,protein stabilization	GO:0005515,protein binding|GO:0005524,ATP binding|GO:0008022,protein C-terminus binding|GO:0016887,ATPase activity|GO:0032403,protein complex binding|GO:0042623,ATPase activity, coupled	GO:0001750,photoreceptor outer segment|GO:0005737,cytoplasm|GO:0005777,peroxisome|GO:0005778,peroxisomal membrane|GO:0005829,cytosol|GO:0097733,photoreceptor cell cilium	path:hsa04146 Peroxisome - Homo sapiens (human)
NM_001350538	SNX14	78.1948	0	78.1948	0	39.0974	-8.57739	5.67643	-1.51105	0.130775	0.999952	Not DEG	GO:0015031,protein transport|GO:0097352,autophagosome maturation	GO:0080025,phosphatidylinositol-3,5-bisphosphate binding	GO:0005764,lysosome|GO:0005765,lysosomal membrane|GO:0005770,late endosome|GO:0016021,integral component of membrane|GO:0030425,dendrite|GO:0031902,late endosome membrane
NM_001012967	DDX60L	62.9154	0	62.9154	0	31.4577	-8.26371	5.95274	-1.38822	0.16507	0.999952	Not DEG		GO:0003723,RNA binding|GO:0004386,helicase activity|GO:0005524,ATP binding
NM_005258	GCHFR	451.193	246.998	451.193	246.998	349.096	-0.869234	1.27628	-0.681068	0.495828	0.999952	Not DEG	GO:0006809,nitric oxide biosynthetic process|GO:0009890,negative regulation of biosynthetic process|GO:0042133,neurotransmitter metabolic process|GO:0043105,negative regulation of GTP cyclohydrolase I activity|GO:0050999,regulation of nitric-oxide synthase activity|GO:0051291,protein heterooligomerization	GO:0004857,enzyme inhibitor activity|GO:0005515,protein binding|GO:0016597,amino acid binding|GO:0030742,GTP-dependent protein binding|GO:0044549,GTP cyclohydrolase binding	GO:0005634,nucleus|GO:0005654,nucleoplasm|GO:0005737,cytoplasm|GO:0005829,cytosol|GO:0030425,dendrite|GO:0031965,nuclear membrane|GO:0042470,melanosome|GO:0043234,protein complex
NM_001012964	KLK6	4.49395	0	4.49395	0	2.24698	-4.45649	6.79715	-0.65564	0.512056	0.999952	Not DEG	GO:0007417,central nervous system development|GO:0009611,response to wounding|GO:0010975,regulation of neuron projection development|GO:0016540,protein autoprocessing|GO:0030574,collagen catabolic process|GO:0042246,tissue regeneration|GO:0042445,hormone metabolic process|GO:0042552,myelination|GO:0042982,amyloid precursor protein metabolic process|GO:0045595,regulation of cell differentiation|GO…	GO:0004252,serine-type endopeptidase activity|GO:0004252,serine-type endopeptidase activity|GO:0005515,protein binding	GO:0005576,extracellular region|GO:0005615,extracellular space|GO:0005730,nucleolus|GO:0005737,cytoplasm|GO:0005739,mitochondrion|GO:0005783,endoplasmic reticulum|GO:0030141,secretory granule
NM_003826	NAPG	5307.36	4857.64	5307.36	4857.64	5082.5	-0.127738	0.544818	-0.23446	0.814628	0.999952	Not DEG	GO:0006461,protein complex assembly|GO:0006886,intracellular protein transport|GO:0006891,intra-Golgi vesicle-mediated transport|GO:0050821,protein stabilization|GO:0061025,membrane fusion	GO:0005483,soluble NSF attachment protein activity|GO:0005515,protein binding|GO:0019905,syntaxin binding	GO:0005739,mitochondrion|GO:0005765,lysosomal membrane|GO:0031201,SNARE complex|GO:0043209,myelin sheath|GO:0070062,extracellular exosome
NM_001167912	VEPH1	13.4819	0	13.4819	0	6.74093	-6.04134	6.77671	-0.891486	0.372668	0.999952	Not DEG			GO:0005886,plasma membrane
NM_003820	TNFRSF14	251.661	153.54	251.661	153.54	202.601	-0.712863	1.50501	-0.473661	0.635742	0.999952	Not DEG	GO:0002741,positive regulation of cytokine secretion involved in immune response|GO:0006954,inflammatory response|GO:0006955,immune response|GO:0007166,cell surface receptor signaling pathway|GO:0007275,multicellular organism development|GO:0031295,T cell costimulation|GO:0032496,response to lipopolysaccharide|GO:0033209,tumor necrosis factor-mediated signaling pathway|GO:0042127,regulation of ce…	GO:0001618,virus receptor activity|GO:0005031,tumor necrosis factor-activated receptor activity|GO:0005515,protein binding|GO:0031625,ubiquitin protein ligase binding	GO:0005886,plasma membrane|GO:0005887,integral component of plasma membrane|GO:0009897,external side of plasma membrane	path:hsa04060 Cytokine-cytokine receptor interaction - Homo sapiens (human)|path:hsa05168 Herpes simplex infection - Homo sapiens (human)
NM_003821	RIPK2	1441.66	2762.6	1441.66	2762.6	2102.13	0.938298	0.854787	1.0977	0.272336	0.999952	Not DEG	GO:0000165,MAPK cascade|GO:0000187,activation of MAPK activity|GO:0001961,positive regulation of cytokine-mediated signaling pathway|GO:0002250,adaptive immune response|GO:0002250,adaptive immune response|GO:0006915,apoptotic process|GO:0006954,inflammatory response|GO:0007165,signal transduction|GO:0007249,I-kappaB kinase/NF-kappaB signaling|GO:0007254,JNK cascade|GO:0010800,positive regulation …	GO:0004674,protein serine/threonine kinase activity|GO:0004674,protein serine/threonine kinase activity|GO:0004715,non-membrane spanning protein tyrosine kinase activity|GO:0004871,signal transducer activity|GO:0005102,receptor binding|GO:0005515,protein binding|GO:0005524,ATP binding|GO:0030274,LIM domain binding|GO:0042802,identical protein binding|GO:0042803,protein homodimerization activity|G…	GO:0005737,cytoplasm|GO:0005829,cytosol|GO:0005829,cytosol|GO:0005856,cytoskeleton|GO:0031982,vesicle|GO:0043234,protein complex|GO:0043234,protein complex	path:hsa04621 NOD-like receptor signaling pathway - Homo sapiens (human)|path:hsa04722 Neurotrophin signaling pathway - Homo sapiens (human)|path:hsa05131 Shigellosis - Homo sapiens (human)|path:hsa05152 Tuberculosis - Homo sapiens (human)
NR_046834	RNF216-IT1	28.7613	26.7025	28.7613	26.7025	27.7319	-0.107126	3.26256	-0.0328348	0.973806	0.999952	Not DEG
NR_046836	HS1BP3-IT1	9.8867	18.9143	9.8867	18.9143	14.4005	0.93593	4.29084	0.218123	0.827334	0.999952	Not DEG
NM_001025780	ABHD17B	1016.53	683.14	1016.53	683.14	849.836	-0.573399	0.905135	-0.633496	0.52641	0.999952	Not DEG	GO:0002084,protein depalmitoylation|GO:0018345,protein palmitoylation|GO:0018345,protein palmitoylation|GO:1902473,regulation of protein localization to synapse|GO:1902817,negative regulation of protein localization to microtubule|GO:1902950,regulation of dendritic spine maintenance|GO:1905668,positive regulation of protein localization to endosome	GO:0008474,palmitoyl-(protein) hydrolase activity	GO:0005576,extracellular region|GO:0005886,plasma membrane|GO:0014069,postsynaptic density|GO:0016020,membrane|GO:0055038,recycling endosome membrane
NM_001318538	SPRY2	16.1782	37.8286	16.1782	37.8286	27.0034	1.22543	3.39092	0.361387	0.71781	0.999952	Not DEG	GO:0000132,establishment of mitotic spindle orientation|GO:0007605,sensory perception of sound|GO:0008285,negative regulation of cell proliferation|GO:0010628,positive regulation of gene expression|GO:0010801,negative regulation of peptidyl-threonine phosphorylation|GO:0030335,positive regulation of cell migration|GO:0031345,negative regulation of cell projection organization|GO:0033138,positive …	GO:0005515,protein binding|GO:0019901,protein kinase binding|GO:0030291,protein serine/threonine kinase inhibitor activity|GO:0043539,protein serine/threonine kinase activator activity	GO:0005634,nucleus|GO:0005829,cytosol|GO:0005829,cytosol|GO:0005856,cytoskeleton|GO:0005874,microtubule|GO:0005886,plasma membrane|GO:0015630,microtubule cytoskeleton|GO:0016020,membrane|GO:0032587,ruffle membrane	path:hsa05206 MicroRNAs in cancer - Homo sapiens (human)
NR_136596	PARP6	395.468	387.187	395.468	387.187	391.327	-0.030526	1.0895	-0.0280183	0.977648	0.999952	Not DEG		GO:0003950,NAD+ ADP-ribosyltransferase activity
NM_024036	LRFN4	1065.07	939.039	1065.07	939.039	1002.05	-0.181684	0.785738	-0.231227	0.817138	0.999952	Not DEG	GO:0007409,axonogenesis	GO:0005515,protein binding	GO:0005578,proteinaceous extracellular matrix|GO:0005615,extracellular space|GO:0005886,plasma membrane|GO:0009986,cell surface|GO:0016021,integral component of membrane
NM_024037	AUNIP	2352.14	2431.04	2352.14	2431.04	2391.59	0.0476065	0.61379	0.0775615	0.938177	0.999952	Not DEG	GO:0007051,spindle organization	GO:0005515,protein binding	GO:0000922,spindle pole|GO:0005737,cytoplasm|GO:0005813,centrosome
NM_001164796	SLC25A26	0	42.279	0	42.279	21.1395	7.9981	6.60941	1.21011	0.226238	0.999952	Not DEG	GO:0006811,ion transport|GO:0006839,mitochondrial transport|GO:0015805,S-adenosyl-L-methionine transport|GO:1901962,S-adenosyl-L-methionine transmembrane transport	GO:0000095,S-adenosyl-L-methionine transmembrane transporter activity|GO:0000095,S-adenosyl-L-methionine transmembrane transporter activity	GO:0005739,mitochondrion|GO:0005743,mitochondrial inner membrane|GO:0005743,mitochondrial inner membrane|GO:0016021,integral component of membrane
NM_024031	PRR14	2462.69	1008.02	2462.69	1008.02	1735.35	-1.2887	0.998428	-1.29073	0.196797	0.999952	Not DEG	GO:0007517,muscle organ development	GO:0005515,protein binding	GO:0005652,nuclear lamina|GO:0005654,nucleoplasm|GO:0005694,chromosome
NM_001161546	PROB1	115.045	154.652	115.045	154.652	134.849	0.426835	1.71759	0.248508	0.803742	0.999952	Not DEG
NM_024033	C7orf49	512.311	441.704	512.311	441.704	477.008	-0.213933	1.01949	-0.209843	0.83379	0.999952	Not DEG	GO:0006303,double-strand break repair via nonhomologous end joining	GO:0005515,protein binding	GO:0005634,nucleus|GO:0005737,cytoplasm
NM_024038	TRIR	7516.59	6979.38	7516.59	6979.38	7247.98	-0.106978	0.520708	-0.205448	0.837222	0.999952	Not DEG		GO:0005515,protein binding
NM_018303	EXOC2	5543.74	1859.16	5543.74	1859.16	3701.45	-1.5762	1.01594	-1.55146	0.120791	0.999952	Not DEG	GO:0001927,exocyst assembly|GO:0006893,Golgi to plasma membrane transport|GO:0015031,protein transport|GO:2000535,regulation of entry of bacterium into host cell	GO:0005515,protein binding|GO:0017160,Ral GTPase binding|GO:0019901,protein kinase binding|GO:0047485,protein N-terminus binding	GO:0000145,exocyst|GO:0005829,cytosol|GO:0005886,plasma membrane|GO:0016020,membrane|GO:0090543,Flemming body	path:hsa04014 Ras signaling pathway - Homo sapiens (human)
NR_027064	TINCR	130.325	206.945	130.325	206.945	168.635	0.667142	1.60461	0.415767	0.677581	0.999952	Not DEG
NM_001329630	PLEKHA7	177.062	0	177.062	0	88.5309	-9.75655	4.90978	-1.98717	0.0469039	0.951799	Down	GO:0045218,zonula adherens maintenance|GO:0090136,epithelial cell-cell adhesion	GO:0070097,delta-catenin binding	GO:0005634,nucleus|GO:0005813,centrosome|GO:0005829,cytosol|GO:0005915,zonula adherens|GO:0030054,cell junction|GO:0070062,extracellular exosome
NR_136595	ARL6	33.2553	96.7967	33.2553	96.7967	65.026	1.54138	2.49791	0.617069	0.537189	0.999952	Not DEG	GO:0006612,protein targeting to membrane|GO:0007264,small GTPase mediated signal transduction|GO:0007368,determination of left/right symmetry|GO:0007420,brain development|GO:0007601,visual perception|GO:0008589,regulation of smoothened signaling pathway|GO:0010842,retina layer formation|GO:0016055,Wnt signaling pathway|GO:0032402,melanosome transport|GO:0045444,fat cell differentiation|GO:0051258…	GO:0005515,protein binding|GO:0005525,GTP binding|GO:0005543,phospholipid binding|GO:0046872,metal ion binding	GO:0005737,cytoplasm|GO:0005829,cytosol|GO:0005879,axonemal microtubule|GO:0005886,plasma membrane|GO:0005929,cilium|GO:0005929,cilium|GO:0005929,cilium|GO:0005930,axoneme|GO:0016020,membrane|GO:0030117,membrane coat|GO:0034464,BBSome|GO:0070062,extracellular exosome
NM_015557	CHD5	71.0045	45.6168	71.0045	45.6168	58.3107	-0.638322	2.4445	-0.261125	0.793996	0.999952	Not DEG	GO:0006351,transcription, DNA-templated|GO:0008285,negative regulation of cell proliferation|GO:0021895,cerebral cortex neuron differentiation|GO:0035093,spermatogenesis, exchange of chromosomal proteins|GO:0043967,histone H4 acetylation|GO:0060850,regulation of transcription involved in cell fate commitment|GO:0098532,histone H3-K27 trimethylation|GO:1901798,positive regulation of signal transdu…	GO:0003677,DNA binding|GO:0004386,helicase activity|GO:0005524,ATP binding|GO:0046872,metal ion binding|GO:0061628,H3K27me3 modified histone binding	GO:0000792,heterochromatin|GO:0005634,nucleus|GO:0005654,nucleoplasm|GO:0005829,cytosol|GO:0016020,membrane|GO:0016581,NuRD complex|GO:0016607,nuclear speck
NM_015556	SIPA1L1	71.0045	156.877	71.0045	156.877	113.941	1.14366	1.96355	0.582446	0.560267	0.999952	Not DEG	GO:0008150,biological_process|GO:0031532,actin cytoskeleton reorganization|GO:0043087,regulation of GTPase activity|GO:0048013,ephrin receptor signaling pathway|GO:0048167,regulation of synaptic plasticity|GO:0050770,regulation of axonogenesis|GO:0051056,regulation of small GTPase mediated signal transduction|GO:0061001,regulation of dendritic spine morphogenesis|GO:0090630,activation of GTPase a…	GO:0003674,molecular_function|GO:0005096,GTPase activator activity|GO:0046875,ephrin receptor binding	GO:0005575,cellular_component|GO:0005737,cytoplasm|GO:0005856,cytoskeleton|GO:0014069,postsynaptic density|GO:0030054,cell junction|GO:0043197,dendritic spine|GO:0045211,postsynaptic membrane	path:hsa04015 Rap1 signaling pathway - Homo sapiens (human)
NM_001349997	RBFOX2	82.6888	0	82.6888	0	41.3444	-8.65801	5.61112	-1.54301	0.122828	0.999952	Not DEG	GO:0000381,regulation of alternative mRNA splicing, via spliceosome|GO:0000381,regulation of alternative mRNA splicing, via spliceosome|GO:0006397,mRNA processing|GO:0007399,nervous system development|GO:0008380,RNA splicing|GO:0008543,fibroblast growth factor receptor signaling pathway|GO:0010724,regulation of definitive erythrocyte differentiation|GO:0016070,RNA metabolic process|GO:0021942,rad…	GO:0003714,transcription corepressor activity|GO:0003723,RNA binding|GO:0003729,mRNA binding|GO:0005515,protein binding|GO:0008134,transcription factor binding	GO:0005634,nucleus|GO:0005654,nucleoplasm|GO:0005654,nucleoplasm|GO:0005737,cytoplasm|GO:0005829,cytosol
NM_001349995	RBFOX2	84.4863	0	84.4863	0	42.2432	-8.68904	5.58656	-1.55535	0.119864	0.999952	Not DEG	GO:0000381,regulation of alternative mRNA splicing, via spliceosome|GO:0000381,regulation of alternative mRNA splicing, via spliceosome|GO:0006397,mRNA processing|GO:0007399,nervous system development|GO:0008380,RNA splicing|GO:0008543,fibroblast growth factor receptor signaling pathway|GO:0010724,regulation of definitive erythrocyte differentiation|GO:0016070,RNA metabolic process|GO:0021942,rad…	GO:0003714,transcription corepressor activity|GO:0003723,RNA binding|GO:0003729,mRNA binding|GO:0005515,protein binding|GO:0008134,transcription factor binding	GO:0005634,nucleus|GO:0005654,nucleoplasm|GO:0005654,nucleoplasm|GO:0005737,cytoplasm|GO:0005829,cytosol
NM_001349994	RBFOX2	79.0936	0	79.0936	0	39.5468	-8.59388	5.66289	-1.51758	0.129121	0.999952	Not DEG	GO:0000381,regulation of alternative mRNA splicing, via spliceosome|GO:0000381,regulation of alternative mRNA splicing, via spliceosome|GO:0006397,mRNA processing|GO:0007399,nervous system development|GO:0008380,RNA splicing|GO:0008543,fibroblast growth factor receptor signaling pathway|GO:0010724,regulation of definitive erythrocyte differentiation|GO:0016070,RNA metabolic process|GO:0021942,rad…	GO:0003714,transcription corepressor activity|GO:0003723,RNA binding|GO:0003729,mRNA binding|GO:0005515,protein binding|GO:0008134,transcription factor binding	GO:0005634,nucleus|GO:0005654,nucleoplasm|GO:0005654,nucleoplasm|GO:0005737,cytoplasm|GO:0005829,cytosol
NM_001297658	TSSC4	20.6722	24.4773	20.6722	24.4773	22.5748	0.243779	3.5472	0.0687244	0.945209	0.999952	Not DEG		GO:0005515,protein binding
NR_136590	LOC100287497	192.341	386.074	192.341	386.074	289.208	1.00522	1.39347	0.721374	0.47068	0.999952	Not DEG
NM_001297654	DDR1	3.59516	22.2521	3.59516	22.2521	12.9236	2.62977	4.74703	0.553983	0.579591	0.999952	Not DEG	GO:0001558,regulation of cell growth|GO:0001952,regulation of cell-matrix adhesion|GO:0007155,cell adhesion|GO:0007566,embryo implantation|GO:0007595,lactation|GO:0008285,negative regulation of cell proliferation|GO:0010715,regulation of extracellular matrix disassembly|GO:0014909,smooth muscle cell migration|GO:0030198,extracellular matrix organization|GO:0038063,collagen-activated tyrosine kina…	GO:0004714,transmembrane receptor protein tyrosine kinase activity|GO:0005515,protein binding|GO:0005518,collagen binding|GO:0005518,collagen binding|GO:0005524,ATP binding|GO:0038062,protein tyrosine kinase collagen receptor activity|GO:0046872,metal ion binding	GO:0005615,extracellular space|GO:0005886,plasma membrane|GO:0005887,integral component of plasma membrane|GO:0043235,receptor complex|GO:0070062,extracellular exosome
NM_001297655	KIF2C	1338.3	1977.1	1338.3	1977.1	1657.7	0.562988	0.767492	0.733542	0.463228	0.999952	Not DEG	GO:0000278,mitotic cell cycle|GO:0006890,retrograde vesicle-mediated transport, Golgi to ER|GO:0007018,microtubule-based movement|GO:0007018,microtubule-based movement|GO:0007019,microtubule depolymerization|GO:0007019,microtubule depolymerization|GO:0007062,sister chromatid cohesion|GO:0007080,mitotic metaphase plate congression|GO:0008283,cell proliferation|GO:0019886,antigen processing and pre…	GO:0003777,microtubule motor activity|GO:0005515,protein binding|GO:0005524,ATP binding|GO:0016887,ATPase activity|GO:0019237,centromeric DNA binding|GO:0051010,microtubule plus-end binding	GO:0000775,chromosome, centromeric region|GO:0000776,kinetochore|GO:0000776,kinetochore|GO:0000777,condensed chromosome kinetochore|GO:0005654,nucleoplasm|GO:0005813,centrosome|GO:0005829,cytosol|GO:0005829,cytosol|GO:0005871,kinesin complex|GO:0005881,cytoplasmic microtubule|GO:0015630,microtubule cytoskeleton|GO:0016020,membrane|GO:0035371,microtubule plus-end
NM_001297656	KIF2C	100.665	818.878	100.665	818.878	459.771	3.02409	1.8221	1.65968	0.0969791	0.999952	Not DEG	GO:0000278,mitotic cell cycle|GO:0006890,retrograde vesicle-mediated transport, Golgi to ER|GO:0007018,microtubule-based movement|GO:0007018,microtubule-based movement|GO:0007019,microtubule depolymerization|GO:0007019,microtubule depolymerization|GO:0007062,sister chromatid cohesion|GO:0007080,mitotic metaphase plate congression|GO:0008283,cell proliferation|GO:0019886,antigen processing and pre…	GO:0003777,microtubule motor activity|GO:0005515,protein binding|GO:0005524,ATP binding|GO:0016887,ATPase activity|GO:0019237,centromeric DNA binding|GO:0051010,microtubule plus-end binding	GO:0000775,chromosome, centromeric region|GO:0000776,kinetochore|GO:0000776,kinetochore|GO:0000777,condensed chromosome kinetochore|GO:0005654,nucleoplasm|GO:0005813,centrosome|GO:0005829,cytosol|GO:0005829,cytosol|GO:0005871,kinesin complex|GO:0005881,cytoplasmic microtubule|GO:0015630,microtubule cytoskeleton|GO:0016020,membrane|GO:0035371,microtubule plus-end
NM_001297650	CD163L1	121.337	152.427	121.337	152.427	136.882	0.329111	1.69719	0.193915	0.846242	0.999952	Not DEG	GO:0006898,receptor-mediated endocytosis	GO:0005044,scavenger receptor activity	GO:0005576,extracellular region|GO:0005886,plasma membrane|GO:0016021,integral component of membrane
NM_001297651	MAST4	443.104	1703.4	443.104	1703.4	1073.25	1.9427	1.2909	1.50492	0.132345	0.999952	Not DEG	GO:0007010,cytoskeleton organization|GO:0018105,peptidyl-serine phosphorylation|GO:0035556,intracellular signal transduction	GO:0000287,magnesium ion binding|GO:0004674,protein serine/threonine kinase activity|GO:0005524,ATP binding	GO:0005622,intracellular|GO:0005737,cytoplasm
NM_001349999	RBFOX2	204.026	1368.51	204.026	1368.51	786.265	2.74578	1.59924	1.71693	0.0859915	0.999952	Not DEG	GO:0000381,regulation of alternative mRNA splicing, via spliceosome|GO:0000381,regulation of alternative mRNA splicing, via spliceosome|GO:0006397,mRNA processing|GO:0007399,nervous system development|GO:0008380,RNA splicing|GO:0008543,fibroblast growth factor receptor signaling pathway|GO:0010724,regulation of definitive erythrocyte differentiation|GO:0016070,RNA metabolic process|GO:0021942,rad…	GO:0003714,transcription corepressor activity|GO:0003723,RNA binding|GO:0003729,mRNA binding|GO:0005515,protein binding|GO:0008134,transcription factor binding	GO:0005634,nucleus|GO:0005654,nucleoplasm|GO:0005654,nucleoplasm|GO:0005737,cytoplasm|GO:0005829,cytosol
NM_001349998	RBFOX2	0.898791	10.0135	0.898791	10.0135	5.45612	3.47765	6.62835	0.524664	0.599817	0.999952	Not DEG	GO:0000381,regulation of alternative mRNA splicing, via spliceosome|GO:0000381,regulation of alternative mRNA splicing, via spliceosome|GO:0006397,mRNA processing|GO:0007399,nervous system development|GO:0008380,RNA splicing|GO:0008543,fibroblast growth factor receptor signaling pathway|GO:0010724,regulation of definitive erythrocyte differentiation|GO:0016070,RNA metabolic process|GO:0021942,rad…	GO:0003714,transcription corepressor activity|GO:0003723,RNA binding|GO:0003729,mRNA binding|GO:0005515,protein binding|GO:0008134,transcription factor binding	GO:0005634,nucleus|GO:0005654,nucleoplasm|GO:0005654,nucleoplasm|GO:0005737,cytoplasm|GO:0005829,cytosol
NM_001012331	NTRK1	0	917.9	0	917.9	458.95	12.4386	4.20022	2.96141	0.00306231	0.652914	Up	GO:0000186,activation of MAPKK activity|GO:0001934,positive regulation of protein phosphorylation|GO:0006468,protein phosphorylation|GO:0007018,microtubule-based movement|GO:0007411,axon guidance|GO:0007568,aging|GO:0007611,learning or memory|GO:0007623,circadian rhythm|GO:0008285,negative regulation of cell proliferation|GO:0009314,response to radiation|GO:0010623,programmed cell death involved …	GO:0004713,protein tyrosine kinase activity|GO:0004714,transmembrane receptor protein tyrosine kinase activity|GO:0004714,transmembrane receptor protein tyrosine kinase activity|GO:0005004,GPI-linked ephrin receptor activity|GO:0005166,neurotrophin p75 receptor binding|GO:0005515,protein binding|GO:0005524,ATP binding|GO:0010465,nerve growth factor receptor activity|GO:0010465,nerve growth factor…	GO:0005768,endosome|GO:0005769,early endosome|GO:0005770,late endosome|GO:0005886,plasma membrane|GO:0005886,plasma membrane|GO:0005887,integral component of plasma membrane|GO:0009986,cell surface|GO:0030424,axon|GO:0030425,dendrite|GO:0031901,early endosome membrane|GO:0031902,late endosome membrane|GO:0043025,neuronal cell body|GO:0043234,protein complex|GO:0043235,receptor complex	path:hsa04010 MAPK signaling pathway - Homo sapiens (human)|path:hsa04144 Endocytosis - Homo sapiens (human)|path:hsa04210 Apoptosis - Homo sapiens (human)|path:hsa04722 Neurotrophin signaling pathway - Homo sapiens (human)|path:hsa04750 Inflammatory mediator regulation of TRP channels - Homo sapiens (human)|path:hsa05200 Pathways in cancer - Homo sapiens (human)|path:hsa05202 Transcriptional mis…
NR_027383_2	AKAP17A	100.665	83.4454	100.665	83.4454	92.055	-0.270637	1.99765	-0.135478	0.892234	0.999952	Not DEG	GO:0006355,regulation of transcription, DNA-templated|GO:0006397,mRNA processing|GO:0007165,signal transduction|GO:0008380,RNA splicing|GO:0042113,B cell activation|GO:0043484,regulation of RNA splicing	GO:0003723,RNA binding|GO:0005515,protein binding|GO:0051018,protein kinase A binding	GO:0005634,nucleus|GO:0005681,spliceosomal complex|GO:0005829,cytosol|GO:0016607,nuclear speck
NM_182978	GNAL	638.142	460.619	638.142	460.619	549.38	-0.470298	1.009	-0.466101	0.641143	0.999952	Not DEG	GO:0007165,signal transduction|GO:0007186,G-protein coupled receptor signaling pathway|GO:0007189,adenylate cyclase-activating G-protein coupled receptor signaling pathway|GO:0007190,activation of adenylate cyclase activity|GO:0007191,adenylate cyclase-activating dopamine receptor signaling pathway|GO:0007193,adenylate cyclase-inhibiting G-protein coupled receptor signaling pathway|GO:0007608,sen…	GO:0001664,G-protein coupled receptor binding|GO:0003924,GTPase activity|GO:0004871,signal transducer activity|GO:0005525,GTP binding|GO:0031683,G-protein beta/gamma-subunit complex binding|GO:0046872,metal ion binding	GO:0005834,heterotrimeric G-protein complex|GO:0005886,plasma membrane|GO:0070062,extracellular exosome	path:hsa04020 Calcium signaling pathway - Homo sapiens (human)|path:hsa04728 Dopaminergic synapse - Homo sapiens (human)|path:hsa04740 Olfactory transduction - Homo sapiens (human)|path:hsa05012 Parkinson's disease - Homo sapiens (human)|path:hsa05142 Chagas disease (American trypanosomiasis) - Homo sapiens (human)|path:hsa05146 Amoebiasis - Homo sapiens (human)
NR_003226	AFG3L1P	890.702	212.508	890.702	212.508	551.605	-2.06741	1.48665	-1.39065	0.16433	0.999952	Not DEG
NM_001256293	KRT8	1081.25	1361.83	1081.25	1361.83	1221.54	0.332855	0.764964	0.435125	0.663472	0.999952	Not DEG	GO:0016032,viral process|GO:0031424,keratinization|GO:0033209,tumor necrosis factor-mediated signaling pathway|GO:0045214,sarcomere organization|GO:0051599,response to hydrostatic pressure|GO:0051707,response to other organism|GO:0060706,cell differentiation involved in embryonic placenta development|GO:0070268,cornification|GO:0097191,extrinsic apoptotic signaling pathway|GO:0097284,hepatocyte a…	GO:0005198,structural molecule activity|GO:0005515,protein binding|GO:0032403,protein complex binding|GO:0097110,scaffold protein binding	GO:0005634,nucleus|GO:0005654,nucleoplasm|GO:0005737,cytoplasm|GO:0005829,cytosol|GO:0005882,intermediate filament|GO:0005911,cell-cell junction|GO:0016010,dystrophin-associated glycoprotein complex|GO:0016327,apicolateral plasma membrane|GO:0016363,nuclear matrix|GO:0030018,Z disc|GO:0042383,sarcolemma|GO:0043034,costamere|GO:0045095,keratin filament|GO:0045111,intermediate filament cytoskeleton…
NM_001011724	HNRNPA1L2	421.533	173.567	421.533	173.567	297.55	-1.28014	1.45938	-0.877185	0.380386	0.999952	Not DEG	GO:0006397,mRNA processing|GO:0008380,RNA splicing|GO:0051028,mRNA transport	GO:0003723,RNA binding	GO:0005681,spliceosomal complex|GO:0005737,cytoplasm	path:hsa03040 Spliceosome - Homo sapiens (human)
NM_001011725	HNRNPA1L2	1080.35	653.1	1080.35	653.1	866.723	-0.726114	0.943122	-0.769905	0.441356	0.999952	Not DEG	GO:0006397,mRNA processing|GO:0008380,RNA splicing|GO:0051028,mRNA transport	GO:0003723,RNA binding	GO:0005681,spliceosomal complex|GO:0005737,cytoplasm	path:hsa03040 Spliceosome - Homo sapiens (human)
NR_034069	SRPK1	5716.31	5170.28	5716.31	5170.28	5443.29	-0.14484	0.542235	-0.267117	0.789379	0.999952	Not DEG	GO:0000245,spliceosomal complex assembly|GO:0006468,protein phosphorylation|GO:0007059,chromosome segregation|GO:0008380,RNA splicing|GO:0016032,viral process|GO:0035092,sperm chromatin condensation|GO:0035556,intracellular signal transduction|GO:0045070,positive regulation of viral genome replication|GO:0045071,negative regulation of viral genome replication|GO:0045087,innate immune response|GO:…	GO:0000287,magnesium ion binding|GO:0003723,RNA binding|GO:0004672,protein kinase activity|GO:0004674,protein serine/threonine kinase activity|GO:0005515,protein binding|GO:0005524,ATP binding	GO:0005634,nucleus|GO:0005737,cytoplasm|GO:0005783,endoplasmic reticulum|GO:0005829,cytosol|GO:0005886,plasma membrane|GO:0016363,nuclear matrix	path:hsa05168 Herpes simplex infection - Homo sapiens (human)
NM_006271	S100A1	1547.72	1568.77	1547.72	1568.77	1558.25	0.0194975	0.680532	0.0286504	0.977143	0.999952	Not DEG	GO:0000122,negative regulation of transcription from RNA polymerase II promoter|GO:0002224,toll-like receptor signaling pathway|GO:0008016,regulation of heart contraction|GO:0021762,substantia nigra development|GO:0035556,intracellular signal transduction|GO:1901387,positive regulation of voltage-gated calcium channel activity	GO:0005509,calcium ion binding|GO:0005515,protein binding|GO:0042802,identical protein binding|GO:0042803,protein homodimerization activity|GO:0044548,S100 protein binding|GO:0048306,calcium-dependent protein binding|GO:0051117,ATPase binding	GO:0005576,extracellular region|GO:0005634,nucleus|GO:0016529,sarcoplasmic reticulum|GO:0030018,Z disc|GO:0031430,M band|GO:0043005,neuron projection|GO:0043234,protein complex
NM_006274	CCL19	0	4.45042	0	4.45042	2.22521	4.7503	6.80477	0.698083	0.485126	0.999952	Not DEG	GO:0001768,establishment of T cell polarity|GO:0001771,immunological synapse formation|GO:0002407,dendritic cell chemotaxis|GO:0002408,myeloid dendritic cell chemotaxis|GO:0002548,monocyte chemotaxis|GO:0002606,positive regulation of dendritic cell antigen processing and presentation|GO:0006874,cellular calcium ion homeostasis|GO:0006954,inflammatory response|GO:0006954,inflammatory response|GO:0…	GO:0008009,chemokine activity|GO:0031732,CCR7 chemokine receptor binding|GO:0031735,CCR10 chemokine receptor binding|GO:0042379,chemokine receptor binding|GO:0048020,CCR chemokine receptor binding	GO:0005576,extracellular region|GO:0005615,extracellular space|GO:0005622,intracellular	path:hsa04060 Cytokine-cytokine receptor interaction - Homo sapiens (human)|path:hsa04062 Chemokine signaling pathway - Homo sapiens (human)|path:hsa04064 NF-kappa B signaling pathway - Homo sapiens (human)
NM_006275	SRSF6	13021.7	9170.1	13021.7	9170.1	11095.9	-0.505904	0.597653	-0.846485	0.397282	0.999952	Not DEG	GO:0000380,alternative mRNA splicing, via spliceosome|GO:0000381,regulation of alternative mRNA splicing, via spliceosome|GO:0000381,regulation of alternative mRNA splicing, via spliceosome|GO:0000398,mRNA splicing, via spliceosome|GO:0006369,termination of RNA polymerase II transcription|GO:0006376,mRNA splice site selection|GO:0006405,RNA export from nucleus|GO:0006406,mRNA export from nucleus|…	GO:0003723,RNA binding|GO:0005515,protein binding|GO:0036002,pre-mRNA binding	GO:0005654,nucleoplasm|GO:0016607,nuclear speck	path:hsa03040 Spliceosome - Homo sapiens (human)|path:hsa05168 Herpes simplex infection - Homo sapiens (human)
NM_001002030	ECHDC1	867.333	1012.47	867.333	1012.47	939.902	0.223226	0.806765	0.276692	0.782016	0.999952	Not DEG	GO:0006635,fatty acid beta-oxidation	GO:0004300,enoyl-CoA hydratase activity|GO:0004492,methylmalonyl-CoA decarboxylase activity|GO:0016831,carboxy-lyase activity	GO:0005739,mitochondrion|GO:0005829,cytosol|GO:0005829,cytosol|GO:0070062,extracellular exosome	path:hsa00640 Propanoate metabolism - Homo sapiens (human)
NR_034062	LOC100131635	0	18.9143	0	18.9143	9.45715	6.83766	6.77548	1.00918	0.312889	0.999952	Not DEG
NM_006278	ST3GAL4	0	90.1211	0	90.1211	45.0605	9.0901	5.5627	1.63412	0.102234	0.999952	Not DEG	GO:0006486,protein glycosylation|GO:0009101,glycoprotein biosynthetic process|GO:0009247,glycolipid biosynthetic process|GO:0009311,oligosaccharide metabolic process|GO:0009312,oligosaccharide biosynthetic process|GO:0016266,O-glycan processing|GO:0018146,keratan sulfate biosynthetic process|GO:0018279,protein N-linked glycosylation via asparagine|GO:0030259,lipid glycosylation|GO:0050890,cogniti…	GO:0003836,beta-galactoside (CMP) alpha-2,3-sialyltransferase activity|GO:0003836,beta-galactoside (CMP) alpha-2,3-sialyltransferase activity|GO:0047288,monosialoganglioside sialyltransferase activity|GO:0047288,monosialoganglioside sialyltransferase activity	GO:0000139,Golgi membrane|GO:0000139,Golgi membrane|GO:0016020,membrane|GO:0016021,integral component of membrane|GO:0032580,Golgi cisterna membrane|GO:0070062,extracellular exosome	path:hsa00601 Glycosphingolipid biosynthesis - lacto and neolacto series - Homo sapiens (human)|path:hsa01100 Metabolic pathways - Homo sapiens (human)
NM_006279	ST3GAL3	71.0045	232.535	71.0045	232.535	151.77	1.71147	1.92196	0.890479	0.373209	0.999952	Not DEG	GO:0009311,oligosaccharide metabolic process|GO:0016266,O-glycan processing|GO:0018146,keratan sulfate biosynthetic process|GO:0018279,protein N-linked glycosylation via asparagine|GO:0097503,sialylation	GO:0003836,beta-galactoside (CMP) alpha-2,3-sialyltransferase activity|GO:0008118,N-acetyllactosaminide alpha-2,3-sialyltransferase activity	GO:0000139,Golgi membrane|GO:0000139,Golgi membrane|GO:0005576,extracellular region|GO:0016021,integral component of membrane|GO:0032580,Golgi cisterna membrane	path:hsa00514 Other types of O-glycan biosynthesis - Homo sapiens (human)|path:hsa00515 Mannose type O-glycan biosynthesis - Homo sapiens (human)|path:hsa00533 Glycosaminoglycan biosynthesis - keratan sulfate - Homo sapiens (human)|path:hsa00601 Glycosphingolipid biosynthesis - lacto and neolacto series - Homo sapiens (human)|path:hsa01100 Metabolic pathways - Homo sapiens (human)
NM_001351660	SLC39A14	15.2794	25.5899	15.2794	25.5899	20.4347	0.744001	3.72071	0.199962	0.84151	0.999952	Not DEG	GO:0006882,cellular zinc ion homeostasis|GO:0071577,zinc II ion transmembrane transport|GO:0071577,zinc II ion transmembrane transport|GO:0071578,zinc II ion transmembrane import|GO:1903874,ferrous iron transmembrane transport	GO:0005385,zinc ion transmembrane transporter activity|GO:0005385,zinc ion transmembrane transporter activity|GO:0015093,ferrous iron transmembrane transporter activity	GO:0005737,cytoplasm|GO:0005886,plasma membrane|GO:0005886,plasma membrane|GO:0005887,integral component of plasma membrane|GO:0016021,integral component of membrane|GO:0030027,lamellipodium	path:hsa04216 Ferroptosis - Homo sapiens (human)
NM_001324081	SPSB3	245.37	3.33782	245.37	3.33782	124.354	-6.19981	3.21325	-1.92945	0.053675	0.984789	Not DEG	GO:0016567,protein ubiquitination|GO:0043687,post-translational protein modification	GO:0005515,protein binding	GO:0005829,cytosol
NM_001324086	RPUSD1	120.438	129.062	120.438	129.062	124.75	0.0997871	1.75097	0.0569896	0.954553	0.999952	Not DEG	GO:0000455,enzyme-directed rRNA pseudouridine synthesis|GO:0008150,biological_process|GO:0031119,tRNA pseudouridine synthesis	GO:0003674,molecular_function|GO:0003723,RNA binding|GO:0009982,pseudouridine synthase activity|GO:0019239,deaminase activity	GO:0005575,cellular_component
NM_001324087	VDAC2	107.855	48.9547	107.855	48.9547	78.4048	-1.13955	2.25407	-0.505553	0.613171	0.999952	Not DEG	GO:0006820,anion transport|GO:0007339,binding of sperm to zona pellucida|GO:0032272,negative regulation of protein polymerization|GO:0098656,anion transmembrane transport|GO:1903959,regulation of anion transmembrane transport|GO:2001243,negative regulation of intrinsic apoptotic signaling pathway	GO:0000166,nucleotide binding|GO:0005515,protein binding|GO:0008308,voltage-gated anion channel activity|GO:0015288,porin activity	GO:0001669,acrosomal vesicle|GO:0005634,nucleus|GO:0005739,mitochondrion|GO:0005741,mitochondrial outer membrane|GO:0005743,mitochondrial inner membrane|GO:0008021,synaptic vesicle|GO:0042645,mitochondrial nucleoid|GO:0043209,myelin sheath|GO:0046930,pore complex|GO:0070062,extracellular exosome	path:hsa04020 Calcium signaling pathway - Homo sapiens (human)|path:hsa04022 cGMP-PKG signaling pathway - Homo sapiens (human)|path:hsa04216 Ferroptosis - Homo sapiens (human)|path:hsa04621 NOD-like receptor signaling pathway - Homo sapiens (human)|path:hsa05012 Parkinson's disease - Homo sapiens (human)|path:hsa05016 Huntington's disease - Homo sapiens (human)|path:hsa05166 HTLV-I infection - Ho…
NM_001324088	VDAC2	840.37	1331.79	840.37	1331.79	1086.08	0.664273	0.874086	0.759963	0.447277	0.999952	Not DEG	GO:0006820,anion transport|GO:0007339,binding of sperm to zona pellucida|GO:0032272,negative regulation of protein polymerization|GO:0098656,anion transmembrane transport|GO:1903959,regulation of anion transmembrane transport|GO:2001243,negative regulation of intrinsic apoptotic signaling pathway	GO:0000166,nucleotide binding|GO:0005515,protein binding|GO:0008308,voltage-gated anion channel activity|GO:0015288,porin activity	GO:0001669,acrosomal vesicle|GO:0005634,nucleus|GO:0005739,mitochondrion|GO:0005741,mitochondrial outer membrane|GO:0005743,mitochondrial inner membrane|GO:0008021,synaptic vesicle|GO:0042645,mitochondrial nucleoid|GO:0043209,myelin sheath|GO:0046930,pore complex|GO:0070062,extracellular exosome	path:hsa04020 Calcium signaling pathway - Homo sapiens (human)|path:hsa04022 cGMP-PKG signaling pathway - Homo sapiens (human)|path:hsa04216 Ferroptosis - Homo sapiens (human)|path:hsa04621 NOD-like receptor signaling pathway - Homo sapiens (human)|path:hsa05012 Parkinson's disease - Homo sapiens (human)|path:hsa05016 Huntington's disease - Homo sapiens (human)|path:hsa05166 HTLV-I infection - Ho…
NM_001352766	RBM23	0	2.22521	0	2.22521	1.11261	3.75034	6.8429	0.548063	0.583649	0.999952	Not DEG	GO:0006397,mRNA processing	GO:0003723,RNA binding|GO:0005515,protein binding	GO:0005634,nucleus|GO:0016020,membrane
NR_031651	MIR1249	1.79758	0	1.79758	0	0.898791	-3.13464	6.84292	-0.458086	0.646891	0.999952	Not DEG			GO:0005615,extracellular space
NR_031650	MIR1248	4.49395	6.67563	4.49395	6.67563	5.58479	0.570939	6.24371	0.0914423	0.927141	0.999952	Not DEG
NR_031657	MIR1256	0	8.90085	0	8.90085	4.45042	5.75025	6.78563	0.847415	0.396764	0.999952	Not DEG
NR_031656	MIR1255A	0	3.33782	0	3.33782	1.66891	4.33528	6.81751	0.635904	0.524839	0.999952	Not DEG
NM_001199659	LETM2	40.4456	144.639	40.4456	144.639	92.5422	1.8384	2.28258	0.805407	0.420585	0.999952	Not DEG	GO:0006875,cellular metal ion homeostasis	GO:0043022,ribosome binding	GO:0005743,mitochondrial inner membrane|GO:0016021,integral component of membrane
NM_032961	PCDH10	0	10.0135	0	10.0135	5.00673	5.92017	6.7835	0.87273	0.38281	0.999952	Not DEG	GO:0007155,cell adhesion|GO:0007156,homophilic cell adhesion via plasma membrane adhesion molecules|GO:0007267,cell-cell signaling|GO:0007399,nervous system development	GO:0005509,calcium ion binding	GO:0005887,integral component of plasma membrane
NM_032960	MAPKAPK2	5343.31	4111.08	5343.31	4111.08	4727.2	-0.378215	0.601019	-0.62929	0.529159	0.999952	Not DEG	GO:0000165,MAPK cascade|GO:0000187,activation of MAPK activity|GO:0002224,toll-like receptor signaling pathway|GO:0006468,protein phosphorylation|GO:0006691,leukotriene metabolic process|GO:0006950,response to stress|GO:0006954,inflammatory response|GO:0006954,inflammatory response|GO:0006974,cellular response to DNA damage stimulus|GO:0007265,Ras protein signal transduction|GO:0018105,peptidyl-s…	GO:0004672,protein kinase activity|GO:0004674,protein serine/threonine kinase activity|GO:0004674,protein serine/threonine kinase activity|GO:0004674,protein serine/threonine kinase activity|GO:0004683,calmodulin-dependent protein kinase activity|GO:0004871,signal transducer activity|GO:0005515,protein binding|GO:0005516,calmodulin binding|GO:0005524,ATP binding|GO:0009931,calcium-dependent prote…	GO:0005634,nucleus|GO:0005654,nucleoplasm|GO:0005654,nucleoplasm|GO:0005737,cytoplasm|GO:0005813,centrosome|GO:0005829,cytosol|GO:0070062,extracellular exosome	path:hsa04010 MAPK signaling pathway - Homo sapiens (human)|path:hsa04370 VEGF signaling pathway - Homo sapiens (human)|path:hsa04722 Neurotrophin signaling pathway - Homo sapiens (human)|path:hsa05203 Viral carcinogenesis - Homo sapiens (human)
NM_001199654	PMF1	17.077	60.0807	17.077	60.0807	38.5789	1.81485	3.07036	0.591086	0.554463	0.999952	Not DEG	GO:0006355,regulation of transcription, DNA-templated|GO:0006366,transcription from RNA polymerase II promoter|GO:0007059,chromosome segregation|GO:0007062,sister chromatid cohesion|GO:0051301,cell division	GO:0003713,transcription coactivator activity|GO:0005515,protein binding|GO:0043522,leucine zipper domain binding	GO:0000444,MIS12/MIND type complex|GO:0000777,condensed chromosome kinetochore|GO:0005654,nucleoplasm|GO:0005667,transcription factor complex|GO:0005794,Golgi apparatus|GO:0005829,cytosol|GO:0043231,intracellular membrane-bounded organelle
NM_001199653	PMF1	36.8504	81.2202	36.8504	81.2202	59.0353	1.14017	2.50528	0.455105	0.649033	0.999952	Not DEG	GO:0006355,regulation of transcription, DNA-templated|GO:0006366,transcription from RNA polymerase II promoter|GO:0007059,chromosome segregation|GO:0007062,sister chromatid cohesion|GO:0051301,cell division	GO:0003713,transcription coactivator activity|GO:0005515,protein binding|GO:0043522,leucine zipper domain binding	GO:0000444,MIS12/MIND type complex|GO:0000777,condensed chromosome kinetochore|GO:0005654,nucleoplasm|GO:0005667,transcription factor complex|GO:0005794,Golgi apparatus|GO:0005829,cytosol|GO:0043231,intracellular membrane-bounded organelle
NM_001278264	CARHSP1	70.1057	4.45042	70.1057	4.45042	37.2781	-3.97743	3.64053	-1.09254	0.274596	0.999952	Not DEG	GO:0006355,regulation of transcription, DNA-templated|GO:0035556,intracellular signal transduction|GO:0043488,regulation of mRNA stability|GO:0043488,regulation of mRNA stability	GO:0003677,DNA binding|GO:0003730,mRNA 3'-UTR binding|GO:0005515,protein binding|GO:0019902,phosphatase binding	GO:0000177,cytoplasmic exosome (RNase complex)|GO:0000932,P-body|GO:0005737,cytoplasm|GO:0005829,cytosol|GO:0043186,P granule|GO:0070062,extracellular exosome
NM_032966	CXCR5	5.39275	5.56303	5.39275	5.56303	5.47789	0.0448967	6.28065	0.00714842	0.994296	0.999952	Not DEG	GO:0006928,movement of cell or subcellular component|GO:0006955,immune response|GO:0007186,G-protein coupled receptor signaling pathway|GO:0030595,leukocyte chemotaxis|GO:0032467,positive regulation of cytokinesis|GO:0042113,B cell activation|GO:0048535,lymph node development|GO:0070098,chemokine-mediated signaling pathway	GO:0004930,G-protein coupled receptor activity|GO:0005515,protein binding|GO:0016494,C-X-C chemokine receptor activity	GO:0005886,plasma membrane|GO:0005887,integral component of plasma membrane|GO:0009897,external side of plasma membrane	path:hsa04060 Cytokine-cytokine receptor interaction - Homo sapiens (human)|path:hsa04062 Chemokine signaling pathway - Homo sapiens (human)
NR_030527	MIR765	3.59516	6.67563	3.59516	6.67563	5.1354	0.892849	6.48245	0.137733	0.890451	0.999952	Not DEG
NM_001329634	FBXO46	810.709	626.397	810.709	626.397	718.553	-0.372103	0.904609	-0.411342	0.680822	0.999952	Not DEG		GO:0005515,protein binding
NM_003177	SYK	467.371	0	467.371	0	233.686	-11.1569	4.37861	-2.54804	0.0108329	0.705281	Down	GO:0001525,angiogenesis|GO:0001945,lymph vessel development|GO:0002092,positive regulation of receptor internalization|GO:0002223,stimulatory C-type lectin receptor signaling pathway|GO:0002250,adaptive immune response|GO:0002250,adaptive immune response|GO:0002281,macrophage activation involved in immune response|GO:0002281,macrophage activation involved in immune response|GO:0002283,neutrophil …	GO:0001784,phosphotyrosine residue binding|GO:0004672,protein kinase activity|GO:0004672,protein kinase activity|GO:0004674,protein serine/threonine kinase activity|GO:0004713,protein tyrosine kinase activity|GO:0004713,protein tyrosine kinase activity|GO:0004715,non-membrane spanning protein tyrosine kinase activity|GO:0004715,non-membrane spanning protein tyrosine kinase activity|GO:0004716,sig…	GO:0005634,nucleus|GO:0005737,cytoplasm|GO:0005829,cytosol|GO:0005829,cytosol|GO:0005886,plasma membrane|GO:0019815,B cell receptor complex|GO:0031234,extrinsic component of cytoplasmic side of plasma membrane|GO:0032009,early phagosome|GO:0042101,T cell receptor complex|GO:0043234,protein complex	path:hsa04064 NF-kappa B signaling pathway - Homo sapiens (human)|path:hsa04072 Phospholipase D signaling pathway - Homo sapiens (human)|path:hsa04151 PI3K-Akt signaling pathway - Homo sapiens (human)|path:hsa04380 Osteoclast differentiation - Homo sapiens (human)|path:hsa04611 Platelet activation - Homo sapiens (human)|path:hsa04650 Natural killer cell mediated cytotoxicity - Homo sapiens (human…
NM_003172	SURF1	390.075	462.844	390.075	462.844	426.46	0.246778	1.06703	0.231277	0.8171	0.999952	Not DEG	GO:0006119,oxidative phosphorylation|GO:0006754,ATP biosynthetic process|GO:0008535,respiratory chain complex IV assembly|GO:0009060,aerobic respiration|GO:0022900,electron transport chain|GO:0033617,mitochondrial respiratory chain complex IV assembly|GO:0055114,oxidation-reduction process|GO:1902600,hydrogen ion transmembrane transport	GO:0004129,cytochrome-c oxidase activity|GO:0005515,protein binding	GO:0005746,mitochondrial respiratory chain|GO:0016021,integral component of membrane
NM_001278260	CARHSP1	0	1.11261	0	1.11261	0.556303	2.75038	6.91851	0.39754	0.690969	0.999952	Not DEG	GO:0006355,regulation of transcription, DNA-templated|GO:0035556,intracellular signal transduction|GO:0043488,regulation of mRNA stability|GO:0043488,regulation of mRNA stability	GO:0003677,DNA binding|GO:0003730,mRNA 3'-UTR binding|GO:0005515,protein binding|GO:0019902,phosphatase binding	GO:0000177,cytoplasmic exosome (RNase complex)|GO:0000932,P-body|GO:0005737,cytoplasm|GO:0005829,cytosol|GO:0043186,P granule|GO:0070062,extracellular exosome
NM_003170	SUPT6H	17834.7	15735.6	17834.7	15735.6	16785.1	-0.180655	0.500655	-0.360838	0.718221	0.999952	Not DEG	GO:0006338,chromatin remodeling|GO:0006342,chromatin silencing|GO:0006355,regulation of transcription, DNA-templated|GO:0006366,transcription from RNA polymerase II promoter|GO:0006368,transcription elongation from RNA polymerase II promoter|GO:0006397,mRNA processing|GO:0008380,RNA splicing|GO:0010793,regulation of mRNA export from nucleus|GO:0016032,viral process|GO:0032968,positive regulation …	GO:0000991,transcription factor activity, core RNA polymerase II binding|GO:0003677,DNA binding|GO:0003700,DNA binding transcription factor activity|GO:0003723,RNA binding|GO:0005515,protein binding|GO:0031491,nucleosome binding|GO:0042393,histone binding	GO:0005634,nucleus|GO:0005654,nucleoplasm|GO:0008023,transcription elongation factor complex|GO:0035327,transcriptionally active chromatin
NM_003171	SUPV3L1	3721.89	3087.48	3721.89	3087.48	3404.69	-0.269604	0.601936	-0.447895	0.654229	0.999952	Not DEG	GO:0000958,mitochondrial mRNA catabolic process|GO:0000962,positive regulation of mitochondrial RNA catabolic process|GO:0000962,positive regulation of mitochondrial RNA catabolic process|GO:0000965,mitochondrial RNA 3'-end processing|GO:0006310,DNA recombination|GO:0006401,RNA catabolic process|GO:0030307,positive regulation of cell growth|GO:0032508,DNA duplex unwinding|GO:0035945,mitochondrial…	GO:0003677,DNA binding|GO:0003678,DNA helicase activity|GO:0003723,RNA binding|GO:0003725,double-stranded RNA binding|GO:0004004,ATP-dependent RNA helicase activity|GO:0004386,helicase activity|GO:0005515,protein binding|GO:0005524,ATP binding|GO:0034458,3'-5' RNA helicase activity|GO:0042803,protein homodimerization activity	GO:0005634,nucleus|GO:0005739,mitochondrion|GO:0005759,mitochondrial matrix|GO:0042645,mitochondrial nucleoid|GO:0045025,mitochondrial degradosome
NM_001128846	SMARCA4	2968.71	4302.45	2968.71	4302.45	3635.58	0.535325	0.666964	0.80263	0.422189	0.999952	Not DEG	GO:0000122,negative regulation of transcription from RNA polymerase II promoter|GO:0003407,neural retina development|GO:0006325,chromatin organization|GO:0006337,nucleosome disassembly|GO:0006338,chromatin remodeling|GO:0006338,chromatin remodeling|GO:0006338,chromatin remodeling|GO:0006351,transcription, DNA-templated|GO:0006357,regulation of transcription from RNA polymerase II promoter|GO:0007…	GO:0000978,RNA polymerase II proximal promoter sequence-specific DNA binding|GO:0000980,RNA polymerase II distal enhancer sequence-specific DNA binding|GO:0001105,RNA polymerase II transcription coactivator activity|GO:0001164,RNA polymerase I CORE element sequence-specific DNA binding|GO:0002039,p53 binding|GO:0003713,transcription coactivator activity|GO:0003713,transcription coactivator activi…	GO:0000790,nuclear chromatin|GO:0005615,extracellular space|GO:0005634,nucleus|GO:0005654,nucleoplasm|GO:0005730,nucleolus|GO:0016020,membrane|GO:0016514,SWI/SNF complex|GO:0043234,protein complex|GO:0071564,npBAF complex|GO:0071564,npBAF complex|GO:0071565,nBAF complex
NR_144412	KIAA1468	178.859	94.5715	178.859	94.5715	136.715	-0.919334	1.79015	-0.513551	0.607566	0.999952	Not DEG
NM_001128844	SMARCA4	8.98791	2.22521	8.98791	2.22521	5.60656	-2.0139	6.41396	-0.313986	0.753532	0.999952	Not DEG	GO:0000122,negative regulation of transcription from RNA polymerase II promoter|GO:0003407,neural retina development|GO:0006325,chromatin organization|GO:0006337,nucleosome disassembly|GO:0006338,chromatin remodeling|GO:0006338,chromatin remodeling|GO:0006338,chromatin remodeling|GO:0006351,transcription, DNA-templated|GO:0006357,regulation of transcription from RNA polymerase II promoter|GO:0007…	GO:0000978,RNA polymerase II proximal promoter sequence-specific DNA binding|GO:0000980,RNA polymerase II distal enhancer sequence-specific DNA binding|GO:0001105,RNA polymerase II transcription coactivator activity|GO:0001164,RNA polymerase I CORE element sequence-specific DNA binding|GO:0002039,p53 binding|GO:0003713,transcription coactivator activity|GO:0003713,transcription coactivator activi…	GO:0000790,nuclear chromatin|GO:0005615,extracellular space|GO:0005634,nucleus|GO:0005654,nucleoplasm|GO:0005730,nucleolus|GO:0016020,membrane|GO:0016514,SWI/SNF complex|GO:0043234,protein complex|GO:0071564,npBAF complex|GO:0071564,npBAF complex|GO:0071565,nBAF complex
NR_003228	AFG3L1P	104.26	18.9143	104.26	18.9143	61.587	-2.46259	2.7703	-0.888926	0.374043	0.999952	Not DEG
NM_003179	SYP	2181.37	82.3328	2181.37	82.3328	1131.85	-4.72758	2.01882	-2.34176	0.0191932	0.776082	Down	GO:0006897,endocytosis|GO:0016188,synaptic vesicle maturation|GO:0048168,regulation of neuronal synaptic plasticity|GO:0048169,regulation of long-term neuronal synaptic plasticity|GO:0048172,regulation of short-term neuronal synaptic plasticity|GO:0048488,synaptic vesicle endocytosis|GO:0048499,synaptic vesicle membrane organization|GO:0071310,cellular response to organic substance|GO:2000474,reg…	GO:0005215,transporter activity|GO:0015485,cholesterol binding|GO:0042169,SH2 domain binding|GO:0042802,identical protein binding|GO:0043621,protein self-association	GO:0008021,synaptic vesicle|GO:0030054,cell junction|GO:0030285,integral component of synaptic vesicle membrane|GO:0030285,integral component of synaptic vesicle membrane|GO:0031594,neuromuscular junction|GO:0042734,presynaptic membrane|GO:0043005,neuron projection|GO:0043195,terminal bouton|GO:0048786,presynaptic active zone|GO:0060076,excitatory synapse
NM_002889	RARRES2	22.4698	17.8017	22.4698	17.8017	20.1357	-0.335936	3.71818	-0.0903495	0.928009	0.999952	Not DEG	GO:0001523,retinoid metabolic process|GO:0001701,in utero embryonic development|GO:0001934,positive regulation of protein phosphorylation|GO:0002576,platelet degranulation|GO:0006935,chemotaxis|GO:0006954,inflammatory response|GO:0010759,positive regulation of macrophage chemotaxis|GO:0019732,antifungal humoral response|GO:0030154,cell differentiation|GO:0045087,innate immune response|GO:0045600,…	GO:0005102,receptor binding|GO:0005515,protein binding	GO:0005576,extracellular region|GO:0005576,extracellular region|GO:0005615,extracellular space|GO:0031012,extracellular matrix|GO:0031089,platelet dense granule lumen|GO:0070062,extracellular exosome
NM_002888	RARRES1	0	30.0404	0	30.0404	15.0202	7.50506	6.77213	1.10823	0.267764	0.999952	Not DEG	GO:0008285,negative regulation of cell proliferation		GO:0016021,integral component of membrane|GO:0070062,extracellular exosome
NM_001098398	COPA	287.613	774.374	287.613	774.374	530.993	1.4289	1.29491	1.10348	0.26982	0.999952	Not DEG	GO:0006886,intracellular protein transport|GO:0006888,ER to Golgi vesicle-mediated transport|GO:0006888,ER to Golgi vesicle-mediated transport|GO:0006890,retrograde vesicle-mediated transport, Golgi to ER|GO:0006890,retrograde vesicle-mediated transport, Golgi to ER|GO:0006891,intra-Golgi vesicle-mediated transport|GO:0010469,regulation of receptor activity|GO:0030157,pancreatic juice secretion	GO:0005179,hormone activity|GO:0005198,structural molecule activity	GO:0000139,Golgi membrane|GO:0005615,extracellular space|GO:0005737,cytoplasm|GO:0005789,endoplasmic reticulum membrane|GO:0005829,cytosol|GO:0016020,membrane|GO:0030126,COPI vesicle coat|GO:0030126,COPI vesicle coat|GO:0030133,transport vesicle|GO:0070062,extracellular exosome
NM_001257360	AMPD2	416.14	125.724	416.14	125.724	270.932	-1.72679	1.63341	-1.05717	0.290434	0.999952	Not DEG	GO:0006188,IMP biosynthetic process|GO:0032264,IMP salvage|GO:0043101,purine-containing compound salvage|GO:0052652,cyclic purine nucleotide metabolic process|GO:0097009,energy homeostasis	GO:0003876,AMP deaminase activity|GO:0003876,AMP deaminase activity|GO:0003876,AMP deaminase activity|GO:0005515,protein binding|GO:0046872,metal ion binding	GO:0005575,cellular_component|GO:0005829,cytosol	path:hsa00230 Purine metabolism - Homo sapiens (human)|path:hsa01100 Metabolic pathways - Homo sapiens (human)
NM_001257361	AMPD2	1.79758	2.22521	1.79758	2.22521	2.0114	0.30789	6.6109	0.0465731	0.962853	0.999952	Not DEG	GO:0006188,IMP biosynthetic process|GO:0032264,IMP salvage|GO:0043101,purine-containing compound salvage|GO:0052652,cyclic purine nucleotide metabolic process|GO:0097009,energy homeostasis	GO:0003876,AMP deaminase activity|GO:0003876,AMP deaminase activity|GO:0003876,AMP deaminase activity|GO:0005515,protein binding|GO:0046872,metal ion binding	GO:0005575,cellular_component|GO:0005829,cytosol	path:hsa00230 Purine metabolism - Homo sapiens (human)|path:hsa01100 Metabolic pathways - Homo sapiens (human)
NM_002887	RARS	9130.82	7710.36	9130.82	7710.36	8420.59	-0.243944	0.535679	-0.455392	0.648827	0.999952	Not DEG	GO:0006418,tRNA aminoacylation for protein translation|GO:0006420,arginyl-tRNA aminoacylation|GO:0006420,arginyl-tRNA aminoacylation	GO:0000049,tRNA binding|GO:0004814,arginine-tRNA ligase activity|GO:0004814,arginine-tRNA ligase activity|GO:0004814,arginine-tRNA ligase activity|GO:0005515,protein binding|GO:0005524,ATP binding|GO:0016874,ligase activity|GO:0034618,arginine binding|GO:0045296,cadherin binding	GO:0005634,nucleus|GO:0005654,nucleoplasm|GO:0005737,cytoplasm|GO:0005739,mitochondrion|GO:0005829,cytosol|GO:0005829,cytosol|GO:0016020,membrane|GO:0017101,aminoacyl-tRNA synthetase multienzyme complex|GO:0070062,extracellular exosome	path:hsa00970 Aminoacyl-tRNA biosynthesis - Homo sapiens (human)
NM_002886	RAP2B	6804.75	7744.85	6804.75	7744.85	7274.8	0.186697	0.531581	0.351212	0.725429	0.999952	Not DEG	GO:0007165,signal transduction|GO:0030033,microvillus assembly|GO:0030168,platelet activation|GO:0030336,negative regulation of cell migration|GO:0031954,positive regulation of protein autophosphorylation|GO:0032486,Rap protein signal transduction|GO:0043312,neutrophil degranulation|GO:0061097,regulation of protein tyrosine kinase activity|GO:0070527,platelet aggregation|GO:0090557,establishment …	GO:0003924,GTPase activity|GO:0005515,protein binding|GO:0005525,GTP binding|GO:0019003,GDP binding|GO:0019904,protein domain specific binding	GO:0005829,cytosol|GO:0005886,plasma membrane|GO:0005886,plasma membrane|GO:0005923,bicellular tight junction|GO:0016020,membrane|GO:0035579,specific granule membrane|GO:0044291,cell-cell contact zone|GO:0045121,membrane raft|GO:0055038,recycling endosome membrane|GO:0070062,extracellular exosome|GO:0070821,tertiary granule membrane
NM_002881	RALB	5020.65	6058.14	5020.65	6058.14	5539.39	0.271003	0.563845	0.480634	0.630776	0.999952	Not DEG	GO:0001928,regulation of exocyst assembly|GO:0001934,positive regulation of protein phosphorylation|GO:0006915,apoptotic process|GO:0007049,cell cycle|GO:0007165,signal transduction|GO:0007265,Ras protein signal transduction|GO:0009267,cellular response to starvation|GO:0032091,negative regulation of protein binding|GO:0032092,positive regulation of protein binding|GO:0051301,cell division|GO:006…	GO:0003924,GTPase activity|GO:0005515,protein binding|GO:0005525,GTP binding|GO:0005525,GTP binding|GO:0019003,GDP binding|GO:0031625,ubiquitin protein ligase binding|GO:0051117,ATPase binding	GO:0000145,exocyst|GO:0005776,autophagosome|GO:0005886,plasma membrane|GO:0030496,midbody|GO:0070062,extracellular exosome	path:hsa04014 Ras signaling pathway - Homo sapiens (human)|path:hsa04015 Rap1 signaling pathway - Homo sapiens (human)|path:hsa04072 Phospholipase D signaling pathway - Homo sapiens (human)|path:hsa05200 Pathways in cancer - Homo sapiens (human)|path:hsa05212 Pancreatic cancer - Homo sapiens (human)
NM_002880	RAF1	3934.01	2188.5	3934.01	2188.5	3061.25	-0.846056	0.783606	-1.0797	0.280278	0.999952	Not DEG	GO:0000165,MAPK cascade|GO:0000186,activation of MAPKK activity|GO:0001666,response to hypoxia|GO:0002223,stimulatory C-type lectin receptor signaling pathway|GO:0006468,protein phosphorylation|GO:0006915,apoptotic process|GO:0007165,signal transduction|GO:0007190,activation of adenylate cyclase activity|GO:0007275,multicellular organism development|GO:0007507,heart development|GO:0008283,cell pr…	GO:0004672,protein kinase activity|GO:0004674,protein serine/threonine kinase activity|GO:0004709,MAP kinase kinase kinase activity|GO:0005515,protein binding|GO:0005524,ATP binding|GO:0016301,kinase activity|GO:0019899,enzyme binding|GO:0031267,small GTPase binding|GO:0031434,mitogen-activated protein kinase kinase binding|GO:0042802,identical protein binding|GO:0046872,metal ion binding|GO:0046…	GO:0005737,cytoplasm|GO:0005737,cytoplasm|GO:0005741,mitochondrial outer membrane|GO:0005794,Golgi apparatus|GO:0005829,cytosol|GO:0005829,cytosol|GO:0005886,plasma membrane|GO:0005886,plasma membrane|GO:0005886,plasma membrane|GO:0016607,nuclear speck|GO:0031143,pseudopodium	path:hsa01521 EGFR tyrosine kinase inhibitor resistance - Homo sapiens (human)|path:hsa01522 Endocrine resistance - Homo sapiens (human)|path:hsa04010 MAPK signaling pathway - Homo sapiens (human)|path:hsa04012 ErbB signaling pathway - Homo sapiens (human)|path:hsa04014 Ras signaling pathway - Homo sapiens (human)|path:hsa04015 Rap1 signaling pathway - Homo sapiens (human)|path:hsa04022 cGMP-PKG …
NM_002883	RANGAP1	5325.34	4876.55	5325.34	4876.55	5100.94	-0.12701	0.544474	-0.23327	0.815552	0.999952	Not DEG	GO:0007062,sister chromatid cohesion|GO:0007165,signal transduction|GO:0016925,protein sumoylation|GO:0043547,positive regulation of GTPase activity|GO:0046826,negative regulation of protein export from nucleus|GO:0048678,response to axon injury|GO:1904117,cellular response to vasopressin	GO:0003723,RNA binding|GO:0005096,GTPase activator activity|GO:0005515,protein binding|GO:0008536,Ran GTPase binding|GO:0031625,ubiquitin protein ligase binding|GO:0045296,cadherin binding	GO:0000776,kinetochore|GO:0000777,condensed chromosome kinetochore|GO:0000922,spindle pole|GO:0005635,nuclear envelope|GO:0005635,nuclear envelope|GO:0005643,nuclear pore|GO:0005737,cytoplasm|GO:0005829,cytosol|GO:0005829,cytosol|GO:0016235,aggresome|GO:0030425,dendrite|GO:0031965,nuclear membrane|GO:0043231,intracellular membrane-bounded organelle|GO:0044614,nuclear pore cytoplasmic filaments|GO…	path:hsa03013 RNA transport - Homo sapiens (human)
NM_002882	RANBP1	4265.66	3265.5	4265.66	3265.5	3765.58	-0.385464	0.620614	-0.621102	0.534533	0.999952	Not DEG	GO:0000082,G1/S transition of mitotic cell cycle|GO:0006405,RNA export from nucleus|GO:0006511,ubiquitin-dependent protein catabolic process|GO:0006606,protein import into nucleus|GO:0007051,spindle organization|GO:0007165,signal transduction|GO:0016032,viral process|GO:0043547,positive regulation of GTPase activity|GO:0046604,positive regulation of mitotic centrosome separation	GO:0005092,GDP-dissociation inhibitor activity|GO:0005096,GTPase activator activity|GO:0005515,protein binding|GO:0008536,Ran GTPase binding|GO:0045296,cadherin binding	GO:0005634,nucleus|GO:0005635,nuclear envelope|GO:0005737,cytoplasm|GO:0005737,cytoplasm|GO:0005813,centrosome|GO:0005829,cytosol	path:hsa05166 HTLV-I infection - Homo sapiens (human)|path:hsa05203 Viral carcinogenesis - Homo sapiens (human)
NM_005251	FOXC2	19.7734	10.0135	19.7734	10.0135	14.8934	-0.981565	4.24341	-0.231315	0.81707	0.999952	Not DEG	GO:0000122,negative regulation of transcription from RNA polymerase II promoter|GO:0001503,ossification|GO:0001569,branching involved in blood vessel morphogenesis|GO:0001656,metanephros development|GO:0001657,ureteric bud development|GO:0001756,somitogenesis|GO:0001946,lymphangiogenesis|GO:0001974,blood vessel remodeling|GO:0006366,transcription from RNA polymerase II promoter|GO:0007219,Notch s…	GO:0001077,transcriptional activator activity, RNA polymerase II proximal promoter sequence-specific DNA binding|GO:0003700,DNA binding transcription factor activity|GO:0003705,transcription factor activity, RNA polymerase II distal enhancer sequence-specific binding|GO:0005515,protein binding|GO:0031490,chromatin DNA binding|GO:0042802,identical protein binding|GO:0043565,sequence-specific DNA b…	GO:0005634,nucleus|GO:0005654,nucleoplasm|GO:0016604,nuclear body
NM_001010860	SAMD15	168.074	68.9816	168.074	68.9816	118.528	-1.28479	1.96975	-0.652264	0.514231	0.999952	Not DEG	GO:0000027,ribosomal large subunit assembly|GO:0006364,rRNA processing		GO:0030687,preribosome, large subunit precursor
NM_001323682	NRSN2	0	62.3059	0	62.3059	31.153	8.55757	6.01423	1.42289	0.154769	0.999952	Not DEG	GO:0008150,biological_process	GO:0003674,molecular_function	GO:0005886,plasma membrane|GO:0016021,integral component of membrane|GO:0030133,transport vesicle|GO:0043025,neuronal cell body
NM_001323681	NRSN2	16.1782	7.78824	16.1782	7.78824	11.9832	-1.05462	4.63112	-0.227725	0.81986	0.999952	Not DEG	GO:0008150,biological_process	GO:0003674,molecular_function	GO:0005886,plasma membrane|GO:0016021,integral component of membrane|GO:0030133,transport vesicle|GO:0043025,neuronal cell body
NM_001323680	NRSN2	0	62.3059	0	62.3059	31.153	8.55757	6.01423	1.42289	0.154769	0.999952	Not DEG	GO:0008150,biological_process	GO:0003674,molecular_function	GO:0005886,plasma membrane|GO:0016021,integral component of membrane|GO:0030133,transport vesicle|GO:0043025,neuronal cell body
NM_001323685	NRSN2	263.346	245.886	263.346	245.886	254.616	-0.0989623	1.29861	-0.0762064	0.939255	0.999952	Not DEG	GO:0008150,biological_process	GO:0003674,molecular_function	GO:0005886,plasma membrane|GO:0016021,integral component of membrane|GO:0030133,transport vesicle|GO:0043025,neuronal cell body
NM_001323684	NRSN2	0.898791	68.9816	0.898791	68.9816	34.9402	6.26196	4.37292	1.43199	0.152148	0.999952	Not DEG	GO:0008150,biological_process	GO:0003674,molecular_function	GO:0005886,plasma membrane|GO:0016021,integral component of membrane|GO:0030133,transport vesicle|GO:0043025,neuronal cell body
NM_001081559	CPSF4	482.651	441.704	482.651	441.704	462.178	-0.127893	1.02465	-0.124816	0.900669	0.999952	Not DEG	GO:0000398,mRNA splicing, via spliceosome|GO:0006369,termination of RNA polymerase II transcription|GO:0006378,mRNA polyadenylation|GO:0006388,tRNA splicing, via endonucleolytic cleavage and ligation|GO:0006406,mRNA export from nucleus|GO:0031124,mRNA 3'-end processing|GO:0046778,modification by virus of host mRNA processing|GO:0090502,RNA phosphodiester bond hydrolysis, endonucleolytic|GO:009878…	GO:0003723,RNA binding|GO:0003723,RNA binding|GO:0004521,endoribonuclease activity|GO:0005515,protein binding|GO:0008270,zinc ion binding	GO:0005654,nucleoplasm|GO:0005654,nucleoplasm|GO:0005847,mRNA cleavage and polyadenylation specificity factor complex|GO:0043231,intracellular membrane-bounded organelle	path:hsa03015 mRNA surveillance pathway - Homo sapiens (human)|path:hsa05164 Influenza A - Homo sapiens (human)
NM_001081550	THOC2	26028.1	26335.4	26028.1	26335.4	26181.7	0.0169346	0.47526	0.0356323	0.971576	0.999952	Not DEG	GO:0000902,cell morphogenesis|GO:0001824,blastocyst development|GO:0006369,termination of RNA polymerase II transcription|GO:0006405,RNA export from nucleus|GO:0006406,mRNA export from nucleus|GO:0006406,mRNA export from nucleus|GO:0008380,RNA splicing|GO:0010793,regulation of mRNA export from nucleus|GO:0010977,negative regulation of neuron projection development|GO:0016973,poly(A)+ mRNA export …	GO:0003729,mRNA binding|GO:0005515,protein binding	GO:0000346,transcription export complex|GO:0000347,THO complex|GO:0000445,THO complex part of transcription export complex|GO:0000784,nuclear chromosome, telomeric region|GO:0005654,nucleoplasm|GO:0016607,nuclear speck	path:hsa03013 RNA transport - Homo sapiens (human)|path:hsa03040 Spliceosome - Homo sapiens (human)
NM_001352368	PPP6R3	129.426	277.039	129.426	277.039	203.232	1.09797	1.59217	0.689604	0.490443	0.999952	Not DEG	GO:0043666,regulation of phosphoprotein phosphatase activity|GO:0048208,COPII vesicle coating	GO:0005515,protein binding|GO:0019903,protein phosphatase binding	GO:0000139,Golgi membrane|GO:0005654,nucleoplasm|GO:0005829,cytosol|GO:0005829,cytosol|GO:0005886,plasma membrane
NM_001352369	PPP6R3	12.5831	0	12.5831	0	6.29154	-5.94182	6.77744	-0.876705	0.380647	0.999952	Not DEG	GO:0043666,regulation of phosphoprotein phosphatase activity|GO:0048208,COPII vesicle coating	GO:0005515,protein binding|GO:0019903,protein phosphatase binding	GO:0000139,Golgi membrane|GO:0005654,nucleoplasm|GO:0005829,cytosol|GO:0005829,cytosol|GO:0005886,plasma membrane
NM_001005226_4	OR2B3	0	3.33782	0	3.33782	1.66891	4.33528	6.81751	0.635904	0.524839	0.999952	Not DEG	GO:0007186,G-protein coupled receptor signaling pathway|GO:0007186,G-protein coupled receptor signaling pathway|GO:0007608,sensory perception of smell|GO:0050911,detection of chemical stimulus involved in sensory perception of smell	GO:0004930,G-protein coupled receptor activity|GO:0004984,olfactory receptor activity	GO:0005886,plasma membrane|GO:0016021,integral component of membrane	path:hsa04740 Olfactory transduction - Homo sapiens (human)
NM_001352361	PPP6R3	230.989	110.148	230.989	110.148	170.569	-1.06837	1.68478	-0.634128	0.525997	0.999952	Not DEG	GO:0043666,regulation of phosphoprotein phosphatase activity|GO:0048208,COPII vesicle coating	GO:0005515,protein binding|GO:0019903,protein phosphatase binding	GO:0000139,Golgi membrane|GO:0005654,nucleoplasm|GO:0005829,cytosol|GO:0005829,cytosol|GO:0005886,plasma membrane
NM_001352362	PPP6R3	57.5226	216.958	57.5226	216.958	137.24	1.91522	2.03851	0.93952	0.347464	0.999952	Not DEG	GO:0043666,regulation of phosphoprotein phosphatase activity|GO:0048208,COPII vesicle coating	GO:0005515,protein binding|GO:0019903,protein phosphatase binding	GO:0000139,Golgi membrane|GO:0005654,nucleoplasm|GO:0005829,cytosol|GO:0005829,cytosol|GO:0005886,plasma membrane
NM_001352363	PPP6R3	2301.8	631.96	2301.8	631.96	1466.88	-1.86485	1.21297	-1.53742	0.12419	0.999952	Not DEG	GO:0043666,regulation of phosphoprotein phosphatase activity|GO:0048208,COPII vesicle coating	GO:0005515,protein binding|GO:0019903,protein phosphatase binding	GO:0000139,Golgi membrane|GO:0005654,nucleoplasm|GO:0005829,cytosol|GO:0005829,cytosol|GO:0005886,plasma membrane
NM_001352365	PPP6R3	566.238	429.466	566.238	429.466	497.852	-0.398861	1.02977	-0.387329	0.698513	0.999952	Not DEG	GO:0043666,regulation of phosphoprotein phosphatase activity|GO:0048208,COPII vesicle coating	GO:0005515,protein binding|GO:0019903,protein phosphatase binding	GO:0000139,Golgi membrane|GO:0005654,nucleoplasm|GO:0005829,cytosol|GO:0005829,cytosol|GO:0005886,plasma membrane
NM_001352366	PPP6R3	17.077	30.0404	17.077	30.0404	23.5587	0.81486	3.52413	0.231223	0.817141	0.999952	Not DEG	GO:0043666,regulation of phosphoprotein phosphatase activity|GO:0048208,COPII vesicle coating	GO:0005515,protein binding|GO:0019903,protein phosphatase binding	GO:0000139,Golgi membrane|GO:0005654,nucleoplasm|GO:0005829,cytosol|GO:0005829,cytosol|GO:0005886,plasma membrane
NM_001010895	ERCC6L2	448.497	332.669	448.497	332.669	390.583	-0.431003	1.13007	-0.381396	0.702909	0.999952	Not DEG	GO:0034614,cellular response to reactive oxygen species|GO:0036297,interstrand cross-link repair	GO:0003677,DNA binding|GO:0004386,helicase activity|GO:0005524,ATP binding|GO:0019901,protein kinase binding	GO:0005634,nucleus|GO:0005737,cytoplasm|GO:0005739,mitochondrion|GO:0005813,centrosome|GO:0043234,protein complex
NM_001323544	GALNS	136.616	34.4908	136.616	34.4908	85.5535	-1.98581	2.38176	-0.833759	0.404417	0.999952	Not DEG	GO:0042340,keratan sulfate catabolic process|GO:0043312,neutrophil degranulation	GO:0003943,N-acetylgalactosamine-4-sulfatase activity|GO:0008484,sulfuric ester hydrolase activity|GO:0043890,N-acetylgalactosamine-6-sulfatase activity|GO:0046872,metal ion binding	GO:0005576,extracellular region|GO:0035578,azurophil granule lumen|GO:0043202,lysosomal lumen|GO:0070062,extracellular exosome	path:hsa00531 Glycosaminoglycan degradation - Homo sapiens (human)|path:hsa01100 Metabolic pathways - Homo sapiens (human)|path:hsa04142 Lysosome - Homo sapiens (human)
NM_001010893	SLC10A5	40.4456	35.6034	40.4456	35.6034	38.0245	-0.183945	2.87216	-0.0640441	0.948935	0.999952	Not DEG	GO:0006814,sodium ion transport|GO:0015721,bile acid and bile salt transport|GO:0055085,transmembrane transport	GO:0008508,bile acid:sodium symporter activity	GO:0016021,integral component of membrane
NM_001010892	RSPH4A	68.3081	46.7294	68.3081	46.7294	57.5188	-0.547704	2.44837	-0.223702	0.822989	0.999952	Not DEG	GO:0003341,cilium movement|GO:0035082,axoneme assembly	GO:0003674,molecular_function	GO:0001534,radial spoke|GO:0005737,cytoplasm|GO:0005930,axoneme|GO:0005930,axoneme|GO:0031514,motile cilium
NM_001003785	ATP5PD	76.3972	41.1664	76.3972	41.1664	58.7818	-0.892028	2.47027	-0.361105	0.718021	0.999952	Not DEG
NM_013236	ATXN10	1570.19	1878.08	1570.19	1878.08	1724.13	0.258323	0.686845	0.3761	0.706842	0.999952	Not DEG	GO:0007399,nervous system development|GO:0031175,neuron projection development|GO:0060271,cilium assembly|GO:0070207,protein homotrimerization	GO:0005515,protein binding|GO:0019899,enzyme binding|GO:0042802,identical protein binding	GO:0005615,extracellular space|GO:0005737,cytoplasm|GO:0005829,cytosol|GO:0005886,plasma membrane|GO:0016020,membrane|GO:0030425,dendrite|GO:0043025,neuronal cell body|GO:0048471,perinuclear region of cytoplasm
NM_001003787	STRADA	115.045	28.9278	115.045	28.9278	71.9865	-1.99164	2.51998	-0.79034	0.429329	0.999952	Not DEG	GO:0006468,protein phosphorylation|GO:0006611,protein export from nucleus|GO:0007050,cell cycle arrest|GO:0007346,regulation of mitotic cell cycle|GO:0031098,stress-activated protein kinase signaling cascade|GO:0032147,activation of protein kinase activity|GO:0042981,regulation of apoptotic process|GO:0071902,positive regulation of protein serine/threonine kinase activity	GO:0004672,protein kinase activity|GO:0005515,protein binding|GO:0005524,ATP binding|GO:0019900,kinase binding|GO:0030295,protein kinase activator activity|GO:0043539,protein serine/threonine kinase activator activity	GO:0005634,nucleus|GO:0005654,nucleoplasm|GO:0005737,cytoplasm|GO:0005829,cytosol|GO:0005829,cytosol	path:hsa04150 mTOR signaling pathway - Homo sapiens (human)|path:hsa04152 AMPK signaling pathway - Homo sapiens (human)
NM_001003786	STRADA	155.491	133.513	155.491	133.513	144.502	-0.219842	1.6514	-0.133125	0.894095	0.999952	Not DEG	GO:0006468,protein phosphorylation|GO:0006611,protein export from nucleus|GO:0007050,cell cycle arrest|GO:0007346,regulation of mitotic cell cycle|GO:0031098,stress-activated protein kinase signaling cascade|GO:0032147,activation of protein kinase activity|GO:0042981,regulation of apoptotic process|GO:0071902,positive regulation of protein serine/threonine kinase activity	GO:0004672,protein kinase activity|GO:0005515,protein binding|GO:0005524,ATP binding|GO:0019900,kinase binding|GO:0030295,protein kinase activator activity|GO:0043539,protein serine/threonine kinase activator activity	GO:0005634,nucleus|GO:0005654,nucleoplasm|GO:0005737,cytoplasm|GO:0005829,cytosol|GO:0005829,cytosol	path:hsa04150 mTOR signaling pathway - Homo sapiens (human)|path:hsa04152 AMPK signaling pathway - Homo sapiens (human)
NM_001303116	TUBA1C	26.9637	25.5899	26.9637	25.5899	26.2768	-0.0754164	3.3339	-0.022621	0.981953	0.999952	Not DEG	GO:0007010,cytoskeleton organization|GO:0007017,microtubule-based process|GO:0030705,cytoskeleton-dependent intracellular transport|GO:0051301,cell division	GO:0003924,GTPase activity|GO:0005198,structural molecule activity|GO:0005200,structural constituent of cytoskeleton|GO:0005515,protein binding|GO:0005525,GTP binding	GO:0005634,nucleus|GO:0005737,cytoplasm|GO:0005874,microtubule|GO:0015630,microtubule cytoskeleton|GO:0031982,vesicle	path:hsa04145 Phagosome - Homo sapiens (human)|path:hsa04210 Apoptosis - Homo sapiens (human)|path:hsa04530 Tight junction - Homo sapiens (human)|path:hsa04540 Gap junction - Homo sapiens (human)|path:hsa05130 Pathogenic Escherichia coli infection - Homo sapiens (human)
NM_014008	CCDC22	791.835	352.696	791.835	352.696	572.265	-1.16677	1.18972	-0.980705	0.326738	0.999952	Not DEG	GO:0006878,cellular copper ion homeostasis|GO:0006893,Golgi to plasma membrane transport|GO:0007253,cytoplasmic sequestering of NF-kappaB|GO:0015031,protein transport|GO:0016567,protein ubiquitination|GO:0043123,positive regulation of I-kappaB kinase/NF-kappaB signaling|GO:0043124,negative regulation of I-kappaB kinase/NF-kappaB signaling|GO:0043687,post-translational protein modification|GO:2000…	GO:0005515,protein binding|GO:0097602,cullin family protein binding	GO:0005575,cellular_component|GO:0005654,nucleoplasm|GO:0005768,endosome|GO:0005829,cytosol
NM_014009	FOXP3	309.184	65.6437	309.184	65.6437	187.414	-2.23571	1.95757	-1.14209	0.253418	0.999952	Not DEG	GO:0000122,negative regulation of transcription from RNA polymerase II promoter|GO:0001782,B cell homeostasis|GO:0001816,cytokine production|GO:0002262,myeloid cell homeostasis|GO:0002362,CD4-positive, CD25-positive, alpha-beta regulatory T cell lineage commitment|GO:0002456,T cell mediated immunity|GO:0002513,tolerance induction to self antigen|GO:0002667,regulation of T cell anergy|GO:0002669,p…	GO:0000981,RNA polymerase II transcription factor activity, sequence-specific DNA binding|GO:0001047,core promoter binding|GO:0003677,DNA binding|GO:0003700,DNA binding transcription factor activity|GO:0003700,DNA binding transcription factor activity|GO:0003705,transcription factor activity, RNA polymerase II distal enhancer sequence-specific binding|GO:0003714,transcription corepressor activity…	GO:0005634,nucleus|GO:0005654,nucleoplasm|GO:0005654,nucleoplasm|GO:0005737,cytoplasm|GO:0043234,protein complex	path:hsa04659 Th17 cell differentiation - Homo sapiens (human)|path:hsa05321 Inflammatory bowel disease (IBD) - Homo sapiens (human)
NM_014007	ZBTB43	1392.23	1723.43	1392.23	1723.43	1557.83	0.307888	0.7135	0.431517	0.666092	0.999952	Not DEG	GO:0006351,transcription, DNA-templated|GO:0006355,regulation of transcription, DNA-templated	GO:0003677,DNA binding|GO:0005515,protein binding|GO:0046872,metal ion binding	GO:0005634,nucleus
NM_014004	PCDHGA8	0	8.90085	0	8.90085	4.45042	5.75025	6.78563	0.847415	0.396764	0.999952	Not DEG	GO:0007155,cell adhesion|GO:0007156,homophilic cell adhesion via plasma membrane adhesion molecules|GO:0007267,cell-cell signaling|GO:0007399,nervous system development	GO:0005509,calcium ion binding	GO:0005887,integral component of plasma membrane
NM_014002	IKBKE	331.654	110.148	331.654	110.148	220.901	-1.59022	1.68697	-0.942646	0.345862	0.999952	Not DEG	GO:0006468,protein phosphorylation|GO:0006955,immune response|GO:0007252,I-kappaB phosphorylation|GO:0008630,intrinsic apoptotic signaling pathway in response to DNA damage|GO:0010884,positive regulation of lipid storage|GO:0018105,peptidyl-serine phosphorylation|GO:0032480,negative regulation of type I interferon production|GO:0034340,response to type I interferon|GO:0035456,response to interfer…	GO:0004672,protein kinase activity|GO:0004704,NF-kappaB-inducing kinase activity|GO:0005515,protein binding|GO:0005524,ATP binding|GO:0008384,IkappaB kinase activity|GO:0031625,ubiquitin protein ligase binding|GO:0036435,K48-linked polyubiquitin modification-dependent protein binding|GO:0070530,K63-linked polyubiquitin modification-dependent protein binding	GO:0005634,nucleus|GO:0005737,cytoplasm|GO:0005829,cytosol|GO:0010008,endosome membrane|GO:0016605,PML body|GO:0031966,mitochondrial membrane	path:hsa04620 Toll-like receptor signaling pathway - Homo sapiens (human)|path:hsa04621 NOD-like receptor signaling pathway - Homo sapiens (human)|path:hsa04622 RIG-I-like receptor signaling pathway - Homo sapiens (human)|path:hsa04623 Cytosolic DNA-sensing pathway - Homo sapiens (human)|path:hsa04657 IL-17 signaling pathway - Homo sapiens (human)|path:hsa05160 Hepatitis C - Homo sapiens (human)|…
NM_014003	DHX38	10710.9	7368.79	10710.9	7368.79	9039.84	-0.539577	0.615364	-0.876841	0.380573	0.999952	Not DEG	GO:0000398,mRNA splicing, via spliceosome|GO:0000398,mRNA splicing, via spliceosome|GO:0000398,mRNA splicing, via spliceosome|GO:0006369,termination of RNA polymerase II transcription|GO:0006405,RNA export from nucleus|GO:0006406,mRNA export from nucleus|GO:0031124,mRNA 3'-end processing	GO:0003723,RNA binding|GO:0003723,RNA binding|GO:0004004,ATP-dependent RNA helicase activity|GO:0005515,protein binding|GO:0005524,ATP binding	GO:0005634,nucleus|GO:0005654,nucleoplasm|GO:0005737,cytoplasm|GO:0016020,membrane|GO:0071013,catalytic step 2 spliceosome	path:hsa03040 Spliceosome - Homo sapiens (human)
NM_014000	VCL	542.87	870.058	542.87	870.058	706.464	0.680509	0.982826	0.6924	0.488686	0.999952	Not DEG	GO:0002009,morphogenesis of an epithelium|GO:0002576,platelet degranulation|GO:0006928,movement of cell or subcellular component|GO:0006936,muscle contraction|GO:0007155,cell adhesion|GO:0007160,cell-matrix adhesion|GO:0030032,lamellipodium assembly|GO:0030336,negative regulation of cell migration|GO:0034333,adherens junction assembly|GO:0034394,protein localization to cell surface|GO:0043297,api…	GO:0002162,dystroglycan binding|GO:0003779,actin binding|GO:0003779,actin binding|GO:0005198,structural molecule activity|GO:0005515,protein binding|GO:0008013,beta-catenin binding|GO:0031625,ubiquitin protein ligase binding|GO:0045294,alpha-catenin binding|GO:0045296,cadherin binding|GO:0045296,cadherin binding	GO:0002102,podosome|GO:0005576,extracellular region|GO:0005829,cytosol|GO:0005856,cytoskeleton|GO:0005911,cell-cell junction|GO:0005912,adherens junction|GO:0005913,cell-cell adherens junction|GO:0005916,fascia adherens|GO:0005925,focal adhesion|GO:0005925,focal adhesion|GO:0030055,cell-substrate junction|GO:0034774,secretory granule lumen|GO:0035580,specific granule lumen|GO:0042383,sarcolemma|G…	path:hsa04510 Focal adhesion - Homo sapiens (human)|path:hsa04520 Adherens junction - Homo sapiens (human)|path:hsa04670 Leukocyte transendothelial migration - Homo sapiens (human)|path:hsa04810 Regulation of actin cytoskeleton - Homo sapiens (human)|path:hsa05100 Bacterial invasion of epithelial cells - Homo sapiens (human)|path:hsa05131 Shigellosis - Homo sapiens (human)|path:hsa05146 Amoebiasi…
NM_014001	GGA3	592.303	468.407	592.303	468.407	530.355	-0.338568	0.996797	-0.339656	0.734115	0.999952	Not DEG	GO:0006886,intracellular protein transport|GO:0016192,vesicle-mediated transport|GO:0044267,cellular protein metabolic process|GO:0045732,positive regulation of protein catabolic process	GO:0005515,protein binding|GO:0030306,ADP-ribosylation factor binding	GO:0005794,Golgi apparatus|GO:0005802,trans-Golgi network|GO:0010008,endosome membrane|GO:0030131,clathrin adaptor complex|GO:0031901,early endosome membrane|GO:0055038,recycling endosome membrane	path:hsa04142 Lysosome - Homo sapiens (human)
NM_015351	TTC9	5.39275	0	5.39275	0	2.69637	-4.7195	6.79205	-0.694857	0.487145	0.999952	Not DEG
NM_015350	LRRC8B	65.6117	2612.4	65.6117	2612.4	1339.01	5.31527	2.10911	2.52015	0.0117305	0.711738	Up	GO:0007165,signal transduction|GO:0044070,regulation of anion transport|GO:0055085,transmembrane transport|GO:0098656,anion transmembrane transport	GO:0005225,volume-sensitive anion channel activity|GO:0005225,volume-sensitive anion channel activity|GO:0005515,protein binding	GO:0005737,cytoplasm|GO:0005789,endoplasmic reticulum membrane|GO:0005886,plasma membrane|GO:0005886,plasma membrane|GO:0034702,ion channel complex
NM_015353	KCTD2	1652.88	1471.98	1652.88	1471.98	1562.43	-0.167221	0.6902	-0.242279	0.808564	0.999952	Not DEG	GO:0043161,proteasome-mediated ubiquitin-dependent protein catabolic process|GO:0051260,protein homooligomerization	GO:0032403,protein complex binding|GO:0097602,cullin family protein binding	GO:0031463,Cul3-RING ubiquitin ligase complex
NM_015352	POFUT1	4941.55	4727.46	4941.55	4727.46	4834.51	-0.0638967	0.542753	-0.117727	0.906284	0.999952	Not DEG	GO:0001525,angiogenesis|GO:0001756,somitogenesis|GO:0006004,fucose metabolic process|GO:0006355,regulation of transcription, DNA-templated|GO:0006493,protein O-linked glycosylation|GO:0007219,Notch signaling pathway|GO:0007399,nervous system development|GO:0007507,heart development|GO:0008593,regulation of Notch signaling pathway|GO:0009790,embryo development|GO:0016266,O-glycan processing|GO:003…	GO:0008417,fucosyltransferase activity|GO:0046922,peptide-O-fucosyltransferase activity|GO:0046922,peptide-O-fucosyltransferase activity	GO:0005783,endoplasmic reticulum|GO:0016020,membrane	path:hsa00514 Other types of O-glycan biosynthesis - Homo sapiens (human)
NM_015355	SUZ12	9309.68	10223.7	9309.68	10223.7	9766.71	0.135121	0.510385	0.264743	0.791207	0.999952	Not DEG	GO:0000122,negative regulation of transcription from RNA polymerase II promoter|GO:0006351,transcription, DNA-templated|GO:0006355,regulation of transcription, DNA-templated|GO:0008284,positive regulation of cell proliferation|GO:0016574,histone ubiquitination|GO:0045596,negative regulation of cell differentiation|GO:0045814,negative regulation of gene expression, epigenetic|GO:0070317,negative r…	GO:0000979,RNA polymerase II core promoter sequence-specific DNA binding|GO:0003723,RNA binding|GO:0005515,protein binding|GO:0031490,chromatin DNA binding|GO:0035064,methylated histone binding|GO:0042054,histone methyltransferase activity|GO:0042054,histone methyltransferase activity|GO:0046872,metal ion binding|GO:0046976,histone methyltransferase activity (H3-K27 specific)|GO:1990841,promoter-…	GO:0001739,sex chromatin|GO:0005634,nucleus|GO:0005654,nucleoplasm|GO:0005730,nucleolus|GO:0016586,RSC-type complex|GO:0016604,nuclear body|GO:0032993,protein-DNA complex|GO:0035098,ESC/E(Z) complex|GO:0035098,ESC/E(Z) complex
NM_015354	NUP188	9279.12	10494.1	9279.12	10494.1	9886.61	0.17752	0.516307	0.343827	0.730976	0.999952	Not DEG	GO:0006110,regulation of glycolytic process|GO:0006405,RNA export from nucleus|GO:0006406,mRNA export from nucleus|GO:0006409,tRNA export from nucleus|GO:0006606,protein import into nucleus|GO:0007077,mitotic nuclear envelope disassembly|GO:0016032,viral process|GO:0016925,protein sumoylation|GO:0019083,viral transcription|GO:0060964,regulation of gene silencing by miRNA|GO:0075733,intracellular …	GO:0017056,structural constituent of nuclear pore	GO:0005635,nuclear envelope|GO:0016020,membrane|GO:0043657,host cell|GO:0044611,nuclear pore inner ring	path:hsa03013 RNA transport - Homo sapiens (human)
NM_015356	SCRIB	3117.01	3757.27	3117.01	3757.27	3437.14	0.269525	0.600974	0.448481	0.653806	0.999952	Not DEG	GO:0001843,neural tube closure|GO:0001921,positive regulation of receptor recycling|GO:0007268,chemical synaptic transmission|GO:0008283,cell proliferation|GO:0016080,synaptic vesicle targeting|GO:0016477,cell migration|GO:0021747,cochlear nucleus development|GO:0035089,establishment of apical/basal cell polarity|GO:0039502,suppression by virus of host type I interferon-mediated signaling pathway…	GO:0004385,guanylate kinase activity|GO:0005515,protein binding|GO:0035255,ionotropic glutamate receptor binding|GO:0045296,cadherin binding	GO:0005654,nucleoplasm|GO:0005886,plasma membrane|GO:0005886,plasma membrane|GO:0005911,cell-cell junction|GO:0005913,cell-cell adherens junction|GO:0008328,ionotropic glutamate receptor complex|GO:0014069,postsynaptic density|GO:0016323,basolateral plasma membrane|GO:0030027,lamellipodium|GO:0030054,cell junction|GO:0031252,cell leading edge|GO:0034750,Scrib-APC-beta-catenin complex|GO:0035748,m…	path:hsa04390 Hippo signaling pathway - Homo sapiens (human)|path:hsa04530 Tight junction - Homo sapiens (human)|path:hsa05203 Viral carcinogenesis - Homo sapiens (human)
NM_015359	SLC39A14	40.4456	241.435	40.4456	241.435	140.941	2.57758	2.20756	1.16762	0.242962	0.999952	Not DEG	GO:0006882,cellular zinc ion homeostasis|GO:0071577,zinc II ion transmembrane transport|GO:0071577,zinc II ion transmembrane transport|GO:0071578,zinc II ion transmembrane import|GO:1903874,ferrous iron transmembrane transport	GO:0005385,zinc ion transmembrane transporter activity|GO:0005385,zinc ion transmembrane transporter activity|GO:0015093,ferrous iron transmembrane transporter activity	GO:0005737,cytoplasm|GO:0005886,plasma membrane|GO:0005886,plasma membrane|GO:0005887,integral component of plasma membrane|GO:0016021,integral component of membrane|GO:0030027,lamellipodium	path:hsa04216 Ferroptosis - Homo sapiens (human)
NR_027347	ZNRF2P2	40.4456	97.9093	40.4456	97.9093	69.1775	1.27547	2.3868	0.534385	0.593075	0.999952	Not DEG
NM_018584	CAMK2N1	781.049	440.592	781.049	440.592	610.821	-0.825964	1.0664	-0.774538	0.438613	0.999952	Not DEG	GO:0006469,negative regulation of protein kinase activity|GO:0008285,negative regulation of cell proliferation|GO:0010628,positive regulation of gene expression|GO:0045786,negative regulation of cell cycle|GO:0045861,negative regulation of proteolysis|GO:0070373,negative regulation of ERK1 and ERK2 cascade|GO:1904030,negative regulation of cyclin-dependent protein kinase activity	GO:0008427,calcium-dependent protein kinase inhibitor activity|GO:0019901,protein kinase binding	GO:0005622,intracellular|GO:0014069,postsynaptic density|GO:0030054,cell junction|GO:0030425,dendrite|GO:0043025,neuronal cell body|GO:0045211,postsynaptic membrane
NM_000333	ATXN7	1916.22	3951.98	1916.22	3951.98	2934.1	1.04431	0.855233	1.22109	0.222054	0.999952	Not DEG	GO:0000226,microtubule cytoskeleton organization|GO:0006351,transcription, DNA-templated|GO:0006997,nucleus organization|GO:0007601,visual perception|GO:0016578,histone deubiquitination|GO:0016579,protein deubiquitination|GO:0042326,negative regulation of phosphorylation|GO:0043569,negative regulation of insulin-like growth factor receptor signaling pathway|GO:0045944,positive regulation of trans…	GO:0003682,chromatin binding|GO:0005515,protein binding|GO:0036459,thiol-dependent ubiquitinyl hydrolase activity	GO:0005634,nucleus|GO:0005654,nucleoplasm|GO:0005654,nucleoplasm|GO:0005730,nucleolus|GO:0005829,cytosol|GO:0015630,microtubule cytoskeleton|GO:0016363,nuclear matrix
NM_002229	JUNB	2891.41	1911.46	2891.41	1911.46	2401.43	-0.597098	0.727496	-0.820757	0.411785	0.999952	Not DEG	GO:0000122,negative regulation of transcription from RNA polymerase II promoter|GO:0001570,vasculogenesis|GO:0001649,osteoblast differentiation|GO:0001829,trophectodermal cell differentiation|GO:0006357,regulation of transcription from RNA polymerase II promoter|GO:0006366,transcription from RNA polymerase II promoter|GO:0009314,response to radiation|GO:0009612,response to mechanical stimulus|GO:…	GO:0000978,RNA polymerase II proximal promoter sequence-specific DNA binding|GO:0000981,RNA polymerase II transcription factor activity, sequence-specific DNA binding|GO:0001077,transcriptional activator activity, RNA polymerase II proximal promoter sequence-specific DNA binding|GO:0003677,DNA binding|GO:0003713,transcription coactivator activity|GO:0003714,transcription corepressor activity|GO:0…	GO:0000785,chromatin|GO:0000790,nuclear chromatin|GO:0005654,nucleoplasm|GO:0005654,nucleoplasm|GO:0035976,transcription factor AP-1 complex	path:hsa04380 Osteoclast differentiation - Homo sapiens (human)|path:hsa04668 TNF signaling pathway - Homo sapiens (human)
NM_002228	JUN	3375.86	8490.29	3375.86	8490.29	5933.08	1.33056	0.903936	1.47197	0.14103	0.999952	Not DEG	GO:0001525,angiogenesis|GO:0001774,microglial cell activation|GO:0001836,release of cytochrome c from mitochondria|GO:0001889,liver development|GO:0001938,positive regulation of endothelial cell proliferation|GO:0003151,outflow tract morphogenesis|GO:0006366,transcription from RNA polymerase II promoter|GO:0007179,transforming growth factor beta receptor signaling pathway|GO:0007184,SMAD protein …	GO:0000978,RNA polymerase II proximal promoter sequence-specific DNA binding|GO:0000980,RNA polymerase II distal enhancer sequence-specific DNA binding|GO:0000981,RNA polymerase II transcription factor activity, sequence-specific DNA binding|GO:0000982,transcription factor activity, RNA polymerase II proximal promoter sequence-specific DNA binding|GO:0001077,transcriptional activator activity, RN…	GO:0000228,nuclear chromosome|GO:0005634,nucleus|GO:0005654,nucleoplasm|GO:0005654,nucleoplasm|GO:0005719,nuclear euchromatin|GO:0005829,cytosol|GO:0017053,transcriptional repressor complex|GO:0035976,transcription factor AP-1 complex|GO:0035976,transcription factor AP-1 complex	path:hsa01522 Endocrine resistance - Homo sapiens (human)|path:hsa04010 MAPK signaling pathway - Homo sapiens (human)|path:hsa04012 ErbB signaling pathway - Homo sapiens (human)|path:hsa04024 cAMP signaling pathway - Homo sapiens (human)|path:hsa04137 Mitophagy - animal - Homo sapiens (human)|path:hsa04210 Apoptosis - Homo sapiens (human)|path:hsa04310 Wnt signaling pathway - Homo sapiens (human)…
NM_000332	ATXN1	730.717	0	730.717	0	365.359	-11.8016	4.22514	-2.7932	0.00521896	0.67112	Down	GO:0006351,transcription, DNA-templated|GO:0006396,RNA processing|GO:0007420,brain development|GO:0007612,learning|GO:0007613,memory|GO:0035176,social behavior|GO:0045892,negative regulation of transcription, DNA-templated|GO:0051168,nuclear export	GO:0003677,DNA binding|GO:0005515,protein binding|GO:0008022,protein C-terminus binding|GO:0008266,poly(U) RNA binding|GO:0034046,poly(G) binding|GO:0042802,identical protein binding|GO:0043621,protein self-association	GO:0005634,nucleus|GO:0005654,nucleoplasm|GO:0005730,nucleolus|GO:0005737,cytoplasm|GO:0005829,cytosol|GO:0016363,nuclear matrix|GO:0042272,nuclear RNA export factor complex|GO:0042405,nuclear inclusion body
NM_001166139	LCORL	1106.41	982.431	1106.41	982.431	1044.42	-0.171457	0.774603	-0.221349	0.824821	0.999952	Not DEG	GO:0006357,regulation of transcription from RNA polymerase II promoter|GO:0006366,transcription from RNA polymerase II promoter	GO:0003677,DNA binding|GO:0005515,protein binding	GO:0005634,nucleus
NM_001009954	ERCC6L	2.69637	241.435	2.69637	241.435	122.066	6.48441	3.27526	1.97982	0.0477239	0.959545	Up	GO:0007062,sister chromatid cohesion|GO:0051301,cell division	GO:0003677,DNA binding|GO:0004386,helicase activity|GO:0005515,protein binding|GO:0005524,ATP binding	GO:0000777,condensed chromosome kinetochore|GO:0005829,cytosol|GO:0016020,membrane
NM_002221	ITPKB	29.6601	11.1261	29.6601	11.1261	20.3931	-1.41453	3.80964	-0.371301	0.710413	0.999952	Not DEG	GO:0000165,MAPK cascade|GO:0001932,regulation of protein phosphorylation|GO:0002262,myeloid cell homeostasis|GO:0007165,signal transduction|GO:0007166,cell surface receptor signaling pathway|GO:0032957,inositol trisphosphate metabolic process|GO:0033030,negative regulation of neutrophil apoptotic process|GO:0035726,common myeloid progenitor cell proliferation|GO:0043647,inositol phosphate metabol…	GO:0005515,protein binding|GO:0005516,calmodulin binding|GO:0005524,ATP binding|GO:0008440,inositol-1,4,5-trisphosphate 3-kinase activity|GO:0008440,inositol-1,4,5-trisphosphate 3-kinase activity	GO:0005634,nucleus|GO:0005829,cytosol|GO:0016020,membrane	path:hsa00562 Inositol phosphate metabolism - Homo sapiens (human)|path:hsa01100 Metabolic pathways - Homo sapiens (human)|path:hsa04020 Calcium signaling pathway - Homo sapiens (human)|path:hsa04070 Phosphatidylinositol signaling system - Homo sapiens (human)
NM_007107	SSR3	2964.21	3242.13	2964.21	3242.13	3103.17	0.129296	0.588588	0.219672	0.826126	0.999952	Not DEG	GO:0006614,SRP-dependent cotranslational protein targeting to membrane		GO:0005622,intracellular|GO:0005789,endoplasmic reticulum membrane|GO:0016021,integral component of membrane	path:hsa04141 Protein processing in endoplasmic reticulum - Homo sapiens (human)
NM_002223	ITPR2	8342.58	6095.97	8342.58	6095.97	7219.27	-0.452636	0.597737	-0.757249	0.448901	0.999952	Not DEG	GO:0001666,response to hypoxia|GO:0006810,transport|GO:0007165,signal transduction|GO:0030168,platelet activation|GO:0048016,inositol phosphate-mediated signaling|GO:0050796,regulation of insulin secretion|GO:0051209,release of sequestered calcium ion into cytosol|GO:0051209,release of sequestered calcium ion into cytosol|GO:0071320,cellular response to cAMP|GO:0071361,cellular response to ethano…	GO:0005220,inositol 1,4,5-trisphosphate-sensitive calcium-release channel activity|GO:0005509,calcium ion binding|GO:0015085,calcium ion transmembrane transporter activity|GO:0035091,phosphatidylinositol binding|GO:0097110,scaffold protein binding	GO:0005634,nucleus|GO:0005783,endoplasmic reticulum|GO:0005789,endoplasmic reticulum membrane|GO:0005886,plasma membrane|GO:0005938,cell cortex|GO:0016020,membrane|GO:0016021,integral component of membrane|GO:0031095,platelet dense tubular network membrane|GO:0033017,sarcoplasmic reticulum membrane|GO:0043235,receptor complex	path:hsa04020 Calcium signaling pathway - Homo sapiens (human)|path:hsa04022 cGMP-PKG signaling pathway - Homo sapiens (human)|path:hsa04070 Phosphatidylinositol signaling system - Homo sapiens (human)|path:hsa04114 Oocyte meiosis - Homo sapiens (human)|path:hsa04210 Apoptosis - Homo sapiens (human)|path:hsa04270 Vascular smooth muscle contraction - Homo sapiens (human)|path:hsa04371 Apelin signa…
NM_002222	ITPR1	4089.5	1216.08	4089.5	1216.08	2652.79	-1.74968	1.10185	-1.58795	0.112297	0.999952	Not DEG	GO:0001666,response to hypoxia|GO:0006816,calcium ion transport|GO:0007165,signal transduction|GO:0009791,post-embryonic development|GO:0010506,regulation of autophagy|GO:0030168,platelet activation|GO:0032469,endoplasmic reticulum calcium ion homeostasis|GO:0042045,epithelial fluid transport|GO:0048016,inositol phosphate-mediated signaling|GO:0050796,regulation of insulin secretion|GO:0050849,ne…	GO:0005220,inositol 1,4,5-trisphosphate-sensitive calcium-release channel activity|GO:0005220,inositol 1,4,5-trisphosphate-sensitive calcium-release channel activity|GO:0005509,calcium ion binding|GO:0005515,protein binding|GO:0015085,calcium ion transmembrane transporter activity|GO:0015278,calcium-release channel activity|GO:0019855,calcium channel inhibitor activity|GO:0035091,phosphatidylinos…	GO:0005637,nuclear inner membrane|GO:0005730,nucleolus|GO:0005783,endoplasmic reticulum|GO:0005783,endoplasmic reticulum|GO:0005789,endoplasmic reticulum membrane|GO:0005886,plasma membrane|GO:0005955,calcineurin complex|GO:0014069,postsynaptic density|GO:0016020,membrane|GO:0016021,integral component of membrane|GO:0016529,sarcoplasmic reticulum|GO:0030658,transport vesicle membrane|GO:0031088,p…	path:hsa04020 Calcium signaling pathway - Homo sapiens (human)|path:hsa04022 cGMP-PKG signaling pathway - Homo sapiens (human)|path:hsa04070 Phosphatidylinositol signaling system - Homo sapiens (human)|path:hsa04114 Oocyte meiosis - Homo sapiens (human)|path:hsa04140 Autophagy - animal - Homo sapiens (human)|path:hsa04210 Apoptosis - Homo sapiens (human)|path:hsa04270 Vascular smooth muscle contr…
NM_002225	IVD	13.4819	0	13.4819	0	6.74093	-6.04134	6.77671	-0.891486	0.372668	0.999952	Not DEG	GO:0006552,leucine catabolic process|GO:0006552,leucine catabolic process|GO:0009083,branched-chain amino acid catabolic process|GO:0033539,fatty acid beta-oxidation using acyl-CoA dehydrogenase	GO:0008470,isovaleryl-CoA dehydrogenase activity|GO:0008470,isovaleryl-CoA dehydrogenase activity|GO:0008470,isovaleryl-CoA dehydrogenase activity|GO:0050660,flavin adenine dinucleotide binding	GO:0005759,mitochondrial matrix|GO:0005759,mitochondrial matrix	path:hsa00280 Valine, leucine and isoleucine degradation - Homo sapiens (human)|path:hsa01100 Metabolic pathways - Homo sapiens (human)
NM_002224	ITPR3	7867.12	6646.71	7867.12	6646.71	7256.91	-0.243193	0.542526	-0.448261	0.653965	0.999952	Not DEG	GO:0007186,G-protein coupled receptor signaling pathway|GO:0007204,positive regulation of cytosolic calcium ion concentration|GO:0007613,memory|GO:0030168,platelet activation|GO:0048016,inositol phosphate-mediated signaling|GO:0050796,regulation of insulin secretion|GO:0050913,sensory perception of bitter taste|GO:0050916,sensory perception of sweet taste|GO:0050917,sensory perception of umami ta…	GO:0000822,inositol hexakisphosphate binding|GO:0005220,inositol 1,4,5-trisphosphate-sensitive calcium-release channel activity|GO:0005220,inositol 1,4,5-trisphosphate-sensitive calcium-release channel activity|GO:0005509,calcium ion binding|GO:0005515,protein binding|GO:0015278,calcium-release channel activity|GO:0035091,phosphatidylinositol binding|GO:0043533,inositol 1,3,4,5 tetrakisphosphate …	GO:0005640,nuclear outer membrane|GO:0005654,nucleoplasm|GO:0005730,nucleolus|GO:0005737,cytoplasm|GO:0005783,endoplasmic reticulum|GO:0005789,endoplasmic reticulum membrane|GO:0005789,endoplasmic reticulum membrane|GO:0005789,endoplasmic reticulum membrane|GO:0005886,plasma membrane|GO:0005887,integral component of plasma membrane|GO:0005903,brush border|GO:0016020,membrane|GO:0031095,platelet d…	path:hsa04020 Calcium signaling pathway - Homo sapiens (human)|path:hsa04022 cGMP-PKG signaling pathway - Homo sapiens (human)|path:hsa04070 Phosphatidylinositol signaling system - Homo sapiens (human)|path:hsa04114 Oocyte meiosis - Homo sapiens (human)|path:hsa04210 Apoptosis - Homo sapiens (human)|path:hsa04270 Vascular smooth muscle contraction - Homo sapiens (human)|path:hsa04371 Apelin signa…
NM_002227	JAK1	3385.75	4363.64	3385.75	4363.64	3874.69	0.366061	0.613045	0.597118	0.550428	0.999952	Not DEG	GO:0000165,MAPK cascade|GO:0006468,protein phosphorylation|GO:0007169,transmembrane receptor protein tyrosine kinase signaling pathway|GO:0016477,cell migration|GO:0030154,cell differentiation|GO:0035556,intracellular signal transduction|GO:0035722,interleukin-12-mediated signaling pathway|GO:0035723,interleukin-15-mediated signaling pathway|GO:0038083,peptidyl-tyrosine autophosphorylation|GO:003…	GO:0004713,protein tyrosine kinase activity|GO:0004713,protein tyrosine kinase activity|GO:0004715,non-membrane spanning protein tyrosine kinase activity|GO:0004715,non-membrane spanning protein tyrosine kinase activity|GO:0005088,Ras guanyl-nucleotide exchange factor activity|GO:0005102,receptor binding|GO:0005131,growth hormone receptor binding|GO:0005515,protein binding|GO:0005524,ATP binding|…	GO:0005634,nucleus|GO:0005737,cytoplasm|GO:0005768,endosome|GO:0005829,cytosol|GO:0005856,cytoskeleton|GO:0005925,focal adhesion|GO:0031234,extrinsic component of cytoplasmic side of plasma membrane	path:hsa01521 EGFR tyrosine kinase inhibitor resistance - Homo sapiens (human)|path:hsa04151 PI3K-Akt signaling pathway - Homo sapiens (human)|path:hsa04380 Osteoclast differentiation - Homo sapiens (human)|path:hsa04550 Signaling pathways regulating pluripotency of stem cells - Homo sapiens (human)|path:hsa04621 NOD-like receptor signaling pathway - Homo sapiens (human)|path:hsa04630 Jak-STAT si…
NM_001004060	NOMO2	125.831	109.035	125.831	109.035	117.433	-0.206676	1.80064	-0.114779	0.90862	0.999952	Not DEG	GO:0031648,protein destabilization	GO:0005515,protein binding|GO:0030246,carbohydrate binding	GO:0005789,endoplasmic reticulum membrane|GO:0016021,integral component of membrane
NR_131339	SETD7	2.69637	6.67563	2.69637	6.67563	4.686	1.30786	6.53173	0.200232	0.841299	0.999952	Not DEG	GO:0006325,chromatin organization|GO:0006351,transcription, DNA-templated|GO:0006974,cellular response to DNA damage stimulus|GO:0018026,peptidyl-lysine monomethylation|GO:0018027,peptidyl-lysine dimethylation|GO:0034968,histone lysine methylation|GO:0045471,response to ethanol|GO:0045893,positive regulation of transcription, DNA-templated|GO:0051570,regulation of histone H3-K9 methylation|GO:007…	GO:0002039,p53 binding|GO:0003682,chromatin binding|GO:0005515,protein binding|GO:0016279,protein-lysine N-methyltransferase activity|GO:0018024,histone-lysine N-methyltransferase activity|GO:0018024,histone-lysine N-methyltransferase activity|GO:0018024,histone-lysine N-methyltransferase activity	GO:0005654,nucleoplasm|GO:0005694,chromosome|GO:0005730,nucleolus	path:hsa00310 Lysine degradation - Homo sapiens (human)|path:hsa04068 FoxO signaling pathway - Homo sapiens (human)
NM_001323029	IQCG	3.59516	7.78824	3.59516	7.78824	5.6917	1.11523	6.23486	0.178871	0.858039	0.999952	Not DEG	GO:0007286,spermatid development|GO:0007288,sperm axoneme assembly	GO:0005516,calmodulin binding|GO:0030544,Hsp70 protein binding	GO:0002177,manchette|GO:0005737,cytoplasm|GO:0031514,motile cilium|GO:0036126,sperm flagellum|GO:0070062,extracellular exosome
NM_001323028	IQCG	101.563	0	101.563	0	50.7817	-8.95465	5.38898	-1.66166	0.0965811	0.999952	Not DEG	GO:0007286,spermatid development|GO:0007288,sperm axoneme assembly	GO:0005516,calmodulin binding|GO:0030544,Hsp70 protein binding	GO:0002177,manchette|GO:0005737,cytoplasm|GO:0031514,motile cilium|GO:0036126,sperm flagellum|GO:0070062,extracellular exosome
NM_001323027	IQCG	17.077	0	17.077	0	8.53851	-6.38236	6.77455	-0.942108	0.346138	0.999952	Not DEG	GO:0007286,spermatid development|GO:0007288,sperm axoneme assembly	GO:0005516,calmodulin binding|GO:0030544,Hsp70 protein binding	GO:0002177,manchette|GO:0005737,cytoplasm|GO:0031514,motile cilium|GO:0036126,sperm flagellum|GO:0070062,extracellular exosome
NR_131336	GPX8	22.4698	14.4639	22.4698	14.4639	18.4668	-0.635489	3.86692	-0.16434	0.869464	0.999952	Not DEG	GO:0034599,cellular response to oxidative stress|GO:0055114,oxidation-reduction process|GO:0098869,cellular oxidant detoxification	GO:0004601,peroxidase activity|GO:0004602,glutathione peroxidase activity	GO:0005788,endoplasmic reticulum lumen|GO:0016021,integral component of membrane	path:hsa00480 Glutathione metabolism - Homo sapiens (human)|path:hsa00590 Arachidonic acid metabolism - Homo sapiens (human)|path:hsa04918 Thyroid hormone synthesis - Homo sapiens (human)
NM_001323020	SETD9	39.5468	45.6168	39.5468	45.6168	42.5818	0.206024	2.74275	0.0751158	0.940123	0.999952	Not DEG	GO:0032259,methylation|GO:1901796,regulation of signal transduction by p53 class mediator	GO:0016278,lysine N-methyltransferase activity	GO:0005654,nucleoplasm
NM_001009955	SSBP3	6284.35	8173.2	6284.35	8173.2	7228.77	0.379141	0.576344	0.657838	0.510642	0.999952	Not DEG	GO:0002244,hematopoietic progenitor cell differentiation|GO:0006366,transcription from RNA polymerase II promoter|GO:0006461,protein complex assembly|GO:0008284,positive regulation of cell proliferation|GO:0021501,prechordal plate formation|GO:0021547,midbrain-hindbrain boundary initiation|GO:0045944,positive regulation of transcription from RNA polymerase II promoter|GO:0060322,head development|…	GO:0000978,RNA polymerase II proximal promoter sequence-specific DNA binding|GO:0001077,transcriptional activator activity, RNA polymerase II proximal promoter sequence-specific DNA binding|GO:0003697,single-stranded DNA binding|GO:0005515,protein binding	GO:0005634,nucleus|GO:0043234,protein complex
NM_007109	TCF19	127.628	152.427	127.628	152.427	140.028	0.256179	1.67541	0.152905	0.878473	0.999952	Not DEG	GO:0006351,transcription, DNA-templated|GO:0006357,regulation of transcription from RNA polymerase II promoter|GO:0008283,cell proliferation	GO:0003700,DNA binding transcription factor activity|GO:0005515,protein binding|GO:0046872,metal ion binding	GO:0005634,nucleus
NM_018055	NODAL	13.4819	0	13.4819	0	6.74093	-6.04134	6.77671	-0.891486	0.372668	0.999952	Not DEG	GO:0000122,negative regulation of transcription from RNA polymerase II promoter|GO:0001831,trophectodermal cellular morphogenesis|GO:0001842,neural fold formation|GO:0001889,liver development|GO:0001890,placenta development|GO:0001892,embryonic placenta development|GO:0001893,maternal placenta development|GO:0001944,vasculature development|GO:0001947,heart looping|GO:0002085,inhibition of neuroep…	GO:0005125,cytokine activity|GO:0005160,transforming growth factor beta receptor binding|GO:0008083,growth factor activity|GO:0016015,morphogen activity|GO:0070698,type I activin receptor binding	GO:0005615,extracellular space	path:hsa04350 TGF-beta signaling pathway - Homo sapiens (human)|path:hsa04550 Signaling pathways regulating pluripotency of stem cells - Homo sapiens (human)
NM_018054	ARHGAP17	2480.66	2860.51	2480.66	2860.51	2670.59	0.205548	0.616082	0.333638	0.738653	0.999952	Not DEG	GO:0007165,signal transduction|GO:0043547,positive regulation of GTPase activity|GO:0051056,regulation of small GTPase mediated signal transduction	GO:0005096,GTPase activator activity|GO:0005515,protein binding|GO:0017124,SH3 domain binding	GO:0005634,nucleus|GO:0005829,cytosol|GO:0005829,cytosol|GO:0005886,plasma membrane|GO:0005923,bicellular tight junction	path:hsa04530 Tight junction - Homo sapiens (human)
NM_001255988	COLEC11	0	17.8017	0	17.8017	8.90085	6.75021	6.77604	0.996187	0.319159	0.999952	Not DEG	GO:0001867,complement activation, lectin pathway|GO:0006508,proteolysis|GO:0006898,receptor-mediated endocytosis|GO:0006956,complement activation|GO:0007275,multicellular organism development|GO:0032502,developmental process	GO:0004252,serine-type endopeptidase activity|GO:0005537,mannose binding	GO:0005576,extracellular region|GO:0005581,collagen trimer	path:hsa04145 Phagosome - Homo sapiens (human)
NM_018056	TMEM39B	536.578	572.992	536.578	572.992	554.785	0.0947306	0.954556	0.0992404	0.920947	0.999952	Not DEG			GO:0016021,integral component of membrane
NM_018051	WDR60	4457.1	2079.46	4457.1	2079.46	3268.28	-1.09989	0.864778	-1.27188	0.203416	0.999952	Not DEG	GO:0007018,microtubule-based movement|GO:0035735,intraciliary transport involved in cilium assembly|GO:0048704,embryonic skeletal system morphogenesis|GO:0060271,cilium assembly|GO:0060271,cilium assembly	GO:0005515,protein binding|GO:0008574,ATP-dependent microtubule motor activity, plus-end-directed|GO:0045503,dynein light chain binding|GO:0045504,dynein heavy chain binding	GO:0000242,pericentriolar material|GO:0000922,spindle pole|GO:0005615,extracellular space|GO:0005813,centrosome|GO:0005868,cytoplasmic dynein complex|GO:0005929,cilium|GO:0031021,interphase microtubule organizing center|GO:0070062,extracellular exosome|GO:0097542,ciliary tip|GO:0097546,ciliary base|GO:0097546,ciliary base
NM_018050	MANSC1	1383.24	939.039	1383.24	939.039	1161.14	-0.558789	0.830307	-0.672991	0.500953	0.999952	Not DEG			GO:0016021,integral component of membrane
NM_018053	XKR8	165.378	94.5715	165.378	94.5715	129.975	-0.806271	1.80205	-0.44742	0.654572	0.999952	Not DEG	GO:0043652,engulfment of apoptotic cell|GO:0070782,phosphatidylserine exposure on apoptotic cell surface		GO:0005886,plasma membrane|GO:0016021,integral component of membrane
NM_018052	VAC14	2723.34	2275.28	2723.34	2275.28	2499.31	-0.25933	0.633768	-0.409187	0.682403	0.999952	Not DEG	GO:0006661,phosphatidylinositol biosynthetic process|GO:0007165,signal transduction|GO:0016032,viral process|GO:0043550,regulation of lipid kinase activity	GO:0004872,receptor activity|GO:0005515,protein binding	GO:0000139,Golgi membrane|GO:0005783,endoplasmic reticulum|GO:0010008,endosome membrane|GO:0031901,early endosome membrane|GO:0031902,late endosome membrane|GO:0070772,PAS complex	path:hsa05166 HTLV-I infection - Homo sapiens (human)|path:hsa05203 Viral carcinogenesis - Homo sapiens (human)
NM_001255982	COLEC11	124.932	54.5177	124.932	54.5177	89.7248	-1.19632	2.15541	-0.555033	0.578872	0.999952	Not DEG	GO:0001867,complement activation, lectin pathway|GO:0006508,proteolysis|GO:0006898,receptor-mediated endocytosis|GO:0006956,complement activation|GO:0007275,multicellular organism development|GO:0032502,developmental process	GO:0004252,serine-type endopeptidase activity|GO:0005537,mannose binding	GO:0005576,extracellular region|GO:0005581,collagen trimer	path:hsa04145 Phagosome - Homo sapiens (human)
NM_001255983	COLEC11	360.415	255.899	360.415	255.899	308.157	-0.494076	1.24613	-0.396488	0.691745	0.999952	Not DEG	GO:0001867,complement activation, lectin pathway|GO:0006508,proteolysis|GO:0006898,receptor-mediated endocytosis|GO:0006956,complement activation|GO:0007275,multicellular organism development|GO:0032502,developmental process	GO:0004252,serine-type endopeptidase activity|GO:0005537,mannose binding	GO:0005576,extracellular region|GO:0005581,collagen trimer	path:hsa04145 Phagosome - Homo sapiens (human)
NM_001255980	CREB3L4	145.604	499.56	145.604	499.56	322.582	1.77861	1.5771	1.12777	0.259416	0.999952	Not DEG	GO:0006366,transcription from RNA polymerase II promoter|GO:0007283,spermatogenesis|GO:0030968,endoplasmic reticulum unfolded protein response|GO:0045944,positive regulation of transcription from RNA polymerase II promoter	GO:0000977,RNA polymerase II regulatory region sequence-specific DNA binding|GO:0001228,transcriptional activator activity, RNA polymerase II transcription regulatory region sequence-specific DNA binding|GO:0035497,cAMP response element binding	GO:0000139,Golgi membrane|GO:0005654,nucleoplasm|GO:0005739,mitochondrion|GO:0005783,endoplasmic reticulum|GO:0005789,endoplasmic reticulum membrane|GO:0005794,Golgi apparatus|GO:0016021,integral component of membrane|GO:0031965,nuclear membrane	path:hsa04022 cGMP-PKG signaling pathway - Homo sapiens (human)|path:hsa04024 cAMP signaling pathway - Homo sapiens (human)|path:hsa04151 PI3K-Akt signaling pathway - Homo sapiens (human)|path:hsa04152 AMPK signaling pathway - Homo sapiens (human)|path:hsa04211 Longevity regulating pathway - Homo sapiens (human)|path:hsa04261 Adrenergic signaling in cardiomyocytes - Homo sapiens (human)|path:hsa0…
NM_001255981	CREB3L4	36.8504	0	36.8504	0	18.4252	-7.49191	6.77022	-1.1066	0.268468	0.999952	Not DEG	GO:0006366,transcription from RNA polymerase II promoter|GO:0007283,spermatogenesis|GO:0030968,endoplasmic reticulum unfolded protein response|GO:0045944,positive regulation of transcription from RNA polymerase II promoter	GO:0000977,RNA polymerase II regulatory region sequence-specific DNA binding|GO:0001228,transcriptional activator activity, RNA polymerase II transcription regulatory region sequence-specific DNA binding|GO:0035497,cAMP response element binding	GO:0000139,Golgi membrane|GO:0005654,nucleoplasm|GO:0005739,mitochondrion|GO:0005783,endoplasmic reticulum|GO:0005789,endoplasmic reticulum membrane|GO:0005794,Golgi apparatus|GO:0016021,integral component of membrane|GO:0031965,nuclear membrane	path:hsa04022 cGMP-PKG signaling pathway - Homo sapiens (human)|path:hsa04024 cAMP signaling pathway - Homo sapiens (human)|path:hsa04151 PI3K-Akt signaling pathway - Homo sapiens (human)|path:hsa04152 AMPK signaling pathway - Homo sapiens (human)|path:hsa04211 Longevity regulating pathway - Homo sapiens (human)|path:hsa04261 Adrenergic signaling in cardiomyocytes - Homo sapiens (human)|path:hsa0…
NM_001255986	COLEC11	0	16.6891	0	16.6891	8.34454	6.6571	6.77668	0.982354	0.325926	0.999952	Not DEG	GO:0001867,complement activation, lectin pathway|GO:0006508,proteolysis|GO:0006898,receptor-mediated endocytosis|GO:0006956,complement activation|GO:0007275,multicellular organism development|GO:0032502,developmental process	GO:0004252,serine-type endopeptidase activity|GO:0005537,mannose binding	GO:0005576,extracellular region|GO:0005581,collagen trimer	path:hsa04145 Phagosome - Homo sapiens (human)
NM_001255987	COLEC11	29.6601	0	29.6601	0	14.8301	-7.17877	6.77112	-1.0602	0.289052	0.999952	Not DEG	GO:0001867,complement activation, lectin pathway|GO:0006508,proteolysis|GO:0006898,receptor-mediated endocytosis|GO:0006956,complement activation|GO:0007275,multicellular organism development|GO:0032502,developmental process	GO:0004252,serine-type endopeptidase activity|GO:0005537,mannose binding	GO:0005576,extracellular region|GO:0005581,collagen trimer	path:hsa04145 Phagosome - Homo sapiens (human)
NM_001255984	COLEC11	77.296	0	77.296	0	38.648	-8.56071	5.69023	-1.50446	0.132463	0.999952	Not DEG	GO:0001867,complement activation, lectin pathway|GO:0006508,proteolysis|GO:0006898,receptor-mediated endocytosis|GO:0006956,complement activation|GO:0007275,multicellular organism development|GO:0032502,developmental process	GO:0004252,serine-type endopeptidase activity|GO:0005537,mannose binding	GO:0005576,extracellular region|GO:0005581,collagen trimer	path:hsa04145 Phagosome - Homo sapiens (human)
NM_001255985	COLEC11	207.621	255.899	207.621	255.899	231.76	0.301633	1.36425	0.221098	0.825016	0.999952	Not DEG	GO:0001867,complement activation, lectin pathway|GO:0006508,proteolysis|GO:0006898,receptor-mediated endocytosis|GO:0006956,complement activation|GO:0007275,multicellular organism development|GO:0032502,developmental process	GO:0004252,serine-type endopeptidase activity|GO:0005537,mannose binding	GO:0005576,extracellular region|GO:0005581,collagen trimer	path:hsa04145 Phagosome - Homo sapiens (human)
NR_029379	PHKA2-AS1	86.2839	65.6437	86.2839	65.6437	75.9638	-0.394417	2.17261	-0.181541	0.855943	0.999952	Not DEG
NR_029378	LOC100289511	119.539	87.8959	119.539	87.8959	103.718	-0.443602	1.91555	-0.23158	0.816864	0.999952	Not DEG
NM_001349209	ARIH2	42.2432	0	42.2432	0	21.1216	-7.68896	6.56302	-1.17156	0.241374	0.999952	Not DEG	GO:0000209,protein polyubiquitination|GO:0007275,multicellular organism development|GO:0016567,protein ubiquitination|GO:0032436,positive regulation of proteasomal ubiquitin-dependent protein catabolic process|GO:0042787,protein ubiquitination involved in ubiquitin-dependent protein catabolic process|GO:0048588,developmental cell growth|GO:0070534,protein K63-linked ubiquitination|GO:0070936,prot…	GO:0004842,ubiquitin-protein transferase activity|GO:0005515,protein binding|GO:0008270,zinc ion binding|GO:0031624,ubiquitin conjugating enzyme binding|GO:0061630,ubiquitin protein ligase activity	GO:0005634,nucleus|GO:0005654,nucleoplasm|GO:0005737,cytoplasm|GO:0031466,Cul5-RING ubiquitin ligase complex
NM_001349206	LPIN1	278.625	545.177	278.625	545.177	411.901	0.968403	1.23834	0.78202	0.434203	0.999952	Not DEG	GO:0006351,transcription, DNA-templated|GO:0006642,triglyceride mobilization|GO:0006646,phosphatidylethanolamine biosynthetic process|GO:0006656,phosphatidylcholine biosynthetic process|GO:0007077,mitotic nuclear envelope disassembly|GO:0009062,fatty acid catabolic process|GO:0009062,fatty acid catabolic process|GO:0016311,dephosphorylation|GO:0019432,triglyceride biosynthetic process|GO:0019432,…	GO:0003674,molecular_function|GO:0003713,transcription coactivator activity|GO:0008195,phosphatidate phosphatase activity|GO:0008195,phosphatidate phosphatase activity	GO:0005634,nucleus|GO:0005634,nucleus|GO:0005635,nuclear envelope|GO:0005654,nucleoplasm|GO:0005737,cytoplasm|GO:0005741,mitochondrial outer membrane|GO:0005789,endoplasmic reticulum membrane|GO:0005829,cytosol|GO:0031965,nuclear membrane	path:hsa00561 Glycerolipid metabolism - Homo sapiens (human)|path:hsa00564 Glycerophospholipid metabolism - Homo sapiens (human)|path:hsa01100 Metabolic pathways - Homo sapiens (human)|path:hsa04150 mTOR signaling pathway - Homo sapiens (human)
NM_001349205	LPIN1	647.129	66.7563	647.129	66.7563	356.943	-3.27705	1.97692	-1.65765	0.0973879	0.999952	Not DEG	GO:0006351,transcription, DNA-templated|GO:0006642,triglyceride mobilization|GO:0006646,phosphatidylethanolamine biosynthetic process|GO:0006656,phosphatidylcholine biosynthetic process|GO:0007077,mitotic nuclear envelope disassembly|GO:0009062,fatty acid catabolic process|GO:0009062,fatty acid catabolic process|GO:0016311,dephosphorylation|GO:0019432,triglyceride biosynthetic process|GO:0019432,…	GO:0003674,molecular_function|GO:0003713,transcription coactivator activity|GO:0008195,phosphatidate phosphatase activity|GO:0008195,phosphatidate phosphatase activity	GO:0005634,nucleus|GO:0005634,nucleus|GO:0005635,nuclear envelope|GO:0005654,nucleoplasm|GO:0005737,cytoplasm|GO:0005741,mitochondrial outer membrane|GO:0005789,endoplasmic reticulum membrane|GO:0005829,cytosol|GO:0031965,nuclear membrane	path:hsa00561 Glycerolipid metabolism - Homo sapiens (human)|path:hsa00564 Glycerophospholipid metabolism - Homo sapiens (human)|path:hsa01100 Metabolic pathways - Homo sapiens (human)|path:hsa04150 mTOR signaling pathway - Homo sapiens (human)
NM_001349204	LPIN1	0	1.11261	0	1.11261	0.556303	2.75038	6.91851	0.39754	0.690969	0.999952	Not DEG	GO:0006351,transcription, DNA-templated|GO:0006642,triglyceride mobilization|GO:0006646,phosphatidylethanolamine biosynthetic process|GO:0006656,phosphatidylcholine biosynthetic process|GO:0007077,mitotic nuclear envelope disassembly|GO:0009062,fatty acid catabolic process|GO:0009062,fatty acid catabolic process|GO:0016311,dephosphorylation|GO:0019432,triglyceride biosynthetic process|GO:0019432,…	GO:0003674,molecular_function|GO:0003713,transcription coactivator activity|GO:0008195,phosphatidate phosphatase activity|GO:0008195,phosphatidate phosphatase activity	GO:0005634,nucleus|GO:0005634,nucleus|GO:0005635,nuclear envelope|GO:0005654,nucleoplasm|GO:0005737,cytoplasm|GO:0005741,mitochondrial outer membrane|GO:0005789,endoplasmic reticulum membrane|GO:0005829,cytosol|GO:0031965,nuclear membrane	path:hsa00561 Glycerolipid metabolism - Homo sapiens (human)|path:hsa00564 Glycerophospholipid metabolism - Homo sapiens (human)|path:hsa01100 Metabolic pathways - Homo sapiens (human)|path:hsa04150 mTOR signaling pathway - Homo sapiens (human)
NM_001349200	LPIN1	8.08912	0	8.08912	0	4.04456	-5.30443	6.78353	-0.781957	0.43424	0.999952	Not DEG	GO:0006351,transcription, DNA-templated|GO:0006642,triglyceride mobilization|GO:0006646,phosphatidylethanolamine biosynthetic process|GO:0006656,phosphatidylcholine biosynthetic process|GO:0007077,mitotic nuclear envelope disassembly|GO:0009062,fatty acid catabolic process|GO:0009062,fatty acid catabolic process|GO:0016311,dephosphorylation|GO:0019432,triglyceride biosynthetic process|GO:0019432,…	GO:0003674,molecular_function|GO:0003713,transcription coactivator activity|GO:0008195,phosphatidate phosphatase activity|GO:0008195,phosphatidate phosphatase activity	GO:0005634,nucleus|GO:0005634,nucleus|GO:0005635,nuclear envelope|GO:0005654,nucleoplasm|GO:0005737,cytoplasm|GO:0005741,mitochondrial outer membrane|GO:0005789,endoplasmic reticulum membrane|GO:0005829,cytosol|GO:0031965,nuclear membrane	path:hsa00561 Glycerolipid metabolism - Homo sapiens (human)|path:hsa00564 Glycerophospholipid metabolism - Homo sapiens (human)|path:hsa01100 Metabolic pathways - Homo sapiens (human)|path:hsa04150 mTOR signaling pathway - Homo sapiens (human)
NR_039760	MIR378I	16.1782	3.33782	16.1782	3.33782	9.75803	-2.27696	5.21206	-0.436864	0.66221	0.999952	Not DEG
NM_001199237_5	GPANK1	100.665	52.2925	100.665	52.2925	76.4785	-0.94486	2.2383	-0.422133	0.672928	0.999952	Not DEG		GO:0003676,nucleic acid binding|GO:0005515,protein binding
NM_001349087	TBC1D5	212.115	894.535	212.115	894.535	553.325	2.0763	1.48814	1.39523	0.162947	0.999952	Not DEG	GO:0002092,positive regulation of receptor internalization|GO:0006886,intracellular protein transport|GO:0006914,autophagy|GO:0016236,macroautophagy|GO:0031338,regulation of vesicle fusion|GO:0042147,retrograde transport, endosome to Golgi|GO:0042594,response to starvation|GO:0090630,activation of GTPase activity|GO:1902017,regulation of cilium assembly	GO:0005096,GTPase activator activity|GO:0005515,protein binding|GO:0017137,Rab GTPase binding|GO:0035612,AP-2 adaptor complex binding|GO:1905394,retromer complex binding	GO:0005776,autophagosome|GO:0005794,Golgi apparatus|GO:0005829,cytosol|GO:0010008,endosome membrane|GO:0030122,AP-2 adaptor complex|GO:0030904,retromer complex|GO:0030904,retromer complex|GO:0043231,intracellular membrane-bounded organelle|GO:1990316,Atg1/ULK1 kinase complex
NR_120546	WT1-AS	53.0287	132.4	53.0287	132.4	92.7144	1.32007	2.15541	0.612443	0.540245	0.999952	Not DEG	GO:0008150,biological_process	GO:0003674,molecular_function|GO:0005515,protein binding	GO:0005575,cellular_component
NR_120547	WT1-AS	156.39	78.995	156.39	78.995	117.692	-0.985295	1.90739	-0.516566	0.605459	0.999952	Not DEG	GO:0008150,biological_process	GO:0003674,molecular_function|GO:0005515,protein binding	GO:0005575,cellular_component
NM_001256185	SNX12	693.867	303.741	693.867	303.741	498.804	-1.19181	1.23991	-0.961203	0.33645	0.999952	Not DEG	GO:0010629,negative regulation of gene expression|GO:0010955,negative regulation of protein processing|GO:0015031,protein transport|GO:0016050,vesicle organization|GO:0030100,regulation of endocytosis|GO:0042177,negative regulation of protein catabolic process|GO:0051224,negative regulation of protein transport|GO:2000642,negative regulation of early endosome to late endosome transport	GO:0005515,protein binding|GO:0019899,enzyme binding|GO:0035091,phosphatidylinositol binding	GO:0005769,early endosome|GO:0019898,extrinsic component of membrane|GO:0070062,extracellular exosome	path:hsa04144 Endocytosis - Homo sapiens (human)
NR_133000	GUSBP4	1.79758	2.22521	1.79758	2.22521	2.0114	0.30789	6.6109	0.0465731	0.962853	0.999952	Not DEG
NM_001256183	ANKRD11	11063.2	9266.89	11063.2	9266.89	10165.1	-0.255611	0.530655	-0.48169	0.630026	0.999952	Not DEG	GO:0001701,in utero embryonic development|GO:0001894,tissue homeostasis|GO:0035264,multicellular organism growth|GO:0042475,odontogenesis of dentin-containing tooth|GO:0048705,skeletal system morphogenesis|GO:0060325,face morphogenesis|GO:0060348,bone development		GO:0005634,nucleus|GO:0005654,nucleoplasm|GO:0005829,cytosol|GO:0005886,plasma membrane
NR_120540	LOC101928053	8.98791	34.4908	8.98791	34.4908	21.7393	1.94015	3.80315	0.510142	0.609952	0.999952	Not DEG
NM_001199237_6	GPANK1	41.3444	38.9412	41.3444	38.9412	40.1428	-0.0863721	2.80717	-0.0307684	0.975454	0.999952	Not DEG		GO:0003676,nucleic acid binding|GO:0005515,protein binding
NR_120548	WT1-AS	87.1827	61.1933	87.1827	61.1933	74.188	-0.51065	2.20442	-0.231648	0.816811	0.999952	Not DEG	GO:0008150,biological_process	GO:0003674,molecular_function|GO:0005515,protein binding	GO:0005575,cellular_component
NR_133006	OLFM5P	18.8746	13.3513	18.8746	13.3513	16.1129	-0.499427	4.07338	-0.122607	0.902418	0.999952	Not DEG
NM_001142353	PPP3CB	979.682	858.932	979.682	858.932	919.307	-0.189767	0.808322	-0.234767	0.81439	0.999952	Not DEG	GO:0001915,negative regulation of T cell mediated cytotoxicity|GO:0001946,lymphangiogenesis|GO:0006468,protein phosphorylation|GO:0006470,protein dephosphorylation|GO:0007165,signal transduction|GO:0007223,Wnt signaling pathway, calcium modulating pathway|GO:0007507,heart development|GO:0007612,learning|GO:0007613,memory|GO:0016311,dephosphorylation|GO:0017156,calcium ion regulated exocytosis|GO:…	GO:0004722,protein serine/threonine phosphatase activity|GO:0005509,calcium ion binding|GO:0005515,protein binding|GO:0005516,calmodulin binding|GO:0005516,calmodulin binding|GO:0008144,drug binding|GO:0019899,enzyme binding|GO:0030346,protein phosphatase 2B binding|GO:0033192,calmodulin-dependent protein phosphatase activity|GO:0033192,calmodulin-dependent protein phosphatase activity|GO:0046983…	GO:0005654,nucleoplasm|GO:0005829,cytosol|GO:0005886,plasma membrane|GO:0005955,calcineurin complex|GO:0030018,Z disc|GO:0030315,T-tubule	path:hsa04010 MAPK signaling pathway - Homo sapiens (human)|path:hsa04020 Calcium signaling pathway - Homo sapiens (human)|path:hsa04022 cGMP-PKG signaling pathway - Homo sapiens (human)|path:hsa04114 Oocyte meiosis - Homo sapiens (human)|path:hsa04310 Wnt signaling pathway - Homo sapiens (human)|path:hsa04360 Axon guidance - Homo sapiens (human)|path:hsa04370 VEGF signaling pathway - Homo sapien…
NM_001142350	THOC6	0	1.11261	0	1.11261	0.556303	2.75038	6.91851	0.39754	0.690969	0.999952	Not DEG	GO:0006369,termination of RNA polymerase II transcription|GO:0006405,RNA export from nucleus|GO:0006406,mRNA export from nucleus|GO:0006406,mRNA export from nucleus|GO:0006915,apoptotic process|GO:0007417,central nervous system development|GO:0008380,RNA splicing|GO:0031124,mRNA 3'-end processing|GO:0043066,negative regulation of apoptotic process|GO:0046784,viral mRNA export from host cell nucle…	GO:0003723,RNA binding	GO:0000346,transcription export complex|GO:0000347,THO complex|GO:0000445,THO complex part of transcription export complex|GO:0000784,nuclear chromosome, telomeric region|GO:0005634,nucleus|GO:0005654,nucleoplasm|GO:0005654,nucleoplasm|GO:0016604,nuclear body|GO:0016607,nuclear speck	path:hsa03013 RNA transport - Homo sapiens (human)
NM_001142356	NIF3L1	95.2718	0	95.2718	0	47.6359	-8.86238	5.45513	-1.6246	0.104249	0.999952	Not DEG	GO:0030182,neuron differentiation|GO:0045893,positive regulation of transcription, DNA-templated|GO:1903507,negative regulation of nucleic acid-templated transcription	GO:0005515,protein binding|GO:0008134,transcription factor binding|GO:0042802,identical protein binding	GO:0005634,nucleus|GO:0005737,cytoplasm|GO:0005739,mitochondrion
NM_001142354	PPP3CB	1283.47	452.831	1283.47	452.831	868.152	-1.503	1.19204	-1.26087	0.207357	0.999952	Not DEG	GO:0001915,negative regulation of T cell mediated cytotoxicity|GO:0001946,lymphangiogenesis|GO:0006468,protein phosphorylation|GO:0006470,protein dephosphorylation|GO:0007165,signal transduction|GO:0007223,Wnt signaling pathway, calcium modulating pathway|GO:0007507,heart development|GO:0007612,learning|GO:0007613,memory|GO:0016311,dephosphorylation|GO:0017156,calcium ion regulated exocytosis|GO:…	GO:0004722,protein serine/threonine phosphatase activity|GO:0005509,calcium ion binding|GO:0005515,protein binding|GO:0005516,calmodulin binding|GO:0005516,calmodulin binding|GO:0008144,drug binding|GO:0019899,enzyme binding|GO:0030346,protein phosphatase 2B binding|GO:0033192,calmodulin-dependent protein phosphatase activity|GO:0033192,calmodulin-dependent protein phosphatase activity|GO:0046983…	GO:0005654,nucleoplasm|GO:0005829,cytosol|GO:0005886,plasma membrane|GO:0005955,calcineurin complex|GO:0030018,Z disc|GO:0030315,T-tubule	path:hsa04010 MAPK signaling pathway - Homo sapiens (human)|path:hsa04020 Calcium signaling pathway - Homo sapiens (human)|path:hsa04022 cGMP-PKG signaling pathway - Homo sapiens (human)|path:hsa04114 Oocyte meiosis - Homo sapiens (human)|path:hsa04310 Wnt signaling pathway - Homo sapiens (human)|path:hsa04360 Axon guidance - Homo sapiens (human)|path:hsa04370 VEGF signaling pathway - Homo sapien…
NM_001142355	NIF3L1	248.066	0	248.066	0	124.033	-10.243	4.689	-2.18448	0.0289266	0.852037	Down	GO:0030182,neuron differentiation|GO:0045893,positive regulation of transcription, DNA-templated|GO:1903507,negative regulation of nucleic acid-templated transcription	GO:0005515,protein binding|GO:0008134,transcription factor binding|GO:0042802,identical protein binding	GO:0005634,nucleus|GO:0005737,cytoplasm|GO:0005739,mitochondrion
NM_001350539	SNX14	71.9033	78.995	71.9033	78.995	75.4491	0.135718	2.16389	0.0627193	0.94999	0.999952	Not DEG	GO:0015031,protein transport|GO:0097352,autophagosome maturation	GO:0080025,phosphatidylinositol-3,5-bisphosphate binding	GO:0005764,lysosome|GO:0005765,lysosomal membrane|GO:0005770,late endosome|GO:0016021,integral component of membrane|GO:0030425,dendrite|GO:0031902,late endosome membrane
NR_045901	INTS14	110.551	204.719	110.551	204.719	157.635	0.88894	1.69057	0.525824	0.599011	0.999952	Not DEG	GO:0042795,snRNA transcription from RNA polymerase II promoter		GO:0005654,nucleoplasm
NM_001353187	TMUB2	47.6359	0	47.6359	0	23.818	-7.86231	6.36342	-1.23555	0.216626	0.999952	Not DEG		GO:0005515,protein binding	GO:0016021,integral component of membrane
NM_014911	AAK1	4818.42	6657.83	4818.42	6657.83	5738.13	0.466495	0.613892	0.759898	0.447316	0.999952	Not DEG	GO:0006468,protein phosphorylation|GO:0006897,endocytosis|GO:0032880,regulation of protein localization|GO:0045747,positive regulation of Notch signaling pathway|GO:0046777,protein autophosphorylation|GO:0050821,protein stabilization|GO:0061024,membrane organization|GO:2000369,regulation of clathrin-dependent endocytosis|GO:2000369,regulation of clathrin-dependent endocytosis	GO:0004674,protein serine/threonine kinase activity|GO:0004674,protein serine/threonine kinase activity|GO:0004674,protein serine/threonine kinase activity|GO:0005112,Notch binding|GO:0005515,protein binding|GO:0005524,ATP binding|GO:0035612,AP-2 adaptor complex binding	GO:0005737,cytoplasm|GO:0005829,cytosol|GO:0005905,clathrin-coated pit|GO:0019897,extrinsic component of plasma membrane|GO:0030136,clathrin-coated vesicle|GO:0031252,cell leading edge|GO:0043195,terminal bouton
NM_014912	CPEB3	523.096	684.253	523.096	684.253	603.674	0.387456	0.961112	0.403133	0.68685	0.999952	Not DEG	GO:0000122,negative regulation of transcription from RNA polymerase II promoter|GO:0006412,translation|GO:0007616,long-term memory|GO:0017148,negative regulation of translation|GO:0045727,positive regulation of translation|GO:0048167,regulation of synaptic plasticity|GO:0060213,positive regulation of nuclear-transcribed mRNA poly(A) tail shortening|GO:0060998,regulation of dendritic spine develop…	GO:0000900,translation repressor activity, nucleic acid binding|GO:0000900,translation repressor activity, nucleic acid binding|GO:0003723,RNA binding|GO:0003730,mRNA 3'-UTR binding|GO:0003730,mRNA 3'-UTR binding|GO:0005515,protein binding|GO:0008135,translation factor activity, RNA binding|GO:0008135,translation factor activity, RNA binding|GO:0035613,RNA stem-loop binding|GO:0035925,mRNA 3'-UTR…	GO:0005634,nucleus|GO:0005737,cytoplasm|GO:0005737,cytoplasm|GO:0014069,postsynaptic density|GO:0030014,CCR4-NOT complex|GO:0030054,cell junction|GO:0030425,dendrite|GO:0043005,neuron projection|GO:0043005,neuron projection|GO:0045202,synapse|GO:0045202,synapse|GO:0045211,postsynaptic membrane|GO:0097440,apical dendrite|GO:1990124,messenger ribonucleoprotein complex	path:hsa04114 Oocyte meiosis - Homo sapiens (human)|path:hsa04320 Dorso-ventral axis formation - Homo sapiens (human)|path:hsa04914 Progesterone-mediated oocyte maturation - Homo sapiens (human)
NM_001353184	TMUB2	0	61.1933	0	61.1933	30.5967	8.53158	6.03895	1.41276	0.157727	0.999952	Not DEG		GO:0005515,protein binding	GO:0016021,integral component of membrane
NM_014914	AGAP1	3217.67	5593.07	3217.67	5593.07	4405.37	0.797626	0.738248	1.08043	0.27995	0.999952	Not DEG	GO:0015031,protein transport|GO:0043547,positive regulation of GTPase activity	GO:0003924,GTPase activity|GO:0005096,GTPase activator activity|GO:0005525,GTP binding|GO:0005543,phospholipid binding|GO:0046872,metal ion binding	GO:0005737,cytoplasm	path:hsa04144 Endocytosis - Homo sapiens (human)
NM_014915	ANKRD26	2236.19	1084.79	2236.19	1084.79	1660.49	-1.04362	0.921831	-1.13212	0.257584	0.999952	Not DEG	GO:0045599,negative regulation of fat cell differentiation	GO:0005515,protein binding	GO:0005813,centrosome
NM_014916	LMTK2	5285.79	5667.61	5285.79	5667.61	5476.7	0.100624	0.536737	0.187474	0.851289	0.999952	Not DEG	GO:0001881,receptor recycling|GO:0006468,protein phosphorylation|GO:0018105,peptidyl-serine phosphorylation|GO:0018107,peptidyl-threonine phosphorylation|GO:0032456,endocytic recycling|GO:0033572,transferrin transport|GO:0043086,negative regulation of catalytic activity|GO:0045022,early endosome to late endosome transport|GO:0046777,protein autophosphorylation	GO:0004674,protein serine/threonine kinase activity|GO:0004864,protein phosphatase inhibitor activity|GO:0005515,protein binding|GO:0005524,ATP binding|GO:0070853,myosin VI binding	GO:0005769,early endosome|GO:0005794,Golgi apparatus|GO:0005829,cytosol|GO:0016021,integral component of membrane|GO:0030426,growth cone|GO:0043025,neuronal cell body|GO:0048471,perinuclear region of cytoplasm|GO:0055037,recycling endosome
NM_001353180	TMUB2	79.9924	176.904	79.9924	176.904	128.448	1.14504	1.88066	0.60885	0.542624	0.999952	Not DEG		GO:0005515,protein binding	GO:0016021,integral component of membrane
NM_014918	CHSY1	1891.95	1340.69	1891.95	1340.69	1616.32	-0.496899	0.752897	-0.659982	0.509265	0.999952	Not DEG	GO:0002063,chondrocyte development|GO:0009954,proximal/distal pattern formation|GO:0030206,chondroitin sulfate biosynthetic process|GO:0030206,chondroitin sulfate biosynthetic process|GO:0030279,negative regulation of ossification|GO:0031667,response to nutrient levels|GO:0045880,positive regulation of smoothened signaling pathway|GO:0051923,sulfation|GO:0060349,bone morphogenesis	GO:0046872,metal ion binding|GO:0047238,glucuronosyl-N-acetylgalactosaminyl-proteoglycan 4-beta-N-acetylgalactosaminyltransferase activity|GO:0047238,glucuronosyl-N-acetylgalactosaminyl-proteoglycan 4-beta-N-acetylgalactosaminyltransferase activity|GO:0050510,N-acetylgalactosaminyl-proteoglycan 3-beta-glucuronosyltransferase activity	GO:0000139,Golgi membrane|GO:0005576,extracellular region|GO:0016020,membrane|GO:0016021,integral component of membrane|GO:0032580,Golgi cisterna membrane	path:hsa00532 Glycosaminoglycan biosynthesis - chondroitin sulfate / dermatan sulfate - Homo sapiens (human)|path:hsa01100 Metabolic pathways - Homo sapiens (human)
NM_001353189	TMUB2	128.527	210.282	128.527	210.282	169.405	0.710263	1.60972	0.441235	0.659043	0.999952	Not DEG		GO:0005515,protein binding	GO:0016021,integral component of membrane
NM_001353188	TMUB2	18.8746	27.8151	18.8746	27.8151	23.3449	0.559443	3.51526	0.159147	0.873553	0.999952	Not DEG		GO:0005515,protein binding	GO:0016021,integral component of membrane
NM_001005332	MAGED1	3472.03	1739	3472.03	1739	2605.52	-0.997514	0.850883	-1.17233	0.241066	0.999952	Not DEG	GO:0006355,regulation of transcription, DNA-templated|GO:0006357,regulation of transcription from RNA polymerase II promoter|GO:0032922,circadian regulation of gene expression|GO:0042752,regulation of circadian rhythm|GO:0042981,regulation of apoptotic process|GO:0043406,positive regulation of MAP kinase activity|GO:0045892,negative regulation of transcription, DNA-templated|GO:0045893,positive r…	GO:0003713,transcription coactivator activity|GO:0005515,protein binding|GO:0042802,identical protein binding	GO:0000785,chromatin|GO:0005634,nucleus|GO:0005737,cytoplasm|GO:0005886,plasma membrane|GO:0043234,protein complex	path:hsa04722 Neurotrophin signaling pathway - Homo sapiens (human)
NM_001005333	MAGED1	1.79758	7.78824	1.79758	7.78824	4.79291	2.11517	6.55444	0.322707	0.746917	0.999952	Not DEG	GO:0006355,regulation of transcription, DNA-templated|GO:0006357,regulation of transcription from RNA polymerase II promoter|GO:0032922,circadian regulation of gene expression|GO:0042752,regulation of circadian rhythm|GO:0042981,regulation of apoptotic process|GO:0043406,positive regulation of MAP kinase activity|GO:0045892,negative regulation of transcription, DNA-templated|GO:0045893,positive r…	GO:0003713,transcription coactivator activity|GO:0005515,protein binding|GO:0042802,identical protein binding	GO:0000785,chromatin|GO:0005634,nucleus|GO:0005737,cytoplasm|GO:0005886,plasma membrane|GO:0043234,protein complex	path:hsa04722 Neurotrophin signaling pathway - Homo sapiens (human)
NR_136648	SPATA5L1	38.648	0	38.648	0	19.324	-7.56062	6.72267	-1.12465	0.260739	0.999952	Not DEG		GO:0005524,ATP binding	GO:0005737,cytoplasm
NR_136649	NRSN2	319.97	222.521	319.97	222.521	271.245	-0.523984	1.31332	-0.398978	0.689909	0.999952	Not DEG	GO:0008150,biological_process	GO:0003674,molecular_function	GO:0005886,plasma membrane|GO:0016021,integral component of membrane|GO:0030133,transport vesicle|GO:0043025,neuronal cell body
NM_001005336	DNM1	1810.16	718.743	1810.16	718.743	1264.45	-1.33256	1.06206	-1.2547	0.209589	0.999952	Not DEG	GO:0000266,mitochondrial fission|GO:0002031,G-protein coupled receptor internalization|GO:0003374,dynamin family protein polymerization involved in mitochondrial fission|GO:0006897,endocytosis|GO:0006897,endocytosis|GO:0006898,receptor-mediated endocytosis|GO:0007032,endosome organization|GO:0007605,sensory perception of sound|GO:0008344,adult locomotory behavior|GO:0016185,synaptic vesicle buddi…	GO:0003723,RNA binding|GO:0003924,GTPase activity|GO:0005515,protein binding|GO:0005525,GTP binding|GO:0008017,microtubule binding|GO:0008022,protein C-terminus binding|GO:0019901,protein kinase binding|GO:0031749,D2 dopamine receptor binding|GO:0032403,protein complex binding|GO:0042802,identical protein binding|GO:0046983,protein dimerization activity|GO:0050998,nitric-oxide synthase binding	GO:0001917,photoreceptor inner segment|GO:0005794,Golgi apparatus|GO:0005874,microtubule|GO:0005886,plasma membrane|GO:0008021,synaptic vesicle|GO:0030117,membrane coat|GO:0031966,mitochondrial membrane|GO:0043196,varicosity|GO:0043209,myelin sheath|GO:0070062,extracellular exosome	path:hsa04072 Phospholipase D signaling pathway - Homo sapiens (human)|path:hsa04144 Endocytosis - Homo sapiens (human)|path:hsa04721 Synaptic vesicle cycle - Homo sapiens (human)|path:hsa04961 Endocrine and other factor-regulated calcium reabsorption - Homo sapiens (human)|path:hsa05100 Bacterial invasion of epithelial cells - Homo sapiens (human)
NM_001005335	HNRNPL	3256.32	3190.95	3256.32	3190.95	3223.64	-0.0292528	0.57762	-0.0506437	0.959609	0.999952	Not DEG	GO:0000381,regulation of alternative mRNA splicing, via spliceosome|GO:0000398,mRNA splicing, via spliceosome|GO:0006396,RNA processing|GO:0016070,RNA metabolic process	GO:0003723,RNA binding|GO:0005515,protein binding|GO:0044212,transcription regulatory region DNA binding|GO:0097157,pre-mRNA intronic binding	GO:0005634,nucleus|GO:0005654,nucleoplasm|GO:0005654,nucleoplasm|GO:0005737,cytoplasm|GO:0016020,membrane|GO:0030529,intracellular ribonucleoprotein complex|GO:0035770,ribonucleoprotein granule|GO:0045120,pronucleus|GO:0070062,extracellular exosome
NM_176801	ADD1	108.754	90.1211	108.754	90.1211	99.4374	-0.271115	1.93443	-0.140152	0.88854	0.999952	Not DEG	GO:0000902,cell morphogenesis|GO:0001701,in utero embryonic development|GO:0006884,cell volume homeostasis|GO:0020027,hemoglobin metabolic process|GO:0030036,actin cytoskeleton organization|GO:0030218,erythrocyte differentiation|GO:0032092,positive regulation of protein binding|GO:0035264,multicellular organism growth|GO:0036498,IRE1-mediated unfolded protein response|GO:0048873,homeostasis of nu…	GO:0003723,RNA binding|GO:0003779,actin binding|GO:0005198,structural molecule activity|GO:0005516,calmodulin binding|GO:0008134,transcription factor binding|GO:0030507,spectrin binding|GO:0042803,protein homodimerization activity|GO:0045296,cadherin binding|GO:0046982,protein heterodimerization activity|GO:0051015,actin filament binding	GO:0005634,nucleus|GO:0005654,nucleoplasm|GO:0005737,cytoplasm|GO:0005829,cytosol|GO:0005886,plasma membrane|GO:0005886,plasma membrane|GO:0005913,cell-cell adherens junction|GO:0005925,focal adhesion|GO:0008290,F-actin capping protein complex|GO:0016604,nuclear body
NR_136643	LOC284241	1.79758	0	1.79758	0	0.898791	-3.13464	6.84292	-0.458086	0.646891	0.999952	Not DEG
NM_001005339	RGS10	2380.9	3145.34	2380.9	3145.34	2763.12	0.401711	0.654923	0.613371	0.539631	0.999952	Not DEG	GO:0007213,G-protein coupled acetylcholine receptor signaling pathway|GO:0009968,negative regulation of signal transduction|GO:0043547,positive regulation of GTPase activity	GO:0001965,G-protein alpha-subunit binding|GO:0005096,GTPase activator activity	GO:0005634,nucleus|GO:0005829,cytosol|GO:0005886,plasma membrane|GO:0043025,neuronal cell body|GO:0043197,dendritic spine|GO:0043679,axon terminus
NR_136646	SPATA5L1	38.648	17.8017	38.648	17.8017	28.2249	-1.11834	3.32222	-0.336624	0.7364	0.999952	Not DEG		GO:0005524,ATP binding	GO:0005737,cytoplasm
NR_136647	SPATA5L1	92.5755	36.716	92.5755	36.716	64.6457	-1.33419	2.46136	-0.542055	0.58778	0.999952	Not DEG		GO:0005524,ATP binding	GO:0005737,cytoplasm
NR_136644	LOC283028	11.6843	0	11.6843	0	5.84214	-5.83491	6.77828	-0.860824	0.389335	0.999952	Not DEG
NM_176806	MOCS2	435.015	1107.04	435.015	1107.04	771.029	1.34758	1.16809	1.15366	0.248639	0.999952	Not DEG	GO:0006777,Mo-molybdopterin cofactor biosynthetic process|GO:0032324,molybdopterin cofactor biosynthetic process|GO:0032324,molybdopterin cofactor biosynthetic process	GO:0030366,molybdopterin synthase activity|GO:0030366,molybdopterin synthase activity	GO:0005634,nucleus|GO:0005829,cytosol|GO:0005829,cytosol|GO:0016607,nuclear speck|GO:0019008,molybdopterin synthase complex	path:hsa00790 Folate biosynthesis - Homo sapiens (human)|path:hsa01100 Metabolic pathways - Homo sapiens (human)|path:hsa04122 Sulfur relay system - Homo sapiens (human)
NM_003824	FADD	918.564	544.064	918.564	544.064	731.314	-0.755598	0.994966	-0.759421	0.447601	0.999952	Not DEG	GO:0001916,positive regulation of T cell mediated cytotoxicity|GO:0002821,positive regulation of adaptive immune response|GO:0006915,apoptotic process|GO:0006919,activation of cysteine-type endopeptidase activity involved in apoptotic process|GO:0007166,cell surface receptor signaling pathway|GO:0008625,extrinsic apoptotic signaling pathway via death domain receptors|GO:0016032,viral process|GO:0…	GO:0002020,protease binding|GO:0005123,death receptor binding|GO:0005164,tumor necrosis factor receptor binding|GO:0005515,protein binding|GO:0032403,protein complex binding|GO:0032813,tumor necrosis factor receptor superfamily binding|GO:0033612,receptor serine/threonine kinase binding|GO:0035877,death effector domain binding|GO:0042802,identical protein binding|GO:0089720,caspase binding	GO:0005634,nucleus|GO:0005737,cytoplasm|GO:0005829,cytosol|GO:0005829,cytosol|GO:0005886,plasma membrane|GO:0031264,death-inducing signaling complex|GO:0031264,death-inducing signaling complex|GO:0031265,CD95 death-inducing signaling complex|GO:0043005,neuron projection|GO:0044297,cell body|GO:0045121,membrane raft|GO:0097342,ripoptosome	path:hsa01524 Platinum drug resistance - Homo sapiens (human)|path:hsa04210 Apoptosis - Homo sapiens (human)|path:hsa04215 Apoptosis - multiple species - Homo sapiens (human)|path:hsa04620 Toll-like receptor signaling pathway - Homo sapiens (human)|path:hsa04621 NOD-like receptor signaling pathway - Homo sapiens (human)|path:hsa04622 RIG-I-like receptor signaling pathway - Homo sapiens (human)|pa…
NM_001244189	KIAA0586	4.49395	28.9278	4.49395	28.9278	16.7109	2.68637	4.34035	0.618929	0.535963	0.999952	Not DEG	GO:0007224,smoothened signaling pathway|GO:0007224,smoothened signaling pathway|GO:0060271,cilium assembly|GO:0060271,cilium assembly|GO:0070201,regulation of establishment of protein localization		GO:0001917,photoreceptor inner segment|GO:0005813,centrosome|GO:0005814,centriole|GO:0036064,ciliary basal body
NM_001002814	RAB11FIP1	7728.7	9746.43	7728.7	9746.43	8737.56	0.334649	0.555832	0.602068	0.547129	0.999952	Not DEG	GO:0015031,protein transport|GO:0045055,regulated exocytosis|GO:0070164,negative regulation of adiponectin secretion	GO:0017137,Rab GTPase binding	GO:0005737,cytoplasm|GO:0005829,cytosol|GO:0030670,phagocytic vesicle membrane|GO:0043231,intracellular membrane-bounded organelle|GO:0043231,intracellular membrane-bounded organelle|GO:0055037,recycling endosome	path:hsa04144 Endocytosis - Homo sapiens (human)
NM_001002812	PDE4DIP	16353.5	13389.1	16353.5	13389.1	14871.3	-0.288539	0.526669	-0.547856	0.583791	0.999952	Not DEG	GO:0043623,cellular protein complex assembly|GO:1903358,regulation of Golgi organization	GO:0005515,protein binding|GO:0019899,enzyme binding|GO:0032947,protein complex scaffold activity	GO:0005634,nucleus|GO:0005737,cytoplasm|GO:0005794,Golgi apparatus|GO:0005794,Golgi apparatus|GO:0005813,centrosome|GO:0005813,centrosome|GO:0030016,myofibril
NM_001002810	PDE4DIP	2593.01	3585.93	2593.01	3585.93	3089.47	0.46772	0.661552	0.707004	0.479564	0.999952	Not DEG	GO:0043623,cellular protein complex assembly|GO:1903358,regulation of Golgi organization	GO:0005515,protein binding|GO:0019899,enzyme binding|GO:0032947,protein complex scaffold activity	GO:0005634,nucleus|GO:0005737,cytoplasm|GO:0005794,Golgi apparatus|GO:0005794,Golgi apparatus|GO:0005813,centrosome|GO:0005813,centrosome|GO:0030016,myofibril
NM_001002811	PDE4DIP	1519.86	2285.29	1519.86	2285.29	1902.57	0.588447	0.754611	0.779802	0.435507	0.999952	Not DEG	GO:0043623,cellular protein complex assembly|GO:1903358,regulation of Golgi organization	GO:0005515,protein binding|GO:0019899,enzyme binding|GO:0032947,protein complex scaffold activity	GO:0005634,nucleus|GO:0005737,cytoplasm|GO:0005794,Golgi apparatus|GO:0005794,Golgi apparatus|GO:0005813,centrosome|GO:0005813,centrosome|GO:0030016,myofibril
NM_001171624	VEGFA	88.9803	748.784	88.9803	748.784	418.882	3.07299	1.86558	1.6472	0.0995165	0.999952	Not DEG	GO:0000122,negative regulation of transcription from RNA polymerase II promoter|GO:0001525,angiogenesis|GO:0001541,ovarian follicle development|GO:0001569,branching involved in blood vessel morphogenesis|GO:0001570,vasculogenesis|GO:0001666,response to hypoxia|GO:0001701,in utero embryonic development|GO:0001822,kidney development|GO:0001934,positive regulation of protein phosphorylation|GO:00019…	GO:0001968,fibronectin binding|GO:0005125,cytokine activity|GO:0005125,cytokine activity|GO:0005161,platelet-derived growth factor receptor binding|GO:0005172,vascular endothelial growth factor receptor binding|GO:0005515,protein binding|GO:0008083,growth factor activity|GO:0008083,growth factor activity|GO:0008201,heparin binding|GO:0008201,heparin binding|GO:0042056,chemoattractant activity|GO:…	GO:0005576,extracellular region|GO:0005578,proteinaceous extracellular matrix|GO:0005615,extracellular space|GO:0005615,extracellular space|GO:0005737,cytoplasm|GO:0009986,cell surface|GO:0016020,membrane|GO:0030141,secretory granule|GO:0031093,platelet alpha granule lumen	path:hsa01521 EGFR tyrosine kinase inhibitor resistance - Homo sapiens (human)|path:hsa04014 Ras signaling pathway - Homo sapiens (human)|path:hsa04015 Rap1 signaling pathway - Homo sapiens (human)|path:hsa04060 Cytokine-cytokine receptor interaction - Homo sapiens (human)|path:hsa04066 HIF-1 signaling pathway - Homo sapiens (human)|path:hsa04151 PI3K-Akt signaling pathway - Homo sapiens (human)|…
NM_001171625	VEGFA	80.8912	165.778	80.8912	165.778	123.335	1.03521	1.88396	0.549486	0.582672	0.999952	Not DEG	GO:0000122,negative regulation of transcription from RNA polymerase II promoter|GO:0001525,angiogenesis|GO:0001541,ovarian follicle development|GO:0001569,branching involved in blood vessel morphogenesis|GO:0001570,vasculogenesis|GO:0001666,response to hypoxia|GO:0001701,in utero embryonic development|GO:0001822,kidney development|GO:0001934,positive regulation of protein phosphorylation|GO:00019…	GO:0001968,fibronectin binding|GO:0005125,cytokine activity|GO:0005125,cytokine activity|GO:0005161,platelet-derived growth factor receptor binding|GO:0005172,vascular endothelial growth factor receptor binding|GO:0005515,protein binding|GO:0008083,growth factor activity|GO:0008083,growth factor activity|GO:0008201,heparin binding|GO:0008201,heparin binding|GO:0042056,chemoattractant activity|GO:…	GO:0005576,extracellular region|GO:0005578,proteinaceous extracellular matrix|GO:0005615,extracellular space|GO:0005615,extracellular space|GO:0005737,cytoplasm|GO:0009986,cell surface|GO:0016020,membrane|GO:0030141,secretory granule|GO:0031093,platelet alpha granule lumen	path:hsa01521 EGFR tyrosine kinase inhibitor resistance - Homo sapiens (human)|path:hsa04014 Ras signaling pathway - Homo sapiens (human)|path:hsa04015 Rap1 signaling pathway - Homo sapiens (human)|path:hsa04060 Cytokine-cytokine receptor interaction - Homo sapiens (human)|path:hsa04066 HIF-1 signaling pathway - Homo sapiens (human)|path:hsa04151 PI3K-Akt signaling pathway - Homo sapiens (human)|…
NM_001171626	VEGFA	1333.81	2611.29	1333.81	2611.29	1972.55	0.969215	0.873183	1.10998	0.267008	0.999952	Not DEG	GO:0000122,negative regulation of transcription from RNA polymerase II promoter|GO:0001525,angiogenesis|GO:0001541,ovarian follicle development|GO:0001569,branching involved in blood vessel morphogenesis|GO:0001570,vasculogenesis|GO:0001666,response to hypoxia|GO:0001701,in utero embryonic development|GO:0001822,kidney development|GO:0001934,positive regulation of protein phosphorylation|GO:00019…	GO:0001968,fibronectin binding|GO:0005125,cytokine activity|GO:0005125,cytokine activity|GO:0005161,platelet-derived growth factor receptor binding|GO:0005172,vascular endothelial growth factor receptor binding|GO:0005515,protein binding|GO:0008083,growth factor activity|GO:0008083,growth factor activity|GO:0008201,heparin binding|GO:0008201,heparin binding|GO:0042056,chemoattractant activity|GO:…	GO:0005576,extracellular region|GO:0005578,proteinaceous extracellular matrix|GO:0005615,extracellular space|GO:0005615,extracellular space|GO:0005737,cytoplasm|GO:0009986,cell surface|GO:0016020,membrane|GO:0030141,secretory granule|GO:0031093,platelet alpha granule lumen	path:hsa01521 EGFR tyrosine kinase inhibitor resistance - Homo sapiens (human)|path:hsa04014 Ras signaling pathway - Homo sapiens (human)|path:hsa04015 Rap1 signaling pathway - Homo sapiens (human)|path:hsa04060 Cytokine-cytokine receptor interaction - Homo sapiens (human)|path:hsa04066 HIF-1 signaling pathway - Homo sapiens (human)|path:hsa04151 PI3K-Akt signaling pathway - Homo sapiens (human)|…
NM_001171627	VEGFA	0	75.6572	0	75.6572	37.8286	8.8377	5.76423	1.5332	0.125227	0.999952	Not DEG	GO:0000122,negative regulation of transcription from RNA polymerase II promoter|GO:0001525,angiogenesis|GO:0001541,ovarian follicle development|GO:0001569,branching involved in blood vessel morphogenesis|GO:0001570,vasculogenesis|GO:0001666,response to hypoxia|GO:0001701,in utero embryonic development|GO:0001822,kidney development|GO:0001934,positive regulation of protein phosphorylation|GO:00019…	GO:0001968,fibronectin binding|GO:0005125,cytokine activity|GO:0005125,cytokine activity|GO:0005161,platelet-derived growth factor receptor binding|GO:0005172,vascular endothelial growth factor receptor binding|GO:0005515,protein binding|GO:0008083,growth factor activity|GO:0008083,growth factor activity|GO:0008201,heparin binding|GO:0008201,heparin binding|GO:0042056,chemoattractant activity|GO:…	GO:0005576,extracellular region|GO:0005578,proteinaceous extracellular matrix|GO:0005615,extracellular space|GO:0005615,extracellular space|GO:0005737,cytoplasm|GO:0009986,cell surface|GO:0016020,membrane|GO:0030141,secretory granule|GO:0031093,platelet alpha granule lumen	path:hsa01521 EGFR tyrosine kinase inhibitor resistance - Homo sapiens (human)|path:hsa04014 Ras signaling pathway - Homo sapiens (human)|path:hsa04015 Rap1 signaling pathway - Homo sapiens (human)|path:hsa04060 Cytokine-cytokine receptor interaction - Homo sapiens (human)|path:hsa04066 HIF-1 signaling pathway - Homo sapiens (human)|path:hsa04151 PI3K-Akt signaling pathway - Homo sapiens (human)|…
NM_001330540	MMACHC	268.738	199.156	268.738	199.156	233.947	-0.432292	1.37571	-0.314231	0.753345	0.999952	Not DEG	GO:0006749,glutathione metabolic process|GO:0009235,cobalamin metabolic process|GO:0009235,cobalamin metabolic process|GO:0009235,cobalamin metabolic process|GO:0009236,cobalamin biosynthetic process|GO:0009236,cobalamin biosynthetic process|GO:0055114,oxidation-reduction process|GO:0070988,demethylation	GO:0005515,protein binding|GO:0016491,oxidoreductase activity|GO:0016491,oxidoreductase activity|GO:0031419,cobalamin binding|GO:0032451,demethylase activity|GO:0033787,cyanocobalamin reductase (cyanide-eliminating) activity|GO:0033787,cyanocobalamin reductase (cyanide-eliminating) activity|GO:0042803,protein homodimerization activity|GO:0043295,glutathione binding|GO:0071949,FAD binding	GO:0005737,cytoplasm|GO:0005739,mitochondrion|GO:0005829,cytosol	path:hsa04977 Vitamin digestion and absorption - Homo sapiens (human)
NM_001171622	VEGFA	103.361	129.062	103.361	129.062	116.212	0.320386	1.81584	0.17644	0.859948	0.999952	Not DEG	GO:0000122,negative regulation of transcription from RNA polymerase II promoter|GO:0001525,angiogenesis|GO:0001541,ovarian follicle development|GO:0001569,branching involved in blood vessel morphogenesis|GO:0001570,vasculogenesis|GO:0001666,response to hypoxia|GO:0001701,in utero embryonic development|GO:0001822,kidney development|GO:0001934,positive regulation of protein phosphorylation|GO:00019…	GO:0001968,fibronectin binding|GO:0005125,cytokine activity|GO:0005125,cytokine activity|GO:0005161,platelet-derived growth factor receptor binding|GO:0005172,vascular endothelial growth factor receptor binding|GO:0005515,protein binding|GO:0008083,growth factor activity|GO:0008083,growth factor activity|GO:0008201,heparin binding|GO:0008201,heparin binding|GO:0042056,chemoattractant activity|GO:…	GO:0005576,extracellular region|GO:0005578,proteinaceous extracellular matrix|GO:0005615,extracellular space|GO:0005615,extracellular space|GO:0005737,cytoplasm|GO:0009986,cell surface|GO:0016020,membrane|GO:0030141,secretory granule|GO:0031093,platelet alpha granule lumen	path:hsa01521 EGFR tyrosine kinase inhibitor resistance - Homo sapiens (human)|path:hsa04014 Ras signaling pathway - Homo sapiens (human)|path:hsa04015 Rap1 signaling pathway - Homo sapiens (human)|path:hsa04060 Cytokine-cytokine receptor interaction - Homo sapiens (human)|path:hsa04066 HIF-1 signaling pathway - Homo sapiens (human)|path:hsa04151 PI3K-Akt signaling pathway - Homo sapiens (human)|…
NM_001171623	VEGFA	0.898791	44.5042	0.898791	44.5042	22.7015	5.62969	4.72247	1.19211	0.233219	0.999952	Not DEG	GO:0000122,negative regulation of transcription from RNA polymerase II promoter|GO:0001525,angiogenesis|GO:0001541,ovarian follicle development|GO:0001569,branching involved in blood vessel morphogenesis|GO:0001570,vasculogenesis|GO:0001666,response to hypoxia|GO:0001701,in utero embryonic development|GO:0001822,kidney development|GO:0001934,positive regulation of protein phosphorylation|GO:00019…	GO:0001968,fibronectin binding|GO:0005125,cytokine activity|GO:0005125,cytokine activity|GO:0005161,platelet-derived growth factor receptor binding|GO:0005172,vascular endothelial growth factor receptor binding|GO:0005515,protein binding|GO:0008083,growth factor activity|GO:0008083,growth factor activity|GO:0008201,heparin binding|GO:0008201,heparin binding|GO:0042056,chemoattractant activity|GO:…	GO:0005576,extracellular region|GO:0005578,proteinaceous extracellular matrix|GO:0005615,extracellular space|GO:0005615,extracellular space|GO:0005737,cytoplasm|GO:0009986,cell surface|GO:0016020,membrane|GO:0030141,secretory granule|GO:0031093,platelet alpha granule lumen	path:hsa01521 EGFR tyrosine kinase inhibitor resistance - Homo sapiens (human)|path:hsa04014 Ras signaling pathway - Homo sapiens (human)|path:hsa04015 Rap1 signaling pathway - Homo sapiens (human)|path:hsa04060 Cytokine-cytokine receptor interaction - Homo sapiens (human)|path:hsa04066 HIF-1 signaling pathway - Homo sapiens (human)|path:hsa04151 PI3K-Akt signaling pathway - Homo sapiens (human)|…
NM_001171628	VEGFA	740.604	4467.11	740.604	4467.11	2603.86	2.59257	1.36237	1.90299	0.0570421	0.999779	Not DEG	GO:0000122,negative regulation of transcription from RNA polymerase II promoter|GO:0001525,angiogenesis|GO:0001541,ovarian follicle development|GO:0001569,branching involved in blood vessel morphogenesis|GO:0001570,vasculogenesis|GO:0001666,response to hypoxia|GO:0001701,in utero embryonic development|GO:0001822,kidney development|GO:0001934,positive regulation of protein phosphorylation|GO:00019…	GO:0001968,fibronectin binding|GO:0005125,cytokine activity|GO:0005125,cytokine activity|GO:0005161,platelet-derived growth factor receptor binding|GO:0005172,vascular endothelial growth factor receptor binding|GO:0005515,protein binding|GO:0008083,growth factor activity|GO:0008083,growth factor activity|GO:0008201,heparin binding|GO:0008201,heparin binding|GO:0042056,chemoattractant activity|GO:…	GO:0005576,extracellular region|GO:0005578,proteinaceous extracellular matrix|GO:0005615,extracellular space|GO:0005615,extracellular space|GO:0005737,cytoplasm|GO:0009986,cell surface|GO:0016020,membrane|GO:0030141,secretory granule|GO:0031093,platelet alpha granule lumen	path:hsa01521 EGFR tyrosine kinase inhibitor resistance - Homo sapiens (human)|path:hsa04014 Ras signaling pathway - Homo sapiens (human)|path:hsa04015 Rap1 signaling pathway - Homo sapiens (human)|path:hsa04060 Cytokine-cytokine receptor interaction - Homo sapiens (human)|path:hsa04066 HIF-1 signaling pathway - Homo sapiens (human)|path:hsa04151 PI3K-Akt signaling pathway - Homo sapiens (human)|…
NM_001171629	VEGFA	69.2069	159.103	69.2069	159.103	114.155	1.20098	1.97487	0.60813	0.543101	0.999952	Not DEG	GO:0000122,negative regulation of transcription from RNA polymerase II promoter|GO:0001525,angiogenesis|GO:0001541,ovarian follicle development|GO:0001569,branching involved in blood vessel morphogenesis|GO:0001570,vasculogenesis|GO:0001666,response to hypoxia|GO:0001701,in utero embryonic development|GO:0001822,kidney development|GO:0001934,positive regulation of protein phosphorylation|GO:00019…	GO:0001968,fibronectin binding|GO:0005125,cytokine activity|GO:0005125,cytokine activity|GO:0005161,platelet-derived growth factor receptor binding|GO:0005172,vascular endothelial growth factor receptor binding|GO:0005515,protein binding|GO:0008083,growth factor activity|GO:0008083,growth factor activity|GO:0008201,heparin binding|GO:0008201,heparin binding|GO:0042056,chemoattractant activity|GO:…	GO:0005576,extracellular region|GO:0005578,proteinaceous extracellular matrix|GO:0005615,extracellular space|GO:0005615,extracellular space|GO:0005737,cytoplasm|GO:0009986,cell surface|GO:0016020,membrane|GO:0030141,secretory granule|GO:0031093,platelet alpha granule lumen	path:hsa01521 EGFR tyrosine kinase inhibitor resistance - Homo sapiens (human)|path:hsa04014 Ras signaling pathway - Homo sapiens (human)|path:hsa04015 Rap1 signaling pathway - Homo sapiens (human)|path:hsa04060 Cytokine-cytokine receptor interaction - Homo sapiens (human)|path:hsa04066 HIF-1 signaling pathway - Homo sapiens (human)|path:hsa04151 PI3K-Akt signaling pathway - Homo sapiens (human)|…
NM_001143883_3	PPIAL4A	1.79758	1.11261	1.79758	1.11261	1.45509	-0.692066	6.68913	-0.103461	0.917597	0.999952	Not DEG	GO:0000413,protein peptidyl-prolyl isomerization|GO:0006457,protein folding	GO:0003755,peptidyl-prolyl cis-trans isomerase activity	GO:0005737,cytoplasm|GO:0070062,extracellular exosome
NM_001288642	ZNF286A	81.79	71.2068	81.79	71.2068	76.4984	-0.199894	2.15403	-0.0927998	0.926063	0.999952	Not DEG	GO:0006351,transcription, DNA-templated|GO:0006355,regulation of transcription, DNA-templated	GO:0003677,DNA binding|GO:0003700,DNA binding transcription factor activity|GO:0046872,metal ion binding	GO:0005634,nucleus
NM_001288640	FAM222B	562.643	539.614	562.643	539.614	551.128	-0.0602887	0.955565	-0.0630921	0.949693	0.999952	Not DEG			GO:0005654,nucleoplasm
NM_001288647	ZNF286A	26.0649	0	26.0649	0	13.0325	-6.99237	6.77177	-1.03258	0.301802	0.999952	Not DEG	GO:0006351,transcription, DNA-templated|GO:0006355,regulation of transcription, DNA-templated	GO:0003677,DNA binding|GO:0003700,DNA binding transcription factor activity|GO:0046872,metal ion binding	GO:0005634,nucleus
NM_001288645	ZNF286A	1475.81	1638.87	1475.81	1638.87	1557.34	0.151191	0.688904	0.219466	0.826287	0.999952	Not DEG	GO:0006351,transcription, DNA-templated|GO:0006355,regulation of transcription, DNA-templated	GO:0003677,DNA binding|GO:0003700,DNA binding transcription factor activity|GO:0046872,metal ion binding	GO:0005634,nucleus
NM_001305792	KIF14	3374.96	1945.95	3374.96	1945.95	2660.45	-0.794394	0.7801	-1.01832	0.308525	0.999952	Not DEG	GO:0001558,regulation of cell growth|GO:0007018,microtubule-based movement|GO:0007019,microtubule depolymerization|GO:0007080,mitotic metaphase plate congression|GO:0008284,positive regulation of cell proliferation|GO:0008284,positive regulation of cell proliferation|GO:0010389,regulation of G2/M transition of mitotic cell cycle|GO:0021685,cerebellar granular layer structural organization|GO:0021…	GO:0003777,microtubule motor activity|GO:0005515,protein binding|GO:0005524,ATP binding|GO:0008017,microtubule binding|GO:0008574,ATP-dependent microtubule motor activity, plus-end-directed|GO:0015631,tubulin binding|GO:0016887,ATPase activity|GO:0016887,ATPase activity|GO:0019901,protein kinase binding|GO:0030165,PDZ domain binding	GO:0005634,nucleus|GO:0005829,cytosol|GO:0005829,cytosol|GO:0005871,kinesin complex|GO:0005874,microtubule|GO:0005886,plasma membrane|GO:0016020,membrane|GO:0030496,midbody|GO:0051233,spindle midzone
NM_001354609	BRAF	9258.45	9967.84	9258.45	9967.84	9613.14	0.106512	0.507591	0.209838	0.833794	0.999952	Not DEG	GO:0000165,MAPK cascade|GO:0000186,activation of MAPKK activity|GO:0002318,myeloid progenitor cell differentiation|GO:0006468,protein phosphorylation|GO:0008542,visual learning|GO:0009887,animal organ morphogenesis|GO:0009968,negative regulation of signal transduction|GO:0010628,positive regulation of gene expression|GO:0010764,negative regulation of fibroblast migration|GO:0015758,glucose transp…	GO:0004672,protein kinase activity|GO:0004674,protein serine/threonine kinase activity|GO:0004709,MAP kinase kinase kinase activity|GO:0005509,calcium ion binding|GO:0005515,protein binding|GO:0005524,ATP binding|GO:0031267,small GTPase binding|GO:0031434,mitogen-activated protein kinase kinase binding|GO:0042802,identical protein binding|GO:0046982,protein heterodimerization activity	GO:0005622,intracellular|GO:0005634,nucleus|GO:0005739,mitochondrion|GO:0005829,cytosol|GO:0005829,cytosol|GO:0005886,plasma membrane|GO:0005886,plasma membrane|GO:0043005,neuron projection|GO:0043231,intracellular membrane-bounded organelle|GO:0044297,cell body	path:hsa01521 EGFR tyrosine kinase inhibitor resistance - Homo sapiens (human)|path:hsa01522 Endocrine resistance - Homo sapiens (human)|path:hsa04010 MAPK signaling pathway - Homo sapiens (human)|path:hsa04012 ErbB signaling pathway - Homo sapiens (human)|path:hsa04015 Rap1 signaling pathway - Homo sapiens (human)|path:hsa04024 cAMP signaling pathway - Homo sapiens (human)|path:hsa04062 Chemokin…
NM_001354608	MITF	1.79758	10.0135	1.79758	10.0135	5.90552	2.47773	6.3483	0.390298	0.696316	0.999952	Not DEG	GO:0000122,negative regulation of transcription from RNA polymerase II promoter|GO:0006355,regulation of transcription, DNA-templated|GO:0006355,regulation of transcription, DNA-templated|GO:0006366,transcription from RNA polymerase II promoter|GO:0006461,protein complex assembly|GO:0007275,multicellular organism development|GO:0010628,positive regulation of gene expression|GO:0010628,positive re…	GO:0000978,RNA polymerase II proximal promoter sequence-specific DNA binding|GO:0001077,transcriptional activator activity, RNA polymerase II proximal promoter sequence-specific DNA binding|GO:0001077,transcriptional activator activity, RNA polymerase II proximal promoter sequence-specific DNA binding|GO:0001227,transcriptional repressor activity, RNA polymerase II transcription regulatory region…	GO:0005634,nucleus|GO:0005634,nucleus|GO:0005654,nucleoplasm|GO:0043234,protein complex	path:hsa04137 Mitophagy - animal - Homo sapiens (human)|path:hsa04380 Osteoclast differentiation - Homo sapiens (human)|path:hsa04916 Melanogenesis - Homo sapiens (human)|path:hsa05200 Pathways in cancer - Homo sapiens (human)|path:hsa05218 Melanoma - Homo sapiens (human)
NM_001350989	SFXN2	225.597	245.886	225.597	245.886	235.741	0.124251	1.34154	0.0926178	0.926207	0.999952	Not DEG	GO:0034220,ion transmembrane transport|GO:0055072,iron ion homeostasis	GO:0015075,ion transmembrane transporter activity	GO:0005743,mitochondrial inner membrane|GO:0016021,integral component of membrane
NM_001350982	ZSCAN25	26.0649	33.3782	26.0649	33.3782	29.7216	0.356815	3.17983	0.112212	0.910656	0.999952	Not DEG	GO:0006351,transcription, DNA-templated|GO:0006355,regulation of transcription, DNA-templated	GO:0003677,DNA binding|GO:0003700,DNA binding transcription factor activity|GO:0046872,metal ion binding	GO:0005634,nucleus
NM_001350980	ZSCAN25	3.59516	3.33782	3.59516	3.33782	3.46649	-0.107108	6.54499	-0.0163649	0.986943	0.999952	Not DEG	GO:0006351,transcription, DNA-templated|GO:0006355,regulation of transcription, DNA-templated	GO:0003677,DNA binding|GO:0003700,DNA binding transcription factor activity|GO:0046872,metal ion binding	GO:0005634,nucleus
NM_001354602	TMEM269	434.116	648.649	434.116	648.649	541.383	0.579362	1.03818	0.558055	0.576807	0.999952	Not DEG			GO:0016021,integral component of membrane
NM_001354605	MITF	94.373	173.567	94.373	173.567	133.97	0.879049	1.79453	0.489848	0.624241	0.999952	Not DEG	GO:0000122,negative regulation of transcription from RNA polymerase II promoter|GO:0006355,regulation of transcription, DNA-templated|GO:0006355,regulation of transcription, DNA-templated|GO:0006366,transcription from RNA polymerase II promoter|GO:0006461,protein complex assembly|GO:0007275,multicellular organism development|GO:0010628,positive regulation of gene expression|GO:0010628,positive re…	GO:0000978,RNA polymerase II proximal promoter sequence-specific DNA binding|GO:0001077,transcriptional activator activity, RNA polymerase II proximal promoter sequence-specific DNA binding|GO:0001077,transcriptional activator activity, RNA polymerase II proximal promoter sequence-specific DNA binding|GO:0001227,transcriptional repressor activity, RNA polymerase II transcription regulatory region…	GO:0005634,nucleus|GO:0005634,nucleus|GO:0005654,nucleoplasm|GO:0043234,protein complex	path:hsa04137 Mitophagy - animal - Homo sapiens (human)|path:hsa04380 Osteoclast differentiation - Homo sapiens (human)|path:hsa04916 Melanogenesis - Homo sapiens (human)|path:hsa05200 Pathways in cancer - Homo sapiens (human)|path:hsa05218 Melanoma - Homo sapiens (human)
NM_001354604	MITF	724.425	1594.36	724.425	1594.36	1159.39	1.13808	1.01245	1.12408	0.26098	0.999952	Not DEG	GO:0000122,negative regulation of transcription from RNA polymerase II promoter|GO:0006355,regulation of transcription, DNA-templated|GO:0006355,regulation of transcription, DNA-templated|GO:0006366,transcription from RNA polymerase II promoter|GO:0006461,protein complex assembly|GO:0007275,multicellular organism development|GO:0010628,positive regulation of gene expression|GO:0010628,positive re…	GO:0000978,RNA polymerase II proximal promoter sequence-specific DNA binding|GO:0001077,transcriptional activator activity, RNA polymerase II proximal promoter sequence-specific DNA binding|GO:0001077,transcriptional activator activity, RNA polymerase II proximal promoter sequence-specific DNA binding|GO:0001227,transcriptional repressor activity, RNA polymerase II transcription regulatory region…	GO:0005634,nucleus|GO:0005634,nucleus|GO:0005654,nucleoplasm|GO:0043234,protein complex	path:hsa04137 Mitophagy - animal - Homo sapiens (human)|path:hsa04380 Osteoclast differentiation - Homo sapiens (human)|path:hsa04916 Melanogenesis - Homo sapiens (human)|path:hsa05200 Pathways in cancer - Homo sapiens (human)|path:hsa05218 Melanoma - Homo sapiens (human)
NM_001354607	MITF	12.5831	17.8017	12.5831	17.8017	15.1924	0.500553	4.16799	0.120095	0.904408	0.999952	Not DEG	GO:0000122,negative regulation of transcription from RNA polymerase II promoter|GO:0006355,regulation of transcription, DNA-templated|GO:0006355,regulation of transcription, DNA-templated|GO:0006366,transcription from RNA polymerase II promoter|GO:0006461,protein complex assembly|GO:0007275,multicellular organism development|GO:0010628,positive regulation of gene expression|GO:0010628,positive re…	GO:0000978,RNA polymerase II proximal promoter sequence-specific DNA binding|GO:0001077,transcriptional activator activity, RNA polymerase II proximal promoter sequence-specific DNA binding|GO:0001077,transcriptional activator activity, RNA polymerase II proximal promoter sequence-specific DNA binding|GO:0001227,transcriptional repressor activity, RNA polymerase II transcription regulatory region…	GO:0005634,nucleus|GO:0005634,nucleus|GO:0005654,nucleoplasm|GO:0043234,protein complex	path:hsa04137 Mitophagy - animal - Homo sapiens (human)|path:hsa04380 Osteoclast differentiation - Homo sapiens (human)|path:hsa04916 Melanogenesis - Homo sapiens (human)|path:hsa05200 Pathways in cancer - Homo sapiens (human)|path:hsa05218 Melanoma - Homo sapiens (human)
NM_001354606	MITF	84.4863	150.202	84.4863	150.202	117.344	0.83012	1.87787	0.442053	0.658451	0.999952	Not DEG	GO:0000122,negative regulation of transcription from RNA polymerase II promoter|GO:0006355,regulation of transcription, DNA-templated|GO:0006355,regulation of transcription, DNA-templated|GO:0006366,transcription from RNA polymerase II promoter|GO:0006461,protein complex assembly|GO:0007275,multicellular organism development|GO:0010628,positive regulation of gene expression|GO:0010628,positive re…	GO:0000978,RNA polymerase II proximal promoter sequence-specific DNA binding|GO:0001077,transcriptional activator activity, RNA polymerase II proximal promoter sequence-specific DNA binding|GO:0001077,transcriptional activator activity, RNA polymerase II proximal promoter sequence-specific DNA binding|GO:0001227,transcriptional repressor activity, RNA polymerase II transcription regulatory region…	GO:0005634,nucleus|GO:0005634,nucleus|GO:0005654,nucleoplasm|GO:0043234,protein complex	path:hsa04137 Mitophagy - animal - Homo sapiens (human)|path:hsa04380 Osteoclast differentiation - Homo sapiens (human)|path:hsa04916 Melanogenesis - Homo sapiens (human)|path:hsa05200 Pathways in cancer - Homo sapiens (human)|path:hsa05218 Melanoma - Homo sapiens (human)
NM_001149	ANK3	7907.56	0	7907.56	0	3953.78	-15.2368	6.76648	-2.25181	0.0243346	0.804057	Down	GO:0000281,mitotic cytokinesis|GO:0006888,ER to Golgi vesicle-mediated transport|GO:0007009,plasma membrane organization|GO:0007016,cytoskeletal anchoring at plasma membrane|GO:0007165,signal transduction|GO:0007409,axonogenesis|GO:0007528,neuromuscular junction development|GO:0010628,positive regulation of gene expression|GO:0010650,positive regulation of cell communication by electrical couplin…	GO:0005200,structural constituent of cytoskeleton|GO:0005515,protein binding|GO:0008092,cytoskeletal protein binding|GO:0030507,spectrin binding|GO:0030507,spectrin binding|GO:0030674,protein binding, bridging|GO:0044325,ion channel binding|GO:0045296,cadherin binding	GO:0005764,lysosome|GO:0005783,endoplasmic reticulum|GO:0005794,Golgi apparatus|GO:0005829,cytosol|GO:0005886,plasma membrane|GO:0005886,plasma membrane|GO:0005923,bicellular tight junction|GO:0009925,basal plasma membrane|GO:0009986,cell surface|GO:0014704,intercalated disc|GO:0014731,spectrin-associated cytoskeleton|GO:0016323,basolateral plasma membrane|GO:0016328,lateral plasma membrane|GO:00…	path:hsa05205 Proteoglycans in cancer - Homo sapiens (human)
NM_001148	ANK2	40.4456	0	40.4456	0	20.2228	-7.62622	6.63831	-1.14882	0.250631	0.999952	Not DEG	GO:0002027,regulation of heart rate|GO:0003283,atrial septum development|GO:0006874,cellular calcium ion homeostasis|GO:0006888,ER to Golgi vesicle-mediated transport|GO:0006897,endocytosis|GO:0007010,cytoskeleton organization|GO:0010628,positive regulation of gene expression|GO:0010881,regulation of cardiac muscle contraction by regulation of the release of sequestered calcium ion|GO:0010881,reg…	GO:0005200,structural constituent of cytoskeleton|GO:0005515,protein binding|GO:0019899,enzyme binding|GO:0019901,protein kinase binding|GO:0030507,spectrin binding|GO:0030674,protein binding, bridging|GO:0044325,ion channel binding|GO:0044325,ion channel binding|GO:0051117,ATPase binding	GO:0005622,intracellular|GO:0005739,mitochondrion|GO:0005764,lysosome|GO:0005769,early endosome|GO:0005829,cytosol|GO:0005856,cytoskeleton|GO:0005886,plasma membrane|GO:0014704,intercalated disc|GO:0016323,basolateral plasma membrane|GO:0016324,apical plasma membrane|GO:0030018,Z disc|GO:0030315,T-tubule|GO:0031430,M band|GO:0031672,A band|GO:0042383,sarcolemma|GO:0043005,neuron projection|GO:004…	path:hsa05205 Proteoglycans in cancer - Homo sapiens (human)
NM_004319	ASTN1	11.6843	37.8286	11.6843	37.8286	24.7564	1.69491	3.58113	0.473289	0.636007	0.999952	Not DEG	GO:0001764,neuron migration|GO:0007158,neuron cell-cell adhesion|GO:0007626,locomotory behavior		GO:0005575,cellular_component|GO:0005768,endosome|GO:0009897,external side of plasma membrane|GO:0016021,integral component of membrane|GO:0030136,clathrin-coated vesicle|GO:0043204,perikaryon
NM_004318	ASPH	800.823	881.184	800.823	881.184	841.003	0.137963	0.82684	0.166856	0.867483	0.999952	Not DEG	GO:0006936,muscle contraction|GO:0007389,pattern specification process|GO:0008285,negative regulation of cell proliferation|GO:0022900,electron transport chain|GO:0031647,regulation of protein stability|GO:0034220,ion transmembrane transport|GO:0035108,limb morphogenesis|GO:0042264,peptidyl-aspartic acid hydroxylation|GO:0045862,positive regulation of proteolysis|GO:0060021,palate development|GO:…	GO:0004597,peptide-aspartate beta-dioxygenase activity|GO:0005198,structural molecule activity|GO:0005509,calcium ion binding|GO:0005515,protein binding|GO:0008307,structural constituent of muscle|GO:0009055,electron transfer activity	GO:0005783,endoplasmic reticulum|GO:0005789,endoplasmic reticulum membrane|GO:0005789,endoplasmic reticulum membrane|GO:0005886,plasma membrane|GO:0016021,integral component of membrane|GO:0032541,cortical endoplasmic reticulum|GO:0033017,sarcoplasmic reticulum membrane
NM_001286555	DUSP22	346.933	422.79	346.933	422.79	384.862	0.285288	1.11428	0.256028	0.797929	0.999952	Not DEG	GO:0000122,negative regulation of transcription from RNA polymerase II promoter|GO:0000188,inactivation of MAPK activity|GO:0002710,negative regulation of T cell mediated immunity|GO:0006470,protein dephosphorylation|GO:0006915,apoptotic process|GO:0007179,transforming growth factor beta receptor signaling pathway|GO:0007275,multicellular organism development|GO:0008283,cell proliferation|GO:0035…	GO:0004725,protein tyrosine phosphatase activity|GO:0008138,protein tyrosine/serine/threonine phosphatase activity	GO:0005634,nucleus|GO:0005737,cytoplasm
NM_001286554	USP49	4059.84	4947.76	4059.84	4947.76	4503.8	0.285354	0.58141	0.490797	0.62357	0.999952	Not DEG	GO:0000398,mRNA splicing, via spliceosome|GO:0006511,ubiquitin-dependent protein catabolic process|GO:0016579,protein deubiquitination|GO:0016579,protein deubiquitination|GO:0035616,histone H2B conserved C-terminal lysine deubiquitination	GO:0004197,cysteine-type endopeptidase activity|GO:0004843,thiol-dependent ubiquitin-specific protease activity|GO:0005515,protein binding|GO:0008270,zinc ion binding|GO:0036459,thiol-dependent ubiquitinyl hydrolase activity|GO:0036459,thiol-dependent ubiquitinyl hydrolase activity|GO:0042393,histone binding	GO:0005654,nucleoplasm
NM_001286556	EVA1C	11.6843	0	11.6843	0	5.84214	-5.83491	6.77828	-0.860824	0.389335	0.999952	Not DEG	GO:0008150,biological_process	GO:0008201,heparin binding|GO:0030246,carbohydrate binding	GO:0005576,extracellular region|GO:0016021,integral component of membrane
NM_001140	ALOX15	0	5.56303	0	5.56303	2.78151	5.07221	6.79712	0.746229	0.455529	0.999952	Not DEG	GO:0001503,ossification|GO:0002820,negative regulation of adaptive immune response|GO:0006646,phosphatidylethanolamine biosynthetic process|GO:0006691,leukotriene metabolic process|GO:0006954,inflammatory response|GO:0010811,positive regulation of cell-substrate adhesion|GO:0019369,arachidonic acid metabolic process|GO:0019369,arachidonic acid metabolic process|GO:0019372,lipoxygenase pathway|GO:…	GO:0004052,arachidonate 12-lipoxygenase activity|GO:0004052,arachidonate 12-lipoxygenase activity|GO:0005506,iron ion binding|GO:0005515,protein binding|GO:0005546,phosphatidylinositol-4,5-bisphosphate binding|GO:0047977,hepoxilin-epoxide hydrolase activity|GO:0050473,arachidonate 15-lipoxygenase activity|GO:0050473,arachidonate 15-lipoxygenase activity|GO:0050473,arachidonate 15-lipoxygenase act…	GO:0005811,lipid droplet|GO:0005829,cytosol|GO:0005829,cytosol|GO:0005829,cytosol|GO:0005886,plasma membrane|GO:0016020,membrane|GO:0031234,extrinsic component of cytoplasmic side of plasma membrane	path:hsa00590 Arachidonic acid metabolism - Homo sapiens (human)|path:hsa00591 Linoleic acid metabolism - Homo sapiens (human)|path:hsa01100 Metabolic pathways - Homo sapiens (human)|path:hsa04216 Ferroptosis - Homo sapiens (human)|path:hsa04726 Serotonergic synapse - Homo sapiens (human)
NR_148869	KANK1	18.8746	0	18.8746	0	9.4373	-6.52674	6.77378	-0.963529	0.335282	0.999952	Not DEG	GO:0006351,transcription, DNA-templated|GO:0006355,regulation of transcription, DNA-templated|GO:0010977,negative regulation of neuron projection development|GO:0030177,positive regulation of Wnt signaling pathway|GO:0030336,negative regulation of cell migration|GO:0030837,negative regulation of actin filament polymerization|GO:0035024,negative regulation of Rho protein signal transduction|GO:003…	GO:0005515,protein binding|GO:0008013,beta-catenin binding	GO:0005634,nucleus|GO:0005737,cytoplasm|GO:0005886,plasma membrane|GO:0032587,ruffle membrane
NM_004310	RHOH	666.004	599.695	666.004	599.695	632.849	-0.151299	0.913472	-0.165631	0.868447	0.999952	Not DEG	GO:0006355,regulation of transcription, DNA-templated|GO:0007264,small GTPase mediated signal transduction|GO:0030217,T cell differentiation|GO:0034260,negative regulation of GTPase activity|GO:0042326,negative regulation of phosphorylation|GO:0043124,negative regulation of I-kappaB kinase/NF-kappaB signaling|GO:0045576,mast cell activation|GO:0051056,regulation of small GTPase mediated signal tr…	GO:0003924,GTPase activity|GO:0005095,GTPase inhibitor activity|GO:0005515,protein binding|GO:0005525,GTP binding|GO:0017048,Rho GTPase binding|GO:0019210,kinase inhibitor activity	GO:0001772,immunological synapse|GO:0005737,cytoplasm|GO:0005829,cytosol|GO:0005886,plasma membrane	path:hsa04670 Leukocyte transendothelial migration - Homo sapiens (human)
NM_001145	ANG	31.4577	46.7294	31.4577	46.7294	39.0936	0.570935	2.86148	0.199524	0.841853	0.999952	Not DEG	GO:0001525,angiogenesis|GO:0001525,angiogenesis|GO:0001525,angiogenesis|GO:0001541,ovarian follicle development|GO:0001556,oocyte maturation|GO:0001666,response to hypoxia|GO:0001666,response to hypoxia|GO:0001890,placenta development|GO:0001938,positive regulation of endothelial cell proliferation|GO:0006651,diacylglycerol biosynthetic process|GO:0007154,cell communication|GO:0007202,activation …	GO:0003677,DNA binding|GO:0003779,actin binding|GO:0004519,endonuclease activity|GO:0004540,ribonuclease activity|GO:0005102,receptor binding|GO:0005507,copper ion binding|GO:0005515,protein binding|GO:0008201,heparin binding|GO:0019843,rRNA binding|GO:0042277,peptide binding|GO:0042803,protein homodimerization activity	GO:0005576,extracellular region|GO:0005605,basal lamina|GO:0005615,extracellular space|GO:0005634,nucleus|GO:0005730,nucleolus|GO:0030426,growth cone|GO:0031410,cytoplasmic vesicle|GO:0032311,angiogenin-PRI complex|GO:0032311,angiogenin-PRI complex|GO:0043025,neuronal cell body|GO:0070062,extracellular exosome
NM_001147	ANGPT2	372.998	342.683	372.998	342.683	357.84	-0.12229	1.13208	-0.108023	0.913978	0.999952	Not DEG	GO:0001525,angiogenesis|GO:0001666,response to hypoxia|GO:0007165,signal transduction|GO:0007281,germ cell development|GO:0009314,response to radiation|GO:0009612,response to mechanical stimulus|GO:0009749,response to glucose|GO:0010812,negative regulation of cell-substrate adhesion|GO:0014070,response to organic cyclic compound|GO:0014823,response to activity|GO:0016525,negative regulation of an…	GO:0005102,receptor binding|GO:0005515,protein binding|GO:0030971,receptor tyrosine kinase binding|GO:0046872,metal ion binding	GO:0005576,extracellular region|GO:0005615,extracellular space|GO:0005634,nucleus|GO:0005886,plasma membrane|GO:0042995,cell projection	path:hsa04014 Ras signaling pathway - Homo sapiens (human)|path:hsa04015 Rap1 signaling pathway - Homo sapiens (human)|path:hsa04066 HIF-1 signaling pathway - Homo sapiens (human)|path:hsa04151 PI3K-Akt signaling pathway - Homo sapiens (human)
NM_001146	ANGPT1	0	6.67563	0	6.67563	3.33782	5.33523	6.79202	0.785515	0.432152	0.999952	Not DEG	GO:0000165,MAPK cascade|GO:0001701,in utero embryonic development|GO:0001933,negative regulation of protein phosphorylation|GO:0001936,regulation of endothelial cell proliferation|GO:0002040,sprouting angiogenesis|GO:0002092,positive regulation of receptor internalization|GO:0002740,negative regulation of cytokine secretion involved in immune response|GO:0007162,negative regulation of cell adhesi…	GO:0005088,Ras guanyl-nucleotide exchange factor activity|GO:0030971,receptor tyrosine kinase binding	GO:0005576,extracellular region|GO:0005615,extracellular space|GO:0005622,intracellular|GO:0005886,plasma membrane|GO:0005902,microvillus|GO:0045121,membrane raft|GO:0070062,extracellular exosome	path:hsa04014 Ras signaling pathway - Homo sapiens (human)|path:hsa04015 Rap1 signaling pathway - Homo sapiens (human)|path:hsa04066 HIF-1 signaling pathway - Homo sapiens (human)|path:hsa04151 PI3K-Akt signaling pathway - Homo sapiens (human)|path:hsa05323 Rheumatoid arthritis - Homo sapiens (human)
NM_001201473	CORO7	375.695	0	375.695	0	187.847	-10.8419	4.47278	-2.42397	0.0153519	0.754676	Down	GO:0006895,Golgi to endosome transport|GO:0015031,protein transport|GO:0030041,actin filament polymerization	GO:0003779,actin binding|GO:0005515,protein binding	GO:0000139,Golgi membrane|GO:0005794,Golgi apparatus|GO:0005802,trans-Golgi network|GO:0005829,cytosol|GO:0016020,membrane|GO:0016021,integral component of membrane|GO:0031410,cytoplasmic vesicle
NM_001201472	CORO7	579.72	1110.38	579.72	1110.38	845.05	0.937629	1.01365	0.925007	0.354962	0.999952	Not DEG	GO:0006895,Golgi to endosome transport|GO:0015031,protein transport|GO:0030041,actin filament polymerization	GO:0003779,actin binding|GO:0005515,protein binding	GO:0000139,Golgi membrane|GO:0005794,Golgi apparatus|GO:0005802,trans-Golgi network|GO:0005829,cytosol|GO:0016020,membrane|GO:0016021,integral component of membrane|GO:0031410,cytoplasmic vesicle
NM_001201477	NETO2	292.107	15.5765	292.107	15.5765	153.842	-4.229	2.59842	-1.62753	0.103625	0.999952	Not DEG	GO:2000312,regulation of kainate selective glutamate receptor activity	GO:0035255,ionotropic glutamate receptor binding	GO:0014069,postsynaptic density|GO:0016021,integral component of membrane
NM_001201476	C18orf21	8.98791	0	8.98791	0	4.49395	-5.45642	6.78183	-0.804565	0.421071	0.999952	Not DEG
NM_001201474	C18orf21	410.747	255.899	410.747	255.899	333.323	-0.682667	1.24945	-0.546374	0.584809	0.999952	Not DEG
NM_001001549	GRB10	0	596.357	0	596.357	298.178	11.8164	4.32957	2.72923	0.00634817	0.67112	Up	GO:0007411,axon guidance|GO:0030178,negative regulation of Wnt signaling pathway|GO:0030949,positive regulation of vascular endothelial growth factor receptor signaling pathway|GO:0042326,negative regulation of phosphorylation|GO:0046325,negative regulation of glucose import|GO:0046627,negative regulation of insulin receptor signaling pathway|GO:0048009,insulin-like growth factor receptor signali…	GO:0005070,SH3/SH2 adaptor activity|GO:0005158,insulin receptor binding|GO:0005515,protein binding	GO:0005737,cytoplasm|GO:0005829,cytosol|GO:0005886,plasma membrane|GO:0043234,protein complex	path:hsa04150 mTOR signaling pathway - Homo sapiens (human)
NM_001001548	CD36	92.5755	21.1395	92.5755	21.1395	56.8575	-2.13065	2.75858	-0.77237	0.439895	0.999952	Not DEG	GO:0000122,negative regulation of transcription from RNA polymerase II promoter|GO:0001954,positive regulation of cell-matrix adhesion|GO:0002224,toll-like receptor signaling pathway|GO:0002479,antigen processing and presentation of exogenous peptide antigen via MHC class I, TAP-dependent|GO:0002576,platelet degranulation|GO:0002755,MyD88-dependent toll-like receptor signaling pathway|GO:0006629,…	GO:0001540,amyloid-beta binding|GO:0005041,low-density lipoprotein receptor activity|GO:0005041,low-density lipoprotein receptor activity|GO:0005044,scavenger receptor activity|GO:0005515,protein binding|GO:0008035,high-density lipoprotein particle binding|GO:0008289,lipid binding|GO:0030169,low-density lipoprotein particle binding|GO:0035325,Toll-like receptor binding|GO:0050431,transforming gro…	GO:0005615,extracellular space|GO:0005622,intracellular|GO:0005794,Golgi apparatus|GO:0005886,plasma membrane|GO:0005886,plasma membrane|GO:0005887,integral component of plasma membrane|GO:0009897,external side of plasma membrane|GO:0009986,cell surface|GO:0009986,cell surface|GO:0016020,membrane|GO:0016324,apical plasma membrane|GO:0030666,endocytic vesicle membrane|GO:0031092,platelet alpha gra…	path:hsa03320 PPAR signaling pathway - Homo sapiens (human)|path:hsa04145 Phagosome - Homo sapiens (human)|path:hsa04152 AMPK signaling pathway - Homo sapiens (human)|path:hsa04512 ECM-receptor interaction - Homo sapiens (human)|path:hsa04640 Hematopoietic cell lineage - Homo sapiens (human)|path:hsa04920 Adipocytokine signaling pathway - Homo sapiens (human)|path:hsa04931 Insulin resistance - Ho…
NM_001201479	CORO7-PAM16	243.572	0	243.572	0	121.786	-10.2167	4.69986	-2.17382	0.0297184	0.863352	Down
NM_001201478	EIF2D	101.563	104.585	101.563	104.585	103.074	0.0423067	1.89668	0.0223056	0.982204	0.999952	Not DEG	GO:0001731,formation of translation preinitiation complex|GO:0006886,intracellular protein transport|GO:0032790,ribosome disassembly|GO:0075522,IRES-dependent viral translational initiation	GO:0003743,translation initiation factor activity|GO:0004872,receptor activity	GO:0005737,cytoplasm|GO:0005829,cytosol|GO:0016604,nuclear body|GO:0022627,cytosolic small ribosomal subunit
NM_001320646	U2AF1L5	1279.88	34.4908	1279.88	34.4908	657.185	-5.2136	2.25054	-2.3166	0.0205254	0.790295	Down	GO:0000398,mRNA splicing, via spliceosome	GO:0003723,RNA binding|GO:0046872,metal ion binding	GO:0016607,nuclear speck|GO:0089701,U2AF	path:hsa03040 Spliceosome - Homo sapiens (human)|path:hsa05131 Shigellosis - Homo sapiens (human)
NM_001320642	BIN1	4.49395	50.0673	4.49395	50.0673	27.2806	3.47777	3.85259	0.902711	0.366679	0.999952	Not DEG	GO:0006897,endocytosis|GO:0006997,nucleus organization|GO:0008283,cell proliferation|GO:0016032,viral process|GO:0030100,regulation of endocytosis|GO:0042692,muscle cell differentiation|GO:0043065,positive regulation of apoptotic process|GO:0043065,positive regulation of apoptotic process|GO:0045664,regulation of neuron differentiation|GO:0048711,positive regulation of astrocyte differentiation|G…	GO:0005515,protein binding|GO:0042802,identical protein binding|GO:0048156,tau protein binding|GO:0051015,actin filament binding|GO:0070063,RNA polymerase binding	GO:0005635,nuclear envelope|GO:0005737,cytoplasm|GO:0005829,cytosol|GO:0005829,cytosol|GO:0015629,actin cytoskeleton|GO:0016020,membrane|GO:0030018,Z disc|GO:0030315,T-tubule|GO:0030424,axon|GO:0031674,I band|GO:0033268,node of Ranvier|GO:0043194,axon initial segment|GO:0060987,lipid tube	path:hsa04144 Endocytosis - Homo sapiens (human)|path:hsa04666 Fc gamma R-mediated phagocytosis - Homo sapiens (human)
NM_001320643	SIK1B	319.071	172.454	319.071	172.454	245.762	-0.887655	1.44125	-0.615893	0.537965	0.999952	Not DEG
NM_001320648	U2AF1L5	2084.3	35.6034	2084.3	35.6034	1059.95	-5.87134	2.26696	-2.58996	0.00959875	0.691832	Down	GO:0000398,mRNA splicing, via spliceosome	GO:0003723,RNA binding|GO:0046872,metal ion binding	GO:0016607,nuclear speck|GO:0089701,U2AF	path:hsa03040 Spliceosome - Homo sapiens (human)|path:hsa05131 Shigellosis - Homo sapiens (human)
NM_025029	MZT2B	1198.99	1477.54	1198.99	1477.54	1338.26	0.301384	0.740406	0.407052	0.683969	0.999952	Not DEG		GO:0005515,protein binding	GO:0005654,nucleoplasm|GO:0005813,centrosome|GO:0005815,microtubule organizing center|GO:0005819,spindle|GO:0005829,cytosol|GO:0005829,cytosol|GO:0008274,gamma-tubulin ring complex
NR_037609_2	SLX1B-SULT1A4	432.318	229.197	432.318	229.197	330.758	-0.915498	1.31128	-0.698169	0.485071	0.999952	Not DEG
NR_102404	NBPF8	1235.84	1525.38	1235.84	1525.38	1380.61	0.303685	0.734816	0.41328	0.679402	0.999952	Not DEG			GO:0005737,cytoplasm
NR_146472	ELF3-AS1	52.1299	36.716	52.1299	36.716	44.4229	-0.505677	2.71396	-0.186325	0.85219	0.999952	Not DEG
NM_024993	LRRTM4	0	20.0269	0	20.0269	10.0135	6.92012	6.77498	1.02142	0.307054	0.999952	Not DEG	GO:0006469,negative regulation of protein kinase activity|GO:0019221,cytokine-mediated signaling pathway|GO:0046426,negative regulation of JAK-STAT cascade	GO:0004860,protein kinase inhibitor activity	GO:0005737,cytoplasm|GO:0016021,integral component of membrane|GO:0030054,cell junction|GO:0045211,postsynaptic membrane
NM_024997	ATF7IP2	1177.42	1613.28	1177.42	1613.28	1395.35	0.454374	0.766937	0.592452	0.553548	0.999952	Not DEG	GO:0006351,transcription, DNA-templated|GO:0006355,regulation of transcription, DNA-templated		GO:0005634,nucleus
NM_024996	GFM1	7129.21	5362.76	7129.21	5362.76	6245.98	-0.410764	0.592755	-0.692975	0.488325	0.999952	Not DEG	GO:0070125,mitochondrial translational elongation|GO:0070125,mitochondrial translational elongation	GO:0003723,RNA binding|GO:0003746,translation elongation factor activity|GO:0003924,GTPase activity|GO:0005515,protein binding|GO:0005525,GTP binding	GO:0005739,mitochondrion|GO:0005759,mitochondrial matrix
NR_106759	MIR6504	2.69637	0	2.69637	0	1.34819	-3.71957	6.81753	-0.545589	0.585349	0.999952	Not DEG
NM_001284348	IQCH	60.219	23.3647	60.219	23.3647	41.7919	-1.36585	2.89866	-0.4712	0.637498	0.999952	Not DEG	GO:0008150,biological_process	GO:0003674,molecular_function	GO:0005575,cellular_component
NM_001284349	IQCH	119.539	129.062	119.539	129.062	124.301	0.110594	1.75393	0.0630548	0.949723	0.999952	Not DEG	GO:0008150,biological_process	GO:0003674,molecular_function	GO:0005575,cellular_component
NM_001289111	RPF2	2673	0	2673	0	1336.5	-13.6727	3.98721	-3.42914	0.000605499	0.652914	Down	GO:0000027,ribosomal large subunit assembly|GO:0000463,maturation of LSU-rRNA from tricistronic rRNA transcript (SSU-rRNA, 5.8S rRNA, LSU-rRNA)|GO:0042273,ribosomal large subunit biogenesis|GO:1901796,regulation of signal transduction by p53 class mediator|GO:1902570,protein localization to nucleolus	GO:0003723,RNA binding|GO:0008097,5S rRNA binding|GO:0019843,rRNA binding	GO:0005634,nucleus|GO:0005730,nucleolus|GO:0005730,nucleolus
NM_001284343	FKBP9	0.898791	1.11261	0.898791	1.11261	1.0057	0.307867	6.76645	0.0454991	0.963709	0.999952	Not DEG	GO:0000413,protein peptidyl-prolyl isomerization|GO:0006457,protein folding|GO:0061077,chaperone-mediated protein folding	GO:0003755,peptidyl-prolyl cis-trans isomerase activity|GO:0005509,calcium ion binding|GO:0005528,FK506 binding	GO:0005737,cytoplasm|GO:0005783,endoplasmic reticulum
NM_001284341	FKBP9	328.957	4.45042	328.957	4.45042	166.704	-6.20772	3.03145	-2.04777	0.0405824	0.922927	Down	GO:0000413,protein peptidyl-prolyl isomerization|GO:0006457,protein folding|GO:0061077,chaperone-mediated protein folding	GO:0003755,peptidyl-prolyl cis-trans isomerase activity|GO:0005509,calcium ion binding|GO:0005528,FK506 binding	GO:0005737,cytoplasm|GO:0005783,endoplasmic reticulum
NR_024063	ZSCAN12P1	103.361	155.765	103.361	155.765	129.563	0.591687	1.76733	0.334791	0.737783	0.999952	Not DEG
NR_024061	LOH12CR2	56.6238	53.4051	56.6238	53.4051	55.0145	-0.0844142	2.46619	-0.0342286	0.972695	0.999952	Not DEG
NM_001287603	ZBTB17	296.601	267.025	296.601	267.025	281.813	-0.15154	1.24817	-0.121409	0.903367	0.999952	Not DEG	GO:0001702,gastrulation with mouth forming second|GO:0006366,transcription from RNA polymerase II promoter|GO:0007398,ectoderm development|GO:0008285,negative regulation of cell proliferation|GO:0036498,IRE1-mediated unfolded protein response|GO:0045786,negative regulation of cell cycle|GO:0045944,positive regulation of transcription from RNA polymerase II promoter|GO:0045944,positive regulation …	GO:0000978,RNA polymerase II proximal promoter sequence-specific DNA binding|GO:0001047,core promoter binding|GO:0001077,transcriptional activator activity, RNA polymerase II proximal promoter sequence-specific DNA binding|GO:0001077,transcriptional activator activity, RNA polymerase II proximal promoter sequence-specific DNA binding|GO:0001223,transcription coactivator binding|GO:0001228,transcr…	GO:0005654,nucleoplasm|GO:0032993,protein-DNA complex|GO:0043234,protein complex	path:hsa04110 Cell cycle - Homo sapiens (human)|path:hsa05202 Transcriptional misregulation in cancer - Homo sapiens (human)
NM_001287601	THAP5	532.983	262.575	532.983	262.575	397.779	-1.02135	1.26707	-0.806073	0.4202	0.999952	Not DEG	GO:0006351,transcription, DNA-templated|GO:0006355,regulation of transcription, DNA-templated|GO:0007049,cell cycle|GO:0045786,negative regulation of cell cycle	GO:0002020,protease binding|GO:0003677,DNA binding|GO:0046872,metal ion binding	GO:0005634,nucleus
NM_198880	QRICH1	2387.19	2757.04	2387.19	2757.04	2572.11	0.207808	0.620997	0.334637	0.737899	0.999952	Not DEG	GO:0006357,regulation of transcription from RNA polymerase II promoter|GO:0007010,cytoskeleton organization|GO:0007275,multicellular organism development|GO:0008150,biological_process|GO:0022604,regulation of cell morphogenesis	GO:0000981,RNA polymerase II transcription factor activity, sequence-specific DNA binding|GO:0003674,molecular_function|GO:0003677,DNA binding|GO:0005515,protein binding	GO:0005575,cellular_component|GO:0005654,nucleoplasm|GO:0005654,nucleoplasm|GO:0005737,cytoplasm
NM_001287604	ZBTB17	135.717	141.301	135.717	141.301	138.509	0.0581747	1.67448	0.034742	0.972285	0.999952	Not DEG	GO:0001702,gastrulation with mouth forming second|GO:0006366,transcription from RNA polymerase II promoter|GO:0007398,ectoderm development|GO:0008285,negative regulation of cell proliferation|GO:0036498,IRE1-mediated unfolded protein response|GO:0045786,negative regulation of cell cycle|GO:0045944,positive regulation of transcription from RNA polymerase II promoter|GO:0045944,positive regulation …	GO:0000978,RNA polymerase II proximal promoter sequence-specific DNA binding|GO:0001047,core promoter binding|GO:0001077,transcriptional activator activity, RNA polymerase II proximal promoter sequence-specific DNA binding|GO:0001077,transcriptional activator activity, RNA polymerase II proximal promoter sequence-specific DNA binding|GO:0001223,transcription coactivator binding|GO:0001228,transcr…	GO:0005654,nucleoplasm|GO:0032993,protein-DNA complex|GO:0043234,protein complex	path:hsa04110 Cell cycle - Homo sapiens (human)|path:hsa05202 Transcriptional misregulation in cancer - Homo sapiens (human)
NM_198882	SYNRG	39.5468	33.3782	39.5468	33.3782	36.4625	-0.244631	2.92367	-0.0836726	0.933317	0.999952	Not DEG	GO:0006886,intracellular protein transport|GO:0006897,endocytosis	GO:0005515,protein binding	GO:0005737,cytoplasm|GO:0005794,Golgi apparatus|GO:0030121,AP-1 adaptor complex
NM_198889	ANKRD17	5163.55	12080.7	5163.55	12080.7	8622.11	1.22627	0.85213	1.43906	0.150133	0.999952	Not DEG	GO:0001955,blood vessel maturation|GO:0006275,regulation of DNA replication|GO:0016032,viral process|GO:0042742,defense response to bacterium|GO:0043123,positive regulation of I-kappaB kinase/NF-kappaB signaling|GO:0045087,innate immune response|GO:0045787,positive regulation of cell cycle|GO:0051151,negative regulation of smooth muscle cell differentiation|GO:1900087,positive regulation of G1/S …	GO:0003682,chromatin binding|GO:0003723,RNA binding|GO:0005515,protein binding	GO:0000785,chromatin|GO:0005634,nucleus|GO:0005737,cytoplasm|GO:0016020,membrane|GO:0031965,nuclear membrane
NM_001320970	LIG1	532.084	745.446	532.084	745.446	638.765	0.486453	0.963502	0.50488	0.613643	0.999952	Not DEG	GO:0006266,DNA ligation|GO:0006281,DNA repair|GO:0006283,transcription-coupled nucleotide-excision repair|GO:0006284,base-excision repair|GO:0006297,nucleotide-excision repair, DNA gap filling|GO:0006298,mismatch repair|GO:0009653,anatomical structure morphogenesis|GO:0033151,V(D)J recombination|GO:0051103,DNA ligation involved in DNA repair|GO:0051301,cell division|GO:0071897,DNA biosynthetic pr…	GO:0003677,DNA binding|GO:0003909,DNA ligase activity|GO:0003909,DNA ligase activity|GO:0003909,DNA ligase activity|GO:0003910,DNA ligase (ATP) activity|GO:0005524,ATP binding|GO:0046872,metal ion binding	GO:0005634,nucleus|GO:0005654,nucleoplasm|GO:0005654,nucleoplasm|GO:0005739,mitochondrion|GO:0043231,intracellular membrane-bounded organelle	path:hsa03030 DNA replication - Homo sapiens (human)|path:hsa03410 Base excision repair - Homo sapiens (human)|path:hsa03420 Nucleotide excision repair - Homo sapiens (human)|path:hsa03430 Mismatch repair - Homo sapiens (human)
NM_024032	C17orf53	22.4698	4.45042	22.4698	4.45042	13.4601	-2.33587	4.63133	-0.504363	0.614006	0.999952	Not DEG
NM_014480	ZNF544	179.758	97.9093	179.758	97.9093	138.834	-0.876525	1.77102	-0.494927	0.620652	0.999952	Not DEG	GO:0006351,transcription, DNA-templated|GO:0006355,regulation of transcription, DNA-templated	GO:0003677,DNA binding|GO:0003700,DNA binding transcription factor activity|GO:0005515,protein binding|GO:0046872,metal ion binding	GO:0005634,nucleus
NM_022126	LHPP	100.665	271.476	100.665	271.476	186.07	1.43127	1.72923	0.827694	0.407844	0.999952	Not DEG	GO:0006470,protein dephosphorylation|GO:0006796,phosphate-containing compound metabolic process|GO:0009168,purine ribonucleoside monophosphate biosynthetic process|GO:0016311,dephosphorylation	GO:0000287,magnesium ion binding|GO:0004427,inorganic diphosphatase activity|GO:0004427,inorganic diphosphatase activity|GO:0016791,phosphatase activity|GO:0042803,protein homodimerization activity|GO:0101006,protein histidine phosphatase activity	GO:0005634,nucleus|GO:0005829,cytosol|GO:0005829,cytosol|GO:0016607,nuclear speck	path:hsa00190 Oxidative phosphorylation - Homo sapiens (human)
NM_145274	TMEM99	522.198	517.362	522.198	517.362	519.78	-0.0134181	0.9759	-0.0137495	0.98903	0.999952	Not DEG			GO:0016021,integral component of membrane
NM_145276	ZNF563	73.7009	210.282	73.7009	210.282	141.992	1.51258	1.90798	0.792764	0.427915	0.999952	Not DEG	GO:0006351,transcription, DNA-templated|GO:0006355,regulation of transcription, DNA-templated	GO:0003677,DNA binding|GO:0046872,metal ion binding	GO:0005634,nucleus
NM_145270	PRR35	8.08912	11.1261	8.08912	11.1261	9.60759	0.459914	5.00563	0.0918793	0.926794	0.999952	Not DEG
NM_145271	ZNF688	103.361	145.751	103.361	145.751	124.556	0.495827	1.78251	0.278162	0.780888	0.999952	Not DEG	GO:0006351,transcription, DNA-templated|GO:0006355,regulation of transcription, DNA-templated|GO:0008150,biological_process	GO:0003674,molecular_function|GO:0003677,DNA binding|GO:0046872,metal ion binding	GO:0005575,cellular_component|GO:0005634,nucleus
NM_001320974	COX15	88.9803	261.462	88.9803	261.462	175.221	1.55505	1.79657	0.865567	0.386727	0.999952	Not DEG	GO:0006123,mitochondrial electron transport, cytochrome c to oxygen|GO:0006783,heme biosynthetic process|GO:0006784,heme a biosynthetic process|GO:0006784,heme a biosynthetic process|GO:0007585,respiratory gaseous exchange|GO:0008535,respiratory chain complex IV assembly|GO:0045333,cellular respiration|GO:0055114,oxidation-reduction process|GO:1902600,hydrogen ion transmembrane transport	GO:0004129,cytochrome-c oxidase activity|GO:0004129,cytochrome-c oxidase activity|GO:0016627,oxidoreductase activity, acting on the CH-CH group of donors	GO:0005634,nucleus|GO:0005739,mitochondrion|GO:0005743,mitochondrial inner membrane|GO:0005746,mitochondrial respiratory chain|GO:0016021,integral component of membrane|GO:0070069,cytochrome complex	path:hsa00190 Oxidative phosphorylation - Homo sapiens (human)|path:hsa00860 Porphyrin and chlorophyll metabolism - Homo sapiens (human)|path:hsa01100 Metabolic pathways - Homo sapiens (human)
NM_145279	MOB3C	5.39275	3.33782	5.39275	3.33782	4.36528	-0.692034	6.53173	-0.10595	0.915622	0.999952	Not DEG		GO:0005515,protein binding|GO:0046872,metal ion binding
NM_001320975	COX15	468.27	419.452	468.27	419.452	443.861	-0.158829	1.04281	-0.152309	0.878943	0.999952	Not DEG	GO:0006123,mitochondrial electron transport, cytochrome c to oxygen|GO:0006783,heme biosynthetic process|GO:0006784,heme a biosynthetic process|GO:0006784,heme a biosynthetic process|GO:0007585,respiratory gaseous exchange|GO:0008535,respiratory chain complex IV assembly|GO:0045333,cellular respiration|GO:0055114,oxidation-reduction process|GO:1902600,hydrogen ion transmembrane transport	GO:0004129,cytochrome-c oxidase activity|GO:0004129,cytochrome-c oxidase activity|GO:0016627,oxidoreductase activity, acting on the CH-CH group of donors	GO:0005634,nucleus|GO:0005739,mitochondrion|GO:0005743,mitochondrial inner membrane|GO:0005746,mitochondrial respiratory chain|GO:0016021,integral component of membrane|GO:0070069,cytochrome complex	path:hsa00190 Oxidative phosphorylation - Homo sapiens (human)|path:hsa00860 Porphyrin and chlorophyll metabolism - Homo sapiens (human)|path:hsa01100 Metabolic pathways - Homo sapiens (human)
NM_001184789	PARD3	186.05	0	186.05	0	93.0249	-9.82799	4.87424	-2.01631	0.0437673	0.935449	Down	GO:0006461,protein complex assembly|GO:0006612,protein targeting to membrane|GO:0007049,cell cycle|GO:0007163,establishment or maintenance of cell polarity|GO:0007179,transforming growth factor beta receptor signaling pathway|GO:0007205,protein kinase C-activating G-protein coupled receptor signaling pathway|GO:0007409,axonogenesis|GO:0008356,asymmetric cell division|GO:0010801,negative regulatio…	GO:0005515,protein binding|GO:0005546,phosphatidylinositol-4,5-bisphosphate binding|GO:0005547,phosphatidylinositol-3,4,5-trisphosphate binding|GO:0019903,protein phosphatase binding|GO:0032266,phosphatidylinositol-3-phosphate binding|GO:0042802,identical protein binding	GO:0005829,cytosol|GO:0005856,cytoskeleton|GO:0005886,plasma membrane|GO:0005911,cell-cell junction|GO:0005911,cell-cell junction|GO:0005912,adherens junction|GO:0005923,bicellular tight junction|GO:0005923,bicellular tight junction|GO:0005938,cell cortex|GO:0012505,endomembrane system|GO:0030054,cell junction|GO:0030054,cell junction|GO:0033269,internode region of axon|GO:0043025,neuronal cell b…	path:hsa04015 Rap1 signaling pathway - Homo sapiens (human)|path:hsa04062 Chemokine signaling pathway - Homo sapiens (human)|path:hsa04080 Neuroactive ligand-receptor interaction - Homo sapiens (human)|path:hsa04144 Endocytosis - Homo sapiens (human)|path:hsa04360 Axon guidance - Homo sapiens (human)|path:hsa04390 Hippo signaling pathway - Homo sapiens (human)|path:hsa04520 Adherens junction - Ho…
NR_146299	LINC02234	25.1661	12.2387	25.1661	12.2387	18.7024	-1.03999	3.88721	-0.267541	0.789053	0.999952	Not DEG
NM_003498	SNN	692.069	334.894	692.069	334.894	513.482	-1.0472	1.18601	-0.88296	0.377258	0.999952	Not DEG	GO:0009636,response to toxic substance	GO:0046872,metal ion binding	GO:0005737,cytoplasm|GO:0005741,mitochondrial outer membrane|GO:0016021,integral component of membrane
NR_146292	TDRKH-AS1	66.5105	89.0085	66.5105	89.0085	77.7595	0.420372	2.15331	0.195222	0.845219	0.999952	Not DEG
NR_146293	TDRKH-AS1	0	4.45042	0	4.45042	2.22521	4.7503	6.80477	0.698083	0.485126	0.999952	Not DEG
NR_146290	PRKCZ-AS1	103.361	86.7833	103.361	86.7833	95.0721	-0.252189	1.96983	-0.128026	0.898129	0.999952	Not DEG
NM_001184787	PARD3	380.189	438.367	380.189	438.367	409.278	0.205428	1.07974	0.190257	0.849108	0.999952	Not DEG	GO:0006461,protein complex assembly|GO:0006612,protein targeting to membrane|GO:0007049,cell cycle|GO:0007163,establishment or maintenance of cell polarity|GO:0007179,transforming growth factor beta receptor signaling pathway|GO:0007205,protein kinase C-activating G-protein coupled receptor signaling pathway|GO:0007409,axonogenesis|GO:0008356,asymmetric cell division|GO:0010801,negative regulatio…	GO:0005515,protein binding|GO:0005546,phosphatidylinositol-4,5-bisphosphate binding|GO:0005547,phosphatidylinositol-3,4,5-trisphosphate binding|GO:0019903,protein phosphatase binding|GO:0032266,phosphatidylinositol-3-phosphate binding|GO:0042802,identical protein binding	GO:0005829,cytosol|GO:0005856,cytoskeleton|GO:0005886,plasma membrane|GO:0005911,cell-cell junction|GO:0005911,cell-cell junction|GO:0005912,adherens junction|GO:0005923,bicellular tight junction|GO:0005923,bicellular tight junction|GO:0005938,cell cortex|GO:0012505,endomembrane system|GO:0030054,cell junction|GO:0030054,cell junction|GO:0033269,internode region of axon|GO:0043025,neuronal cell b…	path:hsa04015 Rap1 signaling pathway - Homo sapiens (human)|path:hsa04062 Chemokine signaling pathway - Homo sapiens (human)|path:hsa04080 Neuroactive ligand-receptor interaction - Homo sapiens (human)|path:hsa04144 Endocytosis - Homo sapiens (human)|path:hsa04360 Axon guidance - Homo sapiens (human)|path:hsa04390 Hippo signaling pathway - Homo sapiens (human)|path:hsa04520 Adherens junction - Ho…
NM_001184786	PARD3	386.48	417.227	386.48	417.227	401.854	0.110444	1.08067	0.1022	0.918598	0.999952	Not DEG	GO:0006461,protein complex assembly|GO:0006612,protein targeting to membrane|GO:0007049,cell cycle|GO:0007163,establishment or maintenance of cell polarity|GO:0007179,transforming growth factor beta receptor signaling pathway|GO:0007205,protein kinase C-activating G-protein coupled receptor signaling pathway|GO:0007409,axonogenesis|GO:0008356,asymmetric cell division|GO:0010801,negative regulatio…	GO:0005515,protein binding|GO:0005546,phosphatidylinositol-4,5-bisphosphate binding|GO:0005547,phosphatidylinositol-3,4,5-trisphosphate binding|GO:0019903,protein phosphatase binding|GO:0032266,phosphatidylinositol-3-phosphate binding|GO:0042802,identical protein binding	GO:0005829,cytosol|GO:0005856,cytoskeleton|GO:0005886,plasma membrane|GO:0005911,cell-cell junction|GO:0005911,cell-cell junction|GO:0005912,adherens junction|GO:0005923,bicellular tight junction|GO:0005923,bicellular tight junction|GO:0005938,cell cortex|GO:0012505,endomembrane system|GO:0030054,cell junction|GO:0030054,cell junction|GO:0033269,internode region of axon|GO:0043025,neuronal cell b…	path:hsa04015 Rap1 signaling pathway - Homo sapiens (human)|path:hsa04062 Chemokine signaling pathway - Homo sapiens (human)|path:hsa04080 Neuroactive ligand-receptor interaction - Homo sapiens (human)|path:hsa04144 Endocytosis - Homo sapiens (human)|path:hsa04360 Axon guidance - Homo sapiens (human)|path:hsa04390 Hippo signaling pathway - Homo sapiens (human)|path:hsa04520 Adherens junction - Ho…
NM_001184785	PARD3	309.184	471.745	309.184	471.745	390.464	0.609546	1.16581	0.522853	0.601077	0.999952	Not DEG	GO:0006461,protein complex assembly|GO:0006612,protein targeting to membrane|GO:0007049,cell cycle|GO:0007163,establishment or maintenance of cell polarity|GO:0007179,transforming growth factor beta receptor signaling pathway|GO:0007205,protein kinase C-activating G-protein coupled receptor signaling pathway|GO:0007409,axonogenesis|GO:0008356,asymmetric cell division|GO:0010801,negative regulatio…	GO:0005515,protein binding|GO:0005546,phosphatidylinositol-4,5-bisphosphate binding|GO:0005547,phosphatidylinositol-3,4,5-trisphosphate binding|GO:0019903,protein phosphatase binding|GO:0032266,phosphatidylinositol-3-phosphate binding|GO:0042802,identical protein binding	GO:0005829,cytosol|GO:0005856,cytoskeleton|GO:0005886,plasma membrane|GO:0005911,cell-cell junction|GO:0005911,cell-cell junction|GO:0005912,adherens junction|GO:0005923,bicellular tight junction|GO:0005923,bicellular tight junction|GO:0005938,cell cortex|GO:0012505,endomembrane system|GO:0030054,cell junction|GO:0030054,cell junction|GO:0033269,internode region of axon|GO:0043025,neuronal cell b…	path:hsa04015 Rap1 signaling pathway - Homo sapiens (human)|path:hsa04062 Chemokine signaling pathway - Homo sapiens (human)|path:hsa04080 Neuroactive ligand-receptor interaction - Homo sapiens (human)|path:hsa04144 Endocytosis - Homo sapiens (human)|path:hsa04360 Axon guidance - Homo sapiens (human)|path:hsa04390 Hippo signaling pathway - Homo sapiens (human)|path:hsa04520 Adherens junction - Ho…
NM_024039	MIS12	20.6722	105.698	20.6722	105.698	63.1849	2.35418	2.71658	0.866597	0.386163	0.999952	Not DEG	GO:0007059,chromosome segregation|GO:0007062,sister chromatid cohesion|GO:0034501,protein localization to kinetochore|GO:0051301,cell division|GO:0051315,attachment of mitotic spindle microtubules to kinetochore|GO:0051382,kinetochore assembly	GO:0005515,protein binding	GO:0000444,MIS12/MIND type complex|GO:0000777,condensed chromosome kinetochore|GO:0000818,nuclear MIS12/MIND complex|GO:0005634,nucleus|GO:0005829,cytosol
NR_149058	KAZN-AS1	1680.74	2379.86	1680.74	2379.86	2030.3	0.501786	0.720178	0.696752	0.485958	0.999952	Not DEG
NR_149055	FLNC-AS1	20.6722	37.8286	20.6722	37.8286	29.2504	0.8718	3.24209	0.268901	0.788006	0.999952	Not DEG
NR_145674	CYP2D7	0	85.6706	0	85.6706	42.8353	9.01704	5.61888	1.60477	0.108543	0.999952	Not DEG	GO:0006805,xenobiotic metabolic process|GO:0006805,xenobiotic metabolic process|GO:0019369,arachidonic acid metabolic process|GO:0042738,exogenous drug catabolic process|GO:0042738,exogenous drug catabolic process|GO:0055114,oxidation-reduction process	GO:0005506,iron ion binding|GO:0008395,steroid hydroxylase activity|GO:0020037,heme binding|GO:0070330,aromatase activity|GO:0070330,aromatase activity	GO:0005737,cytoplasm|GO:0005739,mitochondrion|GO:0016021,integral component of membrane
NR_149056	LINC02258	3.59516	6.67563	3.59516	6.67563	5.1354	0.892849	6.48245	0.137733	0.890451	0.999952	Not DEG
NR_149053	PSPC1	39.5468	6.67563	39.5468	6.67563	23.1112	-2.56651	3.86009	-0.664884	0.506125	0.999952	Not DEG	GO:0000398,mRNA splicing, via spliceosome|GO:0002218,activation of innate immune response|GO:0006351,transcription, DNA-templated|GO:0006355,regulation of transcription, DNA-templated|GO:0042752,regulation of circadian rhythm|GO:0045087,innate immune response|GO:0045892,negative regulation of transcription, DNA-templated|GO:0048511,rhythmic process	GO:0000976,transcription regulatory region sequence-specific DNA binding|GO:0001047,core promoter binding|GO:0003723,RNA binding|GO:0005515,protein binding	GO:0001650,fibrillar center|GO:0005634,nucleus|GO:0005654,nucleoplasm|GO:0005737,cytoplasm|GO:0016363,nuclear matrix|GO:0016607,nuclear speck|GO:0042382,paraspeckles
NR_149052	PSPC1	1458.74	0	1458.74	0	729.369	-12.799	4.06466	-3.14884	0.00163919	0.652914	Down	GO:0000398,mRNA splicing, via spliceosome|GO:0002218,activation of innate immune response|GO:0006351,transcription, DNA-templated|GO:0006355,regulation of transcription, DNA-templated|GO:0042752,regulation of circadian rhythm|GO:0045087,innate immune response|GO:0045892,negative regulation of transcription, DNA-templated|GO:0048511,rhythmic process	GO:0000976,transcription regulatory region sequence-specific DNA binding|GO:0001047,core promoter binding|GO:0003723,RNA binding|GO:0005515,protein binding	GO:0001650,fibrillar center|GO:0005634,nucleus|GO:0005654,nucleoplasm|GO:0005737,cytoplasm|GO:0016363,nuclear matrix|GO:0016607,nuclear speck|GO:0042382,paraspeckles
NM_001320412	FTCD	37.7492	44.5042	37.7492	44.5042	41.1267	0.237514	2.78304	0.0853433	0.931988	0.999952	Not DEG	GO:0006548,histidine catabolic process|GO:0006760,folic acid-containing compound metabolic process|GO:0007010,cytoskeleton organization|GO:0019556,histidine catabolic process to glutamate and formamide|GO:0019557,histidine catabolic process to glutamate and formate|GO:0035999,tetrahydrofolate interconversion	GO:0005515,protein binding|GO:0005542,folic acid binding|GO:0008017,microtubule binding|GO:0008017,microtubule binding|GO:0030407,formimidoyltransferase activity|GO:0030409,glutamate formimidoyltransferase activity|GO:0030412,formimidoyltetrahydrofolate cyclodeaminase activity|GO:0030412,formimidoyltetrahydrofolate cyclodeaminase activity	GO:0000139,Golgi membrane|GO:0000139,Golgi membrane|GO:0005737,cytoplasm|GO:0005783,endoplasmic reticulum|GO:0005793,endoplasmic reticulum-Golgi intermediate compartment|GO:0005794,Golgi apparatus|GO:0005814,centriole|GO:0005829,cytosol|GO:0005829,cytosol|GO:0030868,smooth endoplasmic reticulum membrane|GO:0070062,extracellular exosome	path:hsa00340 Histidine metabolism - Homo sapiens (human)|path:hsa00670 One carbon pool by folate - Homo sapiens (human)|path:hsa01100 Metabolic pathways - Homo sapiens (human)
NM_001287758	COL4A6	18.8746	15.5765	18.8746	15.5765	17.2255	-0.27704	3.95584	-0.0700331	0.944167	0.999952	Not DEG	GO:0007155,cell adhesion|GO:0030198,extracellular matrix organization|GO:0030574,collagen catabolic process	GO:0005201,extracellular matrix structural constituent	GO:0005576,extracellular region|GO:0005587,collagen type IV trimer|GO:0005788,endoplasmic reticulum lumen	path:hsa04151 PI3K-Akt signaling pathway - Homo sapiens (human)|path:hsa04510 Focal adhesion - Homo sapiens (human)|path:hsa04512 ECM-receptor interaction - Homo sapiens (human)|path:hsa04933 AGE-RAGE signaling pathway in diabetic complications - Homo sapiens (human)|path:hsa04974 Protein digestion and absorption - Homo sapiens (human)|path:hsa05146 Amoebiasis - Homo sapiens (human)|path:hsa05200…
NM_021821	MRPS35	6443.43	10380.6	6443.43	10380.6	8412.02	0.687993	0.66707	1.03137	0.30237	0.999952	Not DEG	GO:0042769,DNA damage response, detection of DNA damage|GO:0070125,mitochondrial translational elongation|GO:0070126,mitochondrial translational termination	GO:0003723,RNA binding|GO:0003735,structural constituent of ribosome	GO:0005743,mitochondrial inner membrane|GO:0005763,mitochondrial small ribosomal subunit|GO:0005763,mitochondrial small ribosomal subunit|GO:0005763,mitochondrial small ribosomal subunit
NM_021822	APOBEC3G	584.214	665.338	584.214	665.338	624.776	0.187595	0.920896	0.203709	0.838581	0.999952	Not DEG	GO:0002230,positive regulation of defense response to virus by host|GO:0009972,cytidine deamination|GO:0010529,negative regulation of transposition|GO:0016032,viral process|GO:0016553,base conversion or substitution editing|GO:0045071,negative regulation of viral genome replication|GO:0045087,innate immune response|GO:0045869,negative regulation of single stranded viral RNA replication via double…	GO:0003723,RNA binding|GO:0004126,cytidine deaminase activity|GO:0005515,protein binding|GO:0008270,zinc ion binding|GO:0008829,dCTP deaminase activity|GO:0042802,identical protein binding|GO:0042803,protein homodimerization activity|GO:0047844,deoxycytidine deaminase activity	GO:0000932,P-body|GO:0005737,cytoplasm|GO:0005829,cytosol|GO:0030529,intracellular ribonucleoprotein complex|GO:0030895,apolipoprotein B mRNA editing enzyme complex
NM_021823	PPCDC	75.4984	168.003	75.4984	168.003	121.751	1.15398	1.91916	0.601295	0.547643	0.999952	Not DEG	GO:0009108,coenzyme biosynthetic process|GO:0015937,coenzyme A biosynthetic process|GO:0015937,coenzyme A biosynthetic process	GO:0004633,phosphopantothenoylcysteine decarboxylase activity|GO:0004633,phosphopantothenoylcysteine decarboxylase activity|GO:0005515,protein binding|GO:0042802,identical protein binding	GO:0005829,cytosol	path:hsa00770 Pantothenate and CoA biosynthesis - Homo sapiens (human)|path:hsa01100 Metabolic pathways - Homo sapiens (human)
NM_021824	NIF3L1	801.722	904.549	801.722	904.549	853.135	0.1741	0.826305	0.210697	0.833124	0.999952	Not DEG	GO:0030182,neuron differentiation|GO:0045893,positive regulation of transcription, DNA-templated|GO:1903507,negative regulation of nucleic acid-templated transcription	GO:0005515,protein binding|GO:0008134,transcription factor binding|GO:0042802,identical protein binding	GO:0005634,nucleus|GO:0005737,cytoplasm|GO:0005739,mitochondrion
NM_021825	CCDC90B	669.599	129.062	669.599	129.062	399.331	-2.37521	1.68128	-1.41274	0.157731	0.999952	Not DEG		GO:0005515,protein binding	GO:0005739,mitochondrion|GO:0005739,mitochondrion|GO:0016021,integral component of membrane|GO:0031966,mitochondrial membrane
NM_021826	FASTKD5	2141.82	1645.54	2141.82	1645.54	1893.68	-0.380269	0.698072	-0.544742	0.585931	0.999952	Not DEG	GO:0000963,mitochondrial RNA processing|GO:0006397,mRNA processing|GO:0006468,protein phosphorylation|GO:0045333,cellular respiration	GO:0003723,RNA binding|GO:0004672,protein kinase activity|GO:0005515,protein binding|GO:0019843,rRNA binding	GO:0005739,mitochondrion|GO:0035770,ribonucleoprotein granule|GO:0042645,mitochondrial nucleoid
NM_078468	BCCIP	3152.06	2427.71	3152.06	2427.71	2789.88	-0.376699	0.647433	-0.581834	0.560678	0.999952	Not DEG	GO:0000079,regulation of cyclin-dependent protein serine/threonine kinase activity|GO:0000226,microtubule cytoskeleton organization|GO:0006281,DNA repair|GO:0007052,mitotic spindle organization|GO:0034453,microtubule anchoring|GO:0061101,neuroendocrine cell differentiation|GO:0090307,mitotic spindle assembly	GO:0003723,RNA binding|GO:0005515,protein binding|GO:0019207,kinase regulator activity	GO:0005634,nucleus|GO:0005654,nucleoplasm|GO:0005813,centrosome|GO:0005814,centriole|GO:0005829,cytosol|GO:0019908,nuclear cyclin-dependent protein kinase holoenzyme complex|GO:0097431,mitotic spindle pole
NM_078469	BCCIP	3523.26	2759.26	3523.26	2759.26	3141.26	-0.352626	0.628933	-0.560673	0.57502	0.999952	Not DEG	GO:0000079,regulation of cyclin-dependent protein serine/threonine kinase activity|GO:0000226,microtubule cytoskeleton organization|GO:0006281,DNA repair|GO:0007052,mitotic spindle organization|GO:0034453,microtubule anchoring|GO:0061101,neuroendocrine cell differentiation|GO:0090307,mitotic spindle assembly	GO:0003723,RNA binding|GO:0005515,protein binding|GO:0019207,kinase regulator activity	GO:0005634,nucleus|GO:0005654,nucleoplasm|GO:0005813,centrosome|GO:0005814,centriole|GO:0005829,cytosol|GO:0019908,nuclear cyclin-dependent protein kinase holoenzyme complex|GO:0097431,mitotic spindle pole
NM_145858	CRYZL1	989.569	1080.34	989.569	1080.34	1034.95	0.126617	0.772424	0.163921	0.869793	0.999952	Not DEG	GO:0055114,oxidation-reduction process|GO:1901661,quinone metabolic process	GO:0003960,NADPH:quinone reductase activity|GO:0050661,NADP binding	GO:0005829,cytosol
NM_145859	PDCD10	790.936	699.829	790.936	699.829	745.383	-0.176555	0.86488	-0.204138	0.838246	0.999952	Not DEG	GO:0001525,angiogenesis|GO:0008284,positive regulation of cell proliferation|GO:0010628,positive regulation of gene expression|GO:0010629,negative regulation of gene expression|GO:0030335,positive regulation of cell migration|GO:0030335,positive regulation of cell migration|GO:0032874,positive regulation of stress-activated MAPK cascade|GO:0033138,positive regulation of peptidyl-serine phosphoryl…	GO:0005515,protein binding|GO:0019901,protein kinase binding|GO:0042803,protein homodimerization activity|GO:0047485,protein N-terminus binding	GO:0000139,Golgi membrane|GO:0005737,cytoplasm|GO:0005794,Golgi apparatus|GO:0005794,Golgi apparatus|GO:0005829,cytosol|GO:0005886,plasma membrane|GO:0070062,extracellular exosome
NR_135689	ADAMTS6	539.275	1003.57	539.275	1003.57	771.422	0.896054	1.02293	0.875966	0.381049	0.999952	Not DEG	GO:0006508,proteolysis	GO:0004222,metalloendopeptidase activity|GO:0008237,metallopeptidase activity|GO:0008270,zinc ion binding	GO:0005578,proteinaceous extracellular matrix
NR_135688	DUSP19	0	157.99	0	157.99	78.995	9.90004	5.04182	1.96359	0.0495782	0.962017	Up	GO:0006469,negative regulation of protein kinase activity|GO:0032147,activation of protein kinase activity|GO:0035335,peptidyl-tyrosine dephosphorylation|GO:0043410,positive regulation of MAPK cascade|GO:0043507,positive regulation of JUN kinase activity|GO:0043508,negative regulation of JUN kinase activity|GO:0045860,positive regulation of protein kinase activity|GO:0046329,negative regulation o…	GO:0004725,protein tyrosine phosphatase activity|GO:0004860,protein kinase inhibitor activity|GO:0005078,MAP-kinase scaffold activity|GO:0005515,protein binding|GO:0008579,JUN kinase phosphatase activity|GO:0030295,protein kinase activator activity|GO:0031435,mitogen-activated protein kinase kinase kinase binding
NR_135687	LINC02206	2.69637	0	2.69637	0	1.34819	-3.71957	6.81753	-0.545589	0.585349	0.999952	Not DEG
NR_135686	LOC102723493	13.4819	0	13.4819	0	6.74093	-6.04134	6.77671	-0.891486	0.372668	0.999952	Not DEG
NR_135684	LINC02259	3.59516	0	3.59516	0	1.79758	-4.13458	6.8048	-0.607597	0.543455	0.999952	Not DEG
NR_135681	LOC105370792	80.8912	13.3513	80.8912	13.3513	47.1212	-2.59895	3.05008	-0.852094	0.394162	0.999952	Not DEG
NM_001318876	POLR1C	26.0649	572.992	26.0649	572.992	299.528	4.45832	2.33902	1.90607	0.0566417	0.998441	Not DEG	GO:0006360,transcription from RNA polymerase I promoter|GO:0006361,transcription initiation from RNA polymerase I promoter|GO:0006362,transcription elongation from RNA polymerase I promoter|GO:0006363,termination of RNA polymerase I transcription|GO:0006383,transcription from RNA polymerase III promoter|GO:0032481,positive regulation of type I interferon production|GO:0045815,positive regulation …	GO:0001054,RNA polymerase I activity|GO:0001056,RNA polymerase III activity|GO:0003677,DNA binding|GO:0003899,DNA-directed 5'-3' RNA polymerase activity|GO:0005515,protein binding|GO:0046983,protein dimerization activity	GO:0005634,nucleus|GO:0005654,nucleoplasm|GO:0005666,DNA-directed RNA polymerase III complex|GO:0005736,DNA-directed RNA polymerase I complex|GO:0005829,cytosol	path:hsa00230 Purine metabolism - Homo sapiens (human)|path:hsa00240 Pyrimidine metabolism - Homo sapiens (human)|path:hsa01100 Metabolic pathways - Homo sapiens (human)|path:hsa03020 RNA polymerase - Homo sapiens (human)|path:hsa04623 Cytosolic DNA-sensing pathway - Homo sapiens (human)|path:hsa05169 Epstein-Barr virus infection - Homo sapiens (human)
NR_148980	LOC646383	2.69637	0	2.69637	0	1.34819	-3.71957	6.81753	-0.545589	0.585349	0.999952	Not DEG
NM_001318875	FLOT1	83.5876	77.8824	83.5876	77.8824	80.735	-0.101976	2.10285	-0.0484943	0.961322	0.999952	Not DEG	GO:0001765,membrane raft assembly|GO:0001819,positive regulation of cytokine production|GO:0001934,positive regulation of protein phosphorylation|GO:0002090,regulation of receptor internalization|GO:0007409,axonogenesis|GO:0022617,extracellular matrix disassembly|GO:0032092,positive regulation of protein binding|GO:0032226,positive regulation of synaptic transmission, dopaminergic|GO:0032728,posi…	GO:0002020,protease binding|GO:0005515,protein binding|GO:0035255,ionotropic glutamate receptor binding|GO:0046982,protein heterodimerization activity	GO:0001931,uropod|GO:0005765,lysosomal membrane|GO:0005768,endosome|GO:0005769,early endosome|GO:0005815,microtubule organizing center|GO:0005886,plasma membrane|GO:0005886,plasma membrane|GO:0005901,caveola|GO:0005911,cell-cell junction|GO:0005913,cell-cell adherens junction|GO:0005925,focal adhesion|GO:0008180,COP9 signalosome|GO:0016020,membrane|GO:0016021,integral component of membrane|GO:001…	path:hsa04910 Insulin signaling pathway - Homo sapiens (human)
NM_001318872	FARS2	2.69637	107.923	2.69637	107.923	55.3096	5.32278	3.59228	1.48172	0.138414	0.999952	Not DEG	GO:0006418,tRNA aminoacylation for protein translation|GO:0006432,phenylalanyl-tRNA aminoacylation|GO:0008033,tRNA processing	GO:0000049,tRNA binding|GO:0004826,phenylalanine-tRNA ligase activity|GO:0004826,phenylalanine-tRNA ligase activity|GO:0005515,protein binding|GO:0005524,ATP binding|GO:0016874,ligase activity	GO:0005739,mitochondrion|GO:0005739,mitochondrion|GO:0005759,mitochondrial matrix	path:hsa00970 Aminoacyl-tRNA biosynthesis - Homo sapiens (human)
NM_001318873	TVP23A	77.296	136.851	77.296	136.851	107.073	0.824144	1.94423	0.423892	0.671644	0.999952	Not DEG	GO:0009306,protein secretion|GO:0016192,vesicle-mediated transport		GO:0030173,integral component of Golgi membrane
NM_001318870	MRPL52	195.038	4.45042	195.038	4.45042	99.744	-5.45357	3.17291	-1.71879	0.0856523	0.999952	Not DEG	GO:0006412,translation|GO:0070125,mitochondrial translational elongation|GO:0070126,mitochondrial translational termination	GO:0003735,structural constituent of ribosome	GO:0005743,mitochondrial inner membrane|GO:0005762,mitochondrial large ribosomal subunit|GO:0005762,mitochondrial large ribosomal subunit
NM_001318871	PRRT3	73.7009	43.3916	73.7009	43.3916	58.5462	-0.764242	2.45608	-0.311163	0.755676	0.999952	Not DEG			GO:0016021,integral component of membrane
NM_001100916	MBOAT4	37.7492	51.1799	37.7492	51.1799	44.4645	0.439146	2.70673	0.162242	0.871115	0.999952	Not DEG	GO:0018191,peptidyl-serine octanoylation	GO:0008374,O-acyltransferase activity|GO:0016412,serine O-acyltransferase activity	GO:0005789,endoplasmic reticulum membrane|GO:0030176,integral component of endoplasmic reticulum membrane
NM_001349949_2	NPIPA8	2.69637	0	2.69637	0	1.34819	-3.71957	6.81753	-0.545589	0.585349	0.999952	Not DEG			GO:0005654,nucleoplasm
NM_001100915	KCTD19	125.831	20.0269	125.831	20.0269	72.9288	-2.65143	2.67892	-0.989739	0.322302	0.999952	Not DEG	GO:0051260,protein homooligomerization
NM_001100912	BEND7	510.513	172.454	510.513	172.454	341.484	-1.56572	1.48962	-1.05109	0.293217	0.999952	Not DEG		GO:0005515,protein binding	GO:0070062,extracellular exosome
NM_001100913	PACS2	1.79758	14.4639	1.79758	14.4639	8.13073	3.00824	5.72578	0.525385	0.599315	0.999952	Not DEG	GO:0000045,autophagosome assembly|GO:0006915,apoptotic process|GO:0016032,viral process|GO:0034497,protein localization to pre-autophagosomal structure|GO:0072659,protein localization to plasma membrane	GO:0044325,ion channel binding	GO:0005739,mitochondrion|GO:0005783,endoplasmic reticulum
NM_001100910	FAM72B	3034.32	3647.12	3034.32	3647.12	3340.72	0.265388	0.602868	0.440209	0.659785	0.999952	Not DEG			GO:0005829,cytosol|GO:0043231,intracellular membrane-bounded organelle
NM_001318879	STK32C	0.898791	1.11261	0.898791	1.11261	1.0057	0.307867	6.76645	0.0454991	0.963709	0.999952	Not DEG	GO:0018105,peptidyl-serine phosphorylation|GO:0035556,intracellular signal transduction	GO:0004674,protein serine/threonine kinase activity|GO:0005524,ATP binding|GO:0046872,metal ion binding	GO:0005622,intracellular
NR_026575	GK3P	142.908	129.062	142.908	129.062	135.985	-0.147006	1.69021	-0.0869752	0.930691	0.999952	Not DEG
NR_033380_2	CD99P1	8.98791	30.0404	8.98791	30.0404	19.5141	1.74084	3.92073	0.444009	0.657036	0.999952	Not DEG
NM_001289022	FAM177A1	533.882	840.017	533.882	840.017	686.95	0.653902	0.983432	0.664919	0.506102	0.999952	Not DEG
NM_001297659	TSSC4	10.7855	32.2656	10.7855	32.2656	21.5255	1.58091	3.75292	0.421247	0.673575	0.999952	Not DEG		GO:0005515,protein binding
NM_001286230	DTL	1039	3120.86	1039	3120.86	2079.93	1.58675	1.07483	1.47628	0.139869	0.999952	Not DEG	GO:0000209,protein polyubiquitination|GO:0000209,protein polyubiquitination|GO:0006260,DNA replication|GO:0006511,ubiquitin-dependent protein catabolic process|GO:0006511,ubiquitin-dependent protein catabolic process|GO:0006513,protein monoubiquitination|GO:0006974,cellular response to DNA damage stimulus|GO:0006974,cellular response to DNA damage stimulus|GO:0009411,response to UV|GO:0010971,pos…	GO:0004842,ubiquitin-protein transferase activity|GO:0005515,protein binding	GO:0005634,nucleus|GO:0005654,nucleoplasm|GO:0005694,chromosome|GO:0005730,nucleolus|GO:0005813,centrosome|GO:0005829,cytosol|GO:0031464,Cul4A-RING E3 ubiquitin ligase complex|GO:0031465,Cul4B-RING E3 ubiquitin ligase complex|GO:0031965,nuclear membrane|GO:0080008,Cul4-RING E3 ubiquitin ligase complex
NM_001286496	PIF1	166.276	113.486	166.276	113.486	139.881	-0.551059	1.7087	-0.322501	0.747073	0.999952	Not DEG	GO:0000002,mitochondrial genome maintenance|GO:0000723,telomere maintenance|GO:0006260,DNA replication|GO:0006281,DNA repair|GO:0006310,DNA recombination|GO:0032204,regulation of telomere maintenance|GO:0032211,negative regulation of telomere maintenance via telomerase|GO:0032508,DNA duplex unwinding|GO:0044806,G-quadruplex DNA unwinding|GO:0051974,negative regulation of telomerase activity	GO:0000287,magnesium ion binding|GO:0005524,ATP binding|GO:0010521,telomerase inhibitor activity|GO:0017116,single-stranded DNA-dependent ATP-dependent DNA helicase activity|GO:0033682,ATP-dependent 5'-3' DNA/RNA helicase activity|GO:0042162,telomeric DNA binding|GO:0043141,ATP-dependent 5'-3' DNA helicase activity	GO:0000784,nuclear chromosome, telomeric region|GO:0005657,replication fork|GO:0005739,mitochondrion
NM_001286233	SLC2A14	342.439	357.146	342.439	357.146	349.793	0.0606727	1.13989	0.0532267	0.957551	0.999952	Not DEG	GO:0007275,multicellular organism development|GO:0007283,spermatogenesis|GO:0015758,glucose transport|GO:0030154,cell differentiation|GO:1904659,glucose transmembrane transport	GO:0055056,D-glucose transmembrane transporter activity	GO:0005634,nucleus|GO:0005886,plasma membrane|GO:0016021,integral component of membrane
NM_001286497	PIF1	26.0649	0	26.0649	0	13.0325	-6.99237	6.77177	-1.03258	0.301802	0.999952	Not DEG	GO:0000002,mitochondrial genome maintenance|GO:0000723,telomere maintenance|GO:0006260,DNA replication|GO:0006281,DNA repair|GO:0006310,DNA recombination|GO:0032204,regulation of telomere maintenance|GO:0032211,negative regulation of telomere maintenance via telomerase|GO:0032508,DNA duplex unwinding|GO:0044806,G-quadruplex DNA unwinding|GO:0051974,negative regulation of telomerase activity	GO:0000287,magnesium ion binding|GO:0005524,ATP binding|GO:0010521,telomerase inhibitor activity|GO:0017116,single-stranded DNA-dependent ATP-dependent DNA helicase activity|GO:0033682,ATP-dependent 5'-3' DNA/RNA helicase activity|GO:0042162,telomeric DNA binding|GO:0043141,ATP-dependent 5'-3' DNA helicase activity	GO:0000784,nuclear chromosome, telomeric region|GO:0005657,replication fork|GO:0005739,mitochondrion
NM_138731	MIPOL1	381.087	594.131	381.087	594.131	487.609	0.640665	1.08908	0.588261	0.556357	0.999952	Not DEG		GO:0005515,protein binding|GO:0042802,identical protein binding	GO:0005634,nucleus
NM_001321896	HDAC9	3.59516	0	3.59516	0	1.79758	-4.13458	6.8048	-0.607597	0.543455	0.999952	Not DEG	GO:0000122,negative regulation of transcription from RNA polymerase II promoter|GO:0001975,response to amphetamine|GO:0006351,transcription, DNA-templated|GO:0006954,inflammatory response|GO:0007507,heart development|GO:0016575,histone deacetylation|GO:0030182,neuron differentiation|GO:0030183,B cell differentiation|GO:0032869,cellular response to insulin stimulus|GO:0034983,peptidyl-lysine deace…	GO:0003714,transcription corepressor activity|GO:0004407,histone deacetylase activity|GO:0005080,protein kinase C binding|GO:0005515,protein binding|GO:0008134,transcription factor binding|GO:0008134,transcription factor binding|GO:0032041,NAD-dependent histone deacetylase activity (H3-K14 specific)|GO:0033558,protein deacetylase activity|GO:0042826,histone deacetylase binding|GO:0046872,metal io…	GO:0000118,histone deacetylase complex|GO:0005634,nucleus|GO:0005654,nucleoplasm|GO:0005667,transcription factor complex|GO:0005737,cytoplasm|GO:0005737,cytoplasm|GO:0035097,histone methyltransferase complex	path:hsa05034 Alcoholism - Homo sapiens (human)|path:hsa05203 Viral carcinogenesis - Homo sapiens (human)
NM_001321890	HDAC9	0	97.9093	0	97.9093	48.9547	9.20969	5.47437	1.68233	0.0925048	0.999952	Not DEG	GO:0000122,negative regulation of transcription from RNA polymerase II promoter|GO:0001975,response to amphetamine|GO:0006351,transcription, DNA-templated|GO:0006954,inflammatory response|GO:0007507,heart development|GO:0016575,histone deacetylation|GO:0030182,neuron differentiation|GO:0030183,B cell differentiation|GO:0032869,cellular response to insulin stimulus|GO:0034983,peptidyl-lysine deace…	GO:0003714,transcription corepressor activity|GO:0004407,histone deacetylase activity|GO:0005080,protein kinase C binding|GO:0005515,protein binding|GO:0008134,transcription factor binding|GO:0008134,transcription factor binding|GO:0032041,NAD-dependent histone deacetylase activity (H3-K14 specific)|GO:0033558,protein deacetylase activity|GO:0042826,histone deacetylase binding|GO:0046872,metal io…	GO:0000118,histone deacetylase complex|GO:0005634,nucleus|GO:0005654,nucleoplasm|GO:0005667,transcription factor complex|GO:0005737,cytoplasm|GO:0005737,cytoplasm|GO:0035097,histone methyltransferase complex	path:hsa05034 Alcoholism - Homo sapiens (human)|path:hsa05203 Viral carcinogenesis - Homo sapiens (human)
NM_001321891	HDAC9	0	57.8555	0	57.8555	28.9278	8.45065	6.11763	1.38136	0.167169	0.999952	Not DEG	GO:0000122,negative regulation of transcription from RNA polymerase II promoter|GO:0001975,response to amphetamine|GO:0006351,transcription, DNA-templated|GO:0006954,inflammatory response|GO:0007507,heart development|GO:0016575,histone deacetylation|GO:0030182,neuron differentiation|GO:0030183,B cell differentiation|GO:0032869,cellular response to insulin stimulus|GO:0034983,peptidyl-lysine deace…	GO:0003714,transcription corepressor activity|GO:0004407,histone deacetylase activity|GO:0005080,protein kinase C binding|GO:0005515,protein binding|GO:0008134,transcription factor binding|GO:0008134,transcription factor binding|GO:0032041,NAD-dependent histone deacetylase activity (H3-K14 specific)|GO:0033558,protein deacetylase activity|GO:0042826,histone deacetylase binding|GO:0046872,metal io…	GO:0000118,histone deacetylase complex|GO:0005634,nucleus|GO:0005654,nucleoplasm|GO:0005667,transcription factor complex|GO:0005737,cytoplasm|GO:0005737,cytoplasm|GO:0035097,histone methyltransferase complex	path:hsa05034 Alcoholism - Homo sapiens (human)|path:hsa05203 Viral carcinogenesis - Homo sapiens (human)
NM_001321892	NPIPB13	788.24	989.107	788.24	989.107	888.673	0.327495	0.837698	0.390946	0.695837	0.999952	Not DEG			GO:0005654,nucleoplasm|GO:0016021,integral component of membrane
NM_001204415	TINAGL1	4.49395	0	4.49395	0	2.24698	-4.45649	6.79715	-0.65564	0.512056	0.999952	Not DEG	GO:0006898,receptor-mediated endocytosis|GO:0006955,immune response|GO:0007155,cell adhesion|GO:0016197,endosomal transport|GO:0051603,proteolysis involved in cellular protein catabolic process	GO:0004197,cysteine-type endopeptidase activity|GO:0005044,scavenger receptor activity|GO:0005201,extracellular matrix structural constituent|GO:0005515,protein binding|GO:0030247,polysaccharide binding|GO:0043236,laminin binding	GO:0005576,extracellular region|GO:0005615,extracellular space|GO:0005615,extracellular space|GO:0005764,lysosome|GO:0031012,extracellular matrix|GO:0031012,extracellular matrix|GO:0070062,extracellular exosome
NM_001204410	SEC14L1	0	87.8959	0	87.8959	43.9479	9.05403	5.59022	1.61962	0.105314	0.999952	Not DEG	GO:0015871,choline transport|GO:0039536,negative regulation of RIG-I signaling pathway|GO:0045087,innate immune response|GO:0065009,regulation of molecular function	GO:0005515,protein binding|GO:0039552,RIG-I binding|GO:0098772,molecular function regulator	GO:0005737,cytoplasm|GO:0005737,cytoplasm|GO:0005794,Golgi apparatus|GO:0016021,integral component of membrane
NR_110541	HORMAD2-AS1	18.8746	37.8286	18.8746	37.8286	28.3516	1.00304	3.29786	0.30415	0.761014	0.999952	Not DEG
NM_001105244	PTPRM	0	14.4639	0	14.4639	7.23194	6.45066	6.77826	0.951669	0.341265	0.999952	Not DEG	GO:0001937,negative regulation of endothelial cell proliferation|GO:0006470,protein dephosphorylation|GO:0007156,homophilic cell adhesion via plasma membrane adhesion molecules|GO:0007165,signal transduction|GO:0010596,negative regulation of endothelial cell migration|GO:0010842,retina layer formation|GO:0016525,negative regulation of angiogenesis|GO:0031175,neuron projection development|GO:00311…	GO:0004725,protein tyrosine phosphatase activity|GO:0005001,transmembrane receptor protein tyrosine phosphatase activity|GO:0005515,protein binding|GO:0042802,identical protein binding|GO:0045296,cadherin binding	GO:0005737,cytoplasm|GO:0005886,plasma membrane|GO:0005887,integral component of plasma membrane|GO:0005911,cell-cell junction|GO:0005913,cell-cell adherens junction|GO:0030027,lamellipodium|GO:0048471,perinuclear region of cytoplasm	path:hsa04514 Cell adhesion molecules (CAMs) - Homo sapiens (human)|path:hsa04520 Adherens junction - Homo sapiens (human)
NM_001105247	ARMC5	63.8142	0	63.8142	0	31.9071	-8.28417	5.93358	-1.39615	0.162669	0.999952	Not DEG			GO:0005654,nucleoplasm|GO:0005737,cytoplasm|GO:0005737,cytoplasm|GO:0005829,cytosol|GO:0005925,focal adhesion
NR_110542	PIK3IP1-AS1	7.19033	0	7.19033	0	3.59516	-5.13451	6.78566	-0.756671	0.449247	0.999952	Not DEG
NM_001105248	TMC5	219.305	178.017	219.305	178.017	198.661	-0.300915	1.45307	-0.207089	0.83594	0.999952	Not DEG	GO:0006811,ion transport		GO:0016021,integral component of membrane|GO:0070062,extracellular exosome
NM_014488	RAB30	6.29154	5.56303	6.29154	5.56303	5.92728	-0.177486	6.08283	-0.0291782	0.976722	0.999952	Not DEG	GO:0007030,Golgi organization	GO:0003924,GTPase activity|GO:0005525,GTP binding	GO:0000139,Golgi membrane|GO:0005795,Golgi stack|GO:0005801,cis-Golgi network|GO:0005802,trans-Golgi network|GO:0031985,Golgi cisterna|GO:0043231,intracellular membrane-bounded organelle
NR_049780	ZNF837	39.5468	37.8286	39.5468	37.8286	38.6877	-0.0640617	2.84951	-0.0224816	0.982064	0.999952	Not DEG	GO:0006351,transcription, DNA-templated|GO:0006355,regulation of transcription, DNA-templated	GO:0003677,DNA binding|GO:0046872,metal ion binding	GO:0005634,nucleus
NR_110549	TCAF2P1	203.127	84.558	203.127	84.558	143.842	-1.26435	1.83709	-0.688235	0.491305	0.999952	Not DEG
NR_110548	AANAT	6.29154	0	6.29154	0	3.14577	-4.94188	6.7884	-0.727989	0.46662	0.999952	Not DEG	GO:0006474,N-terminal protein amino acid acetylation|GO:0007623,circadian rhythm|GO:0007623,circadian rhythm|GO:0009416,response to light stimulus|GO:0009648,photoperiodism|GO:0010043,response to zinc ion|GO:0030187,melatonin biosynthetic process|GO:0030187,melatonin biosynthetic process|GO:0030187,melatonin biosynthetic process|GO:0032868,response to insulin|GO:0034097,response to cytokine|GO:00…	GO:0004059,aralkylamine N-acetyltransferase activity|GO:0004059,aralkylamine N-acetyltransferase activity|GO:0004059,aralkylamine N-acetyltransferase activity|GO:0004060,arylamine N-acetyltransferase activity|GO:0005515,protein binding|GO:0071889,14-3-3 protein binding	GO:0005829,cytosol|GO:0005829,cytosol|GO:0048471,perinuclear region of cytoplasm	path:hsa00380 Tryptophan metabolism - Homo sapiens (human)|path:hsa01100 Metabolic pathways - Homo sapiens (human)
NR_106756	MIR6501	0.898791	1.11261	0.898791	1.11261	1.0057	0.307867	6.76645	0.0454991	0.963709	0.999952	Not DEG
NR_046253	FGD5-AS1	642.636	457.281	642.636	457.281	549.958	-0.490915	1.01302	-0.484604	0.627957	0.999952	Not DEG
NM_005118	TNFSF15	3.59516	0	3.59516	0	1.79758	-4.13458	6.8048	-0.607597	0.543455	0.999952	Not DEG	GO:0006915,apoptotic process|GO:0006919,activation of cysteine-type endopeptidase activity involved in apoptotic process|GO:0006955,immune response|GO:0007165,signal transduction|GO:0007250,activation of NF-kappaB-inducing kinase activity|GO:0010469,regulation of receptor activity|GO:0033209,tumor necrosis factor-mediated signaling pathway|GO:0042107,cytokine metabolic process	GO:0005102,receptor binding|GO:0005125,cytokine activity|GO:0005164,tumor necrosis factor receptor binding	GO:0005615,extracellular space|GO:0005622,intracellular|GO:0005886,plasma membrane|GO:0005886,plasma membrane|GO:0005887,integral component of plasma membrane|GO:0016021,integral component of membrane	path:hsa04060 Cytokine-cytokine receptor interaction - Homo sapiens (human)
NR_027622	LOC100128164	18.8746	73.432	18.8746	73.432	46.1533	1.95996	2.91391	0.672624	0.501187	0.999952	Not DEG
NR_027624	BZW2	225.597	0	225.597	0	112.798	-10.1061	4.74675	-2.12905	0.0332502	0.88649	Down	GO:0007399,nervous system development|GO:0030154,cell differentiation	GO:0005515,protein binding|GO:0045296,cadherin binding	GO:0005737,cytoplasm|GO:0016020,membrane
NR_027626	CMAHP	0	40.0538	0	40.0538	20.0269	7.92009	6.70387	1.18142	0.237436	0.999952	Not DEG	GO:0030111,regulation of Wnt signaling pathway	GO:0030338,CMP-N-acetylneuraminate monooxygenase activity	GO:0005634,nucleus|GO:0005737,cytoplasm|GO:0005856,cytoskeleton|GO:0016020,membrane
NM_020883	ZSWIM5	87.1827	41.1664	87.1827	41.1664	64.1746	-1.08255	2.41906	-0.447509	0.654508	0.999952	Not DEG		GO:0008270,zinc ion binding	GO:0005615,extracellular space
NM_020884	MYH7B	186.05	120.161	186.05	120.161	153.106	-0.630702	1.66058	-0.379808	0.704088	0.999952	Not DEG		GO:0003774,motor activity|GO:0005515,protein binding|GO:0005524,ATP binding|GO:0051015,actin filament binding	GO:0016020,membrane|GO:0032982,myosin filament|GO:0097512,cardiac myofibril	path:hsa04530 Tight junction - Homo sapiens (human)
NM_020889	PHF12	209.418	360.484	209.418	360.484	284.951	0.783554	1.34367	0.583144	0.559797	0.999952	Not DEG	GO:0000122,negative regulation of transcription from RNA polymerase II promoter|GO:0006351,transcription, DNA-templated|GO:0045892,negative regulation of transcription, DNA-templated	GO:0000977,RNA polymerase II regulatory region sequence-specific DNA binding|GO:0001106,RNA polymerase II transcription corepressor activity|GO:0001222,transcription corepressor binding|GO:0003682,chromatin binding|GO:0005515,protein binding|GO:0035091,phosphatidylinositol binding|GO:0042393,histone binding|GO:0046872,metal ion binding	GO:0005634,nucleus|GO:0005654,nucleoplasm|GO:0016580,Sin3 complex|GO:0017053,transcriptional repressor complex
NM_020888	KIAA1522	5311.85	5474.02	5311.85	5474.02	5392.94	0.043387	0.53384	0.0812733	0.935225	0.999952	Not DEG	GO:0030154,cell differentiation
NM_001289931	ZNF718	88.0815	103.472	88.0815	103.472	95.7769	0.232346	1.96226	0.118407	0.905745	0.999952	Not DEG	GO:0006351,transcription, DNA-templated|GO:0006355,regulation of transcription, DNA-templated	GO:0003677,DNA binding|GO:0046872,metal ion binding	GO:0005634,nucleus
NM_001289936	ERBB2	378.391	537.389	378.391	537.389	457.89	0.506092	1.08127	0.468052	0.639747	0.999952	Not DEG	GO:0000165,MAPK cascade|GO:0001934,positive regulation of protein phosphorylation|GO:0006351,transcription, DNA-templated|GO:0006357,regulation of transcription from RNA polymerase II promoter|GO:0006468,protein phosphorylation|GO:0007165,signal transduction|GO:0007166,cell surface receptor signaling pathway|GO:0007167,enzyme linked receptor protein signaling pathway|GO:0007169,transmembrane rece…	GO:0001042,RNA polymerase I core binding|GO:0004713,protein tyrosine kinase activity|GO:0004713,protein tyrosine kinase activity|GO:0004713,protein tyrosine kinase activity|GO:0004714,transmembrane receptor protein tyrosine kinase activity|GO:0004716,signal transducer, downstream of receptor, with protein tyrosine kinase activity|GO:0004888,transmembrane signaling receptor activity|GO:0005088,Ras…	GO:0005634,nucleus|GO:0005829,cytosol|GO:0005886,plasma membrane|GO:0005886,plasma membrane|GO:0005886,plasma membrane|GO:0010008,endosome membrane|GO:0016021,integral component of membrane|GO:0016323,basolateral plasma membrane|GO:0016324,apical plasma membrane|GO:0043209,myelin sheath|GO:0043235,receptor complex|GO:0043235,receptor complex|GO:0048471,perinuclear region of cytoplasm	path:hsa01521 EGFR tyrosine kinase inhibitor resistance - Homo sapiens (human)|path:hsa01522 Endocrine resistance - Homo sapiens (human)|path:hsa01524 Platinum drug resistance - Homo sapiens (human)|path:hsa04012 ErbB signaling pathway - Homo sapiens (human)|path:hsa04020 Calcium signaling pathway - Homo sapiens (human)|path:hsa04066 HIF-1 signaling pathway - Homo sapiens (human)|path:hsa04510 Fo…
NM_001289934	LRCH4	92.5755	0	92.5755	0	46.2877	-8.82096	5.48567	-1.608	0.107835	0.999952	Not DEG	GO:0007165,signal transduction|GO:0007399,nervous system development|GO:0045199,maintenance of epithelial cell apical/basal polarity	GO:0005515,protein binding	GO:0005737,cytoplasm|GO:0016323,basolateral plasma membrane|GO:0016605,PML body
NM_001256877	KANK1	37.7492	196.931	37.7492	196.931	117.34	2.38317	2.26505	1.05215	0.292731	0.999952	Not DEG	GO:0006351,transcription, DNA-templated|GO:0006355,regulation of transcription, DNA-templated|GO:0010977,negative regulation of neuron projection development|GO:0030177,positive regulation of Wnt signaling pathway|GO:0030336,negative regulation of cell migration|GO:0030837,negative regulation of actin filament polymerization|GO:0035024,negative regulation of Rho protein signal transduction|GO:003…	GO:0005515,protein binding|GO:0008013,beta-catenin binding	GO:0005634,nucleus|GO:0005737,cytoplasm|GO:0005886,plasma membrane|GO:0032587,ruffle membrane
NM_005113	GOLGA5	2682.89	3239.91	2682.89	3239.91	2961.4	0.272167	0.616649	0.441364	0.658949	0.999952	Not DEG	GO:0000301,retrograde transport, vesicle recycling within Golgi|GO:0007030,Golgi organization|GO:0048193,Golgi vesicle transport	GO:0017137,Rab GTPase binding|GO:0042803,protein homodimerization activity	GO:0000139,Golgi membrane|GO:0000139,Golgi membrane|GO:0005794,Golgi apparatus|GO:0005801,cis-Golgi network|GO:0016020,membrane|GO:0016021,integral component of membrane|GO:0030133,transport vesicle|GO:0031985,Golgi cisterna
NM_181873	MTMR11	102.462	74.5446	102.462	74.5446	88.5034	-0.4589	2.04608	-0.224283	0.822537	0.999952	Not DEG			GO:0070062,extracellular exosome
NM_181871	PKLR	118.64	106.81	118.64	106.81	112.725	-0.151535	1.82926	-0.0828391	0.933979	0.999952	Not DEG	GO:0001666,response to hypoxia|GO:0006096,glycolytic process|GO:0006754,ATP biosynthetic process|GO:0007584,response to nutrient|GO:0009408,response to heat|GO:0009749,response to glucose|GO:0010226,response to lithium ion|GO:0032869,cellular response to insulin stimulus|GO:0033198,response to ATP|GO:0042866,pyruvate biosynthetic process|GO:0051591,response to cAMP|GO:0061621,canonical glycolysis…	GO:0000287,magnesium ion binding|GO:0004743,pyruvate kinase activity|GO:0004743,pyruvate kinase activity|GO:0004743,pyruvate kinase activity|GO:0005524,ATP binding|GO:0016301,kinase activity|GO:0030955,potassium ion binding	GO:0005737,cytoplasm|GO:0005829,cytosol|GO:0070062,extracellular exosome	path:hsa00010 Glycolysis / Gluconeogenesis - Homo sapiens (human)|path:hsa00230 Purine metabolism - Homo sapiens (human)|path:hsa00620 Pyruvate metabolism - Homo sapiens (human)|path:hsa01100 Metabolic pathways - Homo sapiens (human)|path:hsa01200 Carbon metabolism - Homo sapiens (human)|path:hsa01230 Biosynthesis of amino acids - Homo sapiens (human)|path:hsa04910 Insulin signaling pathway - Hom…
NM_001287189	ODC1	1007.54	764.36	1007.54	764.36	885.952	-0.398515	0.852688	-0.467364	0.64024	0.999952	Not DEG	GO:0001822,kidney development|GO:0006521,regulation of cellular amino acid metabolic process|GO:0006595,polyamine metabolic process|GO:0008284,positive regulation of cell proliferation|GO:0009615,response to virus|GO:0033387,putrescine biosynthetic process from ornithine|GO:0033387,putrescine biosynthetic process from ornithine|GO:0033387,putrescine biosynthetic process from ornithine|GO:0042176,…	GO:0004586,ornithine decarboxylase activity|GO:0004586,ornithine decarboxylase activity|GO:0004586,ornithine decarboxylase activity|GO:0005515,protein binding|GO:0042803,protein homodimerization activity	GO:0005575,cellular_component|GO:0005737,cytoplasm|GO:0005737,cytoplasm|GO:0005829,cytosol|GO:0048471,perinuclear region of cytoplasm	path:hsa00330 Arginine and proline metabolism - Homo sapiens (human)|path:hsa00480 Glutathione metabolism - Homo sapiens (human)|path:hsa01100 Metabolic pathways - Homo sapiens (human)
NM_001287188	ODC1	206.722	599.695	206.722	599.695	403.208	1.53654	1.41868	1.08307	0.278775	0.999952	Not DEG	GO:0001822,kidney development|GO:0006521,regulation of cellular amino acid metabolic process|GO:0006595,polyamine metabolic process|GO:0008284,positive regulation of cell proliferation|GO:0009615,response to virus|GO:0033387,putrescine biosynthetic process from ornithine|GO:0033387,putrescine biosynthetic process from ornithine|GO:0033387,putrescine biosynthetic process from ornithine|GO:0042176,…	GO:0004586,ornithine decarboxylase activity|GO:0004586,ornithine decarboxylase activity|GO:0004586,ornithine decarboxylase activity|GO:0005515,protein binding|GO:0042803,protein homodimerization activity	GO:0005575,cellular_component|GO:0005737,cytoplasm|GO:0005737,cytoplasm|GO:0005829,cytosol|GO:0048471,perinuclear region of cytoplasm	path:hsa00330 Arginine and proline metabolism - Homo sapiens (human)|path:hsa00480 Glutathione metabolism - Homo sapiens (human)|path:hsa01100 Metabolic pathways - Homo sapiens (human)
NM_005899	NBR1	3511.58	5110.2	3511.58	5110.2	4310.89	0.541263	0.655479	0.825752	0.408945	0.999952	Not DEG	GO:0016236,macroautophagy|GO:0030500,regulation of bone mineralization|GO:0032872,regulation of stress-activated MAPK cascade|GO:0045668,negative regulation of osteoblast differentiation|GO:0051259,protein oligomerization	GO:0005515,protein binding|GO:0008270,zinc ion binding|GO:0043130,ubiquitin binding|GO:0051019,mitogen-activated protein kinase binding	GO:0000407,pre-autophagosomal structure|GO:0005654,nucleoplasm|GO:0005739,mitochondrion|GO:0005764,lysosome|GO:0005770,late endosome|GO:0005776,autophagosome|GO:0005776,autophagosome|GO:0005829,cytosol|GO:0016020,membrane|GO:0016604,nuclear body|GO:0031430,M band|GO:0043231,intracellular membrane-bounded organelle|GO:0070062,extracellular exosome	path:hsa04137 Mitophagy - animal - Homo sapiens (human)
NM_006295_4	VARS	1424.58	1369.62	1424.58	1369.62	1397.1	-0.0567644	0.7024	-0.080815	0.935589	0.999952	Not DEG	GO:0006418,tRNA aminoacylation for protein translation|GO:0006438,valyl-tRNA aminoacylation|GO:0006450,regulation of translational fidelity	GO:0002161,aminoacyl-tRNA editing activity|GO:0004832,valine-tRNA ligase activity|GO:0004832,valine-tRNA ligase activity|GO:0005515,protein binding|GO:0005524,ATP binding|GO:0016874,ligase activity	GO:0005739,mitochondrion|GO:0005829,cytosol|GO:0005829,cytosol	path:hsa00970 Aminoacyl-tRNA biosynthesis - Homo sapiens (human)
NM_005117	FGF19	4.49395	0	4.49395	0	2.24698	-4.45649	6.79715	-0.65564	0.512056	0.999952	Not DEG	GO:0000165,MAPK cascade|GO:0001755,neural crest cell migration|GO:0001934,positive regulation of protein phosphorylation|GO:0007399,nervous system development|GO:0007507,heart development|GO:0008284,positive regulation of cell proliferation|GO:0008543,fibroblast growth factor receptor signaling pathway|GO:0008543,fibroblast growth factor receptor signaling pathway|GO:0008543,fibroblast growth fac…	GO:0005088,Ras guanyl-nucleotide exchange factor activity|GO:0005104,fibroblast growth factor receptor binding|GO:0005515,protein binding|GO:0008083,growth factor activity|GO:0016303,1-phosphatidylinositol-3-kinase activity|GO:0046934,phosphatidylinositol-4,5-bisphosphate 3-kinase activity	GO:0005576,extracellular region|GO:0005622,intracellular	path:hsa04010 MAPK signaling pathway - Homo sapiens (human)|path:hsa04014 Ras signaling pathway - Homo sapiens (human)|path:hsa04015 Rap1 signaling pathway - Homo sapiens (human)|path:hsa04151 PI3K-Akt signaling pathway - Homo sapiens (human)|path:hsa04810 Regulation of actin cytoskeleton - Homo sapiens (human)|path:hsa05200 Pathways in cancer - Homo sapiens (human)|path:hsa05218 Melanoma - Homo …
NM_005093	CBFA2T2	494.335	381.624	494.335	381.624	437.979	-0.373332	1.07395	-0.347624	0.728122	0.999952	Not DEG	GO:0000122,negative regulation of transcription from RNA polymerase II promoter|GO:0006351,transcription, DNA-templated|GO:0010976,positive regulation of neuron projection development|GO:0010977,negative regulation of neuron projection development|GO:0045746,negative regulation of Notch signaling pathway|GO:0045892,negative regulation of transcription, DNA-templated|GO:0060575,intestinal epitheli…	GO:0003700,DNA binding transcription factor activity|GO:0003714,transcription corepressor activity|GO:0003714,transcription corepressor activity|GO:0005515,protein binding|GO:0046872,metal ion binding	GO:0005634,nucleus
NM_005115	MVP	0	153.54	0	153.54	76.7698	9.85881	5.06479	1.94654	0.0515899	0.970799	Not DEG	GO:0015031,protein transport|GO:0023057,negative regulation of signaling|GO:0031953,negative regulation of protein autophosphorylation|GO:0038127,ERBB signaling pathway|GO:0043312,neutrophil degranulation|GO:0051028,mRNA transport|GO:0061099,negative regulation of protein tyrosine kinase activity	GO:0005515,protein binding|GO:0019901,protein kinase binding|GO:0019903,protein phosphatase binding|GO:0042802,identical protein binding	GO:0005576,extracellular region|GO:0005634,nucleus|GO:0005643,nuclear pore|GO:0005737,cytoplasm|GO:0005829,cytosol|GO:0005856,cytoskeleton|GO:0016020,membrane|GO:0030529,intracellular ribonucleoprotein complex|GO:0034774,secretory granule lumen|GO:0048471,perinuclear region of cytoplasm|GO:0070062,extracellular exosome|GO:1904813,ficolin-1-rich granule lumen
NM_005895	GOLGA3	7056.41	7675.87	7056.41	7675.87	7366.14	0.121398	0.52146	0.232803	0.815914	0.999952	Not DEG	GO:0006891,intra-Golgi vesicle-mediated transport|GO:0007283,spermatogenesis	GO:0005215,transporter activity|GO:0005515,protein binding|GO:0045296,cadherin binding	GO:0000139,Golgi membrane|GO:0005634,nucleus|GO:0005654,nucleoplasm|GO:0005730,nucleolus|GO:0005794,Golgi apparatus|GO:0005829,cytosol|GO:0016020,membrane|GO:0017119,Golgi transport complex|GO:0032580,Golgi cisterna membrane|GO:0090498,extrinsic component of Golgi membrane
NM_058181	YBEY	131.223	18.9143	131.223	18.9143	75.0689	-2.79443	2.69362	-1.03742	0.299538	0.999952	Not DEG	GO:0006364,rRNA processing|GO:0006508,proteolysis|GO:0090305,nucleic acid phosphodiester bond hydrolysis	GO:0004222,metalloendopeptidase activity|GO:0004519,endonuclease activity|GO:0046872,metal ion binding	GO:0005634,nucleus|GO:0005739,mitochondrion
NM_058180	C21orf58	979.682	295.953	979.682	295.953	637.818	-1.72693	1.33923	-1.2895	0.197224	0.999952	Not DEG
NM_001198721	PRR5	35.9516	36.716	35.9516	36.716	36.3338	0.0303728	2.92301	0.0103909	0.991709	0.999952	Not DEG	GO:0007049,cell cycle|GO:0014068,positive regulation of phosphatidylinositol 3-kinase signaling|GO:0032148,activation of protein kinase B activity|GO:0038203,TORC2 signaling		GO:0005829,cytosol|GO:0031932,TORC2 complex	path:hsa04150 mTOR signaling pathway - Homo sapiens (human)
NM_170708	LMNA	492.537	0	492.537	0	246.269	-11.2326	4.35832	-2.57727	0.00995848	0.697588	Down	GO:0007077,mitotic nuclear envelope disassembly|GO:0007084,mitotic nuclear envelope reassembly|GO:0008285,negative regulation of cell proliferation|GO:0030334,regulation of cell migration|GO:0030951,establishment or maintenance of microtubule cytoskeleton polarity|GO:0034504,protein localization to nucleus|GO:0035105,sterol regulatory element binding protein import into nucleus|GO:0036498,IRE1-me…	GO:0005198,structural molecule activity|GO:0005515,protein binding	GO:0005634,nucleus|GO:0005635,nuclear envelope|GO:0005635,nuclear envelope|GO:0005635,nuclear envelope|GO:0005638,lamin filament|GO:0005654,nucleoplasm|GO:0005654,nucleoplasm|GO:0005829,cytosol|GO:0016607,nuclear speck|GO:0031012,extracellular matrix|GO:0031965,nuclear membrane	path:hsa04210 Apoptosis - Homo sapiens (human)|path:hsa05410 Hypertrophic cardiomyopathy (HCM) - Homo sapiens (human)|path:hsa05412 Arrhythmogenic right ventricular cardiomyopathy (ARVC) - Homo sapiens (human)|path:hsa05414 Dilated cardiomyopathy - Homo sapiens (human)
NM_170709	SGK3	86.2839	0	86.2839	0	43.142	-8.71942	5.56283	-1.56744	0.117012	0.999952	Not DEG	GO:0001558,regulation of cell growth|GO:0006468,protein phosphorylation|GO:0006950,response to stress|GO:0018105,peptidyl-serine phosphorylation|GO:0030334,regulation of cell migration|GO:0032411,positive regulation of transporter activity|GO:0034220,ion transmembrane transport|GO:0035556,intracellular signal transduction|GO:0042127,regulation of cell proliferation|GO:0042981,regulation of apopto…	GO:0004672,protein kinase activity|GO:0004674,protein serine/threonine kinase activity|GO:0005246,calcium channel regulator activity|GO:0005515,protein binding|GO:0005524,ATP binding|GO:0015459,potassium channel regulator activity|GO:0017080,sodium channel regulator activity|GO:0017081,chloride channel regulator activity|GO:0035091,phosphatidylinositol binding	GO:0005769,early endosome|GO:0005829,cytosol|GO:0031410,cytoplasmic vesicle|GO:0055037,recycling endosome	path:hsa04068 FoxO signaling pathway - Homo sapiens (human)|path:hsa04151 PI3K-Akt signaling pathway - Homo sapiens (human)
NM_030631	SLC25A21	1225.05	1437.49	1225.05	1437.49	1331.27	0.230708	0.729276	0.316352	0.751735	0.999952	Not DEG	GO:0006554,lysine catabolic process|GO:0006835,dicarboxylic acid transport|GO:0006839,mitochondrial transport|GO:0015742,alpha-ketoglutarate transport|GO:0055085,transmembrane transport	GO:0005310,dicarboxylic acid transmembrane transporter activity|GO:0015139,alpha-ketoglutarate transmembrane transporter activity	GO:0005743,mitochondrial inner membrane|GO:0005743,mitochondrial inner membrane|GO:0016021,integral component of membrane
NM_030630	HID1	184.252	124.612	184.252	124.612	154.432	-0.564228	1.64428	-0.343146	0.731489	0.999952	Not DEG	GO:0006886,intracellular protein transport|GO:0031001,response to brefeldin A	GO:0005515,protein binding	GO:0000138,Golgi trans cisterna|GO:0005737,cytoplasm|GO:0005794,Golgi apparatus|GO:0005797,Golgi medial cisterna|GO:0005829,cytosol|GO:0005881,cytoplasmic microtubule|GO:0070062,extracellular exosome|GO:0090498,extrinsic component of Golgi membrane
NM_030637	DDHD1	769.365	2770.39	769.365	2770.39	1769.88	1.84835	1.18059	1.56561	0.117439	0.999952	Not DEG	GO:0006654,phosphatidic acid biosynthetic process|GO:0016042,lipid catabolic process|GO:0090141,positive regulation of mitochondrial fission	GO:0004620,phospholipase activity|GO:0046872,metal ion binding	GO:0005737,cytoplasm|GO:0005829,cytosol
NM_030636	EEPD1	268.738	236.985	268.738	236.985	252.862	-0.1814	1.30663	-0.13883	0.889585	0.999952	Not DEG	GO:0006281,DNA repair	GO:0003677,DNA binding
NM_030634	ZNF436	1220.56	1129.29	1220.56	1129.29	1174.93	-0.112116	0.74199	-0.151102	0.879896	0.999952	Not DEG	GO:0006351,transcription, DNA-templated|GO:0006355,regulation of transcription, DNA-templated	GO:0003677,DNA binding|GO:0003700,DNA binding transcription factor activity|GO:0005515,protein binding|GO:0046872,metal ion binding	GO:0005654,nucleoplasm|GO:0005829,cytosol
NM_003259	ICAM5	1895.55	1643.32	1895.55	1643.32	1769.43	-0.206002	0.674041	-0.305622	0.759893	0.999952	Not DEG	GO:0006909,phagocytosis|GO:0007155,cell adhesion|GO:0030198,extracellular matrix organization|GO:0050776,regulation of immune response|GO:0098609,cell-cell adhesion	GO:0005178,integrin binding|GO:0005515,protein binding	GO:0005886,plasma membrane|GO:0005887,integral component of plasma membrane
NR_110458	HAGLR	3.59516	5.56303	3.59516	5.56303	4.5791	0.629826	6.52376	0.0965433	0.923089	0.999952	Not DEG
NM_001311168	NDUFB9	71.0045	103.472	71.0045	103.472	87.2384	0.543274	2.06654	0.26289	0.792635	0.999952	Not DEG	GO:0006120,mitochondrial electron transport, NADH to ubiquinone|GO:0006120,mitochondrial electron transport, NADH to ubiquinone|GO:0007605,sensory perception of sound|GO:0032981,mitochondrial respiratory chain complex I assembly|GO:0032981,mitochondrial respiratory chain complex I assembly	GO:0005515,protein binding|GO:0008137,NADH dehydrogenase (ubiquinone) activity	GO:0005739,mitochondrion|GO:0005743,mitochondrial inner membrane|GO:0005747,mitochondrial respiratory chain complex I|GO:0005747,mitochondrial respiratory chain complex I|GO:0070062,extracellular exosome	path:hsa00190 Oxidative phosphorylation - Homo sapiens (human)|path:hsa01100 Metabolic pathways - Homo sapiens (human)|path:hsa04723 Retrograde endocannabinoid signaling - Homo sapiens (human)|path:hsa04932 Non-alcoholic fatty liver disease (NAFLD) - Homo sapiens (human)|path:hsa05010 Alzheimer's disease - Homo sapiens (human)|path:hsa05012 Parkinson's disease - Homo sapiens (human)|path:hsa05016…
NM_001270879	MPC1	493.436	1377.41	493.436	1377.41	935.421	1.48102	1.16858	1.26737	0.205022	0.999952	Not DEG	GO:0008150,biological_process|GO:0061732,mitochondrial acetyl-CoA biosynthetic process from pyruvate|GO:1990830,cellular response to leukemia inhibitory factor	GO:0003674,molecular_function|GO:0050833,pyruvate transmembrane transporter activity	GO:0005575,cellular_component|GO:0005739,mitochondrion|GO:0031305,integral component of mitochondrial inner membrane
NM_022553_4	VPS52	559.947	299.291	559.947	299.291	429.619	-0.903733	1.20504	-0.749959	0.45328	0.999952	Not DEG	GO:0006896,Golgi to vacuole transport|GO:0007041,lysosomal transport|GO:0010668,ectodermal cell differentiation|GO:0015031,protein transport|GO:0032456,endocytic recycling|GO:0042147,retrograde transport, endosome to Golgi|GO:0048611,embryonic ectodermal digestive tract development	GO:0005515,protein binding|GO:0017137,Rab GTPase binding|GO:0019905,syntaxin binding	GO:0000938,GARP complex|GO:0005794,Golgi apparatus|GO:0005829,cytosol|GO:0010008,endosome membrane|GO:0016020,membrane|GO:0032588,trans-Golgi network membrane|GO:0048471,perinuclear region of cytoplasm|GO:0055037,recycling endosome|GO:1990745,EARP complex
NM_001270876	MEAF6	201.329	383.849	201.329	383.849	292.589	0.930988	1.3686	0.680247	0.496348	0.999952	Not DEG	GO:0006351,transcription, DNA-templated|GO:0006355,regulation of transcription, DNA-templated|GO:0043968,histone H2A acetylation|GO:0043981,histone H4-K5 acetylation|GO:0043982,histone H4-K8 acetylation|GO:0043983,histone H4-K12 acetylation|GO:0043984,histone H4-K16 acetylation|GO:0044154,histone H3-K14 acetylation|GO:1901796,regulation of signal transduction by p53 class mediator	GO:0005515,protein binding	GO:0000776,kinetochore|GO:0000777,condensed chromosome kinetochore|GO:0005654,nucleoplasm|GO:0005654,nucleoplasm|GO:0005730,nucleolus|GO:0005829,cytosol|GO:0016604,nuclear body|GO:0035267,NuA4 histone acetyltransferase complex|GO:0070776,MOZ/MORF histone acetyltransferase complex
NM_001270875	MEAF6	1336.5	1651.11	1336.5	1651.11	1493.8	0.304974	0.720396	0.423342	0.672046	0.999952	Not DEG	GO:0006351,transcription, DNA-templated|GO:0006355,regulation of transcription, DNA-templated|GO:0043968,histone H2A acetylation|GO:0043981,histone H4-K5 acetylation|GO:0043982,histone H4-K8 acetylation|GO:0043983,histone H4-K12 acetylation|GO:0043984,histone H4-K16 acetylation|GO:0044154,histone H3-K14 acetylation|GO:1901796,regulation of signal transduction by p53 class mediator	GO:0005515,protein binding	GO:0000776,kinetochore|GO:0000777,condensed chromosome kinetochore|GO:0005654,nucleoplasm|GO:0005654,nucleoplasm|GO:0005730,nucleolus|GO:0005829,cytosol|GO:0016604,nuclear body|GO:0035267,NuA4 histone acetyltransferase complex|GO:0070776,MOZ/MORF histone acetyltransferase complex
NM_001270873	GABRG3	82.6888	51.1799	82.6888	51.1799	66.9343	-0.692094	2.31942	-0.298392	0.765404	0.999952	Not DEG	GO:0007214,gamma-aminobutyric acid signaling pathway|GO:0042493,response to drug|GO:1902476,chloride transmembrane transport	GO:0004890,GABA-A receptor activity|GO:0005230,extracellular ligand-gated ion channel activity|GO:0005254,chloride channel activity	GO:0005886,plasma membrane|GO:0030054,cell junction|GO:0034707,chloride channel complex|GO:0045211,postsynaptic membrane	path:hsa04080 Neuroactive ligand-receptor interaction - Homo sapiens (human)|path:hsa04723 Retrograde endocannabinoid signaling - Homo sapiens (human)|path:hsa04727 GABAergic synapse - Homo sapiens (human)|path:hsa05032 Morphine addiction - Homo sapiens (human)|path:hsa05033 Nicotine addiction - Homo sapiens (human)
NM_006270	RRAS	842.167	619.721	842.167	619.721	730.944	-0.442482	0.914011	-0.484111	0.628307	0.999952	Not DEG	GO:0002521,leukocyte differentiation|GO:0007265,Ras protein signal transduction|GO:0030336,negative regulation of cell migration|GO:0045766,positive regulation of angiogenesis|GO:0051896,regulation of protein kinase B signaling|GO:0060325,face morphogenesis|GO:0070372,regulation of ERK1 and ERK2 cascade	GO:0003924,GTPase activity|GO:0003924,GTPase activity|GO:0005515,protein binding|GO:0005525,GTP binding|GO:0019003,GDP binding|GO:0019003,GDP binding|GO:0032403,protein complex binding	GO:0005622,intracellular|GO:0005886,plasma membrane|GO:0005925,focal adhesion|GO:0070062,extracellular exosome	path:hsa04010 MAPK signaling pathway - Homo sapiens (human)|path:hsa04014 Ras signaling pathway - Homo sapiens (human)|path:hsa04015 Rap1 signaling pathway - Homo sapiens (human)|path:hsa04024 cAMP signaling pathway - Homo sapiens (human)|path:hsa04072 Phospholipase D signaling pathway - Homo sapiens (human)|path:hsa04137 Mitophagy - animal - Homo sapiens (human)|path:hsa04140 Autophagy - animal …
NM_001329402	VMP1	3022.63	0	3022.63	0	1511.32	-13.8495	6.76651	-2.04677	0.040681	0.922927	Down	GO:0006887,exocytosis|GO:0006914,autophagy|GO:0007029,endoplasmic reticulum organization|GO:0007030,Golgi organization|GO:0007566,embryo implantation|GO:0034329,cell junction assembly|GO:0098609,cell-cell adhesion	GO:0005515,protein binding	GO:0000407,pre-autophagosomal structure|GO:0000421,autophagosome membrane|GO:0005730,nucleolus|GO:0005783,endoplasmic reticulum|GO:0005886,plasma membrane|GO:0016020,membrane|GO:0016021,integral component of membrane|GO:0033116,endoplasmic reticulum-Golgi intermediate compartment membrane	path:hsa04140 Autophagy - animal - Homo sapiens (human)
NM_001329401	VMP1	355.022	733.207	355.022	733.207	544.115	1.04632	1.16715	0.896474	0.37	0.999952	Not DEG	GO:0006887,exocytosis|GO:0006914,autophagy|GO:0007029,endoplasmic reticulum organization|GO:0007030,Golgi organization|GO:0007566,embryo implantation|GO:0034329,cell junction assembly|GO:0098609,cell-cell adhesion	GO:0005515,protein binding	GO:0000407,pre-autophagosomal structure|GO:0000421,autophagosome membrane|GO:0005730,nucleolus|GO:0005783,endoplasmic reticulum|GO:0005886,plasma membrane|GO:0016020,membrane|GO:0016021,integral component of membrane|GO:0033116,endoplasmic reticulum-Golgi intermediate compartment membrane	path:hsa04140 Autophagy - animal - Homo sapiens (human)
NM_001193380	IL17RE	0	46.7294	0	46.7294	23.3647	8.1425	6.44247	1.26388	0.206273	0.999952	Not DEG	GO:0006954,inflammatory response|GO:0019221,cytokine-mediated signaling pathway|GO:0097398,cellular response to interleukin-17	GO:0005515,protein binding|GO:0030368,interleukin-17 receptor activity	GO:0005576,extracellular region|GO:0005737,cytoplasm|GO:0005886,plasma membrane|GO:0005887,integral component of plasma membrane	path:hsa04060 Cytokine-cytokine receptor interaction - Homo sapiens (human)|path:hsa04657 IL-17 signaling pathway - Homo sapiens (human)
NM_213568	SLC39A3	1259.21	1810.21	1259.21	1810.21	1534.71	0.523645	0.768755	0.68116	0.49577	0.999952	Not DEG	GO:0000902,cell morphogenesis|GO:0001701,in utero embryonic development|GO:0043029,T cell homeostasis|GO:0048701,embryonic cranial skeleton morphogenesis|GO:0060173,limb development|GO:0071577,zinc II ion transmembrane transport	GO:0005385,zinc ion transmembrane transporter activity|GO:0005385,zinc ion transmembrane transporter activity	GO:0005886,plasma membrane|GO:0016020,membrane|GO:0016021,integral component of membrane
NM_003258	TK1	2987.58	2353.16	2987.58	2353.16	2670.37	-0.344375	0.644359	-0.534446	0.593033	0.999952	Not DEG	GO:0006139,nucleobase-containing compound metabolic process|GO:0006259,DNA metabolic process|GO:0009157,deoxyribonucleoside monophosphate biosynthetic process|GO:0009165,nucleotide biosynthetic process|GO:0016310,phosphorylation|GO:0043097,pyrimidine nucleoside salvage|GO:0046104,thymidine metabolic process|GO:0051289,protein homotetramerization|GO:0071897,DNA biosynthetic process	GO:0004797,thymidine kinase activity|GO:0005515,protein binding|GO:0005524,ATP binding|GO:0008270,zinc ion binding|GO:0019206,nucleoside kinase activity|GO:0042802,identical protein binding	GO:0005829,cytosol	path:hsa00240 Pyrimidine metabolism - Homo sapiens (human)|path:hsa00983 Drug metabolism - other enzymes - Homo sapiens (human)|path:hsa01100 Metabolic pathways - Homo sapiens (human)
NM_001354152	MIA2	0	102.36	0	102.36	51.1799	9.27383	5.42877	1.70827	0.0875855	0.999952	Not DEG	GO:0006888,ER to Golgi vesicle-mediated transport|GO:0006888,ER to Golgi vesicle-mediated transport|GO:0032527,protein exit from endoplasmic reticulum|GO:0035459,cargo loading into vesicle|GO:0043085,positive regulation of catalytic activity|GO:0070973,protein localization to endoplasmic reticulum exit site|GO:1905097,regulation of guanyl-nucleotide exchange factor activity	GO:0005515,protein binding|GO:0008047,enzyme activator activity	GO:0005789,endoplasmic reticulum membrane|GO:0005789,endoplasmic reticulum membrane|GO:0016020,membrane|GO:0016021,integral component of membrane|GO:0070971,endoplasmic reticulum exit site
NM_001351669	ZNF100	459.282	746.558	459.282	746.558	602.92	0.700878	1.0347	0.677374	0.498169	0.999952	Not DEG	GO:0006351,transcription, DNA-templated|GO:0006355,regulation of transcription, DNA-templated	GO:0003677,DNA binding|GO:0046872,metal ion binding	GO:0005634,nucleus
NM_021046	KRTAP5-8	0	5.56303	0	5.56303	2.78151	5.07221	6.79712	0.746229	0.455529	0.999952	Not DEG	GO:0008150,biological_process|GO:0031424,keratinization	GO:0030280,structural constituent of epidermis	GO:0005829,cytosol|GO:0045095,keratin filament
NM_021044	DHH	269.637	184.693	269.637	184.693	227.165	-0.545885	1.40987	-0.387189	0.698616	0.999952	Not DEG	GO:0001649,osteoblast differentiation|GO:0006508,proteolysis|GO:0007224,smoothened signaling pathway|GO:0007267,cell-cell signaling|GO:0007286,spermatid development|GO:0030238,male sex determination|GO:0032355,response to estradiol|GO:0033327,Leydig cell differentiation|GO:0042552,myelination|GO:0043627,response to estrogen|GO:0050810,regulation of steroid biosynthetic process	GO:0005113,patched binding|GO:0005509,calcium ion binding|GO:0005515,protein binding|GO:0008233,peptidase activity|GO:0008270,zinc ion binding	GO:0005615,extracellular space|GO:0005886,plasma membrane	path:hsa04340 Hedgehog signaling pathway - Homo sapiens (human)
NM_021045	ZNF248	145.604	205.832	145.604	205.832	175.718	0.499424	1.55166	0.321863	0.747556	0.999952	Not DEG	GO:0006351,transcription, DNA-templated|GO:0006355,regulation of transcription, DNA-templated	GO:0003677,DNA binding|GO:0046872,metal ion binding	GO:0005634,nucleus
NM_173518	MCMDC2	233.686	275.926	233.686	275.926	254.806	0.23972	1.30686	0.183432	0.854459	0.999952	Not DEG	GO:0006270,DNA replication initiation|GO:0007130,synaptonemal complex assembly|GO:0007283,spermatogenesis|GO:0042140,late meiotic recombination nodule assembly|GO:0048477,oogenesis|GO:1990918,double-strand break repair involved in meiotic recombination	GO:0003677,DNA binding|GO:0005524,ATP binding
NM_173519	CLVS1	10.7855	13.3513	10.7855	13.3513	12.0684	0.307914	4.562	0.0674954	0.946187	0.999952	Not DEG	GO:0006810,transport|GO:0007040,lysosome organization	GO:0005215,transporter activity|GO:0080025,phosphatidylinositol-3,5-bisphosphate binding	GO:0005768,endosome|GO:0005802,trans-Golgi network|GO:0030136,clathrin-coated vesicle|GO:0030669,clathrin-coated endocytic vesicle membrane|GO:0031901,early endosome membrane|GO:0032588,trans-Golgi network membrane
NR_104578	RGS20	25.1661	33.3782	25.1661	33.3782	29.2722	0.40744	3.202	0.127246	0.898746	0.999952	Not DEG	GO:0008277,regulation of G-protein coupled receptor protein signaling pathway|GO:0009968,negative regulation of signal transduction|GO:0043547,positive regulation of GTPase activity	GO:0005096,GTPase activator activity|GO:0005515,protein binding	GO:0005634,nucleus|GO:0005737,cytoplasm|GO:0005802,trans-Golgi network|GO:0005886,plasma membrane|GO:0031410,cytoplasmic vesicle
NM_173514	SLC38A9	779.252	1091.47	779.252	1091.47	935.359	0.486109	0.859176	0.565786	0.57154	0.999952	Not DEG	GO:0003333,amino acid transmembrane transport|GO:0007050,cell cycle arrest|GO:0016241,regulation of macroautophagy|GO:0032008,positive regulation of TOR signaling|GO:0071230,cellular response to amino acid stimulus	GO:0005515,protein binding|GO:0015171,amino acid transmembrane transporter activity|GO:0015171,amino acid transmembrane transporter activity	GO:0005654,nucleoplasm|GO:0005764,lysosome|GO:0005765,lysosomal membrane|GO:0005770,late endosome|GO:0016021,integral component of membrane|GO:0043231,intracellular membrane-bounded organelle|GO:0071986,Ragulator complex	path:hsa04150 mTOR signaling pathway - Homo sapiens (human)
NM_173515	CNKSR3	3032.52	9319.19	3032.52	9319.19	6175.85	1.61969	0.998656	1.62187	0.104831	0.999952	Not DEG	GO:0010765,positive regulation of sodium ion transport|GO:0033137,negative regulation of peptidyl-serine phosphorylation|GO:0070373,negative regulation of ERK1 and ERK2 cascade|GO:2000651,positive regulation of sodium ion transmembrane transporter activity	GO:0005515,protein binding	GO:0005737,cytoplasm|GO:0016020,membrane
NM_173516	PNLDC1	4.49395	0	4.49395	0	2.24698	-4.45649	6.79715	-0.65564	0.512056	0.999952	Not DEG	GO:0000184,nuclear-transcribed mRNA catabolic process, nonsense-mediated decay|GO:0000289,nuclear-transcribed mRNA poly(A) tail shortening|GO:0090503,RNA phosphodiester bond hydrolysis, exonucleolytic	GO:0003723,RNA binding|GO:0004535,poly(A)-specific ribonuclease activity|GO:0046872,metal ion binding	GO:0005783,endoplasmic reticulum|GO:0005789,endoplasmic reticulum membrane|GO:0016021,integral component of membrane
NM_173517	VKORC1L1	4576.64	4829.82	4576.64	4829.82	4703.23	0.0776818	0.545757	0.142338	0.886813	0.999952	Not DEG	GO:0017187,peptidyl-glutamic acid carboxylation|GO:0034599,cellular response to oxidative stress|GO:0042373,vitamin K metabolic process|GO:0042373,vitamin K metabolic process|GO:0055114,oxidation-reduction process	GO:0047057,vitamin-K-epoxide reductase (warfarin-sensitive) activity|GO:0047057,vitamin-K-epoxide reductase (warfarin-sensitive) activity|GO:0048038,quinone binding	GO:0005783,endoplasmic reticulum|GO:0005789,endoplasmic reticulum membrane|GO:0005789,endoplasmic reticulum membrane|GO:0016021,integral component of membrane	path:hsa00130 Ubiquinone and other terpenoid-quinone biosynthesis - Homo sapiens (human)
NM_173510	CCDC117	3378.56	3337.82	3378.56	3337.82	3358.19	-0.0174995	0.573123	-0.0305335	0.975642	0.999952	Not DEG		GO:0005515,protein binding
NM_173511	FAM117B	1712.2	1374.07	1712.2	1374.07	1543.13	-0.317392	0.717165	-0.442565	0.658081	0.999952	Not DEG		GO:0005515,protein binding
NM_021049	MAGEA5	0	2.22521	0	2.22521	1.11261	3.75034	6.8429	0.548063	0.583649	0.999952	Not DEG	GO:0051983,regulation of chromosome segregation	GO:0003674,molecular_function	GO:0005575,cellular_component
NM_001193388	UNKL	547.364	727.644	547.364	727.644	637.504	0.410737	0.948175	0.433187	0.664879	0.999952	Not DEG	GO:0000209,protein polyubiquitination	GO:0004842,ubiquitin-protein transferase activity|GO:0004842,ubiquitin-protein transferase activity|GO:0005515,protein binding|GO:0046872,metal ion binding	GO:0005634,nucleus|GO:0005829,cytosol|GO:0005829,cytosol
NM_004127	GPS1	476.359	775.486	476.359	775.486	625.923	0.703055	1.02396	0.686607	0.492331	0.999952	Not DEG	GO:0000188,inactivation of MAPK activity|GO:0000338,protein deneddylation|GO:0000715,nucleotide-excision repair, DNA damage recognition|GO:0006283,transcription-coupled nucleotide-excision repair|GO:0007049,cell cycle|GO:0007254,JNK cascade|GO:0034260,negative regulation of GTPase activity|GO:0043687,post-translational protein modification	GO:0005095,GTPase inhibitor activity|GO:0005515,protein binding	GO:0005654,nucleoplasm|GO:0005829,cytosol|GO:0008180,COP9 signalosome
NR_148494	UPF3A	30.5589	30.0404	30.5589	30.0404	30.2996	-0.0246657	3.14687	-0.00783817	0.993746	0.999952	Not DEG	GO:0000184,nuclear-transcribed mRNA catabolic process, nonsense-mediated decay|GO:0000184,nuclear-transcribed mRNA catabolic process, nonsense-mediated decay|GO:0000184,nuclear-transcribed mRNA catabolic process, nonsense-mediated decay|GO:0006913,nucleocytoplasmic transport|GO:0045727,positive regulation of translation|GO:0051028,mRNA transport	GO:0003723,RNA binding|GO:0005487,nucleocytoplasmic transporter activity|GO:0005515,protein binding|GO:0042162,telomeric DNA binding	GO:0005634,nucleus|GO:0005634,nucleus|GO:0005737,cytoplasm|GO:0005829,cytosol|GO:0005829,cytosol|GO:0035145,exon-exon junction complex|GO:0035145,exon-exon junction complex|GO:0043231,intracellular membrane-bounded organelle	path:hsa03013 RNA transport - Homo sapiens (human)|path:hsa03015 mRNA surveillance pathway - Homo sapiens (human)
NM_001172624	NEO1	967.099	0	967.099	0	483.55	-12.206	4.14917	-2.94179	0.00326317	0.652914	Down	GO:0007155,cell adhesion|GO:0007411,axon guidance|GO:0030513,positive regulation of BMP signaling pathway|GO:0055072,iron ion homeostasis	GO:0004872,receptor activity|GO:0005515,protein binding|GO:0039706,co-receptor binding	GO:0005654,nucleoplasm|GO:0005794,Golgi apparatus|GO:0005886,plasma membrane|GO:0005886,plasma membrane|GO:0005887,integral component of plasma membrane|GO:0098797,plasma membrane protein complex	path:hsa04514 Cell adhesion molecules (CAMs) - Homo sapiens (human)
NM_001199099	BAIAP3	29.6601	63.4185	29.6601	63.4185	46.5393	1.09639	2.73511	0.400858	0.688524	0.999952	Not DEG	GO:0007186,G-protein coupled receptor signaling pathway|GO:0007269,neurotransmitter secretion	GO:0008022,protein C-terminus binding	GO:0005783,endoplasmic reticulum|GO:0098793,presynapse	path:hsa05202 Transcriptional misregulation in cancer - Homo sapiens (human)
NM_001199098	BAIAP3	91.6767	0	91.6767	0	45.8383	-8.80688	5.49617	-1.60237	0.109075	0.999952	Not DEG	GO:0007186,G-protein coupled receptor signaling pathway|GO:0007269,neurotransmitter secretion	GO:0008022,protein C-terminus binding	GO:0005783,endoplasmic reticulum|GO:0098793,presynapse	path:hsa05202 Transcriptional misregulation in cancer - Homo sapiens (human)
NR_148495	UPF3A	15.2794	17.8017	15.2794	17.8017	16.5406	0.22045	4.01803	0.0548653	0.956246	0.999952	Not DEG	GO:0000184,nuclear-transcribed mRNA catabolic process, nonsense-mediated decay|GO:0000184,nuclear-transcribed mRNA catabolic process, nonsense-mediated decay|GO:0000184,nuclear-transcribed mRNA catabolic process, nonsense-mediated decay|GO:0006913,nucleocytoplasmic transport|GO:0045727,positive regulation of translation|GO:0051028,mRNA transport	GO:0003723,RNA binding|GO:0005487,nucleocytoplasmic transporter activity|GO:0005515,protein binding|GO:0042162,telomeric DNA binding	GO:0005634,nucleus|GO:0005634,nucleus|GO:0005737,cytoplasm|GO:0005829,cytosol|GO:0005829,cytosol|GO:0035145,exon-exon junction complex|GO:0035145,exon-exon junction complex|GO:0043231,intracellular membrane-bounded organelle	path:hsa03013 RNA transport - Homo sapiens (human)|path:hsa03015 mRNA surveillance pathway - Homo sapiens (human)
NM_201554	DGKA	0	268.138	0	268.138	134.069	10.6632	4.68817	2.27449	0.0229365	0.798961	Up	GO:0006654,phosphatidic acid biosynthetic process|GO:0007205,protein kinase C-activating G-protein coupled receptor signaling pathway|GO:0030168,platelet activation|GO:0035556,intracellular signal transduction|GO:0046339,diacylglycerol metabolic process|GO:0046486,glycerolipid metabolic process|GO:0046834,lipid phosphorylation	GO:0003951,NAD+ kinase activity|GO:0004143,diacylglycerol kinase activity|GO:0004143,diacylglycerol kinase activity|GO:0005509,calcium ion binding|GO:0005524,ATP binding|GO:0005543,phospholipid binding|GO:0016301,kinase activity	GO:0005829,cytosol|GO:0005886,plasma membrane|GO:0016020,membrane	path:hsa00561 Glycerolipid metabolism - Homo sapiens (human)|path:hsa00564 Glycerophospholipid metabolism - Homo sapiens (human)|path:hsa01100 Metabolic pathways - Homo sapiens (human)|path:hsa04070 Phosphatidylinositol signaling system - Homo sapiens (human)|path:hsa04072 Phospholipase D signaling pathway - Homo sapiens (human)|path:hsa05231 Choline metabolism in cancer - Homo sapiens (human)
NM_201555	FHL2	0	31.153	0	31.153	15.5765	7.55752	6.77193	1.11601	0.264419	0.999952	Not DEG	GO:0000122,negative regulation of transcription from RNA polymerase II promoter|GO:0001649,osteoblast differentiation|GO:0006351,transcription, DNA-templated|GO:0009725,response to hormone|GO:0019216,regulation of lipid metabolic process|GO:0030521,androgen receptor signaling pathway|GO:0043066,negative regulation of apoptotic process|GO:0045893,positive regulation of transcription, DNA-templated…	GO:0003713,transcription coactivator activity|GO:0005515,protein binding|GO:0008134,transcription factor binding|GO:0042802,identical protein binding|GO:0046872,metal ion binding|GO:0050681,androgen receptor binding	GO:0005634,nucleus|GO:0005654,nucleoplasm|GO:0005925,focal adhesion|GO:0030018,Z disc|GO:0031430,M band	path:hsa04380 Osteoclast differentiation - Homo sapiens (human)
NM_032470_10	TNXB	137.515	65.6437	137.515	65.6437	101.579	-1.06684	2.03246	-0.5249	0.599652	0.999952	Not DEG	GO:0007155,cell adhesion|GO:0030036,actin cytoskeleton organization|GO:0030199,collagen fibril organization|GO:0032963,collagen metabolic process|GO:0048251,elastic fiber assembly	GO:0005178,integrin binding|GO:0005515,protein binding|GO:0008201,heparin binding	GO:0005576,extracellular region|GO:0005578,proteinaceous extracellular matrix|GO:0005583,fibrillar collagen trimer|GO:0005615,extracellular space|GO:0005622,intracellular|GO:0031012,extracellular matrix|GO:0031012,extracellular matrix|GO:0031012,extracellular matrix|GO:0070062,extracellular exosome	path:hsa04151 PI3K-Akt signaling pathway - Homo sapiens (human)|path:hsa04510 Focal adhesion - Homo sapiens (human)|path:hsa04512 ECM-receptor interaction - Homo sapiens (human)|path:hsa05206 MicroRNAs in cancer - Homo sapiens (human)
NM_201559	FOXO3	3214.08	5035.65	3214.08	5035.65	4124.87	0.647777	0.692782	0.935038	0.349769	0.999952	Not DEG	GO:0000122,negative regulation of transcription from RNA polymerase II promoter|GO:0000122,negative regulation of transcription from RNA polymerase II promoter|GO:0001542,ovulation from ovarian follicle|GO:0001544,initiation of primordial ovarian follicle growth|GO:0001547,antral ovarian follicle growth|GO:0001556,oocyte maturation|GO:0006357,regulation of transcription from RNA polymerase II pro…	GO:0001047,core promoter binding|GO:0001221,transcription cofactor binding|GO:0001227,transcriptional repressor activity, RNA polymerase II transcription regulatory region sequence-specific DNA binding|GO:0001228,transcriptional activator activity, RNA polymerase II transcription regulatory region sequence-specific DNA binding|GO:0003677,DNA binding|GO:0003700,DNA binding transcription factor act…	GO:0005634,nucleus|GO:0005654,nucleoplasm|GO:0005654,nucleoplasm|GO:0005737,cytoplasm|GO:0005739,mitochondrion|GO:0005829,cytosol|GO:0005829,cytosol|GO:0016020,membrane	path:hsa01521 EGFR tyrosine kinase inhibitor resistance - Homo sapiens (human)|path:hsa04062 Chemokine signaling pathway - Homo sapiens (human)|path:hsa04068 FoxO signaling pathway - Homo sapiens (human)|path:hsa04137 Mitophagy - animal - Homo sapiens (human)|path:hsa04151 PI3K-Akt signaling pathway - Homo sapiens (human)|path:hsa04152 AMPK signaling pathway - Homo sapiens (human)|path:hsa04211 L…
NM_001243936	PRPSAP2	68.3081	77.8824	68.3081	77.8824	73.0953	0.189254	2.19446	0.0862417	0.931274	0.999952	Not DEG	GO:0006139,nucleobase-containing compound metabolic process|GO:0009116,nucleoside metabolic process|GO:0009165,nucleotide biosynthetic process|GO:0043086,negative regulation of catalytic activity|GO:0060348,bone development	GO:0000287,magnesium ion binding|GO:0004749,ribose phosphate diphosphokinase activity|GO:0004857,enzyme inhibitor activity|GO:0005515,protein binding	GO:0002189,ribose phosphate diphosphokinase complex|GO:0043234,protein complex
NM_001199096	BAIAP3	68.3081	0	68.3081	0	34.1541	-8.38236	5.84391	-1.43437	0.151465	0.999952	Not DEG	GO:0007186,G-protein coupled receptor signaling pathway|GO:0007269,neurotransmitter secretion	GO:0008022,protein C-terminus binding	GO:0005783,endoplasmic reticulum|GO:0098793,presynapse	path:hsa05202 Transcriptional misregulation in cancer - Homo sapiens (human)
NR_024549	DMTF1	2313.49	1958.19	2313.49	1958.19	2135.84	-0.240549	0.651076	-0.369464	0.711782	0.999952	Not DEG	GO:0006351,transcription, DNA-templated|GO:0006355,regulation of transcription, DNA-templated|GO:0006357,regulation of transcription from RNA polymerase II promoter|GO:0007049,cell cycle|GO:0030154,cell differentiation	GO:0000981,RNA polymerase II transcription factor activity, sequence-specific DNA binding|GO:0001135,transcription factor activity, RNA polymerase II transcription factor recruiting|GO:0003700,DNA binding transcription factor activity|GO:0043565,sequence-specific DNA binding|GO:0044212,transcription regulatory region DNA binding	GO:0005634,nucleus|GO:0005634,nucleus|GO:0005654,nucleoplasm|GO:0005829,cytosol
NM_003379	EZR	1518.06	2226.32	1518.06	2226.32	1872.19	0.55244	0.746161	0.740376	0.459072	0.999952	Not DEG	GO:0000122,negative regulation of transcription from RNA polymerase II promoter|GO:0001951,intestinal D-glucose absorption|GO:0003376,sphingosine-1-phosphate signaling pathway|GO:0007016,cytoskeletal anchoring at plasma membrane|GO:0007159,leukocyte cell-cell adhesion|GO:0007411,axon guidance|GO:0008360,regulation of cell shape|GO:0008361,regulation of cell size|GO:0010628,positive regulation of …	GO:0003723,RNA binding|GO:0003779,actin binding|GO:0005515,protein binding|GO:0008017,microtubule binding|GO:0008022,protein C-terminus binding|GO:0019904,protein domain specific binding|GO:0034236,protein kinase A catalytic subunit binding|GO:0034237,protein kinase A regulatory subunit binding|GO:0044548,S100 protein binding|GO:0045296,cadherin binding|GO:0050839,cell adhesion molecule binding|G…	GO:0001650,fibrillar center|GO:0001726,ruffle|GO:0001772,immunological synapse|GO:0001772,immunological synapse|GO:0001931,uropod|GO:0005615,extracellular space|GO:0005737,cytoplasm|GO:0005768,endosome|GO:0005829,cytosol|GO:0005829,cytosol|GO:0005884,actin filament|GO:0005886,plasma membrane|GO:0005902,microvillus|GO:0005903,brush border|GO:0005925,focal adhesion|GO:0005925,focal adhesion|GO:0015…	path:hsa04530 Tight junction - Homo sapiens (human)|path:hsa04670 Leukocyte transendothelial migration - Homo sapiens (human)|path:hsa04810 Regulation of actin cytoskeleton - Homo sapiens (human)|path:hsa04971 Gastric acid secretion - Homo sapiens (human)|path:hsa05130 Pathogenic Escherichia coli infection - Homo sapiens (human)|path:hsa05205 Proteoglycans in cancer - Homo sapiens (human)|path:hs…
NM_175910	ZNF493	130.325	580.78	130.325	580.78	355.552	2.15589	1.65517	1.30251	0.192741	0.999952	Not DEG	GO:0006351,transcription, DNA-templated|GO:0006355,regulation of transcription, DNA-templated	GO:0003677,DNA binding|GO:0003700,DNA binding transcription factor activity|GO:0046872,metal ion binding	GO:0005634,nucleus
NR_148490	UPF3A	23.3686	0	23.3686	0	11.6843	-6.83484	6.77238	-1.00922	0.312868	0.999952	Not DEG	GO:0000184,nuclear-transcribed mRNA catabolic process, nonsense-mediated decay|GO:0000184,nuclear-transcribed mRNA catabolic process, nonsense-mediated decay|GO:0000184,nuclear-transcribed mRNA catabolic process, nonsense-mediated decay|GO:0006913,nucleocytoplasmic transport|GO:0045727,positive regulation of translation|GO:0051028,mRNA transport	GO:0003723,RNA binding|GO:0005487,nucleocytoplasmic transporter activity|GO:0005515,protein binding|GO:0042162,telomeric DNA binding	GO:0005634,nucleus|GO:0005634,nucleus|GO:0005737,cytoplasm|GO:0005829,cytosol|GO:0005829,cytosol|GO:0035145,exon-exon junction complex|GO:0035145,exon-exon junction complex|GO:0043231,intracellular membrane-bounded organelle	path:hsa03013 RNA transport - Homo sapiens (human)|path:hsa03015 mRNA surveillance pathway - Homo sapiens (human)
NM_003370	VASP	4446.32	5685.42	4446.32	5685.42	5065.87	0.354656	0.589982	0.60113	0.547753	0.999952	Not DEG	GO:0001843,neural tube closure|GO:0007411,axon guidance|GO:0008154,actin polymerization or depolymerization|GO:0030838,positive regulation of actin filament polymerization|GO:0034329,cell junction assembly|GO:0051289,protein homotetramerization	GO:0003779,actin binding|GO:0005515,protein binding|GO:0005522,profilin binding|GO:0017124,SH3 domain binding|GO:0045296,cadherin binding	GO:0005829,cytosol|GO:0005829,cytosol|GO:0005886,plasma membrane|GO:0005923,bicellular tight junction|GO:0005925,focal adhesion|GO:0015629,actin cytoskeleton|GO:0031258,lamellipodium membrane|GO:0031527,filopodium membrane|GO:0070062,extracellular exosome	path:hsa04015 Rap1 signaling pathway - Homo sapiens (human)|path:hsa04022 cGMP-PKG signaling pathway - Homo sapiens (human)|path:hsa04510 Focal adhesion - Homo sapiens (human)|path:hsa04530 Tight junction - Homo sapiens (human)|path:hsa04611 Platelet activation - Homo sapiens (human)|path:hsa04666 Fc gamma R-mediated phagocytosis - Homo sapiens (human)|path:hsa04670 Leukocyte transendothelial mig…
NR_024540	WASH7P	2992.08	2926.15	2992.08	2926.15	2959.11	-0.032139	0.58706	-0.0547457	0.956341	0.999952	Not DEG
NM_175918	CRIPAK	177.062	269.251	177.062	269.251	223.156	0.604703	1.42966	0.422971	0.672316	0.999952	Not DEG	GO:0006469,negative regulation of protein kinase activity|GO:0033147,negative regulation of intracellular estrogen receptor signaling pathway|GO:0043627,response to estrogen|GO:0051493,regulation of cytoskeleton organization	GO:0005515,protein binding	GO:0005634,nucleus|GO:0005737,cytoplasm|GO:0005783,endoplasmic reticulum|GO:0005886,plasma membrane
NR_024542	SNHG7	323.565	693.153	323.565	693.153	508.359	1.09912	1.20477	0.91231	0.361605	0.999952	Not DEG
NM_003374	VDAC1	293.905	122.387	293.905	122.387	208.146	-1.26389	1.62458	-0.77798	0.436581	0.999952	Not DEG	GO:0001662,behavioral fear response|GO:0006820,anion transport|GO:0006851,mitochondrial calcium ion transmembrane transport|GO:0006915,apoptotic process|GO:0006915,apoptotic process|GO:0007270,neuron-neuron synaptic transmission|GO:0007612,learning|GO:0016032,viral process|GO:0016236,macroautophagy|GO:0030855,epithelial cell differentiation|GO:0098656,anion transmembrane transport|GO:1903146,regu…	GO:0005515,protein binding|GO:0008308,voltage-gated anion channel activity|GO:0008308,voltage-gated anion channel activity|GO:0015288,porin activity|GO:0019901,protein kinase binding|GO:0032403,protein complex binding|GO:0042802,identical protein binding|GO:0044325,ion channel binding	GO:0005634,nucleus|GO:0005739,mitochondrion|GO:0005741,mitochondrial outer membrane|GO:0005741,mitochondrial outer membrane|GO:0005743,mitochondrial inner membrane|GO:0005757,mitochondrial permeability transition pore complex|GO:0005886,plasma membrane|GO:0008021,synaptic vesicle|GO:0016020,membrane|GO:0042645,mitochondrial nucleoid|GO:0043209,myelin sheath|GO:0045121,membrane raft|GO:0046930,por…	path:hsa04020 Calcium signaling pathway - Homo sapiens (human)|path:hsa04022 cGMP-PKG signaling pathway - Homo sapiens (human)|path:hsa04621 NOD-like receptor signaling pathway - Homo sapiens (human)|path:hsa05012 Parkinson's disease - Homo sapiens (human)|path:hsa05016 Huntington's disease - Homo sapiens (human)|path:hsa05164 Influenza A - Homo sapiens (human)|path:hsa05166 HTLV-I infection - Ho…
NM_003375	VDAC2	6559.38	0	6559.38	0	3279.69	-14.9671	6.76649	-2.21195	0.02697	0.832364	Down	GO:0006820,anion transport|GO:0007339,binding of sperm to zona pellucida|GO:0032272,negative regulation of protein polymerization|GO:0098656,anion transmembrane transport|GO:1903959,regulation of anion transmembrane transport|GO:2001243,negative regulation of intrinsic apoptotic signaling pathway	GO:0000166,nucleotide binding|GO:0005515,protein binding|GO:0008308,voltage-gated anion channel activity|GO:0015288,porin activity	GO:0001669,acrosomal vesicle|GO:0005634,nucleus|GO:0005739,mitochondrion|GO:0005741,mitochondrial outer membrane|GO:0005743,mitochondrial inner membrane|GO:0008021,synaptic vesicle|GO:0042645,mitochondrial nucleoid|GO:0043209,myelin sheath|GO:0046930,pore complex|GO:0070062,extracellular exosome	path:hsa04020 Calcium signaling pathway - Homo sapiens (human)|path:hsa04022 cGMP-PKG signaling pathway - Homo sapiens (human)|path:hsa04216 Ferroptosis - Homo sapiens (human)|path:hsa04621 NOD-like receptor signaling pathway - Homo sapiens (human)|path:hsa05012 Parkinson's disease - Homo sapiens (human)|path:hsa05016 Huntington's disease - Homo sapiens (human)|path:hsa05166 HTLV-I infection - Ho…
NM_003376	VEGFA	120.438	725.419	120.438	725.419	422.928	2.59053	1.72504	1.50172	0.133169	0.999952	Not DEG	GO:0000122,negative regulation of transcription from RNA polymerase II promoter|GO:0001525,angiogenesis|GO:0001541,ovarian follicle development|GO:0001569,branching involved in blood vessel morphogenesis|GO:0001570,vasculogenesis|GO:0001666,response to hypoxia|GO:0001701,in utero embryonic development|GO:0001822,kidney development|GO:0001934,positive regulation of protein phosphorylation|GO:00019…	GO:0001968,fibronectin binding|GO:0005125,cytokine activity|GO:0005125,cytokine activity|GO:0005161,platelet-derived growth factor receptor binding|GO:0005172,vascular endothelial growth factor receptor binding|GO:0005515,protein binding|GO:0008083,growth factor activity|GO:0008083,growth factor activity|GO:0008201,heparin binding|GO:0008201,heparin binding|GO:0042056,chemoattractant activity|GO:…	GO:0005576,extracellular region|GO:0005578,proteinaceous extracellular matrix|GO:0005615,extracellular space|GO:0005615,extracellular space|GO:0005737,cytoplasm|GO:0009986,cell surface|GO:0016020,membrane|GO:0030141,secretory granule|GO:0031093,platelet alpha granule lumen	path:hsa01521 EGFR tyrosine kinase inhibitor resistance - Homo sapiens (human)|path:hsa04014 Ras signaling pathway - Homo sapiens (human)|path:hsa04015 Rap1 signaling pathway - Homo sapiens (human)|path:hsa04060 Cytokine-cytokine receptor interaction - Homo sapiens (human)|path:hsa04066 HIF-1 signaling pathway - Homo sapiens (human)|path:hsa04151 PI3K-Akt signaling pathway - Homo sapiens (human)|…
NM_003377	VEGFB	1542.33	1330.68	1542.33	1330.68	1436.5	-0.212944	0.711863	-0.299137	0.764836	0.999952	Not DEG	GO:0001525,angiogenesis|GO:0001666,response to hypoxia|GO:0001938,positive regulation of endothelial cell proliferation|GO:0002576,platelet degranulation|GO:0006493,protein O-linked glycosylation|GO:0010469,regulation of receptor activity|GO:0042493,response to drug|GO:0045766,positive regulation of angiogenesis|GO:0048010,vascular endothelial growth factor receptor signaling pathway|GO:0048010,v…	GO:0005515,protein binding|GO:0008083,growth factor activity|GO:0008201,heparin binding|GO:0042803,protein homodimerization activity|GO:0043183,vascular endothelial growth factor receptor 1 binding|GO:0043184,vascular endothelial growth factor receptor 2 binding|GO:0046982,protein heterodimerization activity	GO:0005576,extracellular region|GO:0005615,extracellular space|GO:0016020,membrane|GO:0031093,platelet alpha granule lumen	path:hsa04014 Ras signaling pathway - Homo sapiens (human)|path:hsa04015 Rap1 signaling pathway - Homo sapiens (human)|path:hsa04060 Cytokine-cytokine receptor interaction - Homo sapiens (human)|path:hsa04151 PI3K-Akt signaling pathway - Homo sapiens (human)|path:hsa04510 Focal adhesion - Homo sapiens (human)|path:hsa04933 AGE-RAGE signaling pathway in diabetic complications - Homo sapiens (human…
NM_001042522	SPRED3	64.7129	66.7563	64.7129	66.7563	65.7346	0.0448662	2.29023	0.0195902	0.98437	0.999952	Not DEG	GO:0007275,multicellular organism development|GO:0009966,regulation of signal transduction		GO:0016020,membrane
NR_148672	KDM5C	8.98791	42.279	8.98791	42.279	25.6335	2.23388	3.64216	0.613338	0.539653	0.999952	Not DEG	GO:0006351,transcription, DNA-templated|GO:0009636,response to toxic substance|GO:0034720,histone H3-K4 demethylation|GO:0034720,histone H3-K4 demethylation|GO:0045892,negative regulation of transcription, DNA-templated|GO:0048511,rhythmic process|GO:0055114,oxidation-reduction process	GO:0003677,DNA binding|GO:0005515,protein binding|GO:0008270,zinc ion binding|GO:0032452,histone demethylase activity|GO:0032453,histone demethylase activity (H3-K4 specific)|GO:0032453,histone demethylase activity (H3-K4 specific)|GO:0051213,dioxygenase activity	GO:0005634,nucleus|GO:0005654,nucleoplasm|GO:0005654,nucleoplasm|GO:0005829,cytosol
NM_001168479	ARMCX5	306.488	172.454	306.488	172.454	239.471	-0.829608	1.44041	-0.575952	0.564648	0.999952	Not DEG		GO:0005515,protein binding
NR_046762	ALMS1-IT1	554.554	768.811	554.554	768.811	661.682	0.471304	0.949386	0.49643	0.619591	0.999952	Not DEG
NM_031309	SCRT1	8.98791	12.2387	8.98791	12.2387	10.6133	0.445415	4.80863	0.0926282	0.926199	0.999952	Not DEG	GO:0000122,negative regulation of transcription from RNA polymerase II promoter|GO:0006351,transcription, DNA-templated|GO:0006355,regulation of transcription, DNA-templated|GO:2001222,regulation of neuron migration	GO:0000977,RNA polymerase II regulatory region sequence-specific DNA binding|GO:0001227,transcriptional repressor activity, RNA polymerase II transcription regulatory region sequence-specific DNA binding|GO:0001227,transcriptional repressor activity, RNA polymerase II transcription regulatory region sequence-specific DNA binding|GO:0003700,DNA binding transcription factor activity|GO:0043565,sequ…	GO:0016604,nuclear body
NR_046764	AOAH-IT1	0	3.33782	0	3.33782	1.66891	4.33528	6.81751	0.635904	0.524839	0.999952	Not DEG
NM_001042529	COASY	350.528	649.762	350.528	649.762	500.145	0.890384	1.14762	0.77585	0.437837	0.999952	Not DEG	GO:0009108,coenzyme biosynthetic process|GO:0015937,coenzyme A biosynthetic process|GO:0015937,coenzyme A biosynthetic process|GO:0015937,coenzyme A biosynthetic process|GO:0016310,phosphorylation	GO:0004140,dephospho-CoA kinase activity|GO:0004140,dephospho-CoA kinase activity|GO:0004595,pantetheine-phosphate adenylyltransferase activity|GO:0004595,pantetheine-phosphate adenylyltransferase activity|GO:0005515,protein binding|GO:0005524,ATP binding	GO:0005741,mitochondrial outer membrane|GO:0005759,mitochondrial matrix|GO:0070062,extracellular exosome	path:hsa00770 Pantothenate and CoA biosynthesis - Homo sapiens (human)|path:hsa01100 Metabolic pathways - Homo sapiens (human)
NM_020199	C5orf15	4013.1	4170.05	4013.1	4170.05	4091.57	0.0553476	0.555753	0.0995903	0.92067	0.999952	Not DEG			GO:0016021,integral component of membrane
NM_020198	CCDC47	19150.5	18237.8	19150.5	18237.8	18694.2	-0.0704489	0.484113	-0.145521	0.884299	0.999952	Not DEG	GO:0001649,osteoblast differentiation|GO:0006983,ER overload response|GO:0007029,endoplasmic reticulum organization|GO:0009791,post-embryonic development|GO:0030433,ubiquitin-dependent ERAD pathway|GO:0055074,calcium ion homeostasis	GO:0003723,RNA binding|GO:0005509,calcium ion binding|GO:0005515,protein binding	GO:0005783,endoplasmic reticulum|GO:0005783,endoplasmic reticulum|GO:0005791,rough endoplasmic reticulum|GO:0016020,membrane|GO:0016021,integral component of membrane
NM_198141	GANC	812.507	531.826	812.507	531.826	672.166	-0.611422	0.978674	-0.624745	0.532138	0.999952	Not DEG	GO:0000023,maltose metabolic process	GO:0004558,alpha-1,4-glucosidase activity|GO:0030246,carbohydrate binding|GO:0032450,maltose alpha-glucosidase activity		path:hsa00052 Galactose metabolism - Homo sapiens (human)|path:hsa00500 Starch and sucrose metabolism - Homo sapiens (human)|path:hsa01100 Metabolic pathways - Homo sapiens (human)
NM_004444	EPHB4	4472.38	3628.21	4472.38	3628.21	4050.3	-0.301785	0.593572	-0.508422	0.611158	0.999952	Not DEG	GO:0001525,angiogenesis|GO:0002042,cell migration involved in sprouting angiogenesis|GO:0003007,heart morphogenesis|GO:0007155,cell adhesion|GO:0018108,peptidyl-tyrosine phosphorylation|GO:0046777,protein autophosphorylation|GO:0048013,ephrin receptor signaling pathway|GO:0048013,ephrin receptor signaling pathway	GO:0004714,transmembrane receptor protein tyrosine kinase activity|GO:0005003,ephrin receptor activity|GO:0005515,protein binding|GO:0005524,ATP binding	GO:0005576,extracellular region|GO:0005829,cytosol|GO:0005886,plasma membrane|GO:0005887,integral component of plasma membrane|GO:0070062,extracellular exosome	path:hsa04360 Axon guidance - Homo sapiens (human)
NM_144668	WDR66	376.593	20.0269	376.593	20.0269	198.31	-4.23295	2.46837	-1.71488	0.086368	0.999952	Not DEG	GO:0003341,cilium movement		GO:0001536,radial spoke stalk|GO:0005737,cytoplasm|GO:0005930,axoneme|GO:0031514,motile cilium
NM_198147	ABHD15	381.087	221.409	381.087	221.409	301.248	-0.783402	1.31843	-0.594191	0.552384	0.999952	Not DEG	GO:0044255,cellular lipid metabolic process	GO:0016788,hydrolase activity, acting on ester bonds	GO:0005576,extracellular region|GO:0016020,membrane
NM_198149	SHISA4	79.0936	5.56303	79.0936	5.56303	42.3283	-3.82954	3.46937	-1.10381	0.269674	0.999952	Not DEG			GO:0016021,integral component of membrane
NM_144666	DNHD1	1446.15	2911.69	1446.15	2911.69	2178.92	1.00964	0.874645	1.15434	0.248361	0.999952	Not DEG	GO:0003341,cilium movement|GO:0036159,inner dynein arm assembly	GO:0005524,ATP binding|GO:0008569,ATP-dependent microtubule motor activity, minus-end-directed|GO:0045503,dynein light chain binding|GO:0045505,dynein intermediate chain binding|GO:0051959,dynein light intermediate chain binding	GO:0036156,inner dynein arm|GO:0070062,extracellular exosome
NM_144660	SAMD8	790.936	143.526	790.936	143.526	467.231	-2.46223	1.6559	-1.48694	0.13703	0.999952	Not DEG	GO:0006686,sphingomyelin biosynthetic process|GO:0030148,sphingolipid biosynthetic process|GO:0046513,ceramide biosynthetic process|GO:1905373,ceramide phosphoethanolamine biosynthetic process|GO:2000303,regulation of ceramide biosynthetic process	GO:0002950,ceramide phosphoethanolamine synthase activity|GO:0003674,molecular_function|GO:0033188,sphingomyelin synthase activity|GO:0047493,ceramide cholinephosphotransferase activity	GO:0005783,endoplasmic reticulum|GO:0005789,endoplasmic reticulum membrane|GO:0005829,cytosol|GO:0005887,integral component of plasma membrane|GO:0016021,integral component of membrane|GO:0030173,integral component of Golgi membrane|GO:0030176,integral component of endoplasmic reticulum membrane
NM_021603	FXYD2	4.49395	0	4.49395	0	2.24698	-4.45649	6.79715	-0.65564	0.512056	0.999952	Not DEG	GO:0001558,regulation of cell growth|GO:0006810,transport|GO:0010248,establishment or maintenance of transmembrane electrochemical gradient|GO:0034220,ion transmembrane transport|GO:0036376,sodium ion export across plasma membrane|GO:0042127,regulation of cell proliferation|GO:0090662,ATP hydrolysis coupled transmembrane transport|GO:1903779,regulation of cardiac conduction|GO:1990573,potassium i…	GO:0005215,transporter activity|GO:0005216,ion channel activity|GO:0005391,sodium:potassium-exchanging ATPase activity|GO:0017080,sodium channel regulator activity	GO:0005886,plasma membrane|GO:0005887,integral component of plasma membrane|GO:0005890,sodium:potassium-exchanging ATPase complex|GO:0016323,basolateral plasma membrane|GO:0043231,intracellular membrane-bounded organelle|GO:0070062,extracellular exosome	path:hsa04022 cGMP-PKG signaling pathway - Homo sapiens (human)|path:hsa04024 cAMP signaling pathway - Homo sapiens (human)|path:hsa04260 Cardiac muscle contraction - Homo sapiens (human)|path:hsa04261 Adrenergic signaling in cardiomyocytes - Homo sapiens (human)|path:hsa04911 Insulin secretion - Homo sapiens (human)|path:hsa04918 Thyroid hormone synthesis - Homo sapiens (human)|path:hsa04919 Thy…
NM_001323543	GALNS	88.9803	99.0219	88.9803	99.0219	94.0011	0.154274	1.97421	0.0781445	0.937713	0.999952	Not DEG	GO:0042340,keratan sulfate catabolic process|GO:0043312,neutrophil degranulation	GO:0003943,N-acetylgalactosamine-4-sulfatase activity|GO:0008484,sulfuric ester hydrolase activity|GO:0043890,N-acetylgalactosamine-6-sulfatase activity|GO:0046872,metal ion binding	GO:0005576,extracellular region|GO:0035578,azurophil granule lumen|GO:0043202,lysosomal lumen|GO:0070062,extracellular exosome	path:hsa00531 Glycosaminoglycan degradation - Homo sapiens (human)|path:hsa01100 Metabolic pathways - Homo sapiens (human)|path:hsa04142 Lysosome - Homo sapiens (human)
NR_026820_2	FAM138F	37.7492	0	37.7492	0	18.8746	-7.52667	6.76544	-1.11252	0.265915	0.999952	Not DEG
NR_073169	ATG9B	56.6238	48.9547	56.6238	48.9547	52.7892	-0.209944	2.51204	-0.083575	0.933394	0.999952	Not DEG	GO:0000045,autophagosome assembly|GO:0000422,autophagy of mitochondrion|GO:0034497,protein localization to pre-autophagosomal structure|GO:0044805,late nucleophagy		GO:0000407,pre-autophagosomal structure|GO:0000421,autophagosome membrane|GO:0005776,autophagosome|GO:0016021,integral component of membrane|GO:0031410,cytoplasmic vesicle	path:hsa04136 Autophagy - other - Homo sapiens (human)|path:hsa04137 Mitophagy - animal - Homo sapiens (human)|path:hsa04140 Autophagy - animal - Homo sapiens (human)
NM_020319	ANKMY2	1994.42	2135.09	1994.42	2135.09	2064.75	0.0983323	0.637509	0.154245	0.877417	0.999952	Not DEG	GO:0008589,regulation of smoothened signaling pathway	GO:0005515,protein binding|GO:0019899,enzyme binding|GO:0046872,metal ion binding	GO:0005929,cilium
NM_001197296	ECM2	185.151	314.867	185.151	314.867	250.009	0.766049	1.40326	0.545907	0.58513	0.999952	Not DEG	GO:0007160,cell-matrix adhesion|GO:0007409,axonogenesis|GO:0010811,positive regulation of cell-substrate adhesion|GO:0030198,extracellular matrix organization	GO:0005178,integrin binding|GO:0008201,heparin binding|GO:0070052,collagen V binding	GO:0005578,proteinaceous extracellular matrix|GO:0005614,interstitial matrix|GO:0005615,extracellular space
NM_020310	MNT	1811.96	1767.93	1811.96	1767.93	1789.95	-0.0354891	0.656663	-0.0540447	0.9569	0.999952	Not DEG	GO:0000122,negative regulation of transcription from RNA polymerase II promoter|GO:0006366,transcription from RNA polymerase II promoter|GO:0007275,multicellular organism development|GO:0007569,cell aging|GO:0008285,negative regulation of cell proliferation|GO:0051726,regulation of cell cycle|GO:2001234,negative regulation of apoptotic signaling pathway	GO:0000977,RNA polymerase II regulatory region sequence-specific DNA binding|GO:0001227,transcriptional repressor activity, RNA polymerase II transcription regulatory region sequence-specific DNA binding|GO:0003682,chromatin binding|GO:0003700,DNA binding transcription factor activity|GO:0003713,transcription coactivator activity|GO:0003714,transcription corepressor activity|GO:0046983,protein di…	GO:0005634,nucleus|GO:0005654,nucleoplasm
NM_020313	CIAPIN1	538.376	456.168	538.376	456.168	497.272	-0.239042	1.00651	-0.237497	0.812271	0.999952	Not DEG	GO:0006915,apoptotic process|GO:0016226,iron-sulfur cluster assembly|GO:0030097,hemopoiesis|GO:0032259,methylation|GO:0043066,negative regulation of apoptotic process	GO:0005515,protein binding|GO:0008168,methyltransferase activity|GO:0046872,metal ion binding|GO:0051537,2 iron, 2 sulfur cluster binding	GO:0005654,nucleoplasm|GO:0005730,nucleolus|GO:0005737,cytoplasm|GO:0005737,cytoplasm|GO:0005739,mitochondrion|GO:0005758,mitochondrial intermembrane space
NR_148679	KDM4C	72.8021	0	72.8021	0	36.401	-8.47429	5.76326	-1.4704	0.141454	0.999952	Not DEG	GO:0001825,blastocyst formation|GO:0006351,transcription, DNA-templated|GO:0006357,regulation of transcription from RNA polymerase II promoter|GO:0008284,positive regulation of cell proliferation|GO:0010628,positive regulation of gene expression|GO:0033169,histone H3-K9 demethylation|GO:0033169,histone H3-K9 demethylation|GO:0045666,positive regulation of neuron differentiation|GO:0055114,oxidati…	GO:0003682,chromatin binding|GO:0008270,zinc ion binding|GO:0019899,enzyme binding|GO:0032452,histone demethylase activity|GO:0032452,histone demethylase activity|GO:0032454,histone demethylase activity (H3-K9 specific)|GO:0032454,histone demethylase activity (H3-K9 specific)|GO:0050681,androgen receptor binding|GO:0051864,histone demethylase activity (H3-K36 specific)	GO:0000790,nuclear chromatin|GO:0005654,nucleoplasm|GO:0005721,pericentric heterochromatin
NM_020315	PDXP	1501.88	1113.72	1501.88	1113.72	1307.8	-0.431381	0.773478	-0.557716	0.577038	0.999952	Not DEG	GO:0006470,protein dephosphorylation|GO:0007088,regulation of mitotic nuclear division|GO:0030836,positive regulation of actin filament depolymerization|GO:0031247,actin rod assembly|GO:0031247,actin rod assembly|GO:0032361,pyridoxal phosphate catabolic process|GO:0032465,regulation of cytokinesis|GO:0071318,cellular response to ATP	GO:0000287,magnesium ion binding|GO:0004647,phosphoserine phosphatase activity|GO:0004721,phosphoprotein phosphatase activity|GO:0005515,protein binding|GO:0031072,heat shock protein binding|GO:0033883,pyridoxal phosphatase activity|GO:0098519,nucleotide phosphatase activity, acting on free nucleotides	GO:0005829,cytosol|GO:0005886,plasma membrane|GO:0015629,actin cytoskeleton|GO:0030027,lamellipodium|GO:0030496,midbody|GO:0031258,lamellipodium membrane|GO:0032154,cleavage furrow|GO:0032587,ruffle membrane|GO:0070062,extracellular exosome|GO:0070938,contractile ring	path:hsa00750 Vitamin B6 metabolism - Homo sapiens (human)|path:hsa01100 Metabolic pathways - Homo sapiens (human)
NM_020314	C16orf62	2210.13	2423.26	2210.13	2423.26	2316.69	0.132819	0.624358	0.21273	0.831538	0.999952	Not DEG	GO:0006893,Golgi to plasma membrane transport|GO:0015031,protein transport|GO:0043312,neutrophil degranulation	GO:0005515,protein binding	GO:0005769,early endosome|GO:0005886,plasma membrane|GO:0016021,integral component of membrane|GO:0101003,ficolin-1-rich granule membrane
NM_020317	RSRP1	383.784	427.241	383.784	427.241	405.512	0.15476	1.0795	0.143363	0.886004	0.999952	Not DEG		GO:0005515,protein binding
NM_001113361	TBC1D14	871.827	960.179	871.827	960.179	916.003	0.139264	0.804082	0.173196	0.862497	0.999952	Not DEG	GO:0006886,intracellular protein transport|GO:0010507,negative regulation of autophagy|GO:0031338,regulation of vesicle fusion|GO:0071955,recycling endosome to Golgi transport|GO:0090630,activation of GTPase activity|GO:1902017,regulation of cilium assembly|GO:2000785,regulation of autophagosome assembly	GO:0005096,GTPase activator activity|GO:0005515,protein binding|GO:0017137,Rab GTPase binding|GO:0019901,protein kinase binding	GO:0005654,nucleoplasm|GO:0005776,autophagosome|GO:0005794,Golgi apparatus|GO:0005829,cytosol|GO:0043231,intracellular membrane-bounded organelle|GO:0055037,recycling endosome|GO:0055037,recycling endosome
NM_001113363	TBC1D14	157.288	1162.67	157.288	1162.67	659.981	2.88596	1.68168	1.71612	0.08614	0.999952	Not DEG	GO:0006886,intracellular protein transport|GO:0010507,negative regulation of autophagy|GO:0031338,regulation of vesicle fusion|GO:0071955,recycling endosome to Golgi transport|GO:0090630,activation of GTPase activity|GO:1902017,regulation of cilium assembly|GO:2000785,regulation of autophagosome assembly	GO:0005096,GTPase activator activity|GO:0005515,protein binding|GO:0017137,Rab GTPase binding|GO:0019901,protein kinase binding	GO:0005654,nucleoplasm|GO:0005776,autophagosome|GO:0005794,Golgi apparatus|GO:0005829,cytosol|GO:0043231,intracellular membrane-bounded organelle|GO:0055037,recycling endosome|GO:0055037,recycling endosome
NR_120681	C8orf59	5.39275	31.153	5.39275	31.153	18.2729	2.53025	4.17175	0.606521	0.544169	0.999952	Not DEG
NM_001291556	PCK2	19.7734	8.90085	19.7734	8.90085	14.3371	-1.15149	4.32673	-0.266133	0.790137	0.999952	Not DEG	GO:0006090,pyruvate metabolic process|GO:0006094,gluconeogenesis|GO:0006094,gluconeogenesis|GO:0006107,oxaloacetate metabolic process|GO:0006116,NADH oxidation|GO:0032024,positive regulation of insulin secretion|GO:0032496,response to lipopolysaccharide|GO:0071333,cellular response to glucose stimulus|GO:0071356,cellular response to tumor necrosis factor|GO:0071548,response to dexamethasone	GO:0004611,phosphoenolpyruvate carboxykinase activity|GO:0004613,phosphoenolpyruvate carboxykinase (GTP) activity|GO:0005515,protein binding|GO:0005525,GTP binding|GO:0046872,metal ion binding	GO:0005739,mitochondrion|GO:0005759,mitochondrial matrix|GO:0070062,extracellular exosome	path:hsa00010 Glycolysis / Gluconeogenesis - Homo sapiens (human)|path:hsa00020 Citrate cycle (TCA cycle) - Homo sapiens (human)|path:hsa00620 Pyruvate metabolism - Homo sapiens (human)|path:hsa01100 Metabolic pathways - Homo sapiens (human)|path:hsa03320 PPAR signaling pathway - Homo sapiens (human)|path:hsa04068 FoxO signaling pathway - Homo sapiens (human)|path:hsa04151 PI3K-Akt signaling path…
NM_052891	PGLYRP3	18.8746	0	18.8746	0	9.4373	-6.52674	6.77378	-0.963529	0.335282	0.999952	Not DEG	GO:0002221,pattern recognition receptor signaling pathway|GO:0009253,peptidoglycan catabolic process|GO:0016045,detection of bacterium|GO:0019730,antimicrobial humoral response|GO:0031640,killing of cells of other organism|GO:0032689,negative regulation of interferon-gamma production|GO:0032827,negative regulation of natural killer cell differentiation involved in immune response|GO:0044117,growt…	GO:0008270,zinc ion binding|GO:0008745,N-acetylmuramoyl-L-alanine amidase activity|GO:0016019,peptidoglycan receptor activity|GO:0042834,peptidoglycan binding|GO:0046982,protein heterodimerization activity	GO:0005576,extracellular region|GO:0005622,intracellular|GO:0016020,membrane|GO:0043234,protein complex
NM_201437	TCEA1	402.658	1668.91	402.658	1668.91	1035.78	2.05128	1.33206	1.53993	0.123578	0.999952	Not DEG	GO:0006283,transcription-coupled nucleotide-excision repair|GO:0006355,regulation of transcription, DNA-templated|GO:0006366,transcription from RNA polymerase II promoter|GO:0006368,transcription elongation from RNA polymerase II promoter	GO:0003677,DNA binding|GO:0005515,protein binding|GO:0008270,zinc ion binding	GO:0005634,nucleus|GO:0005654,nucleoplasm|GO:0005669,transcription factor TFIID complex|GO:0005730,nucleolus
NR_031655	MIR1254-1	50.3323	36.716	50.3323	36.716	43.5241	-0.455051	2.73249	-0.166533	0.867737	0.999952	Not DEG
NM_022781	RNF38	645.332	1968.2	645.332	1968.2	1306.77	1.60877	1.14804	1.40132	0.161118	0.999952	Not DEG	GO:0008584,male gonad development|GO:0016567,protein ubiquitination|GO:0016567,protein ubiquitination|GO:0043161,proteasome-mediated ubiquitin-dependent protein catabolic process	GO:0004842,ubiquitin-protein transferase activity|GO:0046872,metal ion binding|GO:0061630,ubiquitin protein ligase activity	GO:0005634,nucleus|GO:0005654,nucleoplasm|GO:0036126,sperm flagellum
NM_201435	CCDC62	311.88	235.872	311.88	235.872	273.876	-0.402979	1.28878	-0.312681	0.754523	0.999952	Not DEG	GO:0045944,positive regulation of transcription from RNA polymerase II promoter|GO:0045944,positive regulation of transcription from RNA polymerase II promoter|GO:0071392,cellular response to estradiol stimulus	GO:0030331,estrogen receptor binding|GO:0030374,ligand-dependent nuclear receptor transcription coactivator activity	GO:0005634,nucleus|GO:0005654,nucleoplasm|GO:0005737,cytoplasm|GO:0005886,plasma membrane
NM_201434	RAB5C	396.367	473.97	396.367	473.97	435.168	0.257964	1.06015	0.243329	0.80775	0.999952	Not DEG	GO:0015031,protein transport|GO:0030100,regulation of endocytosis|GO:0043312,neutrophil degranulation|GO:0048227,plasma membrane to endosome transport	GO:0003924,GTPase activity|GO:0005515,protein binding|GO:0005525,GTP binding|GO:0019003,GDP binding	GO:0005765,lysosomal membrane|GO:0005769,early endosome|GO:0005811,lipid droplet|GO:0005886,plasma membrane|GO:0005886,plasma membrane|GO:0030139,endocytic vesicle|GO:0031901,early endosome membrane|GO:0035577,azurophil granule membrane|GO:0042470,melanosome|GO:0070062,extracellular exosome	path:hsa04014 Ras signaling pathway - Homo sapiens (human)|path:hsa04144 Endocytosis - Homo sapiens (human)|path:hsa04145 Phagosome - Homo sapiens (human)|path:hsa04962 Vasopressin-regulated water reabsorption - Homo sapiens (human)|path:hsa05146 Amoebiasis - Homo sapiens (human)|path:hsa05152 Tuberculosis - Homo sapiens (human)
NM_002528	NTHL1	441.306	259.237	441.306	259.237	350.272	-0.7675	1.24856	-0.61471	0.538746	0.999952	Not DEG	GO:0006285,base-excision repair, AP site formation|GO:0006296,nucleotide-excision repair, DNA incision, 5'-to lesion|GO:0045008,depyrimidination	GO:0000703,oxidized pyrimidine nucleobase lesion DNA N-glycosylase activity|GO:0000703,oxidized pyrimidine nucleobase lesion DNA N-glycosylase activity|GO:0003690,double-stranded DNA binding|GO:0003906,DNA-(apurinic or apyrimidinic site) lyase activity|GO:0004519,endonuclease activity|GO:0005515,protein binding|GO:0008534,oxidized purine nucleobase lesion DNA N-glycosylase activity|GO:0019104,DNA…	GO:0005634,nucleus|GO:0005654,nucleoplasm|GO:0005739,mitochondrion	path:hsa03410 Base excision repair - Homo sapiens (human)
NM_201433	GAS7	15.2794	5.56303	15.2794	5.56303	10.4212	-1.45757	4.94386	-0.294824	0.768129	0.999952	Not DEG	GO:0006355,regulation of transcription, DNA-templated|GO:0007050,cell cycle arrest|GO:0007399,nervous system development|GO:0030154,cell differentiation	GO:0003700,DNA binding transcription factor activity|GO:0005515,protein binding	GO:0005737,cytoplasm
NM_001278442	ILK	39.5468	80.1076	39.5468	80.1076	59.8272	1.01839	2.47149	0.412054	0.6803	0.999952	Not DEG	GO:0000165,MAPK cascade|GO:0001658,branching involved in ureteric bud morphogenesis|GO:0001954,positive regulation of cell-matrix adhesion|GO:0003151,outflow tract morphogenesis|GO:0006468,protein phosphorylation|GO:0006469,negative regulation of protein kinase activity|GO:0007050,cell cycle arrest|GO:0007160,cell-matrix adhesion|GO:0007229,integrin-mediated signaling pathway|GO:0007275,multicell…	GO:0004674,protein serine/threonine kinase activity|GO:0004871,signal transducer activity|GO:0005178,integrin binding|GO:0005515,protein binding|GO:0005524,ATP binding|GO:0017124,SH3 domain binding|GO:0019901,protein kinase binding	GO:0001725,stress fiber|GO:0005654,nucleoplasm|GO:0005737,cytoplasm|GO:0005829,cytosol|GO:0005829,cytosol|GO:0005886,plasma membrane|GO:0005911,cell-cell junction|GO:0005925,focal adhesion|GO:0005925,focal adhesion|GO:0016020,membrane|GO:0030017,sarcomere|GO:0030027,lamellipodium|GO:0030054,cell junction|GO:0043025,neuronal cell body|GO:0043034,costamere|GO:0043195,terminal bouton|GO:0043198,dend…	path:hsa03320 PPAR signaling pathway - Homo sapiens (human)|path:hsa04360 Axon guidance - Homo sapiens (human)|path:hsa04510 Focal adhesion - Homo sapiens (human)|path:hsa05100 Bacterial invasion of epithelial cells - Homo sapiens (human)|path:hsa05213 Endometrial cancer - Homo sapiens (human)
NM_001278443	ANKLE1	576.125	0	576.125	0	288.062	-11.4587	4.30149	-2.6639	0.00772413	0.67112	Down	GO:0006281,DNA repair|GO:0006611,protein export from nucleus|GO:0006611,protein export from nucleus|GO:0006998,nuclear envelope organization|GO:0045950,negative regulation of mitotic recombination|GO:0070197,meiotic attachment of telomere to nuclear envelope|GO:0090305,nucleic acid phosphodiester bond hydrolysis|GO:1905453,regulation of myeloid progenitor cell differentiation|GO:1905456,regulatio…	GO:0004519,endonuclease activity|GO:0005515,protein binding|GO:0031490,chromatin DNA binding	GO:0005634,nucleus|GO:0005634,nucleus|GO:0005639,integral component of nuclear inner membrane|GO:0005737,cytoplasm
NM_001278441	ILK	16.1782	0	16.1782	0	8.08912	-6.30436	6.775	-0.930533	0.352095	0.999952	Not DEG	GO:0000165,MAPK cascade|GO:0001658,branching involved in ureteric bud morphogenesis|GO:0001954,positive regulation of cell-matrix adhesion|GO:0003151,outflow tract morphogenesis|GO:0006468,protein phosphorylation|GO:0006469,negative regulation of protein kinase activity|GO:0007050,cell cycle arrest|GO:0007160,cell-matrix adhesion|GO:0007229,integrin-mediated signaling pathway|GO:0007275,multicell…	GO:0004674,protein serine/threonine kinase activity|GO:0004871,signal transducer activity|GO:0005178,integrin binding|GO:0005515,protein binding|GO:0005524,ATP binding|GO:0017124,SH3 domain binding|GO:0019901,protein kinase binding	GO:0001725,stress fiber|GO:0005654,nucleoplasm|GO:0005737,cytoplasm|GO:0005829,cytosol|GO:0005829,cytosol|GO:0005886,plasma membrane|GO:0005911,cell-cell junction|GO:0005925,focal adhesion|GO:0005925,focal adhesion|GO:0016020,membrane|GO:0030017,sarcomere|GO:0030027,lamellipodium|GO:0030054,cell junction|GO:0043025,neuronal cell body|GO:0043034,costamere|GO:0043195,terminal bouton|GO:0043198,dend…	path:hsa03320 PPAR signaling pathway - Homo sapiens (human)|path:hsa04360 Axon guidance - Homo sapiens (human)|path:hsa04510 Focal adhesion - Homo sapiens (human)|path:hsa05100 Bacterial invasion of epithelial cells - Homo sapiens (human)|path:hsa05213 Endometrial cancer - Homo sapiens (human)
NM_005765	ATP6AP2	3286.88	2870.52	3286.88	2870.52	3078.7	-0.195402	0.598427	-0.326526	0.744026	0.999952	Not DEG	GO:0002003,angiotensin maturation|GO:0002003,angiotensin maturation|GO:0021903,rostrocaudal neural tube patterning|GO:0030177,positive regulation of Wnt signaling pathway|GO:0032914,positive regulation of transforming growth factor beta1 production|GO:0043312,neutrophil degranulation|GO:0043408,regulation of MAPK cascade|GO:0048069,eye pigmentation|GO:0060323,head morphogenesis	GO:0004872,receptor activity|GO:0005515,protein binding|GO:0019899,enzyme binding	GO:0005886,plasma membrane|GO:0009897,external side of plasma membrane|GO:0016021,integral component of membrane|GO:0043005,neuron projection|GO:0044297,cell body|GO:0070062,extracellular exosome|GO:0070821,tertiary granule membrane|GO:0101003,ficolin-1-rich granule membrane	path:hsa04614 Renin-angiotensin system - Homo sapiens (human)
NM_001303618	CD226	3.59516	0	3.59516	0	1.79758	-4.13458	6.8048	-0.607597	0.543455	0.999952	Not DEG	GO:0001816,cytokine production|GO:0002729,positive regulation of natural killer cell cytokine production|GO:0002860,positive regulation of natural killer cell mediated cytotoxicity directed against tumor cell target|GO:0002891,positive regulation of immunoglobulin mediated immune response|GO:0007155,cell adhesion|GO:0007156,homophilic cell adhesion via plasma membrane adhesion molecules|GO:000715…	GO:0004872,receptor activity|GO:0005178,integrin binding|GO:0005515,protein binding|GO:0019901,protein kinase binding|GO:0042803,protein homodimerization activity|GO:0050839,cell adhesion molecule binding	GO:0005886,plasma membrane|GO:0005887,integral component of plasma membrane|GO:0005913,cell-cell adherens junction|GO:0009897,external side of plasma membrane|GO:0009986,cell surface|GO:0045121,membrane raft	path:hsa04514 Cell adhesion molecules (CAMs) - Homo sapiens (human)
NM_001318469	ZFP1	94.373	0	94.373	0	47.1865	-8.84871	5.46516	-1.61911	0.105423	0.999952	Not DEG	GO:0006351,transcription, DNA-templated|GO:0006355,regulation of transcription, DNA-templated	GO:0003677,DNA binding|GO:0003700,DNA binding transcription factor activity|GO:0046872,metal ion binding	GO:0005634,nucleus
NM_022786	ARV1	3340.81	1556.54	3340.81	1556.54	2448.67	-1.10185	0.893036	-1.23383	0.217267	0.999952	Not DEG	GO:0006665,sphingolipid metabolic process|GO:0006695,cholesterol biosynthetic process|GO:0008206,bile acid metabolic process|GO:0030301,cholesterol transport|GO:0032383,regulation of intracellular cholesterol transport|GO:0090181,regulation of cholesterol metabolic process|GO:0097036,regulation of plasma membrane sterol distribution	GO:0015248,sterol transporter activity	GO:0005789,endoplasmic reticulum membrane|GO:0005789,endoplasmic reticulum membrane|GO:0005794,Golgi apparatus|GO:0016021,integral component of membrane|GO:0032541,cortical endoplasmic reticulum
NM_201430	RTN3	403.557	1004.68	403.557	1004.68	704.12	1.3159	1.18021	1.11497	0.264863	0.999952	Not DEG	GO:0006915,apoptotic process|GO:0016032,viral process|GO:0016192,vesicle-mediated transport|GO:0071786,endoplasmic reticulum tubular network organization|GO:0071787,endoplasmic reticulum tubular network formation	GO:0005515,protein binding	GO:0000139,Golgi membrane|GO:0005615,extracellular space|GO:0005783,endoplasmic reticulum|GO:0005789,endoplasmic reticulum membrane|GO:0005886,plasma membrane|GO:0016021,integral component of membrane|GO:0070062,extracellular exosome	path:hsa05010 Alzheimer's disease - Homo sapiens (human)
NM_005767	LPAR6	27.8625	42.279	27.8625	42.279	35.0708	0.601632	2.99133	0.201125	0.8406	0.999952	Not DEG	GO:0007186,G-protein coupled receptor signaling pathway|GO:0035025,positive regulation of Rho protein signal transduction|GO:0051482,positive regulation of cytosolic calcium ion concentration involved in phospholipase C-activating G-protein coupled signaling pathway	GO:0070915,lysophosphatidic acid receptor activity	GO:0005886,plasma membrane|GO:0005886,plasma membrane|GO:0005887,integral component of plasma membrane|GO:0043231,intracellular membrane-bounded organelle	path:hsa04072 Phospholipase D signaling pathway - Homo sapiens (human)|path:hsa04080 Neuroactive ligand-receptor interaction - Homo sapiens (human)|path:hsa04151 PI3K-Akt signaling pathway - Homo sapiens (human)|path:hsa05200 Pathways in cancer - Homo sapiens (human)
NM_001303614	SAMD4B	243.572	75.6572	243.572	75.6572	159.615	-1.68678	1.8872	-0.893802	0.371428	0.999952	Not DEG	GO:0000289,nuclear-transcribed mRNA poly(A) tail shortening|GO:0006351,transcription, DNA-templated|GO:0006355,regulation of transcription, DNA-templated|GO:0017148,negative regulation of translation|GO:0043488,regulation of mRNA stability	GO:0003723,RNA binding|GO:0003729,mRNA binding|GO:0030371,translation repressor activity	GO:0000932,P-body|GO:0005634,nucleus|GO:0005829,cytosol
NR_073534	SNX22	0	24.4773	0	24.4773	12.2387	7.20962	6.77342	1.0644	0.287149	0.999952	Not DEG	GO:0015031,protein transport	GO:0035091,phosphatidylinositol binding	GO:0030659,cytoplasmic vesicle membrane
NM_001267042	ARMC8	588.708	510.686	588.708	510.686	549.697	-0.205111	0.966401	-0.212242	0.831918	0.999952	Not DEG	GO:0043312,neutrophil degranulation	GO:0005515,protein binding	GO:0005576,extracellular region|GO:0035580,specific granule lumen|GO:1904724,tertiary granule lumen
NR_073537	CEP76	0	51.1799	0	51.1799	25.5899	8.27376	6.29917	1.31347	0.189025	0.999952	Not DEG	GO:0000086,G2/M transition of mitotic cell cycle|GO:0010389,regulation of G2/M transition of mitotic cell cycle|GO:0046599,regulation of centriole replication|GO:0097711,ciliary basal body-plasma membrane docking	GO:0005515,protein binding	GO:0005813,centrosome|GO:0005814,centriole|GO:0005829,cytosol|GO:0043234,protein complex
NM_018217	EDEM2	401.76	417.227	401.76	417.227	409.493	0.0545057	1.07062	0.0509105	0.959397	0.999952	Not DEG	GO:0006491,N-glycan processing|GO:0030968,endoplasmic reticulum unfolded protein response|GO:0036509,trimming of terminal mannose on B branch|GO:0036509,trimming of terminal mannose on B branch|GO:0036510,trimming of terminal mannose on C branch|GO:0036511,trimming of first mannose on A branch|GO:0036512,trimming of second mannose on A branch|GO:0097466,ubiquitin-dependent glycoprotein ERAD pathw…	GO:0004571,mannosyl-oligosaccharide 1,2-alpha-mannosidase activity|GO:0004571,mannosyl-oligosaccharide 1,2-alpha-mannosidase activity|GO:0004571,mannosyl-oligosaccharide 1,2-alpha-mannosidase activity|GO:0005509,calcium ion binding	GO:0005783,endoplasmic reticulum|GO:0005788,endoplasmic reticulum lumen|GO:0016020,membrane|GO:0044322,endoplasmic reticulum quality control compartment	path:hsa04141 Protein processing in endoplasmic reticulum - Homo sapiens (human)
NM_018216	PANK4	1183.71	1310.65	1183.71	1310.65	1247.18	0.146972	0.732074	0.200761	0.840885	0.999952	Not DEG	GO:0015937,coenzyme A biosynthetic process|GO:0016310,phosphorylation	GO:0004594,pantothenate kinase activity|GO:0005524,ATP binding	GO:0005737,cytoplasm	path:hsa00770 Pantothenate and CoA biosynthesis - Homo sapiens (human)|path:hsa01100 Metabolic pathways - Homo sapiens (human)
NM_018215	PNMA8A	1398.52	3057.44	1398.52	3057.44	2227.98	1.12843	0.912501	1.23663	0.216224	0.999952	Not DEG
NM_018212	ENAH	1486.6	0	1486.6	0	743.3	-12.8263	4.06138	-3.15811	0.00158796	0.652914	Down	GO:0007411,axon guidance	GO:0003779,actin binding|GO:0005515,protein binding|GO:0017124,SH3 domain binding|GO:0050699,WW domain binding	GO:0005829,cytosol|GO:0005829,cytosol|GO:0005856,cytoskeleton|GO:0005886,plasma membrane|GO:0005925,focal adhesion|GO:0030027,lamellipodium|GO:0030054,cell junction|GO:0030175,filopodium|GO:0045202,synapse	path:hsa04360 Axon guidance - Homo sapiens (human)|path:hsa04810 Regulation of actin cytoskeleton - Homo sapiens (human)
NM_018211	RAVER2	2755.69	4194.52	2755.69	4194.52	3475.11	0.606094	0.692946	0.874663	0.381757	0.999952	Not DEG	GO:0000398,mRNA splicing, via spliceosome	GO:0003676,nucleic acid binding|GO:0003723,RNA binding	GO:0005634,nucleus|GO:0005737,cytoplasm
NM_018210	NAXD	164.479	392.75	164.479	392.75	278.614	1.25571	1.48057	0.848132	0.396364	0.999952	Not DEG	GO:0008150,biological_process|GO:0034356,NAD biosynthesis via nicotinamide riboside salvage pathway	GO:0003674,molecular_function|GO:0005515,protein binding|GO:0005524,ATP binding|GO:0047453,ATP-dependent NAD(P)H-hydrate dehydratase activity|GO:0052855,ADP-dependent NAD(P)H-hydrate dehydratase activity	GO:0005575,cellular_component|GO:0005759,mitochondrial matrix
NM_000564	IL5RA	13.4819	10.0135	13.4819	10.0135	11.7477	-0.429032	4.6182	-0.0929002	0.925983	0.999952	Not DEG	GO:0000165,MAPK cascade|GO:0002437,inflammatory response to antigenic stimulus|GO:0007165,signal transduction|GO:0008283,cell proliferation|GO:0018108,peptidyl-tyrosine phosphorylation|GO:0032674,regulation of interleukin-5 production|GO:0038043,interleukin-5-mediated signaling pathway|GO:0065009,regulation of molecular function	GO:0004713,protein tyrosine kinase activity|GO:0004914,interleukin-5 receptor activity|GO:0005088,Ras guanyl-nucleotide exchange factor activity|GO:0005515,protein binding	GO:0005615,extracellular space|GO:0005622,intracellular|GO:0005886,plasma membrane|GO:0016021,integral component of membrane	path:hsa04060 Cytokine-cytokine receptor interaction - Homo sapiens (human)|path:hsa04630 Jak-STAT signaling pathway - Homo sapiens (human)|path:hsa04640 Hematopoietic cell lineage - Homo sapiens (human)
NM_018219	CCDC87	33.2553	17.8017	33.2553	17.8017	25.5285	-0.901528	3.42652	-0.263103	0.792471	0.999952	Not DEG		GO:0005515,protein binding
NM_018218	USP40	1676.25	1929.26	1676.25	1929.26	1802.75	0.202816	0.670486	0.30249	0.762278	0.999952	Not DEG	GO:0006511,ubiquitin-dependent protein catabolic process|GO:0016579,protein deubiquitination	GO:0036459,thiol-dependent ubiquitinyl hydrolase activity
NM_152357	ZNF440	2491.45	2105.05	2491.45	2105.05	2298.25	-0.243128	0.641507	-0.378995	0.704692	0.999952	Not DEG	GO:0006351,transcription, DNA-templated|GO:0006355,regulation of transcription, DNA-templated	GO:0003677,DNA binding|GO:0005515,protein binding|GO:0046872,metal ion binding	GO:0005634,nucleus
NM_032663	USP30	802.62	1213.85	802.62	1213.85	1008.24	0.596807	0.870787	0.685365	0.493113	0.999952	Not DEG	GO:0000422,autophagy of mitochondrion|GO:0000422,autophagy of mitochondrion|GO:0006511,ubiquitin-dependent protein catabolic process|GO:0008053,mitochondrial fusion|GO:0016579,protein deubiquitination|GO:0016579,protein deubiquitination|GO:0035871,protein K11-linked deubiquitination|GO:0044313,protein K6-linked deubiquitination|GO:1901525,negative regulation of mitophagy	GO:0004197,cysteine-type endopeptidase activity|GO:0004843,thiol-dependent ubiquitin-specific protease activity|GO:0036459,thiol-dependent ubiquitinyl hydrolase activity|GO:0036459,thiol-dependent ubiquitinyl hydrolase activity	GO:0005739,mitochondrion|GO:0005741,mitochondrial outer membrane|GO:0005741,mitochondrial outer membrane|GO:0016021,integral component of membrane	path:hsa04137 Mitophagy - animal - Homo sapiens (human)
NM_001267045	PSME3	855.649	527.375	855.649	527.375	691.512	-0.698184	0.993946	-0.702436	0.482407	0.999952	Not DEG	GO:0000165,MAPK cascade|GO:0000209,protein polyubiquitination|GO:0002223,stimulatory C-type lectin receptor signaling pathway|GO:0002479,antigen processing and presentation of exogenous peptide antigen via MHC class I, TAP-dependent|GO:0006521,regulation of cellular amino acid metabolic process|GO:0006915,apoptotic process|GO:0010950,positive regulation of endopeptidase activity|GO:0010972,negati…	GO:0002039,p53 binding|GO:0005515,protein binding|GO:0042802,identical protein binding|GO:0061133,endopeptidase activator activity|GO:0097371,MDM2/MDM4 family protein binding	GO:0000502,proteasome complex|GO:0005634,nucleus|GO:0005654,nucleoplasm|GO:0005654,nucleoplasm|GO:0005737,cytoplasm|GO:0005829,cytosol|GO:0005829,cytosol|GO:0008537,proteasome activator complex|GO:0016020,membrane	path:hsa03050 Proteasome - Homo sapiens (human)|path:hsa04612 Antigen processing and presentation - Homo sapiens (human)|path:hsa05160 Hepatitis C - Homo sapiens (human)
NM_152355	ZNF441	1454.24	1961.52	1454.24	1961.52	1707.88	0.431708	0.726674	0.594088	0.552453	0.999952	Not DEG	GO:0006351,transcription, DNA-templated|GO:0006355,regulation of transcription, DNA-templated	GO:0003677,DNA binding|GO:0046872,metal ion binding	GO:0005634,nucleus
NM_001320704	TTC3	1971.05	2177.37	1971.05	2177.37	2074.21	0.143625	0.641145	0.224014	0.822747	0.999952	Not DEG	GO:0006511,ubiquitin-dependent protein catabolic process|GO:0070936,protein K48-linked ubiquitination	GO:0004842,ubiquitin-protein transferase activity|GO:0005515,protein binding|GO:0046872,metal ion binding	GO:0005634,nucleus|GO:0005730,nucleolus|GO:0005829,cytosol
NM_001039481	ETNK1	373.897	209.17	373.897	209.17	291.533	-0.837957	1.34689	-0.622141	0.533849	0.999952	Not DEG	GO:0006646,phosphatidylethanolamine biosynthetic process|GO:0006646,phosphatidylethanolamine biosynthetic process|GO:0006646,phosphatidylethanolamine biosynthetic process|GO:0016310,phosphorylation	GO:0004305,ethanolamine kinase activity|GO:0004305,ethanolamine kinase activity|GO:0005515,protein binding|GO:0005524,ATP binding	GO:0005654,nucleoplasm|GO:0005829,cytosol|GO:0005829,cytosol|GO:0005886,plasma membrane|GO:0016020,membrane	path:hsa00564 Glycerophospholipid metabolism - Homo sapiens (human)|path:hsa01100 Metabolic pathways - Homo sapiens (human)
NM_001318792	TMEM63B	349.63	435.029	349.63	435.029	392.329	0.315288	1.10996	0.284053	0.77637	0.999952	Not DEG	GO:0006811,ion transport		GO:0005886,plasma membrane|GO:0015629,actin cytoskeleton|GO:0016021,integral component of membrane
NM_001318797	COX4I1	783.746	767.698	783.746	767.698	775.722	-0.0298433	0.844309	-0.0353464	0.971804	0.999952	Not DEG	GO:0006091,generation of precursor metabolites and energy|GO:0006123,mitochondrial electron transport, cytochrome c to oxygen|GO:0006123,mitochondrial electron transport, cytochrome c to oxygen|GO:0007584,response to nutrient|GO:1902600,hydrogen ion transmembrane transport	GO:0004129,cytochrome-c oxidase activity|GO:0005515,protein binding	GO:0005634,nucleus|GO:0005739,mitochondrion|GO:0005743,mitochondrial inner membrane|GO:0005751,mitochondrial respiratory chain complex IV|GO:0016020,membrane|GO:0070062,extracellular exosome	path:hsa00190 Oxidative phosphorylation - Homo sapiens (human)|path:hsa01100 Metabolic pathways - Homo sapiens (human)|path:hsa04260 Cardiac muscle contraction - Homo sapiens (human)|path:hsa04932 Non-alcoholic fatty liver disease (NAFLD) - Homo sapiens (human)|path:hsa05010 Alzheimer's disease - Homo sapiens (human)|path:hsa05012 Parkinson's disease - Homo sapiens (human)|path:hsa05016 Huntingto…
NM_005768	LPCAT3	3000.16	1805.76	3000.16	1805.76	2402.96	-0.732432	0.770526	-0.950561	0.341827	0.999952	Not DEG	GO:0008654,phospholipid biosynthetic process|GO:0036150,phosphatidylserine acyl-chain remodeling|GO:0036151,phosphatidylcholine acyl-chain remodeling|GO:0036152,phosphatidylethanolamine acyl-chain remodeling|GO:0097006,regulation of plasma lipoprotein particle levels	GO:0003841,1-acylglycerol-3-phosphate O-acyltransferase activity|GO:0047144,2-acylglycerol-3-phosphate O-acyltransferase activity|GO:0047184,1-acylglycerophosphocholine O-acyltransferase activity	GO:0005789,endoplasmic reticulum membrane|GO:0016020,membrane|GO:0016021,integral component of membrane	path:hsa00564 Glycerophospholipid metabolism - Homo sapiens (human)|path:hsa04216 Ferroptosis - Homo sapiens (human)
NM_001291959	ING2	53.9275	0	53.9275	0	26.9637	-8.0413	6.17193	-1.30288	0.192615	0.999952	Not DEG	GO:0006351,transcription, DNA-templated|GO:0006355,regulation of transcription, DNA-templated|GO:0007141,male meiosis I|GO:0007165,signal transduction|GO:0007283,spermatogenesis|GO:0007286,spermatid development|GO:0008285,negative regulation of cell proliferation|GO:0016569,covalent chromatin modification|GO:0030317,flagellated sperm motility|GO:0030511,positive regulation of transforming growth …	GO:0003677,DNA binding|GO:0003682,chromatin binding|GO:0005515,protein binding|GO:0032403,protein complex binding|GO:0035064,methylated histone binding|GO:0035091,phosphatidylinositol binding|GO:0046872,metal ion binding	GO:0005634,nucleus|GO:0005634,nucleus|GO:0005654,nucleoplasm|GO:0005654,nucleoplasm|GO:0005794,Golgi apparatus|GO:0005829,cytosol|GO:0005886,plasma membrane|GO:0016580,Sin3 complex|GO:0016602,CCAAT-binding factor complex
NM_001261385	UEVLD	1.79758	6.67563	1.79758	6.67563	4.23661	1.89278	6.55822	0.288612	0.772878	0.999952	Not DEG	GO:0005975,carbohydrate metabolic process|GO:0006464,cellular protein modification process|GO:0008150,biological_process|GO:0015031,protein transport|GO:0019752,carboxylic acid metabolic process|GO:0055114,oxidation-reduction process	GO:0003674,molecular_function|GO:0016616,oxidoreductase activity, acting on the CH-OH group of donors, NAD or NADP as acceptor	GO:0070062,extracellular exosome
NR_110951	LINC01258	8.08912	0	8.08912	0	4.04456	-5.30443	6.78353	-0.781957	0.43424	0.999952	Not DEG
NM_001261383	UEVLD	56.6238	73.432	56.6238	73.432	65.0279	0.375013	2.31361	0.16209	0.871235	0.999952	Not DEG	GO:0005975,carbohydrate metabolic process|GO:0006464,cellular protein modification process|GO:0008150,biological_process|GO:0015031,protein transport|GO:0019752,carboxylic acid metabolic process|GO:0055114,oxidation-reduction process	GO:0003674,molecular_function|GO:0016616,oxidoreductase activity, acting on the CH-OH group of donors, NAD or NADP as acceptor	GO:0070062,extracellular exosome
NM_001261382	UEVLD	72.8021	244.773	72.8021	244.773	158.788	1.7494	1.90635	0.917672	0.358791	0.999952	Not DEG	GO:0005975,carbohydrate metabolic process|GO:0006464,cellular protein modification process|GO:0008150,biological_process|GO:0015031,protein transport|GO:0019752,carboxylic acid metabolic process|GO:0055114,oxidation-reduction process	GO:0003674,molecular_function|GO:0016616,oxidoreductase activity, acting on the CH-OH group of donors, NAD or NADP as acceptor	GO:0070062,extracellular exosome
NR_110954	LOC101927040	25.1661	33.3782	25.1661	33.3782	29.2722	0.40744	3.202	0.127246	0.898746	0.999952	Not DEG
NM_001261380	SLC6A9	0	3.33782	0	3.33782	1.66891	4.33528	6.81751	0.635904	0.524839	0.999952	Not DEG	GO:0003333,amino acid transmembrane transport|GO:0006810,transport|GO:0061537,glycine secretion, neurotransmission	GO:0005215,transporter activity|GO:0005328,neurotransmitter:sodium symporter activity|GO:0015375,glycine:sodium symporter activity	GO:0005886,plasma membrane|GO:0005887,integral component of plasma membrane|GO:0016020,membrane|GO:0098793,presynapse
NM_001271643	THADA	40.4456	51.1799	40.4456	51.1799	45.8127	0.33961	2.66785	0.127297	0.898705	0.999952	Not DEG	GO:0032471,negative regulation of endoplasmic reticulum calcium ion concentration|GO:0055088,lipid homeostasis|GO:1901895,negative regulation of calcium-transporting ATPase activity|GO:1990845,adaptive thermogenesis	GO:0005515,protein binding	GO:0098554,cytoplasmic side of endoplasmic reticulum membrane
NM_001322913	ZNF567	0.898791	0	0.898791	0	0.449395	-2.13471	6.91852	-0.30855	0.757664	0.999952	Not DEG	GO:0000122,negative regulation of transcription from RNA polymerase II promoter|GO:0006351,transcription, DNA-templated|GO:0045944,positive regulation of transcription from RNA polymerase II promoter	GO:0003700,DNA binding transcription factor activity|GO:0005515,protein binding|GO:0044212,transcription regulatory region DNA binding|GO:0046872,metal ion binding	GO:0005634,nucleus
NM_001271641	MTCH1	3343.5	2337.58	3343.5	2337.58	2840.54	-0.516338	0.684369	-0.754474	0.450565	0.999952	Not DEG	GO:0006810,transport|GO:0006915,apoptotic process|GO:0006919,activation of cysteine-type endopeptidase activity involved in apoptotic process|GO:0009966,regulation of signal transduction|GO:0043065,positive regulation of apoptotic process|GO:0045161,neuronal ion channel clustering	GO:0005515,protein binding	GO:0005622,intracellular|GO:0005739,mitochondrion|GO:0005743,mitochondrial inner membrane|GO:0016020,membrane|GO:0016021,integral component of membrane
NM_001271640	ZNF138	332.553	300.404	332.553	300.404	316.478	-0.146675	1.19059	-0.123195	0.901952	0.999952	Not DEG	GO:0006351,transcription, DNA-templated|GO:0006355,regulation of transcription, DNA-templated	GO:0003677,DNA binding|GO:0003700,DNA binding transcription factor activity|GO:0046872,metal ion binding	GO:0005634,nucleus
NM_001271644	THADA	110.551	13.3513	110.551	13.3513	61.9513	-3.04961	2.91604	-1.04581	0.29565	0.999952	Not DEG	GO:0032471,negative regulation of endoplasmic reticulum calcium ion concentration|GO:0055088,lipid homeostasis|GO:1901895,negative regulation of calcium-transporting ATPase activity|GO:1990845,adaptive thermogenesis	GO:0005515,protein binding	GO:0098554,cytoplasmic side of endoplasmic reticulum membrane
NM_001271649	ZNF138	1170.23	2765.94	1170.23	2765.94	1968.08	1.24099	0.965655	1.28512	0.198749	0.999952	Not DEG	GO:0006351,transcription, DNA-templated|GO:0006355,regulation of transcription, DNA-templated	GO:0003677,DNA binding|GO:0003700,DNA binding transcription factor activity|GO:0046872,metal ion binding	GO:0005634,nucleus
NR_110802	RUNDC3A-AS1	15.2794	0	15.2794	0	7.63972	-6.2219	6.77551	-0.918294	0.358465	0.999952	Not DEG
NM_018602	DNAJA4	225.597	122.387	225.597	122.387	173.992	-0.882286	1.62952	-0.541441	0.588204	0.999952	Not DEG	GO:0009408,response to heat|GO:0042026,protein refolding|GO:0090084,negative regulation of inclusion body assembly	GO:0005515,protein binding|GO:0005524,ATP binding|GO:0031072,heat shock protein binding|GO:0046872,metal ion binding|GO:0051082,unfolded protein binding|GO:0051087,chaperone binding	GO:0005829,cytosol|GO:0005829,cytosol|GO:0016020,membrane
NM_022771	TBC1D15	345.136	18.9143	345.136	18.9143	182.025	-4.18956	2.5007	-1.67536	0.0938644	0.999952	Not DEG	GO:0006886,intracellular protein transport|GO:0031338,regulation of vesicle fusion|GO:0043087,regulation of GTPase activity|GO:0090630,activation of GTPase activity|GO:1902017,regulation of cilium assembly	GO:0005096,GTPase activator activity|GO:0005096,GTPase activator activity|GO:0005515,protein binding|GO:0017137,Rab GTPase binding	GO:0005622,intracellular|GO:0005737,cytoplasm|GO:0005739,mitochondrion|GO:0012505,endomembrane system|GO:0070062,extracellular exosome	path:hsa04137 Mitophagy - animal - Homo sapiens (human)
NM_001272102	CLCN5	3.59516	43.3916	3.59516	43.3916	23.4934	3.59324	4.07075	0.882698	0.377399	0.999952	Not DEG	GO:0006810,transport|GO:0007588,excretion|GO:0034220,ion transmembrane transport|GO:1902476,chloride transmembrane transport|GO:1903959,regulation of anion transmembrane transport	GO:0005247,voltage-gated chloride channel activity|GO:0005254,chloride channel activity|GO:0005524,ATP binding|GO:0015297,antiporter activity|GO:0042802,identical protein binding	GO:0000139,Golgi membrane|GO:0005765,lysosomal membrane|GO:0005768,endosome|GO:0005794,Golgi apparatus|GO:0005829,cytosol|GO:0005886,plasma membrane|GO:0005887,integral component of plasma membrane|GO:0010008,endosome membrane|GO:0016020,membrane|GO:0045177,apical part of cell
NM_001353340	CCDC150	59.3202	78.995	59.3202	78.995	69.1576	0.413251	2.25872	0.182958	0.854831	0.999952	Not DEG		GO:0005515,protein binding
NM_001353345	SETD1B	5340.62	5024.53	5340.62	5024.53	5182.57	-0.0880163	0.539423	-0.163168	0.870387	0.999952	Not DEG	GO:0006351,transcription, DNA-templated|GO:0006355,regulation of transcription, DNA-templated|GO:0051568,histone H3-K4 methylation	GO:0003723,RNA binding|GO:0005515,protein binding|GO:0018024,histone-lysine N-methyltransferase activity|GO:0042800,histone methyltransferase activity (H3-K4 specific)	GO:0005654,nucleoplasm|GO:0005654,nucleoplasm|GO:0005694,chromosome|GO:0005829,cytosol|GO:0016607,nuclear speck|GO:0035097,histone methyltransferase complex|GO:0048188,Set1C/COMPASS complex	path:hsa00310 Lysine degradation - Homo sapiens (human)
NM_001353346	ENO1	191.442	264.8	191.442	264.8	228.121	0.468	1.39442	0.335623	0.737155	0.999952	Not DEG	GO:0000122,negative regulation of transcription from RNA polymerase II promoter|GO:0006094,gluconeogenesis|GO:0006351,transcription, DNA-templated|GO:0009615,response to virus|GO:0010756,positive regulation of plasminogen activation|GO:0030308,negative regulation of cell growth|GO:0045892,negative regulation of transcription, DNA-templated|GO:0045892,negative regulation of transcription, DNA-temp…	GO:0000287,magnesium ion binding|GO:0000977,RNA polymerase II regulatory region sequence-specific DNA binding|GO:0001078,transcriptional repressor activity, RNA polymerase II proximal promoter sequence-specific DNA binding|GO:0001227,transcriptional repressor activity, RNA polymerase II transcription regulatory region sequence-specific DNA binding|GO:0003723,RNA binding|GO:0004634,phosphopyruvate…	GO:0000015,phosphopyruvate hydratase complex|GO:0005615,extracellular space|GO:0005634,nucleus|GO:0005634,nucleus|GO:0005737,cytoplasm|GO:0005829,cytosol|GO:0005829,cytosol|GO:0005886,plasma membrane|GO:0009986,cell surface|GO:0016020,membrane|GO:0031430,M band|GO:0070062,extracellular exosome|GO:0099738,cell cortex region	path:hsa00010 Glycolysis / Gluconeogenesis - Homo sapiens (human)|path:hsa01100 Metabolic pathways - Homo sapiens (human)|path:hsa01200 Carbon metabolism - Homo sapiens (human)|path:hsa01230 Biosynthesis of amino acids - Homo sapiens (human)|path:hsa03018 RNA degradation - Homo sapiens (human)|path:hsa04066 HIF-1 signaling pathway - Homo sapiens (human)
NM_001353349	SPATA21	24.2674	7.78824	24.2674	7.78824	16.0278	-1.63958	4.21283	-0.389187	0.697138	0.999952	Not DEG		GO:0005509,calcium ion binding
NM_031302	GLT8D2	29.6601	35.6034	29.6601	35.6034	32.6317	0.263511	3.05825	0.086164	0.931336	0.999952	Not DEG	GO:0000271,polysaccharide biosynthetic process	GO:0016757,transferase activity, transferring glycosyl groups	GO:0005794,Golgi apparatus|GO:0016021,integral component of membrane
NM_001090_6	ABCF1	0	27.8151	0	27.8151	13.9076	7.39403	6.77259	1.09176	0.274939	0.999952	Not DEG	GO:0006412,translation|GO:0006954,inflammatory response|GO:0055085,transmembrane transport	GO:0003723,RNA binding|GO:0005515,protein binding|GO:0005524,ATP binding|GO:0008135,translation factor activity, RNA binding|GO:0016887,ATPase activity	GO:0005635,nuclear envelope|GO:0005654,nucleoplasm|GO:0005829,cytosol|GO:0005829,cytosol|GO:0005840,ribosome|GO:0016020,membrane
NM_001199580	SUN2	81.79	1818	81.79	1818	949.894	4.47428	1.99769	2.23972	0.0251089	0.80992	Up	GO:0006998,nuclear envelope organization|GO:0007052,mitotic spindle organization|GO:0007097,nuclear migration|GO:0021817,nucleokinesis involved in cell motility in cerebral cortex radial glia guided migration|GO:0030335,positive regulation of cell migration|GO:0031022,nuclear migration along microfilament|GO:0051321,meiotic cell cycle|GO:0051642,centrosome localization|GO:0090286,cytoskeletal anc…	GO:0005515,protein binding|GO:0005521,lamin binding|GO:0008017,microtubule binding|GO:0042802,identical protein binding|GO:0043495,protein membrane anchor	GO:0000784,nuclear chromosome, telomeric region|GO:0000794,condensed nuclear chromosome|GO:0005635,nuclear envelope|GO:0005635,nuclear envelope|GO:0005635,nuclear envelope|GO:0005639,integral component of nuclear inner membrane|GO:0010008,endosome membrane|GO:0031965,nuclear membrane|GO:0034993,LINC complex
NR_002774	HTR7P1	63.8142	64.5311	63.8142	64.5311	64.1726	0.0161348	2.31312	0.00697536	0.994435	0.999952	Not DEG
NM_005198	CHKB	196.835	490.659	196.835	490.659	343.747	1.31774	1.41063	0.934151	0.350226	0.999952	Not DEG	GO:0006646,phosphatidylethanolamine biosynthetic process|GO:0006646,phosphatidylethanolamine biosynthetic process|GO:0006646,phosphatidylethanolamine biosynthetic process|GO:0006656,phosphatidylcholine biosynthetic process|GO:0006657,CDP-choline pathway|GO:0016310,phosphorylation	GO:0004103,choline kinase activity|GO:0004103,choline kinase activity|GO:0004305,ethanolamine kinase activity|GO:0004305,ethanolamine kinase activity|GO:0005524,ATP binding	GO:0005829,cytosol	path:hsa00564 Glycerophospholipid metabolism - Homo sapiens (human)|path:hsa01100 Metabolic pathways - Homo sapiens (human)|path:hsa05231 Choline metabolism in cancer - Homo sapiens (human)
NM_003173	SUV39H1	2851.86	2288.63	2851.86	2288.63	2570.25	-0.317418	0.642565	-0.493986	0.621316	0.999952	Not DEG	GO:0000122,negative regulation of transcription from RNA polymerase II promoter|GO:0000183,chromatin silencing at rDNA|GO:0000183,chromatin silencing at rDNA|GO:0006325,chromatin organization|GO:0006351,transcription, DNA-templated|GO:0006364,rRNA processing|GO:0006974,cellular response to DNA damage stimulus|GO:0007049,cell cycle|GO:0016032,viral process|GO:0030154,cell differentiation|GO:003612…	GO:0000976,transcription regulatory region sequence-specific DNA binding|GO:0003682,chromatin binding|GO:0005515,protein binding|GO:0008270,zinc ion binding|GO:0008757,S-adenosylmethionine-dependent methyltransferase activity|GO:0018024,histone-lysine N-methyltransferase activity|GO:0018024,histone-lysine N-methyltransferase activity|GO:0042054,histone methyltransferase activity|GO:0046974,histon…	GO:0000775,chromosome, centromeric region|GO:0000792,heterochromatin|GO:0000794,condensed nuclear chromosome|GO:0005634,nucleus|GO:0005652,nuclear lamina|GO:0005654,nucleoplasm|GO:0005677,chromatin silencing complex|GO:0033553,rDNA heterochromatin	path:hsa00310 Lysine degradation - Homo sapiens (human)
NM_033380	COL4A5	246.269	142.414	246.269	142.414	194.341	-0.790136	1.54472	-0.511507	0.608996	0.999952	Not DEG	GO:0007528,neuromuscular junction development|GO:0030198,extracellular matrix organization|GO:0030574,collagen catabolic process|GO:0038063,collagen-activated tyrosine kinase receptor signaling pathway	GO:0005201,extracellular matrix structural constituent	GO:0005576,extracellular region|GO:0005587,collagen type IV trimer|GO:0005605,basal lamina|GO:0005788,endoplasmic reticulum lumen|GO:0031594,neuromuscular junction	path:hsa04151 PI3K-Akt signaling pathway - Homo sapiens (human)|path:hsa04510 Focal adhesion - Homo sapiens (human)|path:hsa04512 ECM-receptor interaction - Homo sapiens (human)|path:hsa04933 AGE-RAGE signaling pathway in diabetic complications - Homo sapiens (human)|path:hsa04974 Protein digestion and absorption - Homo sapiens (human)|path:hsa05146 Amoebiasis - Homo sapiens (human)|path:hsa05200…
NM_033386	MICALL1	834.078	1010.25	834.078	1010.25	922.162	0.276456	0.81947	0.337359	0.735846	0.999952	Not DEG	GO:0006612,protein targeting to membrane|GO:0006897,endocytosis|GO:0006898,receptor-mediated endocytosis|GO:0031175,neuron projection development|GO:0032458,slow endocytic recycling|GO:0036010,protein localization to endosome|GO:0097320,plasma membrane tubulation|GO:1990090,cellular response to nerve growth factor stimulus|GO:1990126,retrograde transport, endosome to plasma membrane	GO:0005515,protein binding|GO:0017137,Rab GTPase binding|GO:0042802,identical protein binding|GO:0045296,cadherin binding|GO:0046872,metal ion binding|GO:0070300,phosphatidic acid binding	GO:0005769,early endosome|GO:0005770,late endosome|GO:0005802,trans-Golgi network|GO:0019898,extrinsic component of membrane|GO:0031902,late endosome membrane|GO:0055038,recycling endosome membrane|GO:0055038,recycling endosome membrane
NM_033387	FAM78A	11548.6	10302.7	11548.6	10302.7	10925.6	-0.164685	0.510505	-0.322593	0.747004	0.999952	Not DEG
NM_033388	ATG16L2	0	143.526	0	143.526	71.7631	9.76151	5.11902	1.90691	0.0565323	0.99735	Not DEG	GO:0000045,autophagosome assembly|GO:0015031,protein transport|GO:0039689,negative stranded viral RNA replication		GO:0000421,autophagosome membrane|GO:0005654,nucleoplasm	path:hsa04140 Autophagy - animal - Homo sapiens (human)
NM_033389	SSH2	525.793	2689.17	525.793	2689.17	1607.48	2.3546	1.35193	1.74166	0.0815686	0.999952	Not DEG	GO:0006470,protein dephosphorylation|GO:0008064,regulation of actin polymerization or depolymerization|GO:0010591,regulation of lamellipodium assembly|GO:0030036,actin cytoskeleton organization|GO:0035335,peptidyl-tyrosine dephosphorylation|GO:0050770,regulation of axonogenesis	GO:0003779,actin binding|GO:0004721,phosphoprotein phosphatase activity|GO:0004725,protein tyrosine phosphatase activity|GO:0008138,protein tyrosine/serine/threonine phosphatase activity	GO:0005615,extracellular space|GO:0005737,cytoplasm|GO:0005856,cytoskeleton	path:hsa04360 Axon guidance - Homo sapiens (human)|path:hsa04810 Regulation of actin cytoskeleton - Homo sapiens (human)
NR_147855	LOC101928101	2.69637	5.56303	2.69637	5.56303	4.1297	1.04484	6.53704	0.159833	0.873012	0.999952	Not DEG
NM_001168368	GALNT16	0	6.67563	0	6.67563	3.33782	5.33523	6.79202	0.785515	0.432152	0.999952	Not DEG	GO:0018242,protein O-linked glycosylation via serine|GO:0018243,protein O-linked glycosylation via threonine	GO:0004653,polypeptide N-acetylgalactosaminyltransferase activity|GO:0030246,carbohydrate binding|GO:0046872,metal ion binding	GO:0000139,Golgi membrane|GO:0016021,integral component of membrane|GO:0070062,extracellular exosome	path:hsa00512 Mucin type O-glycan biosynthesis - Homo sapiens (human)|path:hsa01100 Metabolic pathways - Homo sapiens (human)
NM_001128847	SMARCA4	10123.1	6368.56	10123.1	6368.56	8245.82	-0.668607	0.661642	-1.01053	0.312242	0.999952	Not DEG	GO:0000122,negative regulation of transcription from RNA polymerase II promoter|GO:0003407,neural retina development|GO:0006325,chromatin organization|GO:0006337,nucleosome disassembly|GO:0006338,chromatin remodeling|GO:0006338,chromatin remodeling|GO:0006338,chromatin remodeling|GO:0006351,transcription, DNA-templated|GO:0006357,regulation of transcription from RNA polymerase II promoter|GO:0007…	GO:0000978,RNA polymerase II proximal promoter sequence-specific DNA binding|GO:0000980,RNA polymerase II distal enhancer sequence-specific DNA binding|GO:0001105,RNA polymerase II transcription coactivator activity|GO:0001164,RNA polymerase I CORE element sequence-specific DNA binding|GO:0002039,p53 binding|GO:0003713,transcription coactivator activity|GO:0003713,transcription coactivator activi…	GO:0000790,nuclear chromatin|GO:0005615,extracellular space|GO:0005634,nucleus|GO:0005654,nucleoplasm|GO:0005730,nucleolus|GO:0016020,membrane|GO:0016514,SWI/SNF complex|GO:0043234,protein complex|GO:0071564,npBAF complex|GO:0071564,npBAF complex|GO:0071565,nBAF complex
NR_028350	LOC441454	791.835	633.073	791.835	633.073	712.454	-0.322824	0.898234	-0.359399	0.719297	0.999952	Not DEG
NM_004998	MYO1E	159.985	62.3059	159.985	62.3059	111.145	-1.36047	2.0329	-0.669228	0.50335	0.999952	Not DEG	GO:0001570,vasculogenesis|GO:0001701,in utero embryonic development|GO:0003094,glomerular filtration|GO:0006807,nitrogen compound metabolic process|GO:0006897,endocytosis|GO:0030048,actin filament-based movement|GO:0032836,glomerular basement membrane development|GO:0035166,post-embryonic hemopoiesis|GO:0048008,platelet-derived growth factor receptor signaling pathway|GO:0072015,glomerular viscer…	GO:0000146,microfilament motor activity|GO:0003774,motor activity|GO:0005515,protein binding|GO:0005516,calmodulin binding|GO:0005524,ATP binding|GO:0035091,phosphatidylinositol binding|GO:0042623,ATPase activity, coupled|GO:0051015,actin filament binding	GO:0005737,cytoplasm|GO:0005856,cytoskeleton|GO:0005903,brush border|GO:0005911,cell-cell junction|GO:0005912,adherens junction|GO:0015629,actin cytoskeleton|GO:0016459,myosin complex|GO:0045334,clathrin-coated endocytic vesicle|GO:0070062,extracellular exosome
NM_005000	NDUFA5	3735.38	2755.92	3735.38	2755.92	3245.65	-0.438714	0.648578	-0.676425	0.498771	0.999952	Not DEG	GO:0006120,mitochondrial electron transport, NADH to ubiquinone|GO:0006120,mitochondrial electron transport, NADH to ubiquinone|GO:0032981,mitochondrial respiratory chain complex I assembly|GO:0032981,mitochondrial respiratory chain complex I assembly	GO:0005515,protein binding|GO:0008137,NADH dehydrogenase (ubiquinone) activity	GO:0005743,mitochondrial inner membrane|GO:0005747,mitochondrial respiratory chain complex I|GO:0005747,mitochondrial respiratory chain complex I	path:hsa00190 Oxidative phosphorylation - Homo sapiens (human)|path:hsa01100 Metabolic pathways - Homo sapiens (human)|path:hsa04723 Retrograde endocannabinoid signaling - Homo sapiens (human)|path:hsa04932 Non-alcoholic fatty liver disease (NAFLD) - Homo sapiens (human)|path:hsa05010 Alzheimer's disease - Homo sapiens (human)|path:hsa05012 Parkinson's disease - Homo sapiens (human)|path:hsa05016…
NM_001195102	GSR	1182.81	1560.99	1182.81	1560.99	1371.9	0.400243	0.756798	0.528864	0.5969	0.999952	Not DEG	GO:0006749,glutathione metabolic process|GO:0015949,nucleobase-containing small molecule interconversion|GO:0022900,electron transport chain|GO:0034599,cellular response to oxidative stress|GO:0045454,cell redox homeostasis|GO:0098869,cellular oxidant detoxification	GO:0004362,glutathione-disulfide reductase activity|GO:0009055,electron transfer activity|GO:0050660,flavin adenine dinucleotide binding|GO:0050661,NADP binding	GO:0005759,mitochondrial matrix|GO:0005829,cytosol|GO:0009897,external side of plasma membrane|GO:0070062,extracellular exosome	path:hsa00480 Glutathione metabolism - Homo sapiens (human)|path:hsa04918 Thyroid hormone synthesis - Homo sapiens (human)
NM_001195101	PTP4A2	3468.43	4197.86	3468.43	4197.86	3833.15	0.275372	0.592268	0.464945	0.641971	0.999952	Not DEG	GO:0035335,peptidyl-tyrosine dephosphorylation|GO:0043687,post-translational protein modification	GO:0004727,prenylated protein tyrosine phosphatase activity	GO:0005634,nucleus|GO:0005737,cytoplasm|GO:0005769,early endosome|GO:0005829,cytosol|GO:0005886,plasma membrane|GO:0070062,extracellular exosome
NM_001195100	PTP4A2	1787.7	1846.93	1787.7	1846.93	1817.31	0.0470273	0.654519	0.0718502	0.942721	0.999952	Not DEG	GO:0035335,peptidyl-tyrosine dephosphorylation|GO:0043687,post-translational protein modification	GO:0004727,prenylated protein tyrosine phosphatase activity	GO:0005634,nucleus|GO:0005737,cytoplasm|GO:0005769,early endosome|GO:0005829,cytosol|GO:0005886,plasma membrane|GO:0070062,extracellular exosome
NM_005006	NDUFS1	5434.09	5306.02	5434.09	5306.02	5370.05	-0.0344074	0.533799	-0.0644575	0.948606	0.999952	Not DEG	GO:0006120,mitochondrial electron transport, NADH to ubiquinone|GO:0006120,mitochondrial electron transport, NADH to ubiquinone|GO:0008637,apoptotic mitochondrial changes|GO:0032981,mitochondrial respiratory chain complex I assembly|GO:0045333,cellular respiration|GO:0046034,ATP metabolic process|GO:0051881,regulation of mitochondrial membrane potential|GO:0072593,reactive oxygen species metaboli…	GO:0005515,protein binding|GO:0008137,NADH dehydrogenase (ubiquinone) activity|GO:0008137,NADH dehydrogenase (ubiquinone) activity|GO:0009055,electron transfer activity|GO:0046872,metal ion binding|GO:0051536,iron-sulfur cluster binding|GO:0051537,2 iron, 2 sulfur cluster binding|GO:0051539,4 iron, 4 sulfur cluster binding	GO:0005739,mitochondrion|GO:0005747,mitochondrial respiratory chain complex I|GO:0005747,mitochondrial respiratory chain complex I|GO:0005747,mitochondrial respiratory chain complex I|GO:0005758,mitochondrial intermembrane space|GO:0005759,mitochondrial matrix|GO:0043209,myelin sheath|GO:0045272,plasma membrane respiratory chain complex I	path:hsa00190 Oxidative phosphorylation - Homo sapiens (human)|path:hsa01100 Metabolic pathways - Homo sapiens (human)|path:hsa04723 Retrograde endocannabinoid signaling - Homo sapiens (human)|path:hsa04932 Non-alcoholic fatty liver disease (NAFLD) - Homo sapiens (human)|path:hsa05010 Alzheimer's disease - Homo sapiens (human)|path:hsa05012 Parkinson's disease - Homo sapiens (human)|path:hsa05016…
NR_002436	SNORA33	235.483	221.409	235.483	221.409	228.446	-0.0889059	1.3579	-0.0654733	0.947797	0.999952	Not DEG
NR_002439	SNORD43	56.6238	31.153	56.6238	31.153	43.8884	-0.862011	2.76557	-0.311694	0.755273	0.999952	Not DEG
NM_032380	GFM2	2718.84	1819.11	2718.84	1819.11	2268.98	-0.579756	0.728936	-0.795346	0.426412	0.999952	Not DEG	GO:0032543,mitochondrial translation|GO:0032790,ribosome disassembly|GO:0070125,mitochondrial translational elongation|GO:0070126,mitochondrial translational termination	GO:0003746,translation elongation factor activity|GO:0003924,GTPase activity|GO:0003924,GTPase activity|GO:0005515,protein binding|GO:0005525,GTP binding	GO:0005759,mitochondrial matrix
NM_032383	HPS3	1092.03	787.725	1092.03	787.725	939.878	-0.471246	0.854558	-0.55145	0.581325	0.999952	Not DEG	GO:0006996,organelle organization|GO:0043473,pigmentation	GO:0005515,protein binding	GO:0031084,BLOC-2 complex
NM_032385	FAXDC2	1665.46	1652.22	1665.46	1652.22	1658.84	-0.0115125	0.669213	-0.0172031	0.986275	0.999952	Not DEG	GO:0006629,lipid metabolic process|GO:0008610,lipid biosynthetic process|GO:0055114,oxidation-reduction process	GO:0005506,iron ion binding|GO:0016491,oxidoreductase activity	GO:0005789,endoplasmic reticulum membrane|GO:0016021,integral component of membrane	path:hsa00100 Steroid biosynthesis - Homo sapiens (human)|path:hsa01100 Metabolic pathways - Homo sapiens (human)
NM_213611	SLC25A3	817.9	980.206	817.9	980.206	899.053	0.261164	0.823585	0.317106	0.751163	0.999952	Not DEG	GO:0006810,transport|GO:0006839,mitochondrial transport	GO:0015293,symporter activity|GO:0032403,protein complex binding	GO:0005739,mitochondrion|GO:0005743,mitochondrial inner membrane|GO:0005887,integral component of plasma membrane|GO:0016020,membrane|GO:0043209,myelin sheath|GO:0070062,extracellular exosome
NM_032387	WNK4	2301.8	1510.92	2301.8	1510.92	1906.36	-0.607335	0.760159	-0.798958	0.424315	0.999952	Not DEG	GO:0006468,protein phosphorylation|GO:0006468,protein phosphorylation|GO:0006811,ion transport|GO:0006821,chloride transport|GO:0008104,protein localization|GO:0010766,negative regulation of sodium ion transport|GO:0035556,intracellular signal transduction|GO:0035556,intracellular signal transduction|GO:0050794,regulation of cellular process|GO:0050801,ion homeostasis|GO:0065009,regulation of mol…	GO:0004674,protein serine/threonine kinase activity|GO:0004674,protein serine/threonine kinase activity|GO:0005515,protein binding|GO:0005524,ATP binding|GO:0019869,chloride channel inhibitor activity	GO:0005829,cytosol|GO:0005829,cytosol|GO:0005923,bicellular tight junction|GO:0016020,membrane
NM_213613	SLC26A1	202.228	107.923	202.228	107.923	155.075	-0.90597	1.70542	-0.531228	0.595261	0.999952	Not DEG	GO:0006811,ion transport|GO:0006821,chloride transport|GO:0008272,sulfate transport|GO:0015701,bicarbonate transport|GO:0019532,oxalate transport|GO:0042391,regulation of membrane potential|GO:0050428,3'-phosphoadenosine 5'-phosphosulfate biosynthetic process|GO:0051453,regulation of intracellular pH|GO:1902358,sulfate transmembrane transport|GO:1902476,chloride transmembrane transport	GO:0005254,chloride channel activity|GO:0008271,secondary active sulfate transmembrane transporter activity|GO:0015106,bicarbonate transmembrane transporter activity|GO:0015108,chloride transmembrane transporter activity|GO:0015116,sulfate transmembrane transporter activity|GO:0015116,sulfate transmembrane transporter activity|GO:0015116,sulfate transmembrane transporter activity|GO:0015301,anion…	GO:0005886,plasma membrane|GO:0005887,integral component of plasma membrane|GO:0016021,integral component of membrane|GO:0016323,basolateral plasma membrane
[truncated: 43,099 more rows]

## Sheet: Genes
gene_id	K562-K	K562-BP1	baseMeanA	baseMeanB	baseMean	log2FoldChange	lfcSE	stat	pvalue	padj	type	GO_BP	GO_MF	GO_CC	KEGG_PATHWAY
[truncated: 19,860 more rows]
