# Supplementary material for: DNA methylation-mediated differential expression of DLX4 isoforms has opposing roles in leukemogenesis
Source: Cell Mol Biol Lett. 2022 Jul 26;27:59. doi: 10.1186/s11658-022-00358-0 (PMC9327205; doi:10.1186/s11658-022-00358-0)
Supplement: Supplementary file 5 — Additional file 5: Table S5. PEAKs and PEAK-annotated genes associated with BP1 analyzed by ChIP-seq in K562 cell (original data). [file 11658_2022_358_MOESM5_ESM.xlsx]

## Sheet: Transcripts
transcript_id	gene	K562-K	K562-BP1	baseMeanA	baseMeanB	baseMean	log2FoldChange	lfcSE	stat	pvalue	padj	type
lnc-LINC00890-1:5	lnc-LINC00890-1	28.8717	31.1378	28.8717	31.1378	30.0047	0.109013	1.12469	0.0969268	0.922785	0.98682	Not DEG
lnc-LINC00890-1:6	lnc-LINC00890-1	149.947	359.695	149.947	359.695	254.821	1.26233	0.90268	1.39842	0.161986	0.926115	Not DEG
lnc-SCARB1-4:1	lnc-SCARB1-4	257.051	381.169	257.051	381.169	319.11	0.568377	0.608922	0.933415	0.350606	0.926115	Not DEG
lnc-YKT6-3:2	lnc-YKT6-3	189.994	134.215	189.994	134.215	162.104	-0.501414	0.68229	-0.734898	0.462401	0.926115	Not DEG
lnc-YKT6-3:1	lnc-YKT6-3	18.6269	24.6955	18.6269	24.6955	21.6612	0.406862	1.35242	0.300839	0.763537	0.947639	Not DEG
lnc-FAM49B-1:1	lnc-FAM49B-1	142.496	192.195	142.496	192.195	167.345	0.431654	0.653916	0.660107	0.509185	0.927809	Not DEG
lnc-GLP1R-3:1	lnc-GLP1R-3	103.379	148.173	103.379	148.173	125.776	0.519335	0.733887	0.70765	0.479162	0.926115	Not DEG
lnc-STARD6-2:1	lnc-STARD6-2	0	3.22115	0	3.22115	1.61057	4.23267	6.13384	0.690052	0.490161	0.926115	Not DEG
ZNF30-AS1:7	ZNF30-AS1	0	9.66344	0	9.66344	4.83172	5.81764	5.30915	1.09578	0.273177	0.926115	Not DEG
lnc-UNCX-3:12	lnc-UNCX-3	5.58807	0	5.58807	0	2.79403	-4.82224	5.73983	-0.840136	0.400832	0.926115	Not DEG
lnc-UNCX-3:19	lnc-UNCX-3	13.0388	0	13.0388	0	6.51941	-6.04464	4.96332	-1.21786	0.223277	0.926115	Not DEG
lnc-DRD5-29:1	lnc-DRD5-29	0	5.36858	0	5.36858	2.68429	4.96963	5.8231	0.853433	0.393419	0.926115	Not DEG
lnc-MBD3L1-2:1	lnc-MBD3L1-2	45.6359	47.2435	45.6359	47.2435	46.4397	0.0499492	0.926548	0.053909	0.957008	0.98682	Not DEG
MIR3936HG:12	MIR3936HG	1534.86	1969.2	1534.86	1969.2	1752.03	0.359503	0.417466	0.861157	0.389152	0.926115	Not DEG
lnc-LEPROTL1-5:1	lnc-LEPROTL1-5	183.475	143.878	183.475	143.878	163.676	-0.350736	0.635032	-0.552312	0.580734	0.929553	Not DEG
lnc-EIF2AK4-6:1	lnc-EIF2AK4-6	75.4389	6.4423	75.4389	6.4423	40.9406	-3.54964	2.05964	-1.72343	0.0848113	0.926115	Not DEG
lnc-LEPROTL1-5:2	lnc-LEPROTL1-5	38.1851	22.548	38.1851	22.548	30.3666	-0.760004	1.23411	-0.615832	0.538005	0.928967	Not DEG
lnc-RNF146-2:1	lnc-RNF146-2	145.29	96.6344	145.29	96.6344	120.962	-0.588322	0.764671	-0.769379	0.441668	0.926115	Not DEG
lnc-SPG7-3:1	lnc-SPG7-3	200.239	134.215	200.239	134.215	167.227	-0.577181	0.702595	-0.821499	0.411362	0.926115	Not DEG
lnc-HMGB2-6:1	lnc-HMGB2-6	5.58807	0	5.58807	0	2.79403	-4.82224	5.73983	-0.840136	0.400832	0.926115	Not DEG
PVT1:52	PVT1	0	1.07372	0	1.07372	0.536858	2.64775	6.46656	0.409453	0.682207	0.935691	Not DEG
PVT1:51	PVT1	0.931345	12.8846	0.931345	12.8846	6.90797	3.79014	3.45767	1.09616	0.27301	0.926115	Not DEG
PVT1:50	PVT1	8.3821	0	8.3821	0	4.19105	-5.4072	5.39353	-1.00253	0.316086	0.926115	Not DEG
PVT1:57	PVT1	21.4209	3.22115	21.4209	3.22115	12.321	-2.73334	2.48964	-1.09789	0.272253	0.926115	Not DEG
PVT1:56	PVT1	0.931345	49.3909	0.931345	49.3909	25.1611	5.72873	3.0471	1.88006	0.0600997	0.926115	Not DEG
PVT1:54	PVT1	0.931345	2.14743	0.931345	2.14743	1.53939	1.2052	4.0584	0.296966	0.766493	0.947639	Not DEG
PVT1:58	PVT1	59.6061	308.157	59.6061	308.157	183.881	2.37013	1.34168	1.76654	0.0773049	0.926115	Not DEG
lnc-ZNF574-1:7	lnc-ZNF574-1	8.3821	13.9583	8.3821	13.9583	11.1702	0.735743	1.96046	0.375291	0.707444	0.935691	Not DEG
lnc-DEF8-2:14	lnc-DEF8-2	114.555	31.1378	114.555	31.1378	72.8466	-1.8793	1.33849	-1.40405	0.160305	0.926115	Not DEG
lnc-DEF8-2:15	lnc-DEF8-2	6.51941	13.9583	6.51941	13.9583	10.2389	1.09831	2.12314	0.517305	0.604943	0.930271	Not DEG
lnc-NETO1-1:23	lnc-NETO1-1	139.702	154.615	139.702	154.615	147.158	0.146333	0.613478	0.23853	0.81147	0.968998	Not DEG
lnc-DEF8-2:17	lnc-DEF8-2	115.487	52.6121	115.487	52.6121	84.0494	-1.13426	1.03339	-1.09761	0.272374	0.926115	Not DEG
lnc-DEF8-2:11	lnc-DEF8-2	58.6747	26.8429	58.6747	26.8429	42.7588	-1.12819	1.21181	-0.930997	0.351855	0.926115	Not DEG
lnc-DEF8-2:12	lnc-DEF8-2	22.3523	2.14743	22.3523	2.14743	12.2499	-3.3797	2.73369	-1.23631	0.216343	0.926115	Not DEG
lnc-DEF8-2:13	lnc-DEF8-2	0	17.1795	0	17.1795	8.58973	6.64774	4.74299	1.40159	0.161037	0.926115	Not DEG
lnc-C6orf201-21:1	lnc-C6orf201-21	4.65672	0	4.65672	0	2.32836	-4.55921	5.87111	-0.776549	0.437425	0.926115	Not DEG
lnc-C8orf74-2:5	lnc-C8orf74-2	2.79403	0	2.79403	0	1.39702	-3.82226	6.13226	-0.623305	0.533084	0.927809	Not DEG
lnc-LRRC32-6:11	lnc-LRRC32-6	10.2448	0	10.2448	0	5.1224	-5.69671	5.20273	-1.09495	0.27354	0.926115	Not DEG
lnc-CDC42EP5-3:1	lnc-CDC42EP5-3	0.931345	0	0.931345	0	0.465672	-2.23738	6.50251	-0.344079	0.730787	0.935691	Not DEG
lnc-CALD1-2:1	lnc-CALD1-2	0	5.36858	0	5.36858	2.68429	4.96963	5.8231	0.853433	0.393419	0.926115	Not DEG
lnc-SPTSSA-4:1	lnc-SPTSSA-4	1.86269	0	1.86269	0	0.931345	-3.23733	6.22366	-0.520164	0.602949	0.929553	Not DEG
lnc-NOL11-1:1	lnc-NOL11-1	0	4.29486	0	4.29486	2.14743	4.6477	5.9779	0.777481	0.436875	0.926115	Not DEG
lnc-SIX2-9:1	lnc-SIX2-9	33.5284	19.3269	33.5284	19.3269	26.4277	-0.794769	1.3153	-0.604249	0.545678	0.928967	Not DEG
lnc-UMPS-4:2	lnc-UMPS-4	3.72538	9.66344	3.72538	9.66344	6.69441	1.37515	2.62854	0.52316	0.600863	0.929553	Not DEG
lnc-UMPS-4:1	lnc-UMPS-4	0	11.8109	0	11.8109	5.90544	6.10715	5.11157	1.19477	0.232177	0.926115	Not DEG
lnc-MYLK4-26:1	lnc-MYLK4-26	20.4896	27.9166	20.4896	27.9166	24.2031	0.446236	1.28627	0.346921	0.72865	0.935691	Not DEG
lnc-ZADH2-3:1	lnc-ZADH2-3	289.648	151.394	289.648	151.394	220.521	-0.935991	0.795368	-1.1768	0.239274	0.926115	Not DEG
lnc-CELF2-7:1	lnc-CELF2-7	116.418	128.846	116.418	128.846	122.632	0.146333	0.652231	0.224357	0.822479	0.971876	Not DEG
HIF1A-AS2:3	HIF1A-AS2	65.1941	81.6024	65.1941	81.6024	73.3983	0.323871	0.807135	0.40126	0.688228	0.935691	Not DEG
lnc-INTS12-4:3	lnc-INTS12-4	14.9015	0	14.9015	0	7.45076	-6.23729	4.83122	-1.29104	0.196691	0.926115	Not DEG
HIF1A-AS2:4	HIF1A-AS2	60.5374	0	60.5374	0	30.2687	-8.25934	6.76883	-1.2202	0.222389	0.926115	Not DEG
lnc-CHD2-22:1	lnc-CHD2-22	27.009	4.29486	27.009	4.29486	15.6519	-2.65273	2.26697	-1.17017	0.241934	0.926115	Not DEG
lnc-PPIAL4G-28:1	lnc-PPIAL4G-28	2.79403	0	2.79403	0	1.39702	-3.82226	6.13226	-0.623305	0.533084	0.927809	Not DEG
lnc-LAT2-1:3	lnc-LAT2-1	7.45076	5.36858	7.45076	5.36858	6.40967	-0.472835	2.51487	-0.188016	0.850864	0.979688	Not DEG
lnc-ADAP1-1:1	lnc-ADAP1-1	764.634	1006.07	764.634	1006.07	885.353	0.395893	0.460115	0.860421	0.389557	0.926115	Not DEG
lnc-FSIP1-4:27	lnc-FSIP1-4	29.803	26.8429	29.803	26.8429	28.323	-0.150915	1.15921	-0.130188	0.896418	0.98682	Not DEG
lnc-CHMP3-1:1	lnc-CHMP3-1	189.063	195.416	189.063	195.416	192.24	0.047685	0.552008	0.0863846	0.931161	0.98682	Not DEG
lnc-SH2B2-3:1	lnc-SH2B2-3	14.9015	6.4423	14.9015	6.4423	10.6719	-1.2098	2.12003	-0.570653	0.568235	0.929553	Not DEG
lnc-SEC11A-6:4	lnc-SEC11A-6	35.3911	37.5801	35.3911	37.5801	36.4856	0.0865833	1.02828	0.0842018	0.932896	0.98682	Not DEG
lnc-SEC11A-6:7	lnc-SEC11A-6	48.4299	61.2018	48.4299	61.2018	54.8159	0.337677	0.897796	0.376118	0.706829	0.935691	Not DEG
lnc-UBE3C-8:5	lnc-UBE3C-8	369.744	379.022	369.744	379.022	374.383	0.0357552	0.448355	0.0797474	0.936438	0.98682	Not DEG
lnc-SEC11A-6:9	lnc-SEC11A-6	3.72538	4.29486	3.72538	4.29486	4.01012	0.205232	2.99631	0.0684948	0.945392	0.98682	Not DEG
lnc-CARS2-1:1	lnc-CARS2-1	3.72538	0	3.72538	0	1.86269	-4.23729	6.00585	-0.705527	0.480482	0.926115	Not DEG
ZNF30-AS1:4	ZNF30-AS1	10.2448	0	10.2448	0	5.1224	-5.69671	5.20273	-1.09495	0.27354	0.926115	Not DEG
lnc-BRF2-7:3	lnc-BRF2-7	0	5.36858	0	5.36858	2.68429	4.96963	5.8231	0.853433	0.393419	0.926115	Not DEG
lnc-HIBADH-2:1	lnc-HIBADH-2	3.72538	0	3.72538	0	1.86269	-4.23729	6.00585	-0.705527	0.480482	0.926115	Not DEG
lnc-ZDHHC17-3:2	lnc-ZDHHC17-3	4.65672	0	4.65672	0	2.32836	-4.55921	5.87111	-0.776549	0.437425	0.926115	Not DEG
lnc-NUDT8-2:1	lnc-NUDT8-2	27.9403	21.4743	27.9403	21.4743	24.7073	-0.379733	1.26522	-0.300131	0.764077	0.947639	Not DEG
lnc-NUDT8-2:2	lnc-NUDT8-2	90.3405	69.7915	90.3405	69.7915	80.066	-0.372318	0.795309	-0.468142	0.639683	0.935691	Not DEG
lnc-GATA3-7:3	lnc-GATA3-7	0	5.36858	0	5.36858	2.68429	4.96963	5.8231	0.853433	0.393419	0.926115	Not DEG
lnc-GAS6-4:1	lnc-GAS6-4	6.51941	0	6.51941	0	3.25971	-5.04463	5.61588	-0.898279	0.369037	0.926115	Not DEG
lnc-NEK11-4:1	lnc-NEK11-4	11.1761	6.4423	11.1761	6.4423	8.80922	-0.794763	2.21842	-0.358256	0.720152	0.935691	Not DEG
lnc-MMD-9:1	lnc-MMD-9	94.9972	165.352	94.9972	165.352	130.175	0.799588	0.824707	0.969542	0.332275	0.926115	Not DEG
lnc-WDR75-2:1	lnc-WDR75-2	2.79403	0	2.79403	0	1.39702	-3.82226	6.13226	-0.623305	0.533084	0.927809	Not DEG
lnc-ISM1-4:1	lnc-ISM1-4	3.72538	0	3.72538	0	1.86269	-4.23729	6.00585	-0.705527	0.480482	0.926115	Not DEG
lnc-MAB21L1-5:1	lnc-MAB21L1-5	11.1761	0	11.1761	0	5.58807	-5.82224	5.11686	-1.13785	0.255181	0.926115	Not DEG
lnc-WASHC3-1:1	lnc-WASHC3-1	0	9.66344	0	9.66344	4.83172	5.81764	5.30915	1.09578	0.273177	0.926115	Not DEG
lnc-USP20-6:1	lnc-USP20-6	35.3911	21.4743	35.3911	21.4743	28.4327	-0.720769	1.25655	-0.57361	0.566231	0.929553	Not DEG
SNHG15:33	SNHG15	0.931345	19.3269	0.931345	19.3269	10.1291	4.3751	3.2941	1.32816	0.184125	0.926115	Not DEG
lnc-PRR11-1:2	lnc-PRR11-1	15.8329	6.4423	15.8329	6.4423	11.1376	-1.29726	2.10327	-0.616784	0.537377	0.928967	Not DEG
lnc-PRR11-1:4	lnc-PRR11-1	467.535	219.038	467.535	219.038	343.287	-1.09389	0.805616	-1.35783	0.174518	0.926115	Not DEG
lnc-SLC31A2-3:1	lnc-SLC31A2-3	12.1075	10.7372	12.1075	10.7372	11.4223	-0.17328	1.87369	-0.0924805	0.926316	0.98682	Not DEG
lnc-STX6-8:1	lnc-STX6-8	3.72538	0	3.72538	0	1.86269	-4.23729	6.00585	-0.705527	0.480482	0.926115	Not DEG
lnc-STX6-8:3	lnc-STX6-8	47.4986	31.1378	47.4986	31.1378	39.3182	-0.609215	1.08111	-0.563509	0.573088	0.929553	Not DEG
lnc-COL6A3-9:1	lnc-COL6A3-9	8.3821	3.22115	8.3821	3.22115	5.80163	-1.37972	2.79685	-0.49331	0.621794	0.935691	Not DEG
lnc-TSHZ2-1:2	lnc-TSHZ2-1	265.433	286.682	265.433	286.682	276.058	0.111104	0.496821	0.22363	0.823046	0.971876	Not DEG
lnc-RAB1A-4:1	lnc-RAB1A-4	105.242	107.372	105.242	107.372	106.307	0.0289039	0.676856	0.0427032	0.965938	0.987442	Not DEG
lnc-CREB3L1-1:2	lnc-CREB3L1-1	0.931345	0	0.931345	0	0.465672	-2.23738	6.50251	-0.344079	0.730787	0.935691	Not DEG
lnc-CREB3L1-1:5	lnc-CREB3L1-1	51.224	272.724	51.224	272.724	161.974	2.41255	1.37539	1.75408	0.0794161	0.926115	Not DEG
lnc-CREB3L1-1:4	lnc-CREB3L1-1	75.4389	0	75.4389	0	37.7195	-8.5768	6.76836	-1.26719	0.205088	0.926115	Not DEG
CNNM3-DT:5	CNNM3-DT	31.6657	32.2115	31.6657	32.2115	31.9386	0.0246558	1.09012	0.0226174	0.981955	0.993796	Not DEG
lnc-FBXO42-1:1	lnc-FBXO42-1	14.9015	16.1057	14.9015	16.1057	15.5036	0.11212	1.58539	0.0707209	0.94362	0.98682	Not DEG
PCBP1-AS1:101	PCBP1-AS1	2.79403	8.58973	2.79403	8.58973	5.69188	1.62026	2.86543	0.565448	0.571769	0.929553	Not DEG
PCBP1-AS1:107	PCBP1-AS1	3.72538	0	3.72538	0	1.86269	-4.23729	6.00585	-0.705527	0.480482	0.926115	Not DEG
PCBP1-AS1:105	PCBP1-AS1	3.72538	13.9583	3.72538	13.9583	8.84184	1.90566	2.49606	0.763468	0.445184	0.926115	Not DEG
PCBP1-AS1:109	PCBP1-AS1	12.1075	3.22115	12.1075	3.22115	7.66432	-1.91023	2.65795	-0.718684	0.472336	0.926115	Not DEG
lnc-CHPF-1:1	lnc-CHPF-1	27.009	39.7275	27.009	39.7275	33.3682	0.5567	1.13597	0.490066	0.624087	0.935691	Not DEG
lnc-CDC73-5:1	lnc-CDC73-5	2179.35	1997.11	2179.35	1997.11	2088.23	-0.12598	0.337048	-0.373775	0.708572	0.935691	Not DEG
lnc-CLEC18B-7:2	lnc-CLEC18B-7	46.5672	6.4423	46.5672	6.4423	26.5048	-2.85365	2.01049	-1.41938	0.155788	0.926115	Not DEG
lnc-CLEC18B-7:1	lnc-CLEC18B-7	29.803	35.4326	29.803	35.4326	32.6178	0.249622	1.09349	0.22828	0.819428	0.971357	Not DEG
lnc-CLEC18B-7:7	lnc-CLEC18B-7	0.931345	494.983	0.931345	494.983	247.957	9.05363	4.90466	1.84593	0.064903	0.926115	Not DEG
lnc-CLEC18B-7:6	lnc-CLEC18B-7	148.084	5103.37	148.084	5103.37	2625.73	5.10695	3.33302	1.53223	0.125466	0.926115	Not DEG
lnc-CLEC18B-7:5	lnc-CLEC18B-7	120.143	59.0544	120.143	59.0544	89.5989	-1.02464	0.979529	-1.04605	0.295537	0.926115	Not DEG
lnc-CLEC18B-7:4	lnc-CLEC18B-7	17.6956	0	17.6956	0	8.84778	-6.48522	4.66716	-1.38954	0.164668	0.926115	Not DEG
lnc-PTTG2-2:1	lnc-PTTG2-2	34.4598	17.1795	34.4598	17.1795	25.8196	-1.00422	1.3883	-0.723348	0.469466	0.926115	Not DEG
lnc-PNPLA5-3:1	lnc-PNPLA5-3	27.9403	17.1795	27.9403	17.1795	22.5599	-0.70166	1.38577	-0.50633	0.612625	0.934617	Not DEG
lnc-BCL2L1-1:2	lnc-BCL2L1-1	11.1761	2.14743	11.1761	2.14743	6.66179	-2.3797	2.96466	-0.802689	0.422155	0.926115	Not DEG
lnc-BCL2L1-1:1	lnc-BCL2L1-1	26.0777	12.8846	26.0777	12.8846	19.4811	-1.01716	1.56612	-0.649476	0.516031	0.927809	Not DEG
lnc-NAV1-9:6	lnc-NAV1-9	30.7344	16.1057	30.7344	16.1057	23.4201	-0.932272	1.42306	-0.655118	0.512392	0.927809	Not DEG
DNAJC3-AS1:8	DNAJC3-AS1	25.1463	188.974	25.1463	188.974	107.06	2.90977	1.60662	1.81111	0.0701242	0.926115	Not DEG
lnc-NAV1-9:5	lnc-NAV1-9	15.8329	0	15.8329	0	7.91643	-6.32475	4.77217	-1.32534	0.185058	0.926115	Not DEG
lnc-NUP205-2:1	lnc-NUP205-2	121.075	171.795	121.075	171.795	146.435	0.504787	0.700802	0.720299	0.471341	0.926115	Not DEG
DNAJC3-AS1:1	DNAJC3-AS1	0	1.07372	0	1.07372	0.536858	2.64775	6.46656	0.409453	0.682207	0.935691	Not DEG
DNAJC3-AS1:3	DNAJC3-AS1	0	1.07372	0	1.07372	0.536858	2.64775	6.46656	0.409453	0.682207	0.935691	Not DEG
DNAJC3-AS1:2	DNAJC3-AS1	226.317	1.07372	226.317	1.07372	113.695	-7.71935	4.55145	-1.69602	0.0898817	0.926115	Not DEG
lnc-DACT3-2:1	lnc-DACT3-2	10.2448	4.29486	10.2448	4.29486	7.26983	-1.25419	2.52319	-0.497065	0.619143	0.935691	Not DEG
lnc-RPS6KA1-1:1	lnc-RPS6KA1-1	15.8329	4.29486	15.8329	4.29486	10.0639	-1.88222	2.3773	-0.791746	0.428509	0.926115	Not DEG
SEPT7-AS1:12	SEPT7-AS1	36.3225	0	36.3225	0	18.1612	-7.52271	4.12748	-1.82259	0.0683656	0.926115	Not DEG
SEPT7-AS1:10	SEPT7-AS1	13.9702	12.8846	13.9702	12.8846	13.4274	-0.116697	1.71543	-0.0680279	0.945763	0.98682	Not DEG
SEPT7-AS1:11	SEPT7-AS1	0.931345	46.1698	0.931345	46.1698	23.5506	5.63144	3.05679	1.84227	0.0654351	0.926115	Not DEG
SEPT7-AS1:14	SEPT7-AS1	28.8717	0	28.8717	0	14.4358	-7.1915	4.26935	-1.68445	0.0920954	0.926115	Not DEG
lnc-USP32-2:3	lnc-USP32-2	15.8329	12.8846	15.8329	12.8846	14.3587	-0.297269	1.66647	-0.178383	0.858422	0.979688	Not DEG
lnc-USP32-2:2	lnc-USP32-2	26.0777	17.1795	26.0777	17.1795	21.6286	-0.602124	1.39118	-0.432816	0.665148	0.935691	Not DEG
lnc-USP32-2:7	lnc-USP32-2	1.86269	0	1.86269	0	0.931345	-3.23733	6.22366	-0.520164	0.602949	0.929553	Not DEG
lnc-BHLHE22-8:1	lnc-BHLHE22-8	6.51941	0	6.51941	0	3.25971	-5.04463	5.61588	-0.898279	0.369037	0.926115	Not DEG
lnc-USP32-2:4	lnc-USP32-2	4.65672	3.22115	4.65672	3.22115	3.93894	-0.531726	3.04504	-0.17462	0.861378	0.979688	Not DEG
lnc-MAMDC4-2:1	lnc-MAMDC4-2	15.8329	35.4326	15.8329	35.4326	25.6327	1.16216	1.43715	0.808655	0.418714	0.926115	Not DEG
lnc-FSTL4-1:3	lnc-FSTL4-1	0	6.4423	0	6.4423	3.22115	5.23267	5.67768	0.921621	0.356726	0.926115	Not DEG
lnc-CCDC69-1:1	lnc-CCDC69-1	199.308	118.109	199.308	118.109	158.708	-0.754879	0.775371	-0.973572	0.330269	0.926115	Not DEG
lnc-KIAA1109-3:1	lnc-KIAA1109-3	5.58807	0	5.58807	0	2.79403	-4.82224	5.73983	-0.840136	0.400832	0.926115	Not DEG
lnc-RAN-1:1	lnc-RAN-1	64.2628	185.753	64.2628	185.753	125.008	1.53133	1.10692	1.38342	0.166536	0.926115	Not DEG
lnc-DMBX1-3:1	lnc-DMBX1-3	0	2.14743	0	2.14743	1.07372	3.64772	6.26091	0.582619	0.56015	0.928967	Not DEG
lnc-GTF2H5-2:2	lnc-GTF2H5-2	339.941	325.336	339.941	325.336	332.638	-0.0633526	0.465563	-0.136078	0.89176	0.98682	Not DEG
HOXC-AS2:4	HOXC-AS2	209.553	310.304	209.553	310.304	259.928	0.566371	0.632789	0.895039	0.370766	0.926115	Not DEG
HOXC-AS2:1	HOXC-AS2	17.6956	24.6955	17.6956	24.6955	21.1955	0.480863	1.37894	0.34872	0.727299	0.935691	Not DEG
lnc-WDR73-10:6	lnc-WDR73-10	5.58807	9.66344	5.58807	9.66344	7.62576	0.79019	2.36347	0.334335	0.738127	0.939751	Not DEG
lnc-NR1I2-1:3	lnc-NR1I2-1	0	18.2532	0	18.2532	9.12659	6.7352	4.68646	1.43716	0.150672	0.926115	Not DEG
lnc-NR1I2-1:9	lnc-NR1I2-1	0	17.1795	0	17.1795	8.58973	6.64774	4.74299	1.40159	0.161037	0.926115	Not DEG
ISPD-AS1:3	ISPD-AS1	942.521	1181.09	942.521	1181.09	1061.8	0.32552	0.424584	0.766681	0.443271	0.926115	Not DEG
ISPD-AS1:5	ISPD-AS1	2.79403	3.22115	2.79403	3.22115	3.00759	0.205231	3.28931	0.0623934	0.95025	0.98682	Not DEG
ISPD-AS1:8	ISPD-AS1	1.86269	7.51601	1.86269	7.51601	4.68935	2.01256	3.18655	0.631581	0.527661	0.927809	Not DEG
ISPD-AS1:9	ISPD-AS1	3.72538	19.3269	3.72538	19.3269	11.5261	2.37514	2.40519	0.987508	0.323394	0.926115	Not DEG
lnc-DEF8-2:16	lnc-DEF8-2	1558.14	792.402	1558.14	792.402	1175.27	-0.975517	0.675796	-1.44351	0.148877	0.926115	Not DEG
lnc-NETO1-1:22	lnc-NETO1-1	0.931345	90.1922	0.931345	90.1922	45.5617	6.59748	3.00826	2.19313	0.0282983	0.926115	Up
lnc-CERK-3:1	lnc-CERK-3	242.15	245.881	242.15	245.881	244.015	0.0220621	0.509446	0.0433061	0.965458	0.987442	Not DEG
LINC01284:12	LINC01284	0	1.07372	0	1.07372	0.536858	2.64775	6.46656	0.409453	0.682207	0.935691	Not DEG
LINC01284:10	LINC01284	0	2.14743	0	2.14743	1.07372	3.64772	6.26091	0.582619	0.56015	0.928967	Not DEG
lnc-SELENOW-1:1	lnc-SELENOW-1	19.5582	35.4326	19.5582	35.4326	27.4954	0.857304	1.3078	0.655531	0.512126	0.927809	Not DEG
lnc-KPNA2-6:25	lnc-KPNA2-6	0.931345	0	0.931345	0	0.465672	-2.23738	6.50251	-0.344079	0.730787	0.935691	Not DEG
lnc-KPNA2-6:24	lnc-KPNA2-6	0.931345	0	0.931345	0	0.465672	-2.23738	6.50251	-0.344079	0.730787	0.935691	Not DEG
lnc-SLC38A2-2:2	lnc-SLC38A2-2	534.592	609.871	534.592	609.871	572.231	0.190066	0.425437	0.446756	0.655052	0.935691	Not DEG
lnc-RIPK1-8:7	lnc-RIPK1-8	833.554	1018.96	833.554	1018.96	926.255	0.289746	0.41953	0.690645	0.489789	0.926115	Not DEG
lnc-RIPK1-8:6	lnc-RIPK1-8	575.571	351.105	575.571	351.105	463.338	-0.713089	0.628683	-1.13426	0.256686	0.926115	Not DEG
lnc-RIPK1-8:5	lnc-RIPK1-8	192.788	156.763	192.788	156.763	174.775	-0.298436	0.609342	-0.489767	0.624299	0.935691	Not DEG
lnc-THOC1-1:2	lnc-THOC1-1	1.86269	0	1.86269	0	0.931345	-3.23733	6.22366	-0.520164	0.602949	0.929553	Not DEG
lnc-ELP4-3:2	lnc-ELP4-3	27.009	18.2532	27.009	18.2532	22.6311	-0.565288	1.35374	-0.417576	0.676257	0.935691	Not DEG
lnc-ELP4-3:1	lnc-ELP4-3	161.123	0	161.123	0	80.5613	-9.6715	6.76735	-1.42914	0.152964	0.926115	Not DEG
lnc-THOC1-1:7	lnc-THOC1-1	4.65672	0	4.65672	0	2.32836	-4.55921	5.87111	-0.776549	0.437425	0.926115	Not DEG
lnc-TBL1XR1-13:1	lnc-TBL1XR1-13	0	18.2532	0	18.2532	9.12659	6.7352	4.68646	1.43716	0.150672	0.926115	Not DEG
lnc-MCTS1-3:1	lnc-MCTS1-3	11.1761	13.9583	11.1761	13.9583	12.5672	0.320707	1.78921	0.179244	0.857746	0.979688	Not DEG
lnc-NHSL1-1:8	lnc-NHSL1-1	0	1.07372	0	1.07372	0.536858	2.64775	6.46656	0.409453	0.682207	0.935691	Not DEG
lnc-DAO-2:1	lnc-DAO-2	11.1761	7.51601	11.1761	7.51601	9.34608	-0.572372	2.11928	-0.270078	0.7871	0.961604	Not DEG
lnc-MFSD7-2:1	lnc-MFSD7-2	27.009	25.7692	27.009	25.7692	26.3891	-0.0677899	1.19586	-0.0566871	0.954794	0.98682	Not DEG
TTN-AS1:66	TTN-AS1	0	3.22115	0	3.22115	1.61057	4.23267	6.13384	0.690052	0.490161	0.926115	Not DEG
TTN-AS1:67	TTN-AS1	18.6269	99.8556	18.6269	99.8556	59.2412	2.42246	1.57526	1.53781	0.124095	0.926115	Not DEG
TTN-AS1:68	TTN-AS1	125.732	309.23	125.732	309.23	217.481	1.29834	0.936204	1.38681	0.1655	0.926115	Not DEG
SEMA3B-AS1:5	SEMA3B-AS1	0.931345	1.07372	0.931345	1.07372	1.00253	0.20522	4.30046	0.0477206	0.961939	0.98682	Not DEG
SEMA3B-AS1:7	SEMA3B-AS1	1.86269	4.29486	1.86269	4.29486	3.07878	1.20522	3.39609	0.354883	0.722677	0.935691	Not DEG
lnc-ACOD1-3:1	lnc-ACOD1-3	3.72538	0	3.72538	0	1.86269	-4.23729	6.00585	-0.705527	0.480482	0.926115	Not DEG
LINC02081:6	LINC02081	20.4896	0	20.4896	0	10.2448	-6.69673	4.53541	-1.47654	0.139798	0.926115	Not DEG
LINC02081:5	LINC02081	66.1255	39.7275	66.1255	39.7275	52.9265	-0.735065	1.01246	-0.726021	0.467826	0.926115	Not DEG
lnc-CDK15-1:1	lnc-CDK15-1	0	4.29486	0	4.29486	2.14743	4.6477	5.9779	0.777481	0.436875	0.926115	Not DEG
lnc-SLC45A4-3:2	lnc-SLC45A4-3	247.738	307.083	247.738	307.083	277.41	0.309815	0.53851	0.575319	0.565075	0.929553	Not DEG
MEF2C-AS1:36	MEF2C-AS1	6.51941	4.29486	6.51941	4.29486	5.40714	-0.602116	2.71651	-0.221651	0.824586	0.971876	Not DEG
MEF2C-AS1:37	MEF2C-AS1	232.836	527.195	232.836	527.195	380.015	1.17902	0.828419	1.42322	0.154673	0.926115	Not DEG
MEF2C-AS1:35	MEF2C-AS1	81.9584	9.66344	81.9584	9.66344	45.8109	-3.08426	1.87168	-1.64786	0.0993816	0.926115	Not DEG
MEF2C-AS1:38	MEF2C-AS1	17.6956	0	17.6956	0	8.84778	-6.48522	4.66716	-1.38954	0.164668	0.926115	Not DEG
lnc-SMIM11B-11:1	lnc-SMIM11B-11	4449.97	3653.86	4449.97	3653.86	4051.91	-0.284374	0.372765	-0.762876	0.445537	0.926115	Not DEG
lnc-RIPOR2-7:2	lnc-RIPOR2-7	0	37.5801	0	37.5801	18.79	7.77704	4.15285	1.8727	0.0611101	0.926115	Not DEG
lnc-RIPOR2-7:1	lnc-RIPOR2-7	8.3821	22.548	8.3821	22.548	15.4651	1.42762	1.85116	0.771203	0.440587	0.926115	Not DEG
lnc-GATS-3:3	lnc-GATS-3	65.1941	44.0224	65.1941	44.0224	54.6083	-0.566503	0.953379	-0.594205	0.552375	0.928967	Not DEG
lnc-GATS-3:2	lnc-GATS-3	465.672	424.118	465.672	424.118	444.895	-0.134849	0.439092	-0.30711	0.75876	0.947639	Not DEG
lnc-GATS-3:4	lnc-GATS-3	1453.83	1526.82	1453.83	1526.82	1490.33	0.0706767	0.339403	0.208238	0.835043	0.978051	Not DEG
lnc-NUS1-1:1	lnc-NUS1-1	162.054	136.362	162.054	136.362	149.208	-0.249032	0.628331	-0.396339	0.691855	0.935691	Not DEG
lnc-LRRC28-7:1	lnc-LRRC28-7	59.6061	122.404	59.6061	122.404	91.0049	1.03812	0.980226	1.05906	0.289573	0.926115	Not DEG
HDAC2-AS2:10	HDAC2-AS2	0	12.8846	0	12.8846	6.4423	6.23269	5.02433	1.2405	0.21479	0.926115	Not DEG
lnc-ATP2A2-7:1	lnc-ATP2A2-7	54.018	36.5063	54.018	36.5063	45.2622	-0.56529	1.01639	-0.556172	0.578094	0.929553	Not DEG
lnc-NT5E-3:1	lnc-NT5E-3	12.1075	5.36858	12.1075	5.36858	8.73803	-1.17327	2.31008	-0.507893	0.611529	0.933813	Not DEG
lnc-NT5E-3:2	lnc-NT5E-3	131.32	65.4967	131.32	65.4967	98.4082	-1.00358	0.953005	-1.05307	0.292307	0.926115	Not DEG
lnc-GTF2E2-2:1	lnc-GTF2E2-2	470.329	261.987	470.329	261.987	366.158	-0.844175	0.70163	-1.20316	0.228914	0.926115	Not DEG
lnc-ZNF726-4:1	lnc-ZNF726-4	532.729	380.095	532.729	380.095	456.412	-0.487039	0.542697	-0.897442	0.369483	0.926115	Not DEG
lnc-DNAJB5-2:2	lnc-DNAJB5-2	32.5971	37.5801	32.5971	37.5801	35.0886	0.205228	1.05429	0.19466	0.845659	0.979425	Not DEG
lnc-KCNV2-9:1	lnc-KCNV2-9	72.6449	42.9486	72.6449	42.9486	57.7968	-0.758245	0.99342	-0.763267	0.445304	0.926115	Not DEG
lnc-SNRPN-14:3	lnc-SNRPN-14	116.418	61.2018	116.418	61.2018	88.81	-0.927665	0.945818	-0.980808	0.326688	0.926115	Not DEG
lnc-CCDC144A-1:5	lnc-CCDC144A-1	3.72538	3.22115	3.72538	3.22115	3.47326	-0.209801	3.14804	-0.0666451	0.946864	0.98682	Not DEG
ZNF674-AS1:4	ZNF674-AS1	4.65672	2.14743	4.65672	2.14743	3.40208	-1.11668	3.29492	-0.338909	0.734678	0.937733	Not DEG
ZNF674-AS1:7	ZNF674-AS1	3.72538	1.07372	3.72538	1.07372	2.39955	-1.79474	3.83991	-0.46739	0.640221	0.935691	Not DEG
lnc-RAB11FIP2-4:1	lnc-RAB11FIP2-4	3.72538	0	3.72538	0	1.86269	-4.23729	6.00585	-0.705527	0.480482	0.926115	Not DEG
ZNF674-AS1:1	ZNF674-AS1	2.79403	1.07372	2.79403	1.07372	1.93388	-1.37971	3.92205	-0.351782	0.725002	0.935691	Not DEG
ZNF674-AS1:3	ZNF674-AS1	6.51941	219.038	6.51941	219.038	112.779	5.07028	2.20045	2.3042	0.0212116	0.926115	Up
ZNF674-AS1:2	ZNF674-AS1	0.931345	1.07372	0.931345	1.07372	1.00253	0.20522	4.30046	0.0477206	0.961939	0.98682	Not DEG
lnc-PLEKHA3-13:1	lnc-PLEKHA3-13	95.9285	144.952	95.9285	144.952	120.44	0.595542	0.76704	0.776415	0.437504	0.926115	Not DEG
lnc-TMEM121-2:22	lnc-TMEM121-2	0	2.14743	0	2.14743	1.07372	3.64772	6.26091	0.582619	0.56015	0.928967	Not DEG
lnc-STARD3NL-7:1	lnc-STARD3NL-7	40.9792	25.7692	40.9792	25.7692	33.3742	-0.66924	1.16593	-0.573998	0.565969	0.929553	Not DEG
lnc-SFPQ-2:2	lnc-SFPQ-2	436.801	1869.34	436.801	1869.34	1153.07	2.09748	1.08153	1.93937	0.0524564	0.926115	Not DEG
lnc-DRD2-1:8	lnc-DRD2-1	27.009	4.29486	27.009	4.29486	15.6519	-2.65273	2.26697	-1.17017	0.241934	0.926115	Not DEG
lnc-SFPQ-2:1	lnc-SFPQ-2	1139.97	970.639	1139.97	970.639	1055.3	-0.231983	0.393642	-0.589324	0.555644	0.928967	Not DEG
lnc-LAMTOR5-3:1	lnc-LAMTOR5-3	8.3821	0	8.3821	0	4.19105	-5.4072	5.39353	-1.00253	0.316086	0.926115	Not DEG
lnc-SFPQ-2:7	lnc-SFPQ-2	59.6061	121.33	59.6061	121.33	90.468	1.02541	0.976557	1.05002	0.293708	0.926115	Not DEG
GAS5:15	GAS5	26.0777	45.0961	26.0777	45.0961	35.5869	0.79019	1.16897	0.675969	0.49906	0.927809	Not DEG
lnc-ARL10-4:1	lnc-ARL10-4	4.65672	4.29486	4.65672	4.29486	4.47579	-0.116693	2.87988	-0.0405201	0.967678	0.987442	Not DEG
lnc-RIMBP2-4:1	lnc-RIMBP2-4	51.224	86.971	51.224	86.971	69.0975	0.763717	0.945143	0.808044	0.419065	0.926115	Not DEG
lnc-SLC26A11-1:1	lnc-SLC26A11-1	60.5374	62.2755	60.5374	62.2755	61.4065	0.0408403	0.828433	0.0492983	0.960682	0.98682	Not DEG
lnc-RAPGEF5-2:1	lnc-RAPGEF5-2	14.9015	6.4423	14.9015	6.4423	10.6719	-1.2098	2.12003	-0.570653	0.568235	0.929553	Not DEG
lnc-ZNF891-1:1	lnc-ZNF891-1	109.899	155.689	109.899	155.689	132.794	0.502493	0.718188	0.699667	0.484135	0.926115	Not DEG
lnc-PPIL2-4:1	lnc-PPIL2-4	22.3523	23.6218	22.3523	23.6218	22.987	0.0796978	1.28284	0.0621258	0.950463	0.98682	Not DEG
lnc-PPIL2-4:2	lnc-PPIL2-4	0	21.4743	0	21.4743	10.7372	6.96967	4.54302	1.53415	0.124993	0.926115	Not DEG
lnc-GTF2H2-8:1	lnc-GTF2H2-8	49.3613	61.2018	49.3613	61.2018	55.2815	0.310197	0.890112	0.348492	0.727471	0.935691	Not DEG
lnc-RP9-5:1	lnc-RP9-5	67.9882	115.961	67.9882	115.961	91.9748	0.77029	0.881093	0.874244	0.381986	0.926115	Not DEG
lnc-KLF13-3:2	lnc-KLF13-3	4.65672	0	4.65672	0	2.32836	-4.55921	5.87111	-0.776549	0.437425	0.926115	Not DEG
lnc-C1orf167-1:1	lnc-C1orf167-1	10.2448	28.9903	10.2448	28.9903	19.6176	1.50068	1.70535	0.879987	0.378867	0.926115	Not DEG
lnc-ABHD13-5:1	lnc-ABHD13-5	961.148	523.973	961.148	523.973	742.561	-0.875262	0.659267	-1.32763	0.1843	0.926115	Not DEG
lnc-RNASEH1-2:1	lnc-RNASEH1-2	20.4896	12.8846	20.4896	12.8846	16.6871	-0.669237	1.59551	-0.419451	0.674887	0.935691	Not DEG
WEE2-AS1:39	WEE2-AS1	0	38.6538	0	38.6538	19.3269	7.81768	4.13782	1.88932	0.0588487	0.926115	Not DEG
lnc-CHTF8-1:1	lnc-CHTF8-1	176.024	149.247	176.024	149.247	162.635	-0.238075	0.609259	-0.390761	0.695974	0.935691	Not DEG
WEE2-AS1:35	WEE2-AS1	13.0388	0	13.0388	0	6.51941	-6.04464	4.96332	-1.21786	0.223277	0.926115	Not DEG
WEE2-AS1:34	WEE2-AS1	8.3821	0	8.3821	0	4.19105	-5.4072	5.39353	-1.00253	0.316086	0.926115	Not DEG
WEE2-AS1:33	WEE2-AS1	0.931345	0	0.931345	0	0.465672	-2.23738	6.50251	-0.344079	0.730787	0.935691	Not DEG
WEE2-AS1:32	WEE2-AS1	9.31345	0	9.31345	0	4.65672	-5.5592	5.29446	-1.05	0.293717	0.926115	Not DEG
lnc-PCCA-5:1	lnc-PCCA-5	45.6359	11.8109	45.6359	11.8109	28.7234	-1.95004	1.65644	-1.17725	0.239096	0.926115	Not DEG
lnc-HCFC2-1:1	lnc-HCFC2-1	8.3821	8.58973	8.3821	8.58973	8.48592	0.0353072	2.1786	0.0162064	0.98707	0.99494	Not DEG
lnc-ANGPTL2-8:1	lnc-ANGPTL2-8	3.72538	5.36858	3.72538	5.36858	4.54698	0.527157	2.88627	0.182643	0.855078	0.979688	Not DEG
lnc-C3orf30-22:1	lnc-C3orf30-22	22.3523	10.7372	22.3523	10.7372	16.5447	-1.0578	1.69696	-0.62335	0.533055	0.927809	Not DEG
lnc-DOK6-3:1	lnc-DOK6-3	420.037	413.381	420.037	413.381	416.709	-0.023043	0.434829	-0.0529933	0.957737	0.98682	Not DEG
lnc-ADCY1-3:1	lnc-ADCY1-3	8.3821	17.1795	8.3821	17.1795	12.7808	1.0353	1.89978	0.544958	0.585782	0.929553	Not DEG
lnc-HIBADH-4:1	lnc-HIBADH-4	26.0777	0	26.0777	0	13.0388	-7.04466	4.34185	-1.6225	0.104696	0.926115	Not DEG
lnc-ADCY1-3:2	lnc-ADCY1-3	40.0478	30.0641	40.0478	30.0641	35.0559	-0.413681	1.08603	-0.380912	0.703269	0.935691	Not DEG
lnc-CHRAC1-1:1	lnc-CHRAC1-1	13.9702	34.3589	13.9702	34.3589	24.1645	1.29834	1.51326	0.857973	0.390907	0.926115	Not DEG
lnc-FARP1-4:1	lnc-FARP1-4	22.3523	36.5063	22.3523	36.5063	29.4293	0.707728	1.23252	0.574211	0.565825	0.929553	Not DEG
lnc-PPP6R2-4:1	lnc-PPP6R2-4	16.7642	60.1281	16.7642	60.1281	38.4462	1.84266	1.49915	1.22913	0.219023	0.926115	Not DEG
TPM1-AS:2	TPM1-AS	29.803	17.1795	29.803	17.1795	23.4912	-0.794769	1.38364	-0.574402	0.565695	0.929553	Not DEG
lnc-NAIP-1:5	lnc-NAIP-1	192.788	292.051	192.788	292.051	242.42	0.599202	0.653953	0.916278	0.359521	0.926115	Not DEG
TPM1-AS:4	TPM1-AS	17.6956	4.29486	17.6956	4.29486	10.9952	-2.04268	2.34806	-0.869943	0.384332	0.926115	Not DEG
TPM1-AS:5	TPM1-AS	32.5971	27.9166	32.5971	27.9166	30.2568	-0.223615	1.12972	-0.197938	0.843094	0.978387	Not DEG
lnc-AHCYL1-1:3	lnc-AHCYL1-1	3.72538	3.22115	3.72538	3.22115	3.47326	-0.209801	3.14804	-0.0666451	0.946864	0.98682	Not DEG
lnc-AIRE-1:7	lnc-AIRE-1	9.31345	0	9.31345	0	4.65672	-5.5592	5.29446	-1.05	0.293717	0.926115	Not DEG
lnc-AIRE-1:3	lnc-AIRE-1	4.65672	12.8846	4.65672	12.8846	8.77066	1.46826	2.37322	0.618676	0.53613	0.928967	Not DEG
lnc-CDH9-14:1	lnc-CDH9-14	18.6269	95.5607	18.6269	95.5607	57.0938	2.35903	1.56304	1.50926	0.131232	0.926115	Not DEG
lnc-HIST2H3PS2-11:1	lnc-HIST2H3PS2-11	2.79403	1.07372	2.79403	1.07372	1.93388	-1.37971	3.92205	-0.351782	0.725002	0.935691	Not DEG
lnc-RBM19-3:1	lnc-RBM19-3	3.72538	0	3.72538	0	1.86269	-4.23729	6.00585	-0.705527	0.480482	0.926115	Not DEG
SEC62-AS1:1	SEC62-AS1	35.3911	69.7915	35.3911	69.7915	52.5913	0.979667	1.09275	0.896514	0.369978	0.926115	Not DEG
LINC02228:2	LINC02228	1273.15	1105.93	1273.15	1105.93	1189.54	-0.203143	0.378867	-0.536186	0.59183	0.929553	Not DEG
lnc-ALG1L-2:38	lnc-ALG1L-2	0	2.14743	0	2.14743	1.07372	3.64772	6.26091	0.582619	0.56015	0.928967	Not DEG
lnc-ALG1L-2:36	lnc-ALG1L-2	29.803	6.4423	29.803	6.4423	18.1227	-2.20979	2.00754	-1.10075	0.271007	0.926115	Not DEG
lnc-ALG1L-2:34	lnc-ALG1L-2	533.661	142.804	533.661	142.804	338.232	-1.90188	1.10568	-1.72009	0.085416	0.926115	Not DEG
lnc-ALG1L-2:32	lnc-ALG1L-2	0	20.4006	0	20.4006	10.2003	6.89567	4.58711	1.50327	0.13277	0.926115	Not DEG
MCM3AP-AS1:7	MCM3AP-AS1	0	7.51601	0	7.51601	3.75801	5.45506	5.54407	0.983946	0.325142	0.926115	Not DEG
lnc-HLA-A-8:1	lnc-HLA-A-8	0.931345	4.29486	0.931345	4.29486	2.6131	2.20519	3.85999	0.571295	0.5678	0.929553	Not DEG
MCM3AP-AS1:6	MCM3AP-AS1	0	4.29486	0	4.29486	2.14743	4.6477	5.9779	0.777481	0.436875	0.926115	Not DEG
lnc-RAPH1-1:1	lnc-RAPH1-1	13.9702	22.548	13.9702	22.548	18.2591	0.690655	1.52619	0.452534	0.650884	0.935691	Not DEG
lnc-FAM120A-2:1	lnc-FAM120A-2	26.0777	31.1378	26.0777	31.1378	28.6077	0.255854	1.16186	0.22021	0.825708	0.972568	Not DEG
lnc-CDC27-2:8	lnc-CDC27-2	0	7.51601	0	7.51601	3.75801	5.45506	5.54407	0.983946	0.325142	0.926115	Not DEG
lnc-CDC27-2:4	lnc-CDC27-2	0	1.07372	0	1.07372	0.536858	2.64775	6.46656	0.409453	0.682207	0.935691	Not DEG
lnc-CDC27-2:7	lnc-CDC27-2	0	1.07372	0	1.07372	0.536858	2.64775	6.46656	0.409453	0.682207	0.935691	Not DEG
lnc-CDC27-2:6	lnc-CDC27-2	0	1.07372	0	1.07372	0.536858	2.64775	6.46656	0.409453	0.682207	0.935691	Not DEG
lnc-CDC27-2:2	lnc-CDC27-2	23.2836	38.6538	23.2836	38.6538	30.9687	0.731296	1.21391	0.602428	0.546889	0.928967	Not DEG
lnc-IFNK-4:1	lnc-IFNK-4	117.349	77.3076	117.349	77.3076	97.3285	-0.602127	0.813513	-0.740156	0.459205	0.926115	Not DEG
lnc-ADAMTS15-1:25	lnc-ADAMTS15-1	4.65672	0	4.65672	0	2.32836	-4.55921	5.87111	-0.776549	0.437425	0.926115	Not DEG
lnc-SQSTM1-5:1	lnc-SQSTM1-5	19.5582	70.8653	19.5582	70.8653	45.2118	1.8573	1.45192	1.2792	0.200826	0.926115	Not DEG
lnc-ALOX15B-1:1	lnc-ALOX15B-1	2.79403	2.14743	2.79403	2.14743	2.47073	-0.379724	3.49735	-0.108575	0.91354	0.98682	Not DEG
lnc-ATP6V0E1-2:1	lnc-ATP6V0E1-2	19.5582	80.5287	19.5582	80.5287	50.0435	2.04173	1.48788	1.37224	0.16999	0.926115	Not DEG
lnc-SYT13-2:1	lnc-SYT13-2	12.1075	0	12.1075	0	6.05374	-5.93772	5.03736	-1.17874	0.238503	0.926115	Not DEG
lnc-APH1B-1:1	lnc-APH1B-1	199.308	55.8332	199.308	55.8332	127.571	-1.83579	1.21574	-1.51002	0.131039	0.926115	Not DEG
lnc-NBPF6-1:6	lnc-NBPF6-1	545.768	477.804	545.768	477.804	511.786	-0.191869	0.436446	-0.439617	0.660214	0.935691	Not DEG
lnc-FSIP1-4:23	lnc-FSIP1-4	4.65672	0	4.65672	0	2.32836	-4.55921	5.87111	-0.776549	0.437425	0.926115	Not DEG
lnc-FGFBP3-2:3	lnc-FGFBP3-2	1041.24	1086.6	1041.24	1086.6	1063.92	0.0615149	0.355538	0.173019	0.862636	0.979688	Not DEG
lnc-FOXB1-10:1	lnc-FOXB1-10	7.45076	7.51601	7.45076	7.51601	7.48339	0.0125877	2.31588	0.00543539	0.995663	0.997788	Not DEG
lnc-NUP214-1:1	lnc-NUP214-1	4.65672	0	4.65672	0	2.32836	-4.55921	5.87111	-0.776549	0.437425	0.926115	Not DEG
lnc-DHX36-2:7	lnc-DHX36-2	35.3911	0	35.3911	0	17.6956	-7.48524	4.14205	-1.80713	0.0707418	0.926115	Not DEG
lnc-LIPG-8:1	lnc-LIPG-8	148.084	120.256	148.084	120.256	134.17	-0.300301	0.660838	-0.454425	0.649523	0.935691	Not DEG
lnc-MAGEB18-2:1	lnc-MAGEB18-2	0	16.1057	0	16.1057	8.05287	6.55463	4.80397	1.36442	0.172435	0.926115	Not DEG
lnc-MED15-1:13	lnc-MED15-1	4.65672	0	4.65672	0	2.32836	-4.55921	5.87111	-0.776549	0.437425	0.926115	Not DEG
lnc-EPHB6-4:1	lnc-EPHB6-4	33.5284	8.58973	33.5284	8.58973	21.0591	-1.96469	1.82595	-1.07598	0.281937	0.926115	Not DEG
LINC01524:10	LINC01524	27.009	0	27.009	0	13.5045	-7.09528	4.3162	-1.64387	0.100202	0.926115	Not DEG
lnc-RPE-4:1	lnc-RPE-4	7.45076	16.1057	7.45076	16.1057	11.7783	1.11212	1.99329	0.55793	0.576892	0.929553	Not DEG
lnc-OPRD1-2:1	lnc-OPRD1-2	67.9882	82.6761	67.9882	82.6761	75.3322	0.282189	0.792145	0.356234	0.721665	0.935691	Not DEG
lnc-RAD51C-3:1	lnc-RAD51C-3	5.58807	38.6538	5.58807	38.6538	22.1209	2.79018	2.07628	1.34384	0.179001	0.926115	Not DEG
lnc-GPR89B-11:2	lnc-GPR89B-11	15.8329	56.907	15.8329	56.907	36.3699	1.84568	1.51988	1.21436	0.224609	0.926115	Not DEG
lnc-TDP1-3:1	lnc-TDP1-3	416.311	273.798	416.311	273.798	345.054	-0.604551	0.614417	-0.983941	0.325144	0.926115	Not DEG
lnc-TEX9-4:1	lnc-TEX9-4	36.3225	15.032	36.3225	15.032	25.6772	-1.27281	1.47662	-0.861978	0.3887	0.926115	Not DEG
lnc-MAPKAP1-4:1	lnc-MAPKAP1-4	26.0777	9.66344	26.0777	9.66344	17.8706	-1.43219	1.75285	-0.817064	0.413892	0.926115	Not DEG
lnc-MMD-2:1	lnc-MMD-2	8.3821	0	8.3821	0	4.19105	-5.4072	5.39353	-1.00253	0.316086	0.926115	Not DEG
lnc-BICRA-4:1	lnc-BICRA-4	2.79403	8.58973	2.79403	8.58973	5.69188	1.62026	2.86543	0.565448	0.571769	0.929553	Not DEG
lnc-RTP4-5:2	lnc-RTP4-5	12.1075	23.6218	12.1075	23.6218	17.8646	0.964219	1.60814	0.599585	0.548783	0.928967	Not DEG
lnc-RTP4-5:3	lnc-RTP4-5	0	18.2532	0	18.2532	9.12659	6.7352	4.68646	1.43716	0.150672	0.926115	Not DEG
lnc-KIAA1614-1:2	lnc-KIAA1614-1	1.86269	0	1.86269	0	0.931345	-3.23733	6.22366	-0.520164	0.602949	0.929553	Not DEG
lnc-KIAA1614-1:3	lnc-KIAA1614-1	17.6956	17.1795	17.6956	17.1795	17.4375	-0.0426977	1.48595	-0.0287342	0.977077	0.991812	Not DEG
lnc-ZNF142-1:1	lnc-ZNF142-1	168.573	63.3492	168.573	63.3492	115.961	-1.41197	1.07608	-1.31215	0.18947	0.926115	Not DEG
LINC02315:6	LINC02315	99.6539	159.984	99.6539	159.984	129.819	0.682928	0.783091	0.872093	0.383158	0.926115	Not DEG
LINC02315:7	LINC02315	36.3225	37.5801	36.3225	37.5801	36.9513	0.0491086	1.02139	0.0480803	0.961652	0.98682	Not DEG
lnc-VGLL4-2:1	lnc-VGLL4-2	221.66	97.7082	221.66	97.7082	159.684	-1.18179	0.936666	-1.2617	0.207056	0.926115	Not DEG
LINC02315:5	LINC02315	31.6657	0	31.6657	0	15.8329	-7.32477	4.20877	-1.74036	0.0817959	0.926115	Not DEG
LINC02315:2	LINC02315	157.397	134.215	157.397	134.215	145.806	-0.229868	0.629128	-0.365376	0.714831	0.935691	Not DEG
LINC02315:3	LINC02315	3.72538	6.4423	3.72538	6.4423	5.08384	0.790189	2.80132	0.282077	0.777884	0.955114	Not DEG
LINC02315:8	LINC02315	7.45076	0	7.45076	0	3.72538	-5.23727	5.50054	-0.952138	0.341027	0.926115	Not DEG
LINC02315:9	LINC02315	17.6956	17.1795	17.6956	17.1795	17.4375	-0.0426977	1.48595	-0.0287342	0.977077	0.991812	Not DEG
lnc-ARSG-2:8	lnc-ARSG-2	74.5076	88.0447	74.5076	88.0447	81.2762	0.240851	0.764698	0.314962	0.752791	0.947639	Not DEG
LINC00355:8	LINC00355	6.51941	9.66344	6.51941	9.66344	8.09143	0.567799	2.26635	0.250535	0.802174	0.966493	Not DEG
LINC00355:1	LINC00355	19.5582	235.144	19.5582	235.144	127.351	3.58769	1.77679	2.0192	0.0434665	0.926115	Up
LINC00355:2	LINC00355	0.931345	18.2532	0.931345	18.2532	9.59226	4.29264	3.31578	1.29461	0.195455	0.926115	Not DEG
LINC00355:3	LINC00355	8.3821	13.9583	8.3821	13.9583	11.1702	0.735743	1.96046	0.375291	0.707444	0.935691	Not DEG
LINC00355:4	LINC00355	3275.54	2185.01	3275.54	2185.01	2730.28	-0.58409	0.496528	-1.17635	0.239456	0.926115	Not DEG
LINC00355:6	LINC00355	19.5582	32.2115	19.5582	32.2115	25.8849	0.719801	1.30392	0.552027	0.58093	0.929553	Not DEG
LINC00355:7	LINC00355	186.269	94.487	186.269	94.487	140.378	-0.979196	0.879846	-1.11292	0.265744	0.926115	Not DEG
lnc-LLGL1-1:1	lnc-LLGL1-1	24.215	21.4743	24.215	21.4743	22.8446	-0.173282	1.29245	-0.134073	0.893345	0.98682	Not DEG
lnc-DRD5-4:9	lnc-DRD5-4	56.812	26.8429	56.812	26.8429	41.8275	-1.08165	1.2034	-0.898826	0.368745	0.926115	Not DEG
lnc-PHKB-3:1	lnc-PHKB-3	262.639	157.836	262.639	157.836	210.238	-0.734651	0.724608	-1.01386	0.31065	0.926115	Not DEG
lnc-DRD5-4:1	lnc-DRD5-4	0	1.07372	0	1.07372	0.536858	2.64775	6.46656	0.409453	0.682207	0.935691	Not DEG
lnc-DRD5-4:2	lnc-DRD5-4	5.58807	0	5.58807	0	2.79403	-4.82224	5.73983	-0.840136	0.400832	0.926115	Not DEG
lnc-DRD5-4:6	lnc-DRD5-4	664.98	446.666	664.98	446.666	555.823	-0.574114	0.559654	-1.02584	0.304968	0.926115	Not DEG
lnc-DRD5-4:7	lnc-DRD5-4	501.995	255.544	501.995	255.544	378.77	-0.974096	0.749409	-1.29982	0.193663	0.926115	Not DEG
MIR670HG:6	MIR670HG	0	4.29486	0	4.29486	2.14743	4.6477	5.9779	0.777481	0.436875	0.926115	Not DEG
lnc-ATP5A1-2:1	lnc-ATP5A1-2	26.0777	17.1795	26.0777	17.1795	21.6286	-0.602124	1.39118	-0.432816	0.665148	0.935691	Not DEG
lnc-POP1-2:1	lnc-POP1-2	2.79403	4.29486	2.79403	4.29486	3.54445	0.620264	3.15532	0.196577	0.844158	0.978387	Not DEG
CTBP1-AS2:5	CTBP1-AS2	6.51941	0	6.51941	0	3.25971	-5.04463	5.61588	-0.898279	0.369037	0.926115	Not DEG
CTBP1-AS2:1	CTBP1-AS2	0.931345	0	0.931345	0	0.465672	-2.23738	6.50251	-0.344079	0.730787	0.935691	Not DEG
CTBP1-AS2:8	CTBP1-AS2	81.027	65.4967	81.027	65.4967	73.2618	-0.306979	0.805282	-0.381206	0.70305	0.935691	Not DEG
CTBP1-AS2:9	CTBP1-AS2	18.6269	1.07372	18.6269	1.07372	9.85031	-4.11664	3.25247	-1.2657	0.205621	0.926115	Not DEG
lnc-SLC2A10-2:2	lnc-SLC2A10-2	5.58807	4.29486	5.58807	4.29486	4.94147	-0.379725	2.78946	-0.136129	0.89172	0.98682	Not DEG
lnc-SLC2A10-2:1	lnc-SLC2A10-2	2.79403	0	2.79403	0	1.39702	-3.82226	6.13226	-0.623305	0.533084	0.927809	Not DEG
lnc-CNOT8-4:1	lnc-CNOT8-4	20.4896	4.29486	20.4896	4.29486	12.3922	-2.25418	2.31453	-0.973929	0.330092	0.926115	Not DEG
lnc-ANGPT2-2:10	lnc-ANGPT2-2	83.821	0	83.821	0	41.9105	-8.72879	6.76817	-1.28968	0.197161	0.926115	Not DEG
lnc-ANGPT2-2:12	lnc-ANGPT2-2	0	1.07372	0	1.07372	0.536858	2.64775	6.46656	0.409453	0.682207	0.935691	Not DEG
lnc-ANGPT2-2:17	lnc-ANGPT2-2	0	2.14743	0	2.14743	1.07372	3.64772	6.26091	0.582619	0.56015	0.928967	Not DEG
lnc-TMEM41B-5:2	lnc-TMEM41B-5	178.818	381.169	178.818	381.169	279.994	1.09194	0.82623	1.32159	0.186304	0.926115	Not DEG
lnc-FAM228B-2:8	lnc-FAM228B-2	4.65672	1.07372	4.65672	1.07372	2.86522	-2.11666	3.77256	-0.561067	0.574752	0.929553	Not DEG
lnc-FAM228B-2:9	lnc-FAM228B-2	4.65672	3.22115	4.65672	3.22115	3.93894	-0.531726	3.04504	-0.17462	0.861378	0.979688	Not DEG
lnc-FAM228B-2:1	lnc-FAM228B-2	90.3405	204.006	90.3405	204.006	147.173	1.17517	0.946236	1.24194	0.214258	0.926115	Not DEG
lnc-FAM228B-2:4	lnc-FAM228B-2	27.9403	16.1057	27.9403	16.1057	22.023	-0.794769	1.42413	-0.558071	0.576796	0.929553	Not DEG
lnc-FAM228B-2:5	lnc-FAM228B-2	10.2448	8.58973	10.2448	8.58973	9.41726	-0.254198	2.07673	-0.122403	0.90258	0.98682	Not DEG
lnc-FAM228B-2:6	lnc-FAM228B-2	8.3821	9.66344	8.3821	9.66344	9.02277	0.205231	2.11709	0.0969404	0.922774	0.98682	Not DEG
lnc-FAM228B-2:7	lnc-FAM228B-2	4.65672	0	4.65672	0	2.32836	-4.55921	5.87111	-0.776549	0.437425	0.926115	Not DEG
lnc-ZIC5-9:1	lnc-ZIC5-9	11.1761	11.8109	11.1761	11.8109	11.4935	0.0797	1.8631	0.0427781	0.965878	0.987442	Not DEG
lnc-ITPA-1:1	lnc-ITPA-1	1147.42	827.835	1147.42	827.835	987.626	-0.470973	0.483081	-0.974936	0.329592	0.926115	Not DEG
lnc-PCED1B-1:1	lnc-PCED1B-1	4.65672	6.4423	4.65672	6.4423	5.54951	0.468264	2.66668	0.175598	0.86061	0.979688	Not DEG
lnc-PCED1B-1:3	lnc-PCED1B-1	18.6269	0	18.6269	0	9.31345	-6.55922	4.62004	-1.41973	0.155686	0.926115	Not DEG
lnc-PCED1B-1:2	lnc-PCED1B-1	0.931345	0	0.931345	0	0.465672	-2.23738	6.50251	-0.344079	0.730787	0.935691	Not DEG
EIF3J-AS1:22	EIF3J-AS1	31.6657	0	31.6657	0	15.8329	-7.32477	4.20877	-1.74036	0.0817959	0.926115	Not DEG
EIF3J-AS1:21	EIF3J-AS1	2785.65	2144.21	2785.65	2144.21	2464.93	-0.377567	0.415948	-0.907727	0.364022	0.926115	Not DEG
lnc-ERGIC2-12:6	lnc-ERGIC2-12	4.65672	2.14743	4.65672	2.14743	3.40208	-1.11668	3.29492	-0.338909	0.734678	0.937733	Not DEG
lnc-ERGIC2-12:2	lnc-ERGIC2-12	224.454	186.827	224.454	186.827	205.64	-0.264719	0.572579	-0.462328	0.643846	0.935691	Not DEG
lnc-SPATA46-3:1	lnc-SPATA46-3	8.3821	1.07372	8.3821	1.07372	4.72791	-2.96465	3.57038	-0.830344	0.406344	0.926115	Not DEG
lnc-AKIP1-3:1	lnc-AKIP1-3	86.6151	55.8332	86.6151	55.8332	71.2242	-0.633491	0.897049	-0.706194	0.480067	0.926115	Not DEG
lnc-ATP1B1-1:2	lnc-ATP1B1-1	0	6.4423	0	6.4423	3.22115	5.23267	5.67768	0.921621	0.356726	0.926115	Not DEG
CYTOR:6	CYTOR	36.3225	10.7372	36.3225	10.7372	23.5298	-1.75824	1.6898	-1.0405	0.298107	0.926115	Not DEG
CYTOR:7	CYTOR	569.983	904.069	569.983	904.069	737.026	0.665515	0.576159	1.15509	0.248054	0.926115	Not DEG
CYTOR:5	CYTOR	28.8717	56.907	28.8717	56.907	42.8893	0.978951	1.15748	0.845757	0.397688	0.926115	Not DEG
CYTOR:2	CYTOR	762.771	710.8	762.771	710.8	736.786	-0.101806	0.386345	-0.263512	0.792156	0.962005	Not DEG
CYTOR:3	CYTOR	193.72	222.259	193.72	222.259	207.989	0.198273	0.556023	0.356592	0.721397	0.935691	Not DEG
lnc-PEX10-8:1	lnc-PEX10-8	0	3.22115	0	3.22115	1.61057	4.23267	6.13384	0.690052	0.490161	0.926115	Not DEG
lnc-ZNF235-4:6	lnc-ZNF235-4	0	1.07372	0	1.07372	0.536858	2.64775	6.46656	0.409453	0.682207	0.935691	Not DEG
lnc-SIL1-3:3	lnc-SIL1-3	486.162	777.37	486.162	777.37	631.766	0.677166	0.590742	1.1463	0.251672	0.926115	Not DEG
CYTOR:8	CYTOR	25.1463	21.4743	25.1463	21.4743	23.3103	-0.22773	1.28358	-0.177418	0.85918	0.979688	Not DEG
CYTOR:9	CYTOR	1544.17	1946.65	1544.17	1946.65	1745.41	0.334161	0.408055	0.818911	0.412837	0.926115	Not DEG
lnc-UBE2N-5:1	lnc-UBE2N-5	4.65672	17.1795	4.65672	17.1795	10.9181	1.88329	2.28882	0.822821	0.41061	0.926115	Not DEG
lnc-SPIN2B-2:1	lnc-SPIN2B-2	3.72538	0	3.72538	0	1.86269	-4.23729	6.00585	-0.705527	0.480482	0.926115	Not DEG
lnc-TRIM27-10:2	lnc-TRIM27-10	15.8329	12.8846	15.8329	12.8846	14.3587	-0.297269	1.66647	-0.178383	0.858422	0.979688	Not DEG
LINC00623:41	LINC00623	85.6837	74.0864	85.6837	74.0864	79.8851	-0.20981	0.765283	-0.274161	0.783961	0.9602	Not DEG
LINC00623:47	LINC00623	33.5284	3.22115	33.5284	3.22115	18.3748	-3.3797	2.4115	-1.40149	0.161066	0.926115	Not DEG
LINC00623:46	LINC00623	0	37.5801	0	37.5801	18.79	7.77704	4.15285	1.8727	0.0611101	0.926115	Not DEG
lnc-EPS15-2:1	lnc-EPS15-2	1.86269	0	1.86269	0	0.931345	-3.23733	6.22366	-0.520164	0.602949	0.929553	Not DEG
lnc-EPS15-2:2	lnc-EPS15-2	299.893	196.49	299.893	196.49	248.192	-0.60999	0.655277	-0.930889	0.351911	0.926115	Not DEG
lnc-EPS15-2:3	lnc-EPS15-2	4.65672	0	4.65672	0	2.32836	-4.55921	5.87111	-0.776549	0.437425	0.926115	Not DEG
lnc-EPS15-2:4	lnc-EPS15-2	244.012	171.795	244.012	171.795	207.903	-0.506268	0.643079	-0.787257	0.431132	0.926115	Not DEG
lnc-TMEM138-2:1	lnc-TMEM138-2	40.9792	91.2659	40.9792	91.2659	66.1225	1.15519	1.0939	1.05602	0.290957	0.926115	Not DEG
lnc-RNF32-1:1	lnc-RNF32-1	14.9015	15.032	14.9015	15.032	14.9668	0.0125851	1.61446	0.0077952	0.99378	0.997575	Not DEG
lnc-MYO19-1:4	lnc-MYO19-1	9.31345	27.9166	9.31345	27.9166	18.615	1.58374	1.76738	0.896094	0.370202	0.926115	Not DEG
lnc-MYO19-1:5	lnc-MYO19-1	71.7136	44.0224	71.7136	44.0224	57.868	-0.704006	0.975954	-0.721352	0.470693	0.926115	Not DEG
lnc-SMIM19-1:1	lnc-SMIM19-1	9.31345	0	9.31345	0	4.65672	-5.5592	5.29446	-1.05	0.293717	0.926115	Not DEG
lnc-CD47-7:1	lnc-CD47-7	23.2836	12.8846	23.2836	12.8846	18.0841	-0.853661	1.57566	-0.541779	0.58797	0.929553	Not DEG
lnc-PTPN11-3:1	lnc-PTPN11-3	266.365	295.272	266.365	295.272	280.818	0.148643	0.499711	0.297457	0.766118	0.947639	Not DEG
lnc-OR8G5-5:1	lnc-OR8G5-5	13.0388	17.1795	13.0388	17.1795	15.1091	0.397874	1.63002	0.244091	0.80716	0.966493	Not DEG
lnc-IRAK2-4:1	lnc-IRAK2-4	81.9584	127.772	81.9584	127.772	104.865	0.640613	0.809482	0.791386	0.428719	0.926115	Not DEG
lnc-CLDN9-1:3	lnc-CLDN9-1	93.1345	0	93.1345	0	46.5672	-8.88078	6.768	-1.31217	0.189462	0.926115	Not DEG
lnc-CLDN9-1:1	lnc-CLDN9-1	28.8717	0	28.8717	0	14.4358	-7.1915	4.26935	-1.68445	0.0920954	0.926115	Not DEG
lnc-CLDN9-1:5	lnc-CLDN9-1	19.5582	0	19.5582	0	9.77912	-6.62961	4.57622	-1.44871	0.147419	0.926115	Not DEG
lnc-CLDN9-1:4	lnc-CLDN9-1	13.0388	180.384	13.0388	180.384	96.7116	3.79018	1.88938	2.00604	0.0448518	0.926115	Up
PAX8-AS1:38	PAX8-AS1	14.9015	0	14.9015	0	7.45076	-6.23729	4.83122	-1.29104	0.196691	0.926115	Not DEG
CCDC144NL-AS1:38	CCDC144NL-AS1	0	7.51601	0	7.51601	3.75801	5.45506	5.54407	0.983946	0.325142	0.926115	Not DEG
CCDC144NL-AS1:35	CCDC144NL-AS1	356.705	1095.19	356.705	1095.19	725.948	1.61838	0.941776	1.71843	0.0857173	0.926115	Not DEG
PAX8-AS1:30	PAX8-AS1	41.9105	82.6761	41.9105	82.6761	62.2933	0.980161	1.04602	0.937038	0.348739	0.926115	Not DEG
CCDC144NL-AS1:36	CCDC144NL-AS1	3.72538	7.51601	3.72538	7.51601	5.6207	1.01258	2.73299	0.370502	0.711008	0.935691	Not DEG
PAX8-AS1:34	PAX8-AS1	34.4598	92.3396	34.4598	92.3396	63.3997	1.42204	1.202	1.18306	0.236784	0.926115	Not DEG
PAX8-AS1:37	PAX8-AS1	8.3821	20.4006	8.3821	20.4006	14.3914	1.28323	1.8652	0.687983	0.491464	0.927211	Not DEG
PAX8-AS1:36	PAX8-AS1	3.72538	0	3.72538	0	1.86269	-4.23729	6.00585	-0.705527	0.480482	0.926115	Not DEG
lnc-GGCX-6:1	lnc-GGCX-6	61.4688	36.5063	61.4688	36.5063	48.9876	-0.751702	1.04221	-0.721259	0.47075	0.926115	Not DEG
lnc-CMTM4-5:1	lnc-CMTM4-5	50.2926	34.3589	50.2926	34.3589	42.3258	-0.549659	1.03732	-0.529882	0.596194	0.929553	Not DEG
lnc-CCDC190-3:1	lnc-CCDC190-3	8.3821	3.22115	8.3821	3.22115	5.80163	-1.37972	2.79685	-0.49331	0.621794	0.935691	Not DEG
lnc-SAYSD1-1:4	lnc-SAYSD1-1	13.9702	35.4326	13.9702	35.4326	24.7014	1.34273	1.51596	0.885729	0.375764	0.926115	Not DEG
lnc-SAYSD1-1:2	lnc-SAYSD1-1	13.9702	5.36858	13.9702	5.36858	9.66938	-1.37972	2.26262	-0.609788	0.542002	0.928967	Not DEG
lnc-ATXN1L-2:1	lnc-ATXN1L-2	0	5.36858	0	5.36858	2.68429	4.96963	5.8231	0.853433	0.393419	0.926115	Not DEG
lnc-NCAM2-14:1	lnc-NCAM2-14	5.58807	22.548	5.58807	22.548	14.0681	2.01258	2.11541	0.951387	0.341408	0.926115	Not DEG
lnc-CCDC54-6:4	lnc-CCDC54-6	131.32	146.025	131.32	146.025	138.673	0.153138	0.626658	0.244372	0.806942	0.966493	Not DEG
lnc-PANK3-13:2	lnc-PANK3-13	3093.93	3756.93	3093.93	3756.93	3425.43	0.280116	0.373431	0.750116	0.453185	0.926115	Not DEG
lnc-PANK3-13:1	lnc-PANK3-13	1177.22	1050.09	1177.22	1050.09	1113.66	-0.164864	0.371879	-0.443328	0.657528	0.935691	Not DEG
lnc-ZFYVE1-1:3	lnc-ZFYVE1-1	24.215	37.5801	24.215	37.5801	30.8975	0.634071	1.19016	0.532762	0.594198	0.929553	Not DEG
lnc-ZFYVE1-1:2	lnc-ZFYVE1-1	11.1761	1.07372	11.1761	1.07372	6.12493	-3.37968	3.45692	-0.977657	0.328244	0.926115	Not DEG
lnc-ZFYVE1-1:6	lnc-ZFYVE1-1	6.51941	2.14743	6.51941	2.14743	4.33342	-1.6021	3.16784	-0.505739	0.61304	0.934617	Not DEG
lnc-MED20-1:1	lnc-MED20-1	197.445	158.91	197.445	158.91	178.178	-0.31324	0.609597	-0.513849	0.607358	0.932203	Not DEG
lnc-ING3-1:1	lnc-ING3-1	26.0777	27.9166	26.0777	27.9166	26.9971	0.0983131	1.18304	0.0831018	0.933771	0.98682	Not DEG
lnc-TIGD4-3:1	lnc-TIGD4-3	119.212	125.625	119.212	125.625	122.418	0.0755913	0.646208	0.116977	0.906879	0.98682	Not DEG
lnc-CERK-6:1	lnc-CERK-6	0	5.36858	0	5.36858	2.68429	4.96963	5.8231	0.853433	0.393419	0.926115	Not DEG
lnc-OR4F4-4:2	lnc-OR4F4-4	163.917	107.372	163.917	107.372	135.644	-0.610348	0.75064	-0.813104	0.416159	0.926115	Not DEG
lnc-EGLN1-1:1	lnc-EGLN1-1	0	2.14743	0	2.14743	1.07372	3.64772	6.26091	0.582619	0.56015	0.928967	Not DEG
lnc-PDE8A-3:1	lnc-PDE8A-3	115.487	77.3076	115.487	77.3076	96.3972	-0.579044	0.808236	-0.716429	0.473727	0.926115	Not DEG
lnc-PDE3B-3:1	lnc-PDE3B-3	164.848	229.775	164.848	229.775	197.312	0.479088	0.64146	0.746871	0.455141	0.926115	Not DEG
lnc-SEC24D-1:4	lnc-SEC24D-1	3.72538	2.14743	3.72538	2.14743	2.93641	-0.794755	3.38118	-0.235052	0.814168	0.969043	Not DEG
lnc-LBH-5:3	lnc-LBH-5	15.8329	24.6955	15.8329	24.6955	20.2642	0.641327	1.44045	0.445227	0.656156	0.935691	Not DEG
lnc-PPARGC1A-2:2	lnc-PPARGC1A-2	0	4.29486	0	4.29486	2.14743	4.6477	5.9779	0.777481	0.436875	0.926115	Not DEG
lnc-SPTBN2-2:1	lnc-SPTBN2-2	88.4778	69.7915	88.4778	69.7915	79.1347	-0.34226	0.791701	-0.43231	0.665516	0.935691	Not DEG
lnc-PGBD5-2:4	lnc-PGBD5-2	13.0388	0	13.0388	0	6.51941	-6.04464	4.96332	-1.21786	0.223277	0.926115	Not DEG
lnc-PGBD5-2:2	lnc-PGBD5-2	180.681	155.689	180.681	155.689	168.185	-0.214777	0.59822	-0.359027	0.719575	0.935691	Not DEG
lnc-SMARCC2-5:1	lnc-SMARCC2-5	1994.94	2467.4	1994.94	2467.4	2231.17	0.306646	0.391258	0.783744	0.43319	0.926115	Not DEG
lnc-DUSP11-3:1	lnc-DUSP11-3	199.308	228.702	199.308	228.702	214.005	0.198469	0.551213	0.360058	0.718804	0.935691	Not DEG
lnc-DUSP11-3:3	lnc-DUSP11-3	9.31345	23.6218	9.31345	23.6218	16.4676	1.34273	1.7773	0.755487	0.449957	0.926115	Not DEG
lnc-IRF1-7:1	lnc-IRF1-7	20.4896	18.2532	20.4896	18.2532	19.3714	-0.166739	1.40902	-0.118337	0.905801	0.98682	Not DEG
lnc-RMDN2-3:18	lnc-RMDN2-3	8.3821	19.3269	8.3821	19.3269	13.8545	1.20523	1.87461	0.642922	0.520275	0.927809	Not DEG
lnc-RMDN2-3:11	lnc-RMDN2-3	0	67.6441	0	67.6441	33.8221	8.62474	6.76888	1.27418	0.202601	0.926115	Not DEG
lnc-DLGAP5-2:1	lnc-DLGAP5-2	495.475	334.999	495.475	334.999	415.237	-0.564653	0.580733	-0.972311	0.330896	0.926115	Not DEG
lnc-PAK1IP1-1:1	lnc-PAK1IP1-1	2.79403	7.51601	2.79403	7.51601	5.15502	1.42761	2.91849	0.489161	0.624728	0.935691	Not DEG
lnc-ADSS-8:1	lnc-ADSS-8	27.9403	20.4006	27.9403	20.4006	24.1705	-0.453733	1.29086	-0.351498	0.725215	0.935691	Not DEG
lnc-GSC-1:1	lnc-GSC-1	9.31345	10.7372	9.31345	10.7372	10.0253	0.205231	2.00626	0.102295	0.918522	0.98682	Not DEG
AZIN1-AS1:12	AZIN1-AS1	0	11.8109	0	11.8109	5.90544	6.10715	5.11157	1.19477	0.232177	0.926115	Not DEG
AZIN1-AS1:13	AZIN1-AS1	3.72538	3.22115	3.72538	3.22115	3.47326	-0.209801	3.14804	-0.0666451	0.946864	0.98682	Not DEG
AZIN1-AS1:15	AZIN1-AS1	0	3.22115	0	3.22115	1.61057	4.23267	6.13384	0.690052	0.490161	0.926115	Not DEG
AZIN1-AS1:16	AZIN1-AS1	0	9.66344	0	9.66344	4.83172	5.81764	5.30915	1.09578	0.273177	0.926115	Not DEG
RAB11B-AS1:9	RAB11B-AS1	317.589	140.657	317.589	140.657	229.123	-1.17498	0.882736	-1.33106	0.183169	0.926115	Not DEG
RAB11B-AS1:8	RAB11B-AS1	70.7822	46.1698	70.7822	46.1698	58.476	-0.616434	0.946545	-0.651247	0.514887	0.927809	Not DEG
lnc-ANXA3-8:1	lnc-ANXA3-8	3830.62	3800.95	3830.62	3800.95	3815.79	-0.011216	0.308361	-0.036373	0.970985	0.989821	Not DEG
lnc-MPHOSPH6-6:1	lnc-MPHOSPH6-6	44.7046	17.1795	44.7046	17.1795	30.942	-1.37973	1.423	-0.969589	0.332251	0.926115	Not DEG
lnc-STOM-6:1	lnc-STOM-6	2.79403	1.07372	2.79403	1.07372	1.93388	-1.37971	3.92205	-0.351782	0.725002	0.935691	Not DEG
lnc-LRRC63-5:1	lnc-LRRC63-5	5.58807	18.2532	5.58807	18.2532	11.9206	1.70772	2.15421	0.792738	0.42793	0.926115	Not DEG
lnc-EQTN-1:2	lnc-EQTN-1	2.79403	22.548	2.79403	22.548	12.671	3.01257	2.54861	1.18204	0.237188	0.926115	Not DEG
lnc-EQTN-1:1	lnc-EQTN-1	6.51941	12.8846	6.51941	12.8846	9.702	0.982835	2.14991	0.457151	0.647563	0.935691	Not DEG
lnc-ALKBH2-3:1	lnc-ALKBH2-3	66.1255	24.6955	66.1255	24.6955	45.4105	-1.42095	1.29641	-1.09607	0.273048	0.926115	Not DEG
lnc-ZNF131-2:20	lnc-ZNF131-2	219.797	273.798	219.797	273.798	246.797	0.316937	0.557055	0.56895	0.56939	0.929553	Not DEG
lnc-DCAF16-1:2	lnc-DCAF16-1	613.756	388.685	613.756	388.685	501.221	-0.659062	0.600911	-1.09677	0.272741	0.926115	Not DEG
lnc-DCAF16-1:1	lnc-DCAF16-1	1084.09	1042.58	1084.09	1042.58	1063.33	-0.0563221	0.355077	-0.158619	0.873969	0.985126	Not DEG
lnc-AKIRIN1-13:1	lnc-AKIRIN1-13	0	7.51601	0	7.51601	3.75801	5.45506	5.54407	0.983946	0.325142	0.926115	Not DEG
lnc-C12orf56-3:1	lnc-C12orf56-3	132.251	127.772	132.251	127.772	130.012	-0.0497028	0.631685	-0.0786829	0.937285	0.98682	Not DEG
lnc-GNB3-1:1	lnc-GNB3-1	813.064	704.358	813.064	704.358	758.711	-0.20706	0.407143	-0.508567	0.611055	0.933813	Not DEG
LINC01135:8	LINC01135	41.9105	23.6218	41.9105	23.6218	32.7661	-0.827191	1.21805	-0.679113	0.497066	0.927809	Not DEG
lnc-SLC22A17-3:1	lnc-SLC22A17-3	231.905	125.625	231.905	125.625	178.765	-0.884409	0.805363	-1.09815	0.272139	0.926115	Not DEG
LINC00174:28	LINC00174	22.3523	34.3589	22.3523	34.3589	28.3556	0.620265	1.2302	0.504198	0.614122	0.935369	Not DEG
lnc-SVBP-1:9	lnc-SVBP-1	19.5582	24.6955	19.5582	24.6955	22.1269	0.336473	1.32838	0.253296	0.800039	0.965673	Not DEG
LINC00174:23	LINC00174	21.4209	22.548	21.4209	22.548	21.9845	0.0739843	1.31289	0.0563521	0.955061	0.98682	Not DEG
lnc-SVBP-1:5	lnc-SVBP-1	997.47	1091.97	997.47	1091.97	1044.72	0.130587	0.367565	0.355276	0.722383	0.935691	Not DEG
lnc-SVBP-1:4	lnc-SVBP-1	522.484	392.98	522.484	392.98	457.732	-0.410931	0.514661	-0.798449	0.42461	0.926115	Not DEG
lnc-CYB5B-1:1	lnc-CYB5B-1	3.72538	5.36858	3.72538	5.36858	4.54698	0.527157	2.88627	0.182643	0.855078	0.979688	Not DEG
lnc-RPL7-8:1	lnc-RPL7-8	30.7344	45.0961	30.7344	45.0961	37.9152	0.553151	1.0797	0.512317	0.608429	0.932914	Not DEG
lnc-ZNF169-7:10	lnc-ZNF169-7	0.931345	1.07372	0.931345	1.07372	1.00253	0.20522	4.30046	0.0477206	0.961939	0.98682	Not DEG
lnc-STARD4-1:1	lnc-STARD4-1	41.9105	4.29486	41.9105	4.29486	23.1027	-3.2866	2.23338	-1.47158	0.141135	0.926115	Not DEG
lnc-ZNF169-7:12	lnc-ZNF169-7	0.931345	1.07372	0.931345	1.07372	1.00253	0.20522	4.30046	0.0477206	0.961939	0.98682	Not DEG
lnc-TMEM185B-10:2	lnc-TMEM185B-10	12.1075	0	12.1075	0	6.05374	-5.93772	5.03736	-1.17874	0.238503	0.926115	Not DEG
lnc-LRRC8C-8:1	lnc-LRRC8C-8	0	9.66344	0	9.66344	4.83172	5.81764	5.30915	1.09578	0.273177	0.926115	Not DEG
lnc-PFKP-11:3	lnc-PFKP-11	0	3.22115	0	3.22115	1.61057	4.23267	6.13384	0.690052	0.490161	0.926115	Not DEG
lnc-PFKP-11:1	lnc-PFKP-11	9.31345	6.4423	9.31345	6.4423	7.87787	-0.531729	2.29592	-0.231597	0.816851	0.970434	Not DEG
lnc-HNRNPH1-6:1	lnc-HNRNPH1-6	13.0388	4.29486	13.0388	4.29486	8.66685	-1.60211	2.43636	-0.657583	0.510806	0.927809	Not DEG
lnc-OR52K2-1:1	lnc-OR52K2-1	0	3.22115	0	3.22115	1.61057	4.23267	6.13384	0.690052	0.490161	0.926115	Not DEG
lnc-SSTR3-1:1	lnc-SSTR3-1	9.31345	33.2852	9.31345	33.2852	21.2993	1.83749	1.76821	1.03918	0.29872	0.926115	Not DEG
lnc-TUFM-1:1	lnc-TUFM-1	1033.79	1180.01	1033.79	1180.01	1106.9	0.190858	0.378965	0.503628	0.614523	0.935369	Not DEG
lnc-NUTM2A-1:1	lnc-NUTM2A-1	78.233	78.3813	78.233	78.3813	78.3071	0.00273406	0.755328	0.00361969	0.997112	0.998438	Not DEG
lnc-DDHD1-5:1	lnc-DDHD1-5	2.79403	0	2.79403	0	1.39702	-3.82226	6.13226	-0.623305	0.533084	0.927809	Not DEG
lnc-CLDN23-8:2	lnc-CLDN23-8	40.0478	8.58973	40.0478	8.58973	24.3188	-2.22102	1.83403	-1.21101	0.225893	0.926115	Not DEG
lnc-CLDN23-8:1	lnc-CLDN23-8	16.7642	6.4423	16.7642	6.4423	11.6033	-1.37972	2.08873	-0.660556	0.508897	0.927809	Not DEG
lnc-BID-2:1	lnc-BID-2	23.2836	33.2852	23.2836	33.2852	28.2844	0.515568	1.20881	0.426508	0.669738	0.935691	Not DEG
lnc-OR4F29-8:70	lnc-OR4F29-8	55.8807	19.3269	55.8807	19.3269	37.6038	-1.53173	1.39957	-1.09443	0.273767	0.926115	Not DEG
lnc-OR4F29-8:73	lnc-OR4F29-8	118.281	99.8556	118.281	99.8556	109.068	-0.244299	0.693818	-0.352108	0.724757	0.935691	Not DEG
lnc-OR4F29-8:72	lnc-OR4F29-8	122.938	94.487	122.938	94.487	108.712	-0.379735	0.724423	-0.52419	0.600146	0.929553	Not DEG
lnc-OR4F29-8:75	lnc-OR4F29-8	1879.45	908.364	1879.45	908.364	1393.91	-1.04897	0.69799	-1.50284	0.13288	0.926115	Not DEG
lnc-OR4F29-8:77	lnc-OR4F29-8	27.9403	30.0641	27.9403	30.0641	29.0022	0.105692	1.14285	0.0924815	0.926316	0.98682	Not DEG
lnc-OR4F29-8:76	lnc-OR4F29-8	58.6747	52.6121	58.6747	52.6121	55.6434	-0.157343	0.86826	-0.181216	0.856198	0.979688	Not DEG
lnc-OR4F29-8:79	lnc-OR4F29-8	0.931345	1.07372	0.931345	1.07372	1.00253	0.20522	4.30046	0.0477206	0.961939	0.98682	Not DEG
lnc-OR4F29-8:78	lnc-OR4F29-8	9.31345	1.07372	9.31345	1.07372	5.19358	-3.11665	3.53	-0.882904	0.377288	0.926115	Not DEG
lnc-NUDT2-6:1	lnc-NUDT2-6	36.3225	52.6121	36.3225	52.6121	44.4673	0.534535	1.01321	0.527566	0.597801	0.929553	Not DEG
lnc-PRR11-1:3	lnc-PRR11-1	16.7642	21.4743	16.7642	21.4743	19.1193	0.357232	1.4351	0.248925	0.803419	0.966493	Not DEG
lnc-CCDC39-4:4	lnc-CCDC39-4	15.8329	0	15.8329	0	7.91643	-6.32475	4.77217	-1.32534	0.185058	0.926115	Not DEG
lnc-MAPK15-6:1	lnc-MAPK15-6	10.2448	0	10.2448	0	5.1224	-5.69671	5.20273	-1.09495	0.27354	0.926115	Not DEG
lnc-RNF144A-1:1	lnc-RNF144A-1	12.1075	7.51601	12.1075	7.51601	9.81175	-0.687849	2.08735	-0.329533	0.741753	0.94232	Not DEG
lnc-PRR11-1:5	lnc-PRR11-1	8.3821	0	8.3821	0	4.19105	-5.4072	5.39353	-1.00253	0.316086	0.926115	Not DEG
lnc-COMMD9-2:1	lnc-COMMD9-2	22.3523	54.7595	22.3523	54.7595	38.5559	1.29269	1.30254	0.992441	0.320982	0.926115	Not DEG
ARHGAP5-AS1:1	ARHGAP5-AS1	5.58807	2.14743	5.58807	2.14743	3.86775	-1.37971	3.22587	-0.427701	0.668869	0.935691	Not DEG
lnc-IL17RA-5:2	lnc-IL17RA-5	173.23	76.2338	173.23	76.2338	124.732	-1.18418	0.977551	-1.21138	0.225751	0.926115	Not DEG
lnc-FRMPD2-5:1	lnc-FRMPD2-5	328.765	232.996	328.765	232.996	280.881	-0.496746	0.598205	-0.830394	0.406316	0.926115	Not DEG
lnc-MISP3-1:12	lnc-MISP3-1	3.72538	16.1057	3.72538	16.1057	9.91556	2.11211	2.45272	0.861128	0.389168	0.926115	Not DEG
lnc-DNTTIP2-3:1	lnc-DNTTIP2-3	1.86269	0	1.86269	0	0.931345	-3.23733	6.22366	-0.520164	0.602949	0.929553	Not DEG
lnc-DTWD2-1:4	lnc-DTWD2-1	54.9493	20.4006	54.9493	20.4006	37.675	-1.42948	1.36218	-1.04941	0.293989	0.926115	Not DEG
lnc-KIAA0825-1:2	lnc-KIAA0825-1	329.696	213.67	329.696	213.67	271.683	-0.625754	0.649686	-0.963164	0.335465	0.926115	Not DEG
lnc-CHMP7-4:1	lnc-CHMP7-4	0	3.22115	0	3.22115	1.61057	4.23267	6.13384	0.690052	0.490161	0.926115	Not DEG
lnc-BDH2-1:1	lnc-BDH2-1	7.45076	6.4423	7.45076	6.4423	6.94653	-0.209803	2.40433	-0.0872604	0.930465	0.98682	Not DEG
lnc-ADH5-6:1	lnc-ADH5-6	71.7136	86.971	71.7136	86.971	79.3423	0.27829	0.777446	0.357955	0.720377	0.935691	Not DEG
lnc-GOLGA8O-5:8	lnc-GOLGA8O-5	0.931345	0	0.931345	0	0.465672	-2.23738	6.50251	-0.344079	0.730787	0.935691	Not DEG
lnc-GOLGA8O-5:6	lnc-GOLGA8O-5	226.317	264.134	226.317	264.134	245.225	0.222928	0.534316	0.417221	0.676517	0.935691	Not DEG
lnc-GOLGA8O-5:2	lnc-GOLGA8O-5	5.58807	8.58973	5.58807	8.58973	7.0889	0.620266	2.41659	0.25667	0.797434	0.964047	Not DEG
lnc-GOLGA8O-5:3	lnc-GOLGA8O-5	0.931345	0	0.931345	0	0.465672	-2.23738	6.50251	-0.344079	0.730787	0.935691	Not DEG
lnc-SF3B5-6:1	lnc-SF3B5-6	107.105	134.215	107.105	134.215	120.66	0.325521	0.688095	0.473076	0.636159	0.935691	Not DEG
lnc-DTWD2-1:9	lnc-DTWD2-1	81.027	130.993	81.027	130.993	106.01	0.693021	0.825099	0.839924	0.400951	0.926115	Not DEG
lnc-ATP2B3-1:11	lnc-ATP2B3-1	41.9105	33.2852	41.9105	33.2852	37.5979	-0.332428	1.04094	-0.319354	0.749458	0.947639	Not DEG
lnc-ZNF487-1:1	lnc-ZNF487-1	43.7732	36.5063	43.7732	36.5063	40.1398	-0.261898	1.00282	-0.26116	0.793969	0.962069	Not DEG
lnc-ZNF487-1:2	lnc-ZNF487-1	30.7344	3.22115	30.7344	3.22115	16.9778	-3.25417	2.42262	-1.34325	0.179192	0.926115	Not DEG
lnc-ZNF487-1:5	lnc-ZNF487-1	8.3821	1.07372	8.3821	1.07372	4.72791	-2.96465	3.57038	-0.830344	0.406344	0.926115	Not DEG
lnc-ZNF487-1:6	lnc-ZNF487-1	5.58807	0	5.58807	0	2.79403	-4.82224	5.73983	-0.840136	0.400832	0.926115	Not DEG
lnc-ZNF487-1:8	lnc-ZNF487-1	10.2448	1.07372	10.2448	1.07372	5.65925	-3.25415	3.49199	-0.93189	0.351393	0.926115	Not DEG
lnc-CALR3-5:1	lnc-CALR3-5	14.9015	8.58973	14.9015	8.58973	11.7456	-0.794765	1.92956	-0.411889	0.680421	0.935691	Not DEG
lnc-CYP4F22-3:1	lnc-CYP4F22-3	122.938	129.92	122.938	129.92	126.429	0.0796956	0.63932	0.124657	0.900795	0.98682	Not DEG
lnc-CYP4F22-3:2	lnc-CYP4F22-3	25.1463	0	25.1463	0	12.5732	-6.99219	4.36914	-1.60036	0.109519	0.926115	Not DEG
lnc-CYP4F22-3:4	lnc-CYP4F22-3	368.813	0	368.813	0	184.406	-10.8662	6.76685	-1.60579	0.10832	0.926115	Not DEG
lnc-NSD3-6:1	lnc-NSD3-6	71.7136	27.9166	71.7136	27.9166	49.8151	-1.36111	1.24668	-1.09179	0.274925	0.926115	Not DEG
lnc-RANBP3L-4:5	lnc-RANBP3L-4	0.931345	5.36858	0.931345	5.36858	3.14996	2.52712	3.79012	0.666763	0.504923	0.927809	Not DEG
lnc-ZDHHC17-18:1	lnc-ZDHHC17-18	27.9403	10.7372	27.9403	10.7372	19.3388	-1.37973	1.68153	-0.82052	0.41192	0.926115	Not DEG
lnc-AQP11-4:2	lnc-AQP11-4	8.3821	4.29486	8.3821	4.29486	6.33848	-0.964683	2.60485	-0.370341	0.711128	0.935691	Not DEG
lnc-ZCCHC10-2:1	lnc-ZCCHC10-2	10.2448	12.8846	10.2448	12.8846	11.5647	0.330761	1.8705	0.17683	0.859642	0.979688	Not DEG
SEPT7-AS1:1	SEPT7-AS1	14.9015	8.58973	14.9015	8.58973	11.7456	-0.794765	1.92956	-0.411889	0.680421	0.935691	Not DEG
SEPT7-AS1:2	SEPT7-AS1	0	4.29486	0	4.29486	2.14743	4.6477	5.9779	0.777481	0.436875	0.926115	Not DEG
SEPT7-AS1:9	SEPT7-AS1	32.5971	64.423	32.5971	64.423	48.51	0.982835	1.11836	0.878821	0.379498	0.926115	Not DEG
lnc-RRN3-1:3	lnc-RRN3-1	337.147	324.262	337.147	324.262	330.705	-0.0562151	0.465819	-0.12068	0.903944	0.98682	Not DEG
lnc-SHC1-1:1	lnc-SHC1-1	104.311	82.6761	104.311	82.6761	93.4934	-0.335341	0.74837	-0.448096	0.654084	0.935691	Not DEG
lnc-TRIP11-5:6	lnc-TRIP11-5	0.931345	5.36858	0.931345	5.36858	3.14996	2.52712	3.79012	0.666763	0.504923	0.927809	Not DEG
lnc-TRIP11-5:3	lnc-TRIP11-5	0.931345	0	0.931345	0	0.465672	-2.23738	6.50251	-0.344079	0.730787	0.935691	Not DEG
lnc-RBKS-10:1	lnc-RBKS-10	201.17	249.102	201.17	249.102	225.136	0.30832	0.568582	0.542261	0.587639	0.929553	Not DEG
lnc-CD83-7:1	lnc-CD83-7	2.79403	0	2.79403	0	1.39702	-3.82226	6.13226	-0.623305	0.533084	0.927809	Not DEG
lnc-LEUTX-1:1	lnc-LEUTX-1	204.896	150.32	204.896	150.32	177.608	-0.44685	0.648876	-0.688652	0.491042	0.926952	Not DEG
lnc-GALNT15-2:1	lnc-GALNT15-2	102.448	64.423	102.448	64.423	83.4355	-0.669241	0.869723	-0.769487	0.441604	0.926115	Not DEG
lnc-MARCH4-2:13	lnc-MARCH4-2	0.931345	4.29486	0.931345	4.29486	2.6131	2.20519	3.85999	0.571295	0.5678	0.929553	Not DEG
lnc-MARCH4-2:10	lnc-MARCH4-2	201.17	121.33	201.17	121.33	161.25	-0.729481	0.763374	-0.955601	0.339274	0.926115	Not DEG
lnc-MKRN2-4:1	lnc-MKRN2-4	16.7642	0	16.7642	0	8.3821	-6.40722	4.71737	-1.35822	0.174394	0.926115	Not DEG
lnc-KIAA1147-6:1	lnc-KIAA1147-6	0	5.36858	0	5.36858	2.68429	4.96963	5.8231	0.853433	0.393419	0.926115	Not DEG
lnc-NUDT12-12:1	lnc-NUDT12-12	11.1761	9.66344	11.1761	9.66344	10.4198	-0.209805	1.96855	-0.106578	0.915124	0.98682	Not DEG
lnc-SWAP70-2:3	lnc-SWAP70-2	15.8329	33.2852	15.8329	33.2852	24.559	1.07196	1.43244	0.748347	0.454251	0.926115	Not DEG
lnc-YIPF2-2:1	lnc-YIPF2-2	37.2538	41.8749	37.2538	41.8749	39.5644	0.168702	0.997825	0.169069	0.865742	0.980906	Not DEG
lnc-ATP6V0E2-1:1	lnc-ATP6V0E2-1	3.72538	48.3172	3.72538	48.3172	26.0213	3.69706	2.29458	1.61121	0.107133	0.926115	Not DEG
HMBOX1-IT1:1	HMBOX1-IT1	56.812	89.1184	56.812	89.1184	72.9652	0.649529	0.894462	0.726168	0.467736	0.926115	Not DEG
lnc-POTEI-2:6	lnc-POTEI-2	7.45076	55.8332	7.45076	55.8332	31.642	2.90566	1.94013	1.49766	0.134222	0.926115	Not DEG
lnc-POTEI-2:4	lnc-POTEI-2	4.65672	10.7372	4.65672	10.7372	7.69694	1.20522	2.4393	0.494087	0.621245	0.935691	Not DEG
lnc-POTEI-2:3	lnc-POTEI-2	45.6359	184.679	45.6359	184.679	115.158	2.01678	1.29658	1.55547	0.119835	0.926115	Not DEG
lnc-POTEI-2:2	lnc-POTEI-2	0	88.0447	0	88.0447	44.0224	9.005	6.76831	1.33046	0.183365	0.926115	Not DEG
lnc-POTEI-2:1	lnc-POTEI-2	119.212	0	119.212	0	59.6061	-9.2369	6.76767	-1.36486	0.172298	0.926115	Not DEG
lnc-ANK2-9:1	lnc-ANK2-9	4.65672	0	4.65672	0	2.32836	-4.55921	5.87111	-0.776549	0.437425	0.926115	Not DEG
lnc-OGT-3:1	lnc-OGT-3	13.0388	11.8109	13.0388	11.8109	12.4249	-0.142692	1.7899	-0.0797204	0.93646	0.98682	Not DEG
lnc-MED16-1:2	lnc-MED16-1	299.893	176.089	299.893	176.089	237.991	-0.768137	0.720742	-1.06576	0.286532	0.926115	Not DEG
lnc-RFPL3-1:5	lnc-RFPL3-1	17.6956	18.2532	17.6956	18.2532	17.9744	0.0447648	1.46145	0.0306304	0.975564	0.991812	Not DEG
lnc-SPATA21-4:8	lnc-SPATA21-4	64.2628	42.9486	64.2628	42.9486	53.6057	-0.581368	0.963319	-0.603505	0.546173	0.928967	Not DEG
lnc-SPATA21-4:9	lnc-SPATA21-4	3221.52	2653.15	3221.52	2653.15	2937.34	-0.280034	0.375934	-0.744903	0.45633	0.926115	Not DEG
lnc-SPATA21-4:5	lnc-SPATA21-4	40.0478	25.7692	40.0478	25.7692	32.9085	-0.636073	1.16381	-0.546544	0.584692	0.929553	Not DEG
lnc-SPATA21-4:6	lnc-SPATA21-4	4.65672	4.29486	4.65672	4.29486	4.47579	-0.116693	2.87988	-0.0405201	0.967678	0.987442	Not DEG
lnc-SPATA21-4:7	lnc-SPATA21-4	2.79403	0	2.79403	0	1.39702	-3.82226	6.13226	-0.623305	0.533084	0.927809	Not DEG
lnc-NOC2L-1:10	lnc-NOC2L-1	4.65672	10.7372	4.65672	10.7372	7.69694	1.20522	2.4393	0.494087	0.621245	0.935691	Not DEG
lnc-NOC2L-1:17	lnc-NOC2L-1	41.9105	5.36858	41.9105	5.36858	23.6396	-2.96468	2.10895	-1.40576	0.159796	0.926115	Not DEG
lnc-ZPBP2-2:1	lnc-ZPBP2-2	15.8329	0	15.8329	0	7.91643	-6.32475	4.77217	-1.32534	0.185058	0.926115	Not DEG
lnc-CWH43-4:1	lnc-CWH43-4	69.8509	125.625	69.8509	125.625	97.7378	0.846773	0.895663	0.945415	0.344447	0.926115	Not DEG
lnc-ADGRB3-2:4	lnc-ADGRB3-2	40.9792	94.487	40.9792	94.487	67.7331	1.20523	1.1064	1.08932	0.276013	0.926115	Not DEG
lnc-ADGRB3-2:1	lnc-ADGRB3-2	1139.03	2055.09	1139.03	2055.09	1597.06	0.851393	0.6161	1.38191	0.167	0.926115	Not DEG
lnc-CCDC107-2:1	lnc-CCDC107-2	41.9105	22.548	41.9105	22.548	32.2293	-0.894305	1.24539	-0.71809	0.472702	0.926115	Not DEG
lnc-FGFR2-8:1	lnc-FGFR2-8	113.624	84.8236	113.624	84.8236	99.2238	-0.421729	0.75568	-0.558079	0.57679	0.929553	Not DEG
TOB1-AS1:2	TOB1-AS1	0.931345	0	0.931345	0	0.465672	-2.23738	6.50251	-0.344079	0.730787	0.935691	Not DEG
TOB1-AS1:3	TOB1-AS1	18.6269	0	18.6269	0	9.31345	-6.55922	4.62004	-1.41973	0.155686	0.926115	Not DEG
lnc-VWA8-1:1	lnc-VWA8-1	447.977	363.99	447.977	363.99	405.983	-0.299525	0.489624	-0.611746	0.540706	0.928967	Not DEG
TOB1-AS1:1	TOB1-AS1	0.931345	0	0.931345	0	0.465672	-2.23738	6.50251	-0.344079	0.730787	0.935691	Not DEG
lnc-SPPL2A-1:11	lnc-SPPL2A-1	0	6.4423	0	6.4423	3.22115	5.23267	5.67768	0.921621	0.356726	0.926115	Not DEG
lnc-C12orf45-3:1	lnc-C12orf45-3	1828.23	1828.54	1828.23	1828.54	1828.38	0.000243978	0.326619	0.00074698	0.999404	0.999534	Not DEG
lnc-DUOX2-1:1	lnc-DUOX2-1	747.87	471.361	747.87	471.361	609.616	-0.665952	0.588871	-1.1309	0.258099	0.926115	Not DEG
lnc-CHL1-7:89	lnc-CHL1-7	33.5284	50.4647	33.5284	50.4647	41.9965	0.589891	1.04838	0.562667	0.573662	0.929553	Not DEG
lnc-CHL1-7:88	lnc-CHL1-7	8.3821	15.032	8.3821	15.032	11.7071	0.842658	1.93642	0.435164	0.663444	0.935691	Not DEG
lnc-CHL1-7:86	lnc-CHL1-7	179.75	195.416	179.75	195.416	187.583	0.120564	0.562593	0.214301	0.830313	0.975204	Not DEG
lnc-CHL1-7:81	lnc-CHL1-7	7.45076	6.4423	7.45076	6.4423	6.94653	-0.209803	2.40433	-0.0872604	0.930465	0.98682	Not DEG
lnc-CHL1-7:80	lnc-CHL1-7	0.931345	0	0.931345	0	0.465672	-2.23738	6.50251	-0.344079	0.730787	0.935691	Not DEG
lnc-NAT1-3:21	lnc-NAT1-3	7.45076	7.51601	7.45076	7.51601	7.48339	0.0125877	2.31588	0.00543539	0.995663	0.997788	Not DEG
lnc-ATP6V1D-3:1	lnc-ATP6V1D-3	12.1075	31.1378	12.1075	31.1378	21.6226	1.36277	1.59906	0.852232	0.394085	0.926115	Not DEG
lnc-SUCLG1-1:1	lnc-SUCLG1-1	12.1075	24.6955	12.1075	24.6955	18.4015	1.02835	1.60407	0.641089	0.521465	0.927809	Not DEG
lnc-SLC25A29-5:1	lnc-SLC25A29-5	323.177	483.172	323.177	483.172	403.174	0.580216	0.589218	0.984721	0.324761	0.926115	Not DEG
lnc-EEF1AKMT2-2:1	lnc-EEF1AKMT2-2	83.821	115.961	83.821	115.961	99.8912	0.468261	0.766093	0.611233	0.541045	0.928967	Not DEG
lnc-NAT1-3:24	lnc-NAT1-3	13.0388	8.58973	13.0388	8.58973	10.8143	-0.60212	1.97476	-0.304908	0.760437	0.947639	Not DEG
lnc-FAM84B-19:1	lnc-FAM84B-19	53.0867	146.025	53.0867	146.025	99.556	1.4598	1.12033	1.30301	0.19257	0.926115	Not DEG
lnc-STX17-5:1	lnc-STX17-5	208.621	196.49	208.621	196.49	202.556	-0.0864288	0.545186	-0.158531	0.874039	0.985126	Not DEG
lnc-HIST2H3C-1:2	lnc-HIST2H3C-1	140.633	162.131	140.633	162.131	151.382	0.205226	0.616665	0.332801	0.739285	0.940979	Not DEG
lnc-MIEF2-2:1	lnc-MIEF2-2	189.063	168.573	189.063	168.573	178.818	-0.165489	0.577982	-0.286322	0.774632	0.954099	Not DEG
lnc-SERPIND1-2:1	lnc-SERPIND1-2	532.729	370.432	532.729	370.432	451.581	-0.524192	0.557622	-0.94005	0.347192	0.926115	Not DEG
lnc-VGLL4-5:1	lnc-VGLL4-5	25.1463	16.1057	25.1463	16.1057	20.626	-0.642766	1.43209	-0.448832	0.653553	0.935691	Not DEG
lnc-PCLAF-2:1	lnc-PCLAF-2	1.86269	0	1.86269	0	0.931345	-3.23733	6.22366	-0.520164	0.602949	0.929553	Not DEG
lnc-ALX1-2:6	lnc-ALX1-2	0.931345	1.07372	0.931345	1.07372	1.00253	0.20522	4.30046	0.0477206	0.961939	0.98682	Not DEG
lnc-ALX1-2:5	lnc-ALX1-2	16.7642	0	16.7642	0	8.3821	-6.40722	4.71737	-1.35822	0.174394	0.926115	Not DEG
lnc-SHANK2-10:1	lnc-SHANK2-10	49.3613	75.1601	49.3613	75.1601	62.2607	0.60659	0.923888	0.656562	0.511463	0.927809	Not DEG
lnc-ALX1-2:4	lnc-ALX1-2	8.3821	2.14743	8.3821	2.14743	5.26477	-1.96467	3.07322	-0.639287	0.522636	0.927809	Not DEG
lnc-TRMT2A-1:1	lnc-TRMT2A-1	671.5	424.118	671.5	424.118	547.809	-0.66292	0.595515	-1.11319	0.265628	0.926115	Not DEG
lnc-COL4A1-5:1	lnc-COL4A1-5	9.31345	11.8109	9.31345	11.8109	10.5622	0.342734	1.96221	0.174667	0.861341	0.979688	Not DEG
lnc-GLP1R-1:1	lnc-GLP1R-1	27.9403	8.58973	27.9403	8.58973	18.265	-1.70165	1.82679	-0.931497	0.351596	0.926115	Not DEG
lnc-VIPR1-1:1	lnc-VIPR1-1	1233.1	871.857	1233.1	871.857	1052.48	-0.500125	0.491475	-1.0176	0.308868	0.926115	Not DEG
lnc-BHLHE40-3:1	lnc-BHLHE40-3	4.65672	19.3269	4.65672	19.3269	11.9918	2.05322	2.26137	0.907953	0.363903	0.926115	Not DEG
lnc-LUZP1-1:1	lnc-LUZP1-1	176.956	221.186	176.956	221.186	199.071	0.321871	0.592135	0.543578	0.586732	0.929553	Not DEG
lnc-TMEM41B-2:1	lnc-TMEM41B-2	35.3911	88.0447	35.3911	88.0447	61.7179	1.31485	1.16914	1.12464	0.260743	0.926115	Not DEG
lnc-FZD9-2:1	lnc-FZD9-2	3.72538	4.29486	3.72538	4.29486	4.01012	0.205232	2.99631	0.0684948	0.945392	0.98682	Not DEG
lnc-ARID4A-2:1	lnc-ARID4A-2	61.4688	51.5384	61.4688	51.5384	56.5036	-0.254204	0.874937	-0.29054	0.771403	0.951454	Not DEG
lnc-RAPH1-6:1	lnc-RAPH1-6	42.8419	12.8846	42.8419	12.8846	27.8632	-1.73336	1.59409	-1.08737	0.276873	0.926115	Not DEG
lnc-MAGEA4-2:2	lnc-MAGEA4-2	72.6449	182.532	72.6449	182.532	127.588	1.32922	1.02783	1.29323	0.195932	0.926115	Not DEG
lnc-MAGEA4-2:1	lnc-MAGEA4-2	1300.16	1996.04	1300.16	1996.04	1648.1	0.618454	0.521809	1.18521	0.235934	0.926115	Not DEG
lnc-C7orf73-8:1	lnc-C7orf73-8	61.4688	0	61.4688	0	30.7344	-8.28136	6.7688	-1.22346	0.221155	0.926115	Not DEG
lnc-C16orf62-1:1	lnc-C16orf62-1	2041.51	1428.04	2041.51	1428.04	1734.78	-0.515595	0.47903	-1.07633	0.281779	0.926115	Not DEG
lnc-MAGEA4-2:5	lnc-MAGEA4-2	36.3225	767.707	36.3225	767.707	402.015	4.40161	3.05093	1.44271	0.149102	0.926115	Not DEG
lnc-TMEM26-3:5	lnc-TMEM26-3	11.1761	21.4743	11.1761	21.4743	16.3252	0.942193	1.67089	0.563886	0.572832	0.929553	Not DEG
lnc-RGS10-5:1	lnc-RGS10-5	22.3523	0	22.3523	0	11.1761	-6.82226	4.4624	-1.52883	0.126306	0.926115	Not DEG
lnc-HIVEP1-6:1	lnc-HIVEP1-6	2.79403	0	2.79403	0	1.39702	-3.82226	6.13226	-0.623305	0.533084	0.927809	Not DEG
lnc-DHX38-8:1	lnc-DHX38-8	137.839	91.2659	137.839	91.2659	114.552	-0.594835	0.777477	-0.765084	0.444222	0.926115	Not DEG
lnc-F9-8:1	lnc-F9-8	8.3821	193.269	8.3821	193.269	100.826	4.52714	2.08378	2.17256	0.0298137	0.926115	Up
ATP6V0E2-AS1:9	ATP6V0E2-AS1	0.931345	1.07372	0.931345	1.07372	1.00253	0.20522	4.30046	0.0477206	0.961939	0.98682	Not DEG
lnc-SLC25A25-4:1	lnc-SLC25A25-4	22.3523	42.9486	22.3523	42.9486	32.6505	0.942193	1.25114	0.753069	0.451409	0.926115	Not DEG
lnc-DUSP3-1:1	lnc-DUSP3-1	0	5.36858	0	5.36858	2.68429	4.96963	5.8231	0.853433	0.393419	0.926115	Not DEG
ATP2A1-AS1:9	ATP2A1-AS1	114.555	55.8332	114.555	55.8332	85.1943	-1.03685	0.994668	-1.0424	0.297225	0.926115	Not DEG
ATP2A1-AS1:8	ATP2A1-AS1	4.65672	11.8109	4.65672	11.8109	8.2338	1.34273	2.40363	0.558625	0.576418	0.929553	Not DEG
lnc-METTL5-4:25	lnc-METTL5-4	3.72538	4.29486	3.72538	4.29486	4.01012	0.205232	2.99631	0.0684948	0.945392	0.98682	Not DEG
lnc-METTL5-4:24	lnc-METTL5-4	12.1075	11.8109	12.1075	11.8109	11.9592	-0.0357769	1.82372	-0.0196175	0.984348	0.994414	Not DEG
lnc-METTL5-4:20	lnc-METTL5-4	0.931345	1.07372	0.931345	1.07372	1.00253	0.20522	4.30046	0.0477206	0.961939	0.98682	Not DEG
lnc-METTL5-4:22	lnc-METTL5-4	0	3.22115	0	3.22115	1.61057	4.23267	6.13384	0.690052	0.490161	0.926115	Not DEG
GTF3C2-AS1:15	GTF3C2-AS1	245.875	61.2018	245.875	61.2018	153.538	-2.00627	1.24619	-1.60992	0.107416	0.926115	Not DEG
lnc-C11orf58-3:1	lnc-C11orf58-3	0	2.14743	0	2.14743	1.07372	3.64772	6.26091	0.582619	0.56015	0.928967	Not DEG
ATP6V0E2-AS1:4	ATP6V0E2-AS1	8.3821	0	8.3821	0	4.19105	-5.4072	5.39353	-1.00253	0.316086	0.926115	Not DEG
ATP6V0E2-AS1:5	ATP6V0E2-AS1	54.018	61.2018	54.018	61.2018	57.6099	0.180136	0.85833	0.209868	0.833771	0.977635	Not DEG
lnc-TMTC2-4:1	lnc-TMTC2-4	17.6956	0	17.6956	0	8.84778	-6.48522	4.66716	-1.38954	0.164668	0.926115	Not DEG
lnc-UBIAD1-3:1	lnc-UBIAD1-3	0	24.6955	0	24.6955	12.3477	7.17131	4.42952	1.61898	0.105451	0.926115	Not DEG
lnc-CISD2-11:1	lnc-CISD2-11	36.3225	9.66344	36.3225	9.66344	22.9929	-1.91024	1.7557	-1.08802	0.276585	0.926115	Not DEG
lnc-UBE2D3-3:1	lnc-UBE2D3-3	93.1345	78.3813	93.1345	78.3813	85.7579	-0.248805	0.752699	-0.33055	0.740985	0.94232	Not DEG
lnc-PFKP-16:3	lnc-PFKP-16	3.72538	0	3.72538	0	1.86269	-4.23729	6.00585	-0.705527	0.480482	0.926115	Not DEG
lnc-SERF1A-2:1	lnc-SERF1A-2	1013.3	878.3	1013.3	878.3	945.802	-0.20628	0.39227	-0.525861	0.598985	0.929553	Not DEG
lnc-NDST2-3:4	lnc-NDST2-3	310.138	150.32	310.138	150.32	230.229	-1.04487	0.831938	-1.25594	0.209137	0.926115	Not DEG
lnc-NDST2-3:2	lnc-NDST2-3	249.6	333.926	249.6	333.926	291.763	0.419908	0.566403	0.741359	0.458476	0.926115	Not DEG
lnc-NDST2-3:3	lnc-NDST2-3	9.31345	0	9.31345	0	4.65672	-5.5592	5.29446	-1.05	0.293717	0.926115	Not DEG
lnc-NDST2-3:1	lnc-NDST2-3	0.931345	0	0.931345	0	0.465672	-2.23738	6.50251	-0.344079	0.730787	0.935691	Not DEG
lnc-LRGUK-1:1	lnc-LRGUK-1	0	6.4423	0	6.4423	3.22115	5.23267	5.67768	0.921621	0.356726	0.926115	Not DEG
lnc-IL17RB-4:1	lnc-IL17RB-4	67.9882	51.5384	67.9882	51.5384	59.7633	-0.399634	0.884009	-0.45207	0.651218	0.935691	Not DEG
NR2F2-AS1:5	NR2F2-AS1	1.86269	3.22115	1.86269	3.22115	2.54192	0.790184	3.50719	0.225304	0.821743	0.971357	Not DEG
NR2F2-AS1:4	NR2F2-AS1	23.2836	17.1795	23.2836	17.1795	20.2315	-0.438626	1.4075	-0.311635	0.755318	0.947639	Not DEG
NR2F2-AS1:7	NR2F2-AS1	5.58807	10.7372	5.58807	10.7372	8.16262	0.942192	2.31942	0.406219	0.684582	0.935691	Not DEG
NR2F2-AS1:6	NR2F2-AS1	8.3821	0	8.3821	0	4.19105	-5.4072	5.39353	-1.00253	0.316086	0.926115	Not DEG
NR2F2-AS1:1	NR2F2-AS1	45.6359	52.6121	45.6359	52.6121	49.124	0.205227	0.916226	0.223992	0.822764	0.971876	Not DEG
NR2F2-AS1:3	NR2F2-AS1	12.1075	1.07372	12.1075	1.07372	6.5906	-3.49516	3.42422	-1.02072	0.307389	0.926115	Not DEG
lnc-STYX-4:2	lnc-STYX-4	108.036	59.0544	108.036	59.0544	83.5452	-0.871392	0.938753	-0.928245	0.353281	0.926115	Not DEG
NR2F2-AS1:9	NR2F2-AS1	0	4.29486	0	4.29486	2.14743	4.6477	5.9779	0.777481	0.436875	0.926115	Not DEG
NR2F2-AS1:8	NR2F2-AS1	7.45076	0	7.45076	0	3.72538	-5.23727	5.50054	-0.952138	0.341027	0.926115	Not DEG
lnc-SNRPD1-4:1	lnc-SNRPD1-4	7.45076	0	7.45076	0	3.72538	-5.23727	5.50054	-0.952138	0.341027	0.926115	Not DEG
lnc-PRSS37-1:1	lnc-PRSS37-1	20.4896	53.6858	20.4896	53.6858	37.0877	1.38965	1.35071	1.02883	0.303561	0.926115	Not DEG
lnc-ZNF574-1:6	lnc-ZNF574-1	4.65672	0	4.65672	0	2.32836	-4.55921	5.87111	-0.776549	0.437425	0.926115	Not DEG
lnc-MLANA-2:1	lnc-MLANA-2	98.7226	67.6441	98.7226	67.6441	83.1833	-0.545413	0.831709	-0.655774	0.51197	0.927809	Not DEG
lnc-PEBP4-1:3	lnc-PEBP4-1	0	126.698	0	126.698	63.3492	9.53006	6.76774	1.40816	0.159084	0.926115	Not DEG
lnc-TMCC1-4:9	lnc-TMCC1-4	27.009	18.2532	27.009	18.2532	22.6311	-0.565288	1.35374	-0.417576	0.676257	0.935691	Not DEG
lnc-NBN-5:1	lnc-NBN-5	31.6657	68.7178	31.6657	68.7178	50.1918	1.11776	1.15464	0.968063	0.333013	0.926115	Not DEG
LINC01481:18	LINC01481	0	1.07372	0	1.07372	0.536858	2.64775	6.46656	0.409453	0.682207	0.935691	Not DEG
lnc-AMY1B-1:11	lnc-AMY1B-1	23.2836	9.66344	23.2836	9.66344	16.4735	-1.2687	1.76139	-0.720281	0.471352	0.926115	Not DEG
LINC01481:12	LINC01481	0	2.14743	0	2.14743	1.07372	3.64772	6.26091	0.582619	0.56015	0.928967	Not DEG
lnc-ARHGEF4-2:1	lnc-ARHGEF4-2	125.732	186.827	125.732	186.827	156.279	0.571355	0.711461	0.803072	0.421933	0.926115	Not DEG
DNAJC3-AS1:9	DNAJC3-AS1	141.564	0	141.564	0	70.7822	-9.48481	6.76748	-1.40153	0.161056	0.926115	Not DEG
lnc-MAP6-6:1	lnc-MAP6-6	2.79403	8.58973	2.79403	8.58973	5.69188	1.62026	2.86543	0.565448	0.571769	0.929553	Not DEG
lnc-AMER1-1:1	lnc-AMER1-1	14.9015	15.032	14.9015	15.032	14.9668	0.0125851	1.61446	0.0077952	0.99378	0.997575	Not DEG
PPP3CB-AS1:4	PPP3CB-AS1	196.514	184.679	196.514	184.679	190.596	-0.0896081	0.556616	-0.160987	0.872103	0.983817	Not DEG
PPP3CB-AS1:1	PPP3CB-AS1	16.7642	2.14743	16.7642	2.14743	9.45582	-2.96466	2.82038	-1.05116	0.293187	0.926115	Not DEG
PPP3CB-AS1:2	PPP3CB-AS1	8.3821	5.36858	8.3821	5.36858	6.87534	-0.642759	2.45971	-0.261314	0.79385	0.962005	Not DEG
PPP3CB-AS1:3	PPP3CB-AS1	13.0388	9.66344	13.0388	9.66344	11.3511	-0.432197	1.90269	-0.22715	0.820307	0.971357	Not DEG
lnc-NDRG1-5:1	lnc-NDRG1-5	116.418	100.929	116.418	100.929	108.674	-0.205969	0.688134	-0.299315	0.7647	0.947639	Not DEG
PPP3CB-AS1:9	PPP3CB-AS1	0	2.14743	0	2.14743	1.07372	3.64772	6.26091	0.582619	0.56015	0.928967	Not DEG
lnc-TAF15-6:1	lnc-TAF15-6	103.379	100.929	103.379	100.929	102.154	-0.0346003	0.686683	-0.0503876	0.959814	0.98682	Not DEG
HMMR-AS1:2	HMMR-AS1	149.947	144.952	149.947	144.952	147.449	-0.0488748	0.604799	-0.0808117	0.935592	0.98682	Not DEG
lnc-GHSR-2:1	lnc-GHSR-2	31.6657	19.3269	31.6657	19.3269	25.4963	-0.712307	1.31404	-0.542074	0.587767	0.929553	Not DEG
lnc-DDIAS-1:1	lnc-DDIAS-1	25.1463	15.032	25.1463	15.032	20.0892	-0.742301	1.47289	-0.503975	0.614279	0.935369	Not DEG
lnc-GATM-5:1	lnc-GATM-5	279.403	8.58973	279.403	8.58973	143.997	-5.02355	2.13909	-2.34845	0.0188516	0.926115	Down
DNAJC3-AS1:4	DNAJC3-AS1	0	1.07372	0	1.07372	0.536858	2.64775	6.46656	0.409453	0.682207	0.935691	Not DEG
lnc-RALGPS2-1:1	lnc-RALGPS2-1	15.8329	0	15.8329	0	7.91643	-6.32475	4.77217	-1.32534	0.185058	0.926115	Not DEG
lnc-METTL13-4:1	lnc-METTL13-4	1.86269	0	1.86269	0	0.931345	-3.23733	6.22366	-0.520164	0.602949	0.929553	Not DEG
lnc-RIPK1-4:2	lnc-RIPK1-4	3.72538	6.4423	3.72538	6.4423	5.08384	0.790189	2.80132	0.282077	0.777884	0.955114	Not DEG
lnc-RIPK1-4:1	lnc-RIPK1-4	0.931345	0	0.931345	0	0.465672	-2.23738	6.50251	-0.344079	0.730787	0.935691	Not DEG
LINC01512:2	LINC01512	0	17.1795	0	17.1795	8.58973	6.64774	4.74299	1.40159	0.161037	0.926115	Not DEG
LINC01512:3	LINC01512	18.6269	118.109	18.6269	118.109	68.3678	2.66466	1.62154	1.64329	0.100323	0.926115	Not DEG
lnc-FGF9-3:5	lnc-FGF9-3	87.5464	36.5063	87.5464	36.5063	62.0264	-1.2619	1.15052	-1.09681	0.272726	0.926115	Not DEG
lnc-FGF9-3:3	lnc-FGF9-3	1.86269	2.14743	1.86269	2.14743	2.00506	0.205228	3.67757	0.0558055	0.955497	0.98682	Not DEG
lnc-FGF9-3:1	lnc-FGF9-3	122.006	0	122.006	0	61.0031	-9.27032	6.76764	-1.3698	0.170749	0.926115	Not DEG
lnc-FGF9-3:8	lnc-FGF9-3	7.45076	2.14743	7.45076	2.14743	4.7991	-1.79474	3.11757	-0.575687	0.564827	0.929553	Not DEG
lnc-SERHL2-1:11	lnc-SERHL2-1	325.971	213.67	325.971	213.67	269.82	-0.609359	0.644388	-0.94564	0.344332	0.926115	Not DEG
lnc-MAGEB5-4:1	lnc-MAGEB5-4	7.45076	9.66344	7.45076	9.66344	8.5571	0.375155	2.18531	0.171672	0.863696	0.979688	Not DEG
lnc-FAM84B-17:9	lnc-FAM84B-17	0	6.4423	0	6.4423	3.22115	5.23267	5.67768	0.921621	0.356726	0.926115	Not DEG
NUTM2A-AS1:36	NUTM2A-AS1	0.931345	0	0.931345	0	0.465672	-2.23738	6.50251	-0.344079	0.730787	0.935691	Not DEG
lnc-FAM84B-17:5	lnc-FAM84B-17	0	5.36858	0	5.36858	2.68429	4.96963	5.8231	0.853433	0.393419	0.926115	Not DEG
TLX1NB:8	TLX1NB	3.72538	0	3.72538	0	1.86269	-4.23729	6.00585	-0.705527	0.480482	0.926115	Not DEG
lnc-GP1BA-1:1	lnc-GP1BA-1	474.055	452.034	474.055	452.034	463.045	-0.0686195	0.425703	-0.161191	0.871943	0.9838	Not DEG
OCIAD1-AS1:1	OCIAD1-AS1	85.6837	67.6441	85.6837	67.6441	76.6639	-0.341055	0.799789	-0.426431	0.669794	0.935691	Not DEG
lnc-PRRT3-2:1	lnc-PRRT3-2	237.493	150.32	237.493	150.32	193.907	-0.659843	0.708486	-0.931342	0.351677	0.926115	Not DEG
NUTM2A-AS1:30	NUTM2A-AS1	40.0478	360.769	40.0478	360.769	200.408	3.17128	1.57975	2.00746	0.0447008	0.926115	Up
lnc-USP32-2:9	lnc-USP32-2	11.1761	0	11.1761	0	5.58807	-5.82224	5.11686	-1.13785	0.255181	0.926115	Not DEG
LINC01487:11	LINC01487	15.8329	3.22115	15.8329	3.22115	9.52701	-2.29725	2.56996	-0.893883	0.371384	0.926115	Not DEG
lnc-SBDS-27:1	lnc-SBDS-27	4.65672	0	4.65672	0	2.32836	-4.55921	5.87111	-0.776549	0.437425	0.926115	Not DEG
lnc-SMC4-2:1	lnc-SMC4-2	33.5284	35.4326	33.5284	35.4326	34.4805	0.079697	1.05415	0.0756033	0.939735	0.98682	Not DEG
DIO3OS:14	DIO3OS	0	5.36858	0	5.36858	2.68429	4.96963	5.8231	0.853433	0.393419	0.926115	Not DEG
lnc-STARD4-6:1	lnc-STARD4-6	22.3523	4.29486	22.3523	4.29486	13.3236	-2.37971	2.29752	-1.03577	0.300307	0.926115	Not DEG
lnc-ZNF454-2:1	lnc-ZNF454-2	0	1.07372	0	1.07372	0.536858	2.64775	6.46656	0.409453	0.682207	0.935691	Not DEG
lnc-NR1I2-3:1	lnc-NR1I2-3	101.517	64.423	101.517	64.423	82.9698	-0.656066	0.866728	-0.756945	0.449083	0.926115	Not DEG
lnc-USP32-2:5	lnc-USP32-2	0	16.1057	0	16.1057	8.05287	6.55463	4.80397	1.36442	0.172435	0.926115	Not DEG
lnc-DKK3-7:1	lnc-DKK3-7	20.4896	31.1378	20.4896	31.1378	25.8137	0.603777	1.27824	0.47235	0.636677	0.935691	Not DEG
lnc-LMOD1-2:1	lnc-LMOD1-2	150.878	182.532	150.878	182.532	166.705	0.274767	0.612057	0.448924	0.653486	0.935691	Not DEG
lnc-TMEM182-10:1	lnc-TMEM182-10	163.917	9.66344	163.917	9.66344	86.7901	-4.08425	2.00192	-2.04016	0.0413341	0.926115	Down
lnc-SLC9A6-1:2	lnc-SLC9A6-1	31.6657	74.0864	31.6657	74.0864	52.8761	1.22629	1.17824	1.04078	0.297978	0.926115	Not DEG
lnc-SLC9A6-1:5	lnc-SLC9A6-1	75.4389	0	75.4389	0	37.7195	-8.5768	6.76836	-1.26719	0.205088	0.926115	Not DEG
lnc-ZNF41-2:1	lnc-ZNF41-2	593.267	558.332	593.267	558.332	575.8	-0.0875558	0.405638	-0.215847	0.829107	0.97469	Not DEG
lnc-ZMAT1-1:1	lnc-ZMAT1-1	0	12.8846	0	12.8846	6.4423	6.23269	5.02433	1.2405	0.21479	0.926115	Not DEG
ZFAS1:4	ZFAS1	10.2448	23.6218	10.2448	23.6218	16.9333	1.20523	1.71529	0.702637	0.482282	0.926115	Not DEG
ZFAS1:5	ZFAS1	4.65672	6.4423	4.65672	6.4423	5.54951	0.468264	2.66668	0.175598	0.86061	0.979688	Not DEG
ZFAS1:6	ZFAS1	13.0388	4.29486	13.0388	4.29486	8.66685	-1.60211	2.43636	-0.657583	0.510806	0.927809	Not DEG
ZFAS1:7	ZFAS1	7.45076	10.7372	7.45076	10.7372	9.09396	0.527158	2.13687	0.246696	0.805143	0.966493	Not DEG
ZFAS1:1	ZFAS1	5.58807	10.7372	5.58807	10.7372	8.16262	0.942192	2.31942	0.406219	0.684582	0.935691	Not DEG
ZFAS1:2	ZFAS1	2.79403	4.29486	2.79403	4.29486	3.54445	0.620264	3.15532	0.196577	0.844158	0.978387	Not DEG
ZFAS1:3	ZFAS1	90.3405	146.025	90.3405	146.025	118.183	0.692777	0.803912	0.861757	0.388821	0.926115	Not DEG
lnc-HNRNPH1-1:1	lnc-HNRNPH1-1	42.8419	64.423	42.8419	64.423	53.6324	0.588556	0.963445	0.610887	0.541274	0.928967	Not DEG
ZFAS1:8	ZFAS1	4.65672	12.8846	4.65672	12.8846	8.77066	1.46826	2.37322	0.618676	0.53613	0.928967	Not DEG
ZFAS1:9	ZFAS1	21.4209	30.0641	21.4209	30.0641	25.7425	0.489021	1.25656	0.389175	0.697147	0.935691	Not DEG
lnc-CCDC115-3:1	lnc-CCDC115-3	29.803	13.9583	29.803	13.9583	21.8807	-1.09433	1.51239	-0.723572	0.469328	0.926115	Not DEG
lnc-PLA2G4A-7:8	lnc-PLA2G4A-7	30.7344	0	30.7344	0	15.3672	-7.2817	4.22772	-1.72237	0.0850025	0.926115	Not DEG
lnc-FAM98B-4:1	lnc-FAM98B-4	425.625	414.454	425.625	414.454	420.04	-0.0383674	0.434536	-0.088295	0.929642	0.98682	Not DEG
lnc-PLA2G4A-7:6	lnc-PLA2G4A-7	25.1463	0	25.1463	0	12.5732	-6.99219	4.36914	-1.60036	0.109519	0.926115	Not DEG
lnc-PLA2G4A-7:7	lnc-PLA2G4A-7	2.79403	0	2.79403	0	1.39702	-3.82226	6.13226	-0.623305	0.533084	0.927809	Not DEG
lnc-PLA2G4A-7:4	lnc-PLA2G4A-7	74.5076	0	74.5076	0	37.2538	-8.55888	6.76839	-1.26454	0.206037	0.926115	Not DEG
lnc-PLA2G4A-7:5	lnc-PLA2G4A-7	306.412	0	306.412	0	153.206	-10.5988	6.76693	-1.56626	0.117288	0.926115	Not DEG
lnc-PLA2G4A-7:2	lnc-PLA2G4A-7	11.1761	0	11.1761	0	5.58807	-5.82224	5.11686	-1.13785	0.255181	0.926115	Not DEG
lnc-PLA2G4A-7:3	lnc-PLA2G4A-7	119.212	0	119.212	0	59.6061	-9.2369	6.76767	-1.36486	0.172298	0.926115	Not DEG
lnc-PLA2G4A-7:1	lnc-PLA2G4A-7	27.009	0	27.009	0	13.5045	-7.09528	4.3162	-1.64387	0.100202	0.926115	Not DEG
lnc-NUDCD3-1:1	lnc-NUDCD3-1	4.65672	1.07372	4.65672	1.07372	2.86522	-2.11666	3.77256	-0.561067	0.574752	0.929553	Not DEG
LINC01018:20	LINC01018	0	9.66344	0	9.66344	4.83172	5.81764	5.30915	1.09578	0.273177	0.926115	Not DEG
lnc-CARD10-4:3	lnc-CARD10-4	2.79403	0	2.79403	0	1.39702	-3.82226	6.13226	-0.623305	0.533084	0.927809	Not DEG
lnc-PIANP-1:1	lnc-PIANP-1	0	1.07372	0	1.07372	0.536858	2.64775	6.46656	0.409453	0.682207	0.935691	Not DEG
lnc-CLUAP1-4:1	lnc-CLUAP1-4	1.86269	3.22115	1.86269	3.22115	2.54192	0.790184	3.50719	0.225304	0.821743	0.971357	Not DEG
lnc-TCF7-4:2	lnc-TCF7-4	28.8717	17.1795	28.8717	17.1795	23.0256	-0.748965	1.38435	-0.541024	0.588491	0.929553	Not DEG
lnc-CHPF-4:2	lnc-CHPF-4	7.45076	12.8846	7.45076	12.8846	10.1677	0.790191	2.06352	0.382934	0.701769	0.935691	Not DEG
lnc-ZFAND3-1:1	lnc-ZFAND3-1	105.242	47.2435	105.242	47.2435	76.2427	-1.15552	1.06243	-1.08762	0.276765	0.926115	Not DEG
lnc-STRBP-12:1	lnc-STRBP-12	87.5464	59.0544	87.5464	59.0544	73.3004	-0.568001	0.869879	-0.652966	0.513778	0.927809	Not DEG
lnc-SH3GL3-5:1	lnc-SH3GL3-5	24.215	0	24.215	0	12.1075	-6.93774	4.39822	-1.5774	0.114704	0.926115	Not DEG
CALML3-AS1:8	CALML3-AS1	28.8717	4.29486	28.8717	4.29486	16.5833	-2.74895	2.25868	-1.21706	0.223583	0.926115	Not DEG
lnc-PSD4-4:2	lnc-PSD4-4	12.1075	17.1795	12.1075	17.1795	14.6435	0.504789	1.67159	0.301981	0.762666	0.947639	Not DEG
TIPARP-AS1:8	TIPARP-AS1	39.1165	26.8429	39.1165	26.8429	32.9797	-0.543232	1.14066	-0.476242	0.633902	0.935691	Not DEG
lnc-B3GALNT1-2:1	lnc-B3GALNT1-2	89.4091	137.436	89.4091	137.436	113.422	0.620264	0.786965	0.788173	0.430596	0.926115	Not DEG
lnc-TEX15-4:1	lnc-TEX15-4	18.6269	34.3589	18.6269	34.3589	26.4929	0.883299	1.33488	0.661709	0.508158	0.927809	Not DEG
TRAF3IP2-AS1:57	TRAF3IP2-AS1	312.932	267.355	312.932	267.355	290.144	-0.227089	0.511033	-0.444373	0.656773	0.935691	Not DEG
TRAF3IP2-AS1:56	TRAF3IP2-AS1	142.496	0	142.496	0	71.2479	-9.49427	6.76747	-1.40293	0.160638	0.926115	Not DEG
TRAF3IP2-AS1:53	TRAF3IP2-AS1	4.65672	0	4.65672	0	2.32836	-4.55921	5.87111	-0.776549	0.437425	0.926115	Not DEG
lnc-NUDT14-3:2	lnc-NUDT14-3	127.594	63.3492	127.594	63.3492	95.4718	-1.01016	0.961234	-1.0509	0.293305	0.926115	Not DEG
TRAF3IP2-AS1:58	TRAF3IP2-AS1	28.8717	376.874	28.8717	376.874	202.873	3.70635	1.72882	2.14386	0.0320439	0.926115	Up
LINC00909:11	LINC00909	0	3.22115	0	3.22115	1.61057	4.23267	6.13384	0.690052	0.490161	0.926115	Not DEG
LINC00909:10	LINC00909	203.965	0	203.965	0	101.982	-10.0116	6.76717	-1.47944	0.139022	0.926115	Not DEG
LINC00909:13	LINC00909	32.5971	77.3076	32.5971	77.3076	54.9523	1.24587	1.17473	1.06055	0.288893	0.926115	Not DEG
LINC00909:12	LINC00909	0	1.07372	0	1.07372	0.536858	2.64775	6.46656	0.409453	0.682207	0.935691	Not DEG
lnc-RELT-1:1	lnc-RELT-1	15.8329	56.907	15.8329	56.907	36.3699	1.84568	1.51988	1.21436	0.224609	0.926115	Not DEG
LINC00909:17	LINC00909	0	5.36858	0	5.36858	2.68429	4.96963	5.8231	0.853433	0.393419	0.926115	Not DEG
lnc-RELT-1:2	lnc-RELT-1	57.7434	0	57.7434	0	28.8717	-8.19117	6.76895	-1.21011	0.226237	0.926115	Not DEG
lnc-COX7C-1:1	lnc-COX7C-1	0	12.8846	0	12.8846	6.4423	6.23269	5.02433	1.2405	0.21479	0.926115	Not DEG
lnc-C16orf86-2:1	lnc-C16orf86-2	2.79403	0	2.79403	0	1.39702	-3.82226	6.13226	-0.623305	0.533084	0.927809	Not DEG
lnc-COPS5-1:1	lnc-COPS5-1	13.0388	40.8012	13.0388	40.8012	26.92	1.6458	1.57528	1.04477	0.29613	0.926115	Not DEG
lnc-SMNDC1-2:6	lnc-SMNDC1-2	3.72538	0	3.72538	0	1.86269	-4.23729	6.00585	-0.705527	0.480482	0.926115	Not DEG
lnc-SNX33-9:1	lnc-SNX33-9	213.278	47.2435	213.278	47.2435	130.261	-2.17454	1.33136	-1.63332	0.102403	0.926115	Not DEG
lnc-KCNT1-6:1	lnc-KCNT1-6	175.093	268.429	175.093	268.429	221.761	0.616422	0.672442	0.916692	0.359304	0.926115	Not DEG
lnc-MAT2B-3:31	lnc-MAT2B-3	0	5.36858	0	5.36858	2.68429	4.96963	5.8231	0.853433	0.393419	0.926115	Not DEG
lnc-MAT2B-3:30	lnc-MAT2B-3	0	41.8749	0	41.8749	20.9375	7.93316	4.09754	1.93608	0.0528578	0.926115	Not DEG
LINC01185:4	LINC01185	6.51941	5.36858	6.51941	5.36858	5.944	-0.280191	2.58075	-0.108569	0.913544	0.98682	Not DEG
lnc-MTIF2-1:1	lnc-MTIF2-1	73.5762	123.477	73.5762	123.477	98.5268	0.746936	0.858607	0.86994	0.384333	0.926115	Not DEG
lnc-NAPSA-2:1	lnc-NAPSA-2	31.6657	12.8846	31.6657	12.8846	22.2752	-1.29727	1.56511	-0.828868	0.407179	0.926115	Not DEG
lnc-NUDT2-1:1	lnc-NUDT2-1	7.45076	9.66344	7.45076	9.66344	8.5571	0.375155	2.18531	0.171672	0.863696	0.979688	Not DEG
lnc-NAPSA-2:2	lnc-NAPSA-2	23.2836	6.4423	23.2836	6.4423	14.863	-1.85365	2.0288	-0.913669	0.360891	0.926115	Not DEG
lnc-FGF8-1:5	lnc-FGF8-1	4.65672	0	4.65672	0	2.32836	-4.55921	5.87111	-0.776549	0.437425	0.926115	Not DEG
lnc-FCGR3B-2:2	lnc-FCGR3B-2	0	5.36858	0	5.36858	2.68429	4.96963	5.8231	0.853433	0.393419	0.926115	Not DEG
lnc-C1orf43-4:1	lnc-C1orf43-4	135.976	110.593	135.976	110.593	123.285	-0.298097	0.677871	-0.439755	0.660114	0.935691	Not DEG
lnc-FCGR3B-2:1	lnc-FCGR3B-2	12.1075	0	12.1075	0	6.05374	-5.93772	5.03736	-1.17874	0.238503	0.926115	Not DEG
lnc-RNF144A-6:1	lnc-RNF144A-6	3.72538	0	3.72538	0	1.86269	-4.23729	6.00585	-0.705527	0.480482	0.926115	Not DEG
LINC00638:2	LINC00638	113.624	78.3813	113.624	78.3813	96.0027	-0.535685	0.795711	-0.673216	0.50081	0.927809	Not DEG
LINC01820:2	LINC01820	0	6094.41	0	6094.41	3047.21	15.1178	6.76646	2.23423	0.0254681	0.926115	Up
LINC01820:6	LINC01820	14.9015	21.4743	14.9015	21.4743	18.1879	0.527156	1.49779	0.351957	0.724871	0.935691	Not DEG
lnc-NLRP2-1:1	lnc-NLRP2-1	0	7.51601	0	7.51601	3.75801	5.45506	5.54407	0.983946	0.325142	0.926115	Not DEG
lnc-LYZL1-8:1	lnc-LYZL1-8	149.015	0	149.015	0	74.5076	-9.55881	6.76743	-1.41247	0.157811	0.926115	Not DEG
lnc-SLC25A6-4:1	lnc-SLC25A6-4	81.027	36.5063	81.027	36.5063	58.7667	-1.15025	1.12395	-1.0234	0.306118	0.926115	Not DEG
lnc-AFG1L-5:1	lnc-AFG1L-5	323.177	353.253	323.177	353.253	338.215	0.128378	0.470814	0.272672	0.785105	0.961224	Not DEG
lnc-ERFE-1:5	lnc-ERFE-1	11.1761	0	11.1761	0	5.58807	-5.82224	5.11686	-1.13785	0.255181	0.926115	Not DEG
lnc-MTCL1-4:1	lnc-MTCL1-4	138.77	161.057	138.77	161.057	149.914	0.214877	0.620327	0.346392	0.729048	0.935691	Not DEG
lnc-PGAM1-3:1	lnc-PGAM1-3	0	5.36858	0	5.36858	2.68429	4.96963	5.8231	0.853433	0.393419	0.926115	Not DEG
lnc-NUDT13-1:2	lnc-NUDT13-1	19.5582	30.0641	19.5582	30.0641	24.8111	0.620265	1.30506	0.475278	0.634589	0.935691	Not DEG
lnc-CPM-3:1	lnc-CPM-3	5901.93	8443.7	5901.93	8443.7	7172.82	0.51669	0.459324	1.12489	0.260635	0.926115	Not DEG
lnc-TIMM10B-1:1	lnc-TIMM10B-1	189.994	215.817	189.994	215.817	202.906	0.183853	0.557673	0.329678	0.741643	0.94232	Not DEG
lnc-TMPPE-2:1	lnc-TMPPE-2	49.3613	27.9166	49.3613	27.9166	38.6389	-0.822251	1.14827	-0.716078	0.473943	0.926115	Not DEG
lnc-MFSD8-1:1	lnc-MFSD8-1	185.338	202.932	185.338	202.932	194.135	0.130844	0.557509	0.234694	0.814446	0.969123	Not DEG
lnc-NRIP1-9:1	lnc-NRIP1-9	3.72538	0	3.72538	0	1.86269	-4.23729	6.00585	-0.705527	0.480482	0.926115	Not DEG
lnc-HASPIN-5:1	lnc-HASPIN-5	0	31.1378	0	31.1378	15.5689	7.50574	4.26462	1.76	0.0784074	0.926115	Not DEG
lnc-ZFP57-21:16	lnc-ZFP57-21	2.79403	2.14743	2.79403	2.14743	2.47073	-0.379724	3.49735	-0.108575	0.91354	0.98682	Not DEG
lnc-RBM45-6:1	lnc-RBM45-6	24.215	54.7595	24.215	54.7595	39.4872	1.17721	1.25379	0.938925	0.347769	0.926115	Not DEG
lnc-MAP6-1:1	lnc-MAP6-1	2124.4	3389.72	2124.4	3389.72	2757.06	0.674114	0.532744	1.26536	0.205741	0.926115	Not DEG
lnc-POPDC3-2:1	lnc-POPDC3-2	69.8509	45.0961	69.8509	45.0961	57.4735	-0.631273	0.956026	-0.660309	0.509056	0.927809	Not DEG
lnc-EIF2AK3-31:10	lnc-EIF2AK3-31	32.5971	28.9903	32.5971	28.9903	30.7937	-0.169167	1.11564	-0.151632	0.879477	0.98682	Not DEG
lnc-WDTC1-1:1	lnc-WDTC1-1	7.45076	6.4423	7.45076	6.4423	6.94653	-0.209803	2.40433	-0.0872604	0.930465	0.98682	Not DEG
lnc-SHISA5-2:1	lnc-SHISA5-2	105.242	57.9807	105.242	57.9807	81.6113	-0.860063	0.939949	-0.915009	0.360187	0.926115	Not DEG
lnc-WDR73-10:5	lnc-WDR73-10	95.9285	17.1795	95.9285	17.1795	56.554	-2.48126	1.61018	-1.54099	0.12332	0.926115	Not DEG
lnc-CYP4F22-4:1	lnc-CYP4F22-4	68.9195	48.3172	68.9195	48.3172	58.6184	-0.512372	0.91705	-0.558718	0.576354	0.929553	Not DEG
lnc-DYSF-12:1	lnc-DYSF-12	214.209	336.073	214.209	336.073	275.141	0.649755	0.656823	0.98924	0.322546	0.926115	Not DEG
lnc-CNIH3-2:13	lnc-CNIH3-2	3.72538	16.1057	3.72538	16.1057	9.91556	2.11211	2.45272	0.861128	0.389168	0.926115	Not DEG
lnc-CNIH3-2:17	lnc-CNIH3-2	3.72538	8.58973	3.72538	8.58973	6.15755	1.20522	2.67633	0.450326	0.652475	0.935691	Not DEG
lnc-MRPL32-7:1	lnc-MRPL32-7	0.931345	0	0.931345	0	0.465672	-2.23738	6.50251	-0.344079	0.730787	0.935691	Not DEG
lnc-RAP2B-5:1	lnc-RAP2B-5	3.72538	0	3.72538	0	1.86269	-4.23729	6.00585	-0.705527	0.480482	0.926115	Not DEG
lnc-WWC2-2:1	lnc-WWC2-2	29.803	0	29.803	0	14.9015	-7.23731	4.24794	-1.70372	0.0884328	0.926115	Not DEG
lnc-POLR2B-5:3	lnc-POLR2B-5	32.5971	22.548	32.5971	22.548	27.5726	-0.531736	1.22852	-0.432826	0.665141	0.935691	Not DEG
lnc-C4orf36-1:1	lnc-C4orf36-1	119.212	237.291	119.212	237.291	178.252	0.993129	0.84694	1.17261	0.240952	0.926115	Not DEG
lnc-F9-6:1	lnc-F9-6	0	3.22115	0	3.22115	1.61057	4.23267	6.13384	0.690052	0.490161	0.926115	Not DEG
lnc-SLC7A7-4:1	lnc-SLC7A7-4	0	2.14743	0	2.14743	1.07372	3.64772	6.26091	0.582619	0.56015	0.928967	Not DEG
lnc-KLHDC10-1:2	lnc-KLHDC10-1	9.31345	0	9.31345	0	4.65672	-5.5592	5.29446	-1.05	0.293717	0.926115	Not DEG
lnc-KLHDC10-1:1	lnc-KLHDC10-1	0	4.29486	0	4.29486	2.14743	4.6477	5.9779	0.777481	0.436875	0.926115	Not DEG
lnc-DNAL1-2:1	lnc-DNAL1-2	111.761	69.7915	111.761	69.7915	90.7765	-0.679295	0.854011	-0.795417	0.426371	0.926115	Not DEG
lnc-NFKB1-4:2	lnc-NFKB1-4	7.45076	1.07372	7.45076	1.07372	4.26224	-2.79472	3.6141	-0.773282	0.439355	0.926115	Not DEG
lnc-NFKB1-4:1	lnc-NFKB1-4	0	12.8846	0	12.8846	6.4423	6.23269	5.02433	1.2405	0.21479	0.926115	Not DEG
lnc-KIAA2013-3:1	lnc-KIAA2013-3	0	1.07372	0	1.07372	0.536858	2.64775	6.46656	0.409453	0.682207	0.935691	Not DEG
lnc-PHYHIP-3:1	lnc-PHYHIP-3	26.0777	17.1795	26.0777	17.1795	21.6286	-0.602124	1.39118	-0.432816	0.665148	0.935691	Not DEG
lnc-SLC19A1-4:1	lnc-SLC19A1-4	49.3613	73.0127	49.3613	73.0127	61.187	0.564769	0.916941	0.615928	0.537942	0.928967	Not DEG
lnc-ICOSLG-11:1	lnc-ICOSLG-11	94.9972	102.003	94.9972	102.003	98.5001	0.102657	0.699001	0.146862	0.883241	0.98682	Not DEG
lnc-HOXB7-2:1	lnc-HOXB7-2	7.45076	0	7.45076	0	3.72538	-5.23727	5.50054	-0.952138	0.341027	0.926115	Not DEG
lnc-NAIP-3:1	lnc-NAIP-3	220.729	400.496	220.729	400.496	310.612	0.859515	0.724195	1.18686	0.235284	0.926115	Not DEG
lnc-EPG5-3:1	lnc-EPG5-3	34.4598	69.7915	34.4598	69.7915	52.1257	1.01814	1.10864	0.91837	0.358425	0.926115	Not DEG
lnc-PIDD1-2:2	lnc-PIDD1-2	17.6956	3.22115	17.6956	3.22115	10.4584	-2.45771	2.53795	-0.968385	0.332852	0.926115	Not DEG
lnc-TEX10-3:1	lnc-TEX10-3	141.564	150.32	141.564	150.32	145.942	0.0865819	0.609089	0.14215	0.886962	0.98682	Not DEG
lnc-CCK-8:1	lnc-CCK-8	15.8329	0	15.8329	0	7.91643	-6.32475	4.77217	-1.32534	0.185058	0.926115	Not DEG
lnc-RFK-3:1	lnc-RFK-3	3.72538	0	3.72538	0	1.86269	-4.23729	6.00585	-0.705527	0.480482	0.926115	Not DEG
lnc-OCIAD2-3:5	lnc-OCIAD2-3	125.732	126.698	125.732	126.698	126.215	0.011054	0.637127	0.0173497	0.986158	0.99494	Not DEG
lnc-OCIAD2-3:6	lnc-OCIAD2-3	57.7434	34.3589	57.7434	34.3589	46.0511	-0.748967	1.06206	-0.705203	0.480684	0.926115	Not DEG
lnc-PDE6D-3:2	lnc-PDE6D-3	6.51941	62.2755	6.51941	62.2755	34.3975	3.25584	2.02253	1.60978	0.107445	0.926115	Not DEG
lnc-KDM4B-1:1	lnc-KDM4B-1	11.1761	4.29486	11.1761	4.29486	7.7355	-1.37972	2.49036	-0.554024	0.579563	0.929553	Not DEG
lnc-ATOH7-3:3	lnc-ATOH7-3	261.708	500.352	261.708	500.352	381.03	0.934987	0.733285	1.27507	0.202286	0.926115	Not DEG
lnc-TTC3-5:4	lnc-TTC3-5	48.4299	40.8012	48.4299	40.8012	44.6156	-0.247284	0.958423	-0.258012	0.796398	0.964047	Not DEG
lnc-TTC3-5:1	lnc-TTC3-5	19.5582	25.7692	19.5582	25.7692	22.6637	0.397873	1.32078	0.30124	0.763231	0.947639	Not DEG
lnc-TTC3-5:2	lnc-TTC3-5	0.931345	1.07372	0.931345	1.07372	1.00253	0.20522	4.30046	0.0477206	0.961939	0.98682	Not DEG
lnc-TTC3-5:3	lnc-TTC3-5	0.931345	1.07372	0.931345	1.07372	1.00253	0.20522	4.30046	0.0477206	0.961939	0.98682	Not DEG
lnc-GGT1-4:1	lnc-GGT1-4	0.931345	0	0.931345	0	0.465672	-2.23738	6.50251	-0.344079	0.730787	0.935691	Not DEG
lnc-SLC32A1-2:1	lnc-SLC32A1-2	83.821	71.939	83.821	71.939	77.88	-0.220537	0.773736	-0.285029	0.775622	0.954995	Not DEG
lnc-TDRP-4:1	lnc-TDRP-4	30.7344	15.032	30.7344	15.032	22.8832	-1.03181	1.46608	-0.703787	0.481565	0.926115	Not DEG
lnc-CKMT1B-1:2	lnc-CKMT1B-1	2.79403	0	2.79403	0	1.39702	-3.82226	6.13226	-0.623305	0.533084	0.927809	Not DEG
lnc-ZCCHC24-1:1	lnc-ZCCHC24-1	12.1075	0	12.1075	0	6.05374	-5.93772	5.03736	-1.17874	0.238503	0.926115	Not DEG
lnc-ZCCHC24-1:2	lnc-ZCCHC24-1	1.86269	6.4423	1.86269	6.4423	4.15249	1.79017	3.24436	0.55178	0.581099	0.929553	Not DEG
lnc-NBPF14-5:1	lnc-NBPF14-5	0	1.07372	0	1.07372	0.536858	2.64775	6.46656	0.409453	0.682207	0.935691	Not DEG
lnc-LIPI-3:1	lnc-LIPI-3	49.3613	13.9583	49.3613	13.9583	31.6598	-1.82224	1.56903	-1.16138	0.245487	0.926115	Not DEG
lnc-ALOX12-1:9	lnc-ALOX12-1	284.06	343.589	284.06	343.589	313.825	0.274489	0.512328	0.535768	0.592119	0.929553	Not DEG
lnc-ALOX12-1:3	lnc-ALOX12-1	75.4389	0	75.4389	0	37.7195	-8.5768	6.76836	-1.26719	0.205088	0.926115	Not DEG
lnc-AGMAT-4:1	lnc-AGMAT-4	18.6269	4.29486	18.6269	4.29486	11.4609	-2.11668	2.33555	-0.906289	0.364783	0.926115	Not DEG
lnc-ALOX12-1:1	lnc-ALOX12-1	8.3821	12.8846	8.3821	12.8846	10.6333	0.620266	1.98942	0.311783	0.755206	0.947639	Not DEG
lnc-PFKL-1:2	lnc-PFKL-1	2.79403	8.58973	2.79403	8.58973	5.69188	1.62026	2.86543	0.565448	0.571769	0.929553	Not DEG
lnc-RPSA-1:1	lnc-RPSA-1	0	2.14743	0	2.14743	1.07372	3.64772	6.26091	0.582619	0.56015	0.928967	Not DEG
lnc-AK5-3:1	lnc-AK5-3	0	1.07372	0	1.07372	0.536858	2.64775	6.46656	0.409453	0.682207	0.935691	Not DEG
lnc-GOLGA8Q-4:1	lnc-GOLGA8Q-4	31.6657	17.1795	31.6657	17.1795	24.4226	-0.882231	1.38409	-0.637409	0.523858	0.927809	Not DEG
lnc-NOTUM-1:1	lnc-NOTUM-1	0	1.07372	0	1.07372	0.536858	2.64775	6.46656	0.409453	0.682207	0.935691	Not DEG
lnc-KCNE1B-15:1	lnc-KCNE1B-15	29.803	36.5063	29.803	36.5063	33.1547	0.292691	1.09087	0.268308	0.788462	0.961604	Not DEG
lnc-CD3D-5:2	lnc-CD3D-5	2107.63	1392.61	2107.63	1392.61	1750.12	-0.597831	0.511862	-1.16795	0.242825	0.926115	Not DEG
lnc-LYPLA2-1:2	lnc-LYPLA2-1	51.224	0	51.224	0	25.612	-8.01867	3.97008	-2.01977	0.0434067	0.926115	Down
lnc-NUTM2E-3:1	lnc-NUTM2E-3	8.3821	2.14743	8.3821	2.14743	5.26477	-1.96467	3.07322	-0.639287	0.522636	0.927809	Not DEG
lnc-FAM186B-1:1	lnc-FAM186B-1	275.678	248.028	275.678	248.028	261.853	-0.152478	0.510954	-0.298418	0.765384	0.947639	Not DEG
lnc-ALAS1-1:1	lnc-ALAS1-1	7.45076	26.8429	7.45076	26.8429	17.1468	1.84908	1.9126	0.96679	0.333649	0.926115	Not DEG
lnc-CALCB-1:1	lnc-CALCB-1	15.8329	9.66344	15.8329	9.66344	12.7482	-0.712304	1.83621	-0.387921	0.698075	0.935691	Not DEG
lnc-GABRA5-3:1	lnc-GABRA5-3	15.8329	16.1057	15.8329	16.1057	15.9693	0.0246576	1.55838	0.0158226	0.987376	0.99494	Not DEG
lnc-GRAP-1:2	lnc-GRAP-1	272.884	284.535	272.884	284.535	278.709	0.0603178	0.490423	0.122991	0.902114	0.98682	Not DEG
lnc-GRAP-1:1	lnc-GRAP-1	0	83.7499	0	83.7499	41.8749	8.93285	6.76841	1.31979	0.186907	0.926115	Not DEG
lnc-SMIM26-3:1	lnc-SMIM26-3	1.86269	0	1.86269	0	0.931345	-3.23733	6.22366	-0.520164	0.602949	0.929553	Not DEG
lnc-U2AF2-6:1	lnc-U2AF2-6	18.6269	6.4423	18.6269	6.4423	12.5346	-1.53173	2.0651	-0.741721	0.458256	0.926115	Not DEG
lnc-RIPPLY3-3:1	lnc-RIPPLY3-3	1.86269	7.51601	1.86269	7.51601	4.68935	2.01256	3.18655	0.631581	0.527661	0.927809	Not DEG
CSE1L-AS1:14	CSE1L-AS1	20.4896	2.14743	20.4896	2.14743	11.3185	-3.25417	2.75885	-1.17954	0.238184	0.926115	Not DEG
CSE1L-AS1:13	CSE1L-AS1	21.4209	0	21.4209	0	10.7105	-6.76086	4.49786	-1.50313	0.132806	0.926115	Not DEG
lnc-LRRN1-2:1	lnc-LRRN1-2	42.8419	36.5063	42.8419	36.5063	39.6741	-0.230871	1.00383	-0.229991	0.818099	0.971085	Not DEG
CSE1L-AS1:10	CSE1L-AS1	43.7732	1.07372	43.7732	1.07372	22.4235	-5.3493	3.01906	-1.77184	0.0764213	0.926115	Not DEG
lnc-VAT1-1:1	lnc-VAT1-1	3142.36	3727.94	3142.36	3727.94	3435.15	0.246533	0.361481	0.682008	0.495234	0.927809	Not DEG
TMEM254-AS1:14	TMEM254-AS1	0	2.14743	0	2.14743	1.07372	3.64772	6.26091	0.582619	0.56015	0.928967	Not DEG
lnc-ZFAND2B-1:1	lnc-ZFAND2B-1	9.31345	5.36858	9.31345	5.36858	7.34101	-0.794761	2.41311	-0.329352	0.74189	0.94232	Not DEG
lnc-UBE2E3-9:1	lnc-UBE2E3-9	22.3523	17.1795	22.3523	17.1795	19.7659	-0.379732	1.41571	-0.268228	0.788524	0.961604	Not DEG
lnc-KIAA1614-3:1	lnc-KIAA1614-3	316.657	243.734	316.657	243.734	280.195	-0.377616	0.558086	-0.676627	0.498643	0.927809	Not DEG
lnc-RPL13-4:1	lnc-RPL13-4	3660.19	3071.9	3660.19	3071.9	3366.04	-0.252784	0.363996	-0.694468	0.487389	0.926115	Not DEG
lnc-RPL13-4:2	lnc-RPL13-4	99.6539	103.077	99.6539	103.077	101.365	0.0487222	0.688915	0.0707231	0.943618	0.98682	Not DEG
lnc-THOC1-1:8	lnc-THOC1-1	19.5582	1.07372	19.5582	1.07372	10.316	-4.18703	3.23444	-1.29451	0.195488	0.926115	Not DEG
lnc-FABP3-2:1	lnc-FABP3-2	8.3821	0	8.3821	0	4.19105	-5.4072	5.39353	-1.00253	0.316086	0.926115	Not DEG
lnc-THOC1-1:9	lnc-THOC1-1	326.902	1.07372	326.902	1.07372	163.988	-8.24984	4.69664	-1.75654	0.0789962	0.926115	Not DEG
lnc-EFCAB2-1:1	lnc-EFCAB2-1	0	23.6218	0	23.6218	11.8109	7.10718	4.46453	1.59192	0.111402	0.926115	Not DEG
lnc-USP35-4:1	lnc-USP35-4	111.761	79.455	111.761	79.455	95.6082	-0.49221	0.78372	-0.628043	0.529976	0.927809	Not DEG
lnc-EMP2-3:1	lnc-EMP2-3	420.037	705.431	420.037	705.431	562.734	0.747993	0.626994	1.19298	0.232877	0.926115	Not DEG
lnc-EMP2-3:2	lnc-EMP2-3	307.344	1041.5	307.344	1041.5	674.424	1.76075	0.997219	1.76566	0.0774535	0.926115	Not DEG
lnc-BLACE-1:3	lnc-BLACE-1	0	35.4326	0	35.4326	17.7163	7.69215	4.18568	1.83773	0.0661022	0.926115	Not DEG
lnc-ADAMTSL4-4:1	lnc-ADAMTSL4-4	149.015	51.5384	149.015	51.5384	100.277	-1.53173	1.14684	-1.33561	0.181677	0.926115	Not DEG
lnc-FAM92A-10:1	lnc-FAM92A-10	1.86269	1.07372	1.86269	1.07372	1.4682	-0.794755	4.03989	-0.196727	0.844041	0.978387	Not DEG
lnc-FAM92A-10:5	lnc-FAM92A-10	1126.93	1958.46	1126.93	1958.46	1542.69	0.797325	0.595636	1.33861	0.180697	0.926115	Not DEG
lnc-CAPRIN1-6:2	lnc-CAPRIN1-6	166.711	91.2659	166.711	91.2659	128.988	-0.869196	0.853097	-1.01887	0.308264	0.926115	Not DEG
lnc-CAPRIN1-6:1	lnc-CAPRIN1-6	0.931345	1.07372	0.931345	1.07372	1.00253	0.20522	4.30046	0.0477206	0.961939	0.98682	Not DEG
lnc-GPR101-3:1	lnc-GPR101-3	55.8807	133.141	55.8807	133.141	94.5107	1.25253	1.05263	1.18991	0.234082	0.926115	Not DEG
lnc-GPR101-3:2	lnc-GPR101-3	157.397	13.9583	157.397	13.9583	85.6778	-3.49519	1.83391	-1.90587	0.0566673	0.926115	Not DEG
TUG1:1	TUG1	2.79403	28.9903	2.79403	28.9903	15.8922	3.37513	2.4977	1.35129	0.176601	0.926115	Not DEG
TUG1:3	TUG1	0.931345	1.07372	0.931345	1.07372	1.00253	0.20522	4.30046	0.0477206	0.961939	0.98682	Not DEG
TUG1:2	TUG1	1.86269	1.07372	1.86269	1.07372	1.4682	-0.794755	4.03989	-0.196727	0.844041	0.978387	Not DEG
lnc-HEY1-2:2	lnc-HEY1-2	64.2628	127.772	64.2628	127.772	96.0175	0.99152	0.952065	1.04144	0.297671	0.926115	Not DEG
TUG1:4	TUG1	0.931345	1.07372	0.931345	1.07372	1.00253	0.20522	4.30046	0.0477206	0.961939	0.98682	Not DEG
lnc-CEP250-1:1	lnc-CEP250-1	13.0388	4.29486	13.0388	4.29486	8.66685	-1.60211	2.43636	-0.657583	0.510806	0.927809	Not DEG
lnc-HIST2H3PS2-3:9	lnc-HIST2H3PS2-3	4.65672	16.1057	4.65672	16.1057	10.3812	1.79018	2.30558	0.776458	0.437479	0.926115	Not DEG
NCK1-AS1:4	NCK1-AS1	21.4209	24.6955	21.4209	24.6955	23.0582	0.205228	1.28751	0.159399	0.873354	0.984578	Not DEG
lnc-DGKE-7:1	lnc-DGKE-7	32.5971	88.0447	32.5971	88.0447	60.3209	1.4335	1.21854	1.1764	0.239434	0.926115	Not DEG
lnc-GRM1-1:25	lnc-GRM1-1	7.45076	0	7.45076	0	3.72538	-5.23727	5.50054	-0.952138	0.341027	0.926115	Not DEG
LINC00881:8	LINC00881	4.65672	3.22115	4.65672	3.22115	3.93894	-0.531726	3.04504	-0.17462	0.861378	0.979688	Not DEG
LINC00881:9	LINC00881	0	17.1795	0	17.1795	8.58973	6.64774	4.74299	1.40159	0.161037	0.926115	Not DEG
LINC00881:3	LINC00881	1.86269	0	1.86269	0	0.931345	-3.23733	6.22366	-0.520164	0.602949	0.929553	Not DEG
LINC00881:6	LINC00881	0.931345	1.07372	0.931345	1.07372	1.00253	0.20522	4.30046	0.0477206	0.961939	0.98682	Not DEG
lnc-DRD5-28:3	lnc-DRD5-28	99.6539	0	99.6539	0	49.827	-8.97839	6.7679	-1.32661	0.184637	0.926115	Not DEG
lnc-DRD5-28:2	lnc-DRD5-28	110.83	618.46	110.83	618.46	364.645	2.48033	1.29083	1.9215	0.0546689	0.926115	Not DEG
lnc-DRD5-28:1	lnc-DRD5-28	180.681	0	180.681	0	90.3405	-9.83678	6.76726	-1.45358	0.146062	0.926115	Not DEG
FAM95B1:7	FAM95B1	110.83	0	110.83	0	55.415	-9.13173	6.76776	-1.3493	0.177241	0.926115	Not DEG
lnc-OTX1-4:1	lnc-OTX1-4	25.1463	28.9903	25.1463	28.9903	27.0683	0.205228	1.18817	0.172727	0.862866	0.979688	Not DEG
lnc-KAT7-4:1	lnc-KAT7-4	39.1165	54.7595	39.1165	54.7595	46.938	0.485335	0.981984	0.494239	0.621137	0.935691	Not DEG
lnc-KAT7-4:2	lnc-KAT7-4	18.6269	26.8429	18.6269	26.8429	22.7349	0.527156	1.34034	0.3933	0.694098	0.935691	Not DEG
lnc-KAT7-4:4	lnc-KAT7-4	2130.92	3137.4	2130.92	3137.4	2634.16	0.558095	0.486624	1.14687	0.251435	0.926115	Not DEG
lnc-CFAP43-5:2	lnc-CFAP43-5	15.8329	0	15.8329	0	7.91643	-6.32475	4.77217	-1.32534	0.185058	0.926115	Not DEG
lnc-KAT6B-4:1	lnc-KAT6B-4	22.3523	5.36858	22.3523	5.36858	13.8604	-2.05779	2.15348	-0.955566	0.339291	0.926115	Not DEG
lnc-TTLL7-3:2	lnc-TTLL7-3	217.003	196.49	217.003	196.49	206.747	-0.14326	0.548164	-0.261345	0.793826	0.962005	Not DEG
lnc-KCNIP1-6:1	lnc-KCNIP1-6	3.72538	0	3.72538	0	1.86269	-4.23729	6.00585	-0.705527	0.480482	0.926115	Not DEG
LINC01932:4	LINC01932	0	13.9583	0	13.9583	6.97915	6.34817	4.94468	1.28384	0.199199	0.926115	Not DEG
lnc-FNDC1-9:9	lnc-FNDC1-9	0	7.51601	0	7.51601	3.75801	5.45506	5.54407	0.983946	0.325142	0.926115	Not DEG
lnc-SPHAR-2:1	lnc-SPHAR-2	189.994	144.952	189.994	144.952	167.473	-0.390383	0.642032	-0.608043	0.543159	0.928967	Not DEG
lnc-FNDC1-9:2	lnc-FNDC1-9	58.6747	42.9486	58.6747	42.9486	50.8117	-0.450124	0.947888	-0.47487	0.63488	0.935691	Not DEG
lnc-FNDC1-9:1	lnc-FNDC1-9	23.2836	18.2532	23.2836	18.2532	20.7684	-0.351163	1.37626	-0.255158	0.798601	0.964888	Not DEG
lnc-CCDC144NL-4:1	lnc-CCDC144NL-4	0	13.9583	0	13.9583	6.97915	6.34817	4.94468	1.28384	0.199199	0.926115	Not DEG
lnc-FNDC1-9:7	lnc-FNDC1-9	8.3821	5.36858	8.3821	5.36858	6.87534	-0.642759	2.45971	-0.261314	0.79385	0.962005	Not DEG
lnc-IFITM2-1:4	lnc-IFITM2-1	12.1075	19.3269	12.1075	19.3269	15.7172	0.674714	1.64088	0.41119	0.680933	0.935691	Not DEG
lnc-KIDINS220-14:1	lnc-KIDINS220-14	0.931345	0	0.931345	0	0.465672	-2.23738	6.50251	-0.344079	0.730787	0.935691	Not DEG
lnc-CYP2C18-1:1	lnc-CYP2C18-1	938.796	764.486	938.796	764.486	851.641	-0.29632	0.426926	-0.694079	0.487633	0.926115	Not DEG
lnc-ERGIC2-10:1	lnc-ERGIC2-10	4.65672	0	4.65672	0	2.32836	-4.55921	5.87111	-0.776549	0.437425	0.926115	Not DEG
lnc-PNPLA5-4:1	lnc-PNPLA5-4	151.809	143.878	151.809	143.878	147.844	-0.0774125	0.605904	-0.127764	0.898336	0.98682	Not DEG
lnc-JOSD2-5:1	lnc-JOSD2-5	4.65672	0	4.65672	0	2.32836	-4.55921	5.87111	-0.776549	0.437425	0.926115	Not DEG
lnc-HOXC4-2:2	lnc-HOXC4-2	99.6539	44.0224	99.6539	44.0224	71.8381	-1.17868	1.08449	-1.08685	0.277103	0.926115	Not DEG
AGAP1-IT1:1	AGAP1-IT1	148.084	229.775	148.084	229.775	188.93	0.633811	0.702382	0.902374	0.366858	0.926115	Not DEG
lnc-NEIL3-8:1	lnc-NEIL3-8	4.65672	11.8109	4.65672	11.8109	8.2338	1.34273	2.40363	0.558625	0.576418	0.929553	Not DEG
lnc-SLC15A1-4:1	lnc-SLC15A1-4	6.51941	24.6955	6.51941	24.6955	15.6074	1.92143	2.00506	0.958292	0.337915	0.926115	Not DEG
lnc-SERPINB9-1:7	lnc-SERPINB9-1	3.72538	0	3.72538	0	1.86269	-4.23729	6.00585	-0.705527	0.480482	0.926115	Not DEG
lnc-SERPINB9-1:4	lnc-SERPINB9-1	52.1553	18.2532	52.1553	18.2532	35.2042	-1.51466	1.41776	-1.06835	0.285363	0.926115	Not DEG
lnc-TNFRSF11A-5:1	lnc-TNFRSF11A-5	192.788	194.343	192.788	194.343	193.566	0.0115852	0.54964	0.0210778	0.983184	0.993973	Not DEG
lnc-PRMT6-16:2	lnc-PRMT6-16	3.72538	0	3.72538	0	1.86269	-4.23729	6.00585	-0.705527	0.480482	0.926115	Not DEG
lnc-KLRG2-3:1	lnc-KLRG2-3	4.65672	2.14743	4.65672	2.14743	3.40208	-1.11668	3.29492	-0.338909	0.734678	0.937733	Not DEG
lnc-NDRG1-2:1	lnc-NDRG1-2	1246.14	2804.55	1246.14	2804.55	2025.34	1.1703	0.733566	1.59536	0.110631	0.926115	Not DEG
lnc-ANKRD20A2-6:1	lnc-ANKRD20A2-6	4.65672	0	4.65672	0	2.32836	-4.55921	5.87111	-0.776549	0.437425	0.926115	Not DEG
lnc-SERPINB6-7:2	lnc-SERPINB6-7	7.45076	5.36858	7.45076	5.36858	6.40967	-0.472835	2.51487	-0.188016	0.850864	0.979688	Not DEG
lnc-DSC3-2:1	lnc-DSC3-2	176.956	249.102	176.956	249.102	213.029	0.493352	0.634493	0.777553	0.436833	0.926115	Not DEG
lnc-C2orf73-5:1	lnc-C2orf73-5	197.445	287.756	197.445	287.756	242.601	0.543395	0.633539	0.857714	0.391051	0.926115	Not DEG
lnc-NAT1-7:2	lnc-NAT1-7	1083.15	1525.75	1083.15	1525.75	1304.45	0.494282	0.479977	1.0298	0.303103	0.926115	Not DEG
lnc-HTR2C-5:1	lnc-HTR2C-5	354.842	166.426	354.842	166.426	260.634	-1.09229	0.835007	-1.30813	0.190831	0.926115	Not DEG
LINC00696:1	LINC00696	53.0867	36.5063	53.0867	36.5063	44.7965	-0.540199	1.0138	-0.532846	0.59414	0.929553	Not DEG
LINC02105:4	LINC02105	8.3821	0	8.3821	0	4.19105	-5.4072	5.39353	-1.00253	0.316086	0.926115	Not DEG
lnc-PRODH-2:1	lnc-PRODH-2	0	1.07372	0	1.07372	0.536858	2.64775	6.46656	0.409453	0.682207	0.935691	Not DEG
EDRF1-AS1:30	EDRF1-AS1	1.86269	0	1.86269	0	0.931345	-3.23733	6.22366	-0.520164	0.602949	0.929553	Not DEG
lnc-BEND6-1:2	lnc-BEND6-1	5.58807	0	5.58807	0	2.79403	-4.82224	5.73983	-0.840136	0.400832	0.926115	Not DEG
lnc-DR1-2:1	lnc-DR1-2	55.8807	74.0864	55.8807	74.0864	64.9836	0.406861	0.859307	0.473476	0.635874	0.935691	Not DEG
lnc-DR1-2:2	lnc-DR1-2	714.342	979.229	714.342	979.229	846.785	0.455033	0.485103	0.938013	0.348238	0.926115	Not DEG
ZSCAN16-AS1:11	ZSCAN16-AS1	8.3821	6.4423	8.3821	6.4423	7.4122	-0.379727	2.34543	-0.161901	0.871384	0.983347	Not DEG
lnc-PEX6-3:4	lnc-PEX6-3	9.31345	22.548	9.31345	22.548	15.9307	1.27562	1.78225	0.715735	0.474155	0.926115	Not DEG
lnc-PEX6-3:3	lnc-PEX6-3	0	10.7372	0	10.7372	5.36858	5.96965	5.20623	1.14664	0.251532	0.926115	Not DEG
lnc-PEX6-3:2	lnc-PEX6-3	161.123	16.1057	161.123	16.1057	88.6142	-3.32249	1.77448	-1.87237	0.0611555	0.926115	Not DEG
lnc-PEX6-3:1	lnc-PEX6-3	181.612	186.827	181.612	186.827	184.219	0.0408395	0.559757	0.0729593	0.941838	0.98682	Not DEG
ZSCAN16-AS1:10	ZSCAN16-AS1	310.138	0	310.138	0	155.069	-10.6162	6.76693	-1.56883	0.116686	0.926115	Not DEG
lnc-PITPNB-6:1	lnc-PITPNB-6	47.4986	60.1281	47.4986	60.1281	53.8133	0.340157	0.904389	0.376118	0.706829	0.935691	Not DEG
ZSCAN16-AS1:15	ZSCAN16-AS1	12.1075	7.51601	12.1075	7.51601	9.81175	-0.687849	2.08735	-0.329533	0.741753	0.94232	Not DEG
lnc-PALLD-8:1	lnc-PALLD-8	1002.13	643.156	1002.13	643.156	822.642	-0.639823	0.559614	-1.14333	0.252901	0.926115	Not DEG
lnc-COX11-2:5	lnc-COX11-2	362.293	318.894	362.293	318.894	340.593	-0.184081	0.480194	-0.383347	0.701462	0.935691	Not DEG
lnc-COX11-2:6	lnc-COX11-2	580.228	677.515	580.228	677.515	628.871	0.223634	0.426068	0.524878	0.599668	0.929553	Not DEG
lnc-YIF1A-5:1	lnc-YIF1A-5	144.358	166.426	144.358	166.426	155.392	0.205226	0.611473	0.335626	0.737153	0.93925	Not DEG
LINC01635:8	LINC01635	0	32.2115	0	32.2115	16.1057	7.55465	4.24299	1.7805	0.0749943	0.926115	Not DEG
LINC01128:2	LINC01128	43.7732	49.3909	43.7732	49.3909	46.5821	0.1742	0.932788	0.186752	0.851855	0.979688	Not DEG
LINC01128:5	LINC01128	7.45076	10.7372	7.45076	10.7372	9.09396	0.527158	2.13687	0.246696	0.805143	0.966493	Not DEG
LINC01128:4	LINC01128	108.036	137.436	108.036	137.436	122.736	0.347246	0.689676	0.503491	0.614619	0.935369	Not DEG
LINC01128:7	LINC01128	8.3821	8.58973	8.3821	8.58973	8.48592	0.0353072	2.1786	0.0162064	0.98707	0.99494	Not DEG
LINC01635:2	LINC01635	0	19.3269	0	19.3269	9.66344	6.81767	4.63447	1.47108	0.14127	0.926115	Not DEG
LINC01635:6	LINC01635	14.9015	0	14.9015	0	7.45076	-6.23729	4.83122	-1.29104	0.196691	0.926115	Not DEG
lnc-MNS1-2:1	lnc-MNS1-2	174.161	113.814	174.161	113.814	143.988	-0.613747	0.741108	-0.828147	0.407587	0.926115	Not DEG
lnc-SIDT1-2:1	lnc-SIDT1-2	40.9792	30.0641	40.9792	30.0641	35.5216	-0.446848	1.08652	-0.411265	0.680879	0.935691	Not DEG
lnc-STX8-1:11	lnc-STX8-1	25.1463	0	25.1463	0	12.5732	-6.99219	4.36914	-1.60036	0.109519	0.926115	Not DEG
MIS18A-AS1:3	MIS18A-AS1	0	77.3076	0	77.3076	38.6538	8.81738	6.76857	1.30269	0.192679	0.926115	Not DEG
MIS18A-AS1:2	MIS18A-AS1	135.976	16.1057	135.976	16.1057	76.041	-3.07769	1.73286	-1.77607	0.0757211	0.926115	Not DEG
lnc-AMIGO2-3:1	lnc-AMIGO2-3	17.6956	22.548	17.6956	22.548	20.1218	0.349618	1.39654	0.250347	0.802319	0.966493	Not DEG
lnc-SPRED2-19:2	lnc-SPRED2-19	90.3405	74.0864	90.3405	74.0864	82.2134	-0.286161	0.770327	-0.37148	0.71028	0.935691	Not DEG
lnc-SLC45A4-8:1	lnc-SLC45A4-8	107.105	100.929	107.105	100.929	104.017	-0.0856745	0.684785	-0.125111	0.900435	0.98682	Not DEG
CFAP58-AS1:4	CFAP58-AS1	63.3315	151.394	63.3315	151.394	107.363	1.25732	1.03055	1.22004	0.222448	0.926115	Not DEG
lnc-NRN1-5:1	lnc-NRN1-5	1.86269	0	1.86269	0	0.931345	-3.23733	6.22366	-0.520164	0.602949	0.929553	Not DEG
lnc-PPIAL4G-3:5	lnc-PPIAL4G-3	16.7642	11.8109	16.7642	11.8109	14.2875	-0.505261	1.6969	-0.297756	0.765889	0.947639	Not DEG
LINC02081:2	LINC02081	16.7642	0	16.7642	0	8.3821	-6.40722	4.71737	-1.35822	0.174394	0.926115	Not DEG
lnc-OAZ3-6:1	lnc-OAZ3-6	538.317	536.858	538.317	536.858	537.588	-0.00391551	0.406677	-0.00962807	0.992318	0.99732	Not DEG
lnc-FUT8-1:2	lnc-FUT8-1	16.7642	25.7692	16.7642	25.7692	21.2667	0.620265	1.40291	0.442129	0.658396	0.935691	Not DEG
lnc-GRHPR-8:1	lnc-GRHPR-8	410.723	706.505	410.723	706.505	558.614	0.782536	0.641282	1.22027	0.222364	0.926115	Not DEG
lnc-SCARA3-2:1	lnc-SCARA3-2	8.3821	12.8846	8.3821	12.8846	10.6333	0.620266	1.98942	0.311783	0.755206	0.947639	Not DEG
lnc-ANO10-2:1	lnc-ANO10-2	6.51941	0	6.51941	0	3.25971	-5.04463	5.61588	-0.898279	0.369037	0.926115	Not DEG
lnc-TPCN1-1:1	lnc-TPCN1-1	160.191	95.5607	160.191	95.5607	127.876	-0.745303	0.808945	-0.921328	0.356879	0.926115	Not DEG
lnc-DUPD1-4:1	lnc-DUPD1-4	30.7344	0	30.7344	0	15.3672	-7.2817	4.22772	-1.72237	0.0850025	0.926115	Not DEG
lnc-DUPD1-4:2	lnc-DUPD1-4	0	8.58973	0	8.58973	4.29486	5.64771	5.42161	1.0417	0.297549	0.926115	Not DEG
lnc-LMOD2-1:1	lnc-LMOD2-1	405.135	168.573	405.135	168.573	286.854	-1.26502	0.890392	-1.42075	0.155391	0.926115	Not DEG
lnc-DUSP11-1:1	lnc-DUSP11-1	25.1463	76.2338	25.1463	76.2338	50.6901	1.60009	1.32562	1.20704	0.227415	0.926115	Not DEG
lnc-VMP1-8:1	lnc-VMP1-8	252.394	195.416	252.394	195.416	223.905	-0.369128	0.587311	-0.628505	0.529673	0.927809	Not DEG
lnc-NLRC4-3:4	lnc-NLRC4-3	1.86269	2.14743	1.86269	2.14743	2.00506	0.205228	3.67757	0.0558055	0.955497	0.98682	Not DEG
lnc-ZBTB7C-7:1	lnc-ZBTB7C-7	27.9403	0	27.9403	0	13.9702	-7.14419	4.29207	-1.66451	0.0960109	0.926115	Not DEG
lnc-NLRC4-3:1	lnc-NLRC4-3	11.1761	24.6955	11.1761	24.6955	17.9358	1.14383	1.65527	0.69102	0.489553	0.926115	Not DEG
lnc-NLRC4-3:2	lnc-NLRC4-3	4.65672	5.36858	4.65672	5.36858	5.01265	0.205232	2.75947	0.0743737	0.940713	0.98682	Not DEG
lnc-NLRC4-3:3	lnc-NLRC4-3	2753.99	1744.79	2753.99	1744.79	2249.39	-0.658468	0.530279	-1.24174	0.214333	0.926115	Not DEG
lnc-ITGA11-6:1	lnc-ITGA11-6	38.1851	40.8012	38.1851	40.8012	39.4932	0.0956031	0.993819	0.0961977	0.923364	0.98682	Not DEG
LINC02081:8	LINC02081	9.31345	0	9.31345	0	4.65672	-5.5592	5.29446	-1.05	0.293717	0.926115	Not DEG
lnc-RCN1-3:1	lnc-RCN1-3	5.58807	25.7692	5.58807	25.7692	15.6786	2.20522	2.09825	1.05098	0.293268	0.926115	Not DEG
LINC01094:20	LINC01094	915.512	0	915.512	0	457.756	-12.1778	6.76662	-1.79968	0.0719112	0.926115	Not DEG
lnc-CORO6-2:1	lnc-CORO6-2	58.6747	13.9583	58.6747	13.9583	36.3165	-2.0716	1.60468	-1.29098	0.196712	0.926115	Not DEG
SNHG5:27	SNHG5	30.7344	35.4326	30.7344	35.4326	33.0835	0.205228	1.08207	0.189663	0.849573	0.979688	Not DEG
lnc-SMOC2-4:3	lnc-SMOC2-4	0	27.9166	0	27.9166	13.9583	7.34819	4.33851	1.69371	0.0903197	0.926115	Not DEG
lnc-SMOC2-4:1	lnc-SMOC2-4	14.9015	34.3589	14.9015	34.3589	24.6302	1.20523	1.47259	0.818443	0.413104	0.926115	Not DEG
lnc-SMURF2-2:1	lnc-SMURF2-2	0.931345	1.07372	0.931345	1.07372	1.00253	0.20522	4.30046	0.0477206	0.961939	0.98682	Not DEG
lnc-KIAA1551-13:1	lnc-KIAA1551-13	19.5582	31.1378	19.5582	31.1378	25.348	0.670891	1.30403	0.514476	0.606919	0.931693	Not DEG
lnc-MYC-3:2	lnc-MYC-3	726.449	1601.98	726.449	1601.98	1164.22	1.14093	0.74014	1.5415	0.123194	0.926115	Not DEG
lnc-MYC-3:3	lnc-MYC-3	2.79403	4.29486	2.79403	4.29486	3.54445	0.620264	3.15532	0.196577	0.844158	0.978387	Not DEG
lnc-MYC-3:1	lnc-MYC-3	44.7046	68.7178	44.7046	68.7178	56.7112	0.620265	0.955136	0.649399	0.51608	0.927809	Not DEG
lnc-GPN2-3:1	lnc-GPN2-3	91.2718	120.256	91.2718	120.256	105.764	0.397872	0.734315	0.541827	0.587937	0.929553	Not DEG
RAMP2-AS1:23	RAMP2-AS1	0.931345	0	0.931345	0	0.465672	-2.23738	6.50251	-0.344079	0.730787	0.935691	Not DEG
lnc-BRI3BP-6:1	lnc-BRI3BP-6	3.72538	5.36858	3.72538	5.36858	4.54698	0.527157	2.88627	0.182643	0.855078	0.979688	Not DEG
lnc-APTX-4:1	lnc-APTX-4	5.58807	0	5.58807	0	2.79403	-4.82224	5.73983	-0.840136	0.400832	0.926115	Not DEG
lnc-PARPBP-1:2	lnc-PARPBP-1	149.947	136.362	149.947	136.362	143.154	-0.137006	0.61832	-0.221577	0.824643	0.971904	Not DEG
lnc-SSR3-6:1	lnc-SSR3-6	25.1463	27.9166	25.1463	27.9166	26.5315	0.15078	1.19591	0.12608	0.899669	0.98682	Not DEG
lnc-AGAP9-1:2	lnc-AGAP9-1	53.0867	40.8012	53.0867	40.8012	46.9439	-0.379734	0.96101	-0.395141	0.692739	0.935691	Not DEG
lnc-AKR1E2-13:1	lnc-AKR1E2-13	221.66	157.836	221.66	157.836	189.748	-0.489918	0.651866	-0.751563	0.452314	0.926115	Not DEG
lnc-IL34-5:1	lnc-IL34-5	16.7642	3.22115	16.7642	3.22115	9.99268	-2.37971	2.55316	-0.932064	0.351303	0.926115	Not DEG
SOS1-IT1:1	SOS1-IT1	0	1.07372	0	1.07372	0.536858	2.64775	6.46656	0.409453	0.682207	0.935691	Not DEG
SOS1-IT1:2	SOS1-IT1	366.95	576.586	366.95	576.586	471.768	0.651953	0.602948	1.08128	0.279575	0.926115	Not DEG
LINC01128:33	LINC01128	2.79403	0	2.79403	0	1.39702	-3.82226	6.13226	-0.623305	0.533084	0.927809	Not DEG
LINC00910:17	LINC00910	16.7642	8.58973	16.7642	8.58973	12.677	-0.964689	1.89667	-0.508622	0.611017	0.933813	Not DEG
lnc-NUGGC-1:1	lnc-NUGGC-1	6.51941	15.032	6.51941	15.032	10.7757	1.20523	2.10063	0.573744	0.566141	0.929553	Not DEG
lnc-AKIRIN1-11:1	lnc-AKIRIN1-11	13.9702	16.1057	13.9702	16.1057	15.038	0.20523	1.61646	0.126962	0.89897	0.98682	Not DEG
lnc-PPIL2-3:1	lnc-PPIL2-3	10.2448	2.14743	10.2448	2.14743	6.19611	-2.25417	2.99756	-0.752001	0.45205	0.926115	Not DEG
lnc-MYL10-4:1	lnc-MYL10-4	122.938	156.763	122.938	156.763	139.85	0.350657	0.664258	0.527893	0.597574	0.929553	Not DEG
lnc-TPD52L1-1:1	lnc-TPD52L1-1	35.3911	21.4743	35.3911	21.4743	28.4327	-0.720769	1.25655	-0.57361	0.566231	0.929553	Not DEG
lnc-FAM161B-1:2	lnc-FAM161B-1	81.027	98.7819	81.027	98.7819	89.9044	0.285845	0.746772	0.382774	0.701887	0.935691	Not DEG
lnc-WSB1-8:3	lnc-WSB1-8	148.084	353.253	148.084	353.253	250.668	1.25429	0.90158	1.39121	0.164161	0.926115	Not DEG
lnc-STX4-1:3	lnc-STX4-1	12.1075	0	12.1075	0	6.05374	-5.93772	5.03736	-1.17874	0.238503	0.926115	Not DEG
lnc-MAX-8:1	lnc-MAX-8	0	5.36858	0	5.36858	2.68429	4.96963	5.8231	0.853433	0.393419	0.926115	Not DEG
lnc-VN1R1-1:4	lnc-VN1R1-1	307.344	474.583	307.344	474.583	390.963	0.626807	0.610058	1.02745	0.304206	0.926115	Not DEG
lnc-VN1R1-1:1	lnc-VN1R1-1	953.697	1021.1	953.697	1021.1	987.401	0.0985273	0.365081	0.269878	0.787254	0.961604	Not DEG
lnc-PHACTR1-2:1	lnc-PHACTR1-2	25.1463	34.3589	25.1463	34.3589	29.7526	0.45034	1.16961	0.385034	0.700213	0.935691	Not DEG
LINC01128:38	LINC01128	19.5582	3.22115	19.5582	3.22115	11.3897	-2.6021	2.51158	-1.03604	0.300183	0.926115	Not DEG
lnc-AKAIN1-1:1	lnc-AKAIN1-1	0.931345	0	0.931345	0	0.465672	-2.23738	6.50251	-0.344079	0.730787	0.935691	Not DEG
lnc-SLC48A1-9:1	lnc-SLC48A1-9	51.224	90.1922	51.224	90.1922	70.7081	0.816185	0.957028	0.852833	0.393752	0.926115	Not DEG
lnc-MAGEA3-1:2	lnc-MAGEA3-1	236.562	185.753	236.562	185.753	211.157	-0.34883	0.590484	-0.590752	0.554687	0.928967	Not DEG
lnc-MAGEA3-1:1	lnc-MAGEA3-1	41.9105	42.9486	41.9105	42.9486	42.4296	0.0353026	0.96194	0.0366993	0.970725	0.98962	Not DEG
lnc-USP13-3:1	lnc-USP13-3	2.79403	5.36858	2.79403	5.36858	4.08131	0.942189	3.05761	0.308146	0.757972	0.947639	Not DEG
lnc-TRIM13-7:2	lnc-TRIM13-7	0	6.4423	0	6.4423	3.22115	5.23267	5.67768	0.921621	0.356726	0.926115	Not DEG
lnc-HMOX2-3:1	lnc-HMOX2-3	48.4299	15.032	48.4299	15.032	31.731	-1.68785	1.52079	-1.10985	0.267062	0.926115	Not DEG
lnc-LRRC70-4:1	lnc-LRRC70-4	37.2538	83.7499	37.2538	83.7499	60.5018	1.1687	1.12109	1.04247	0.297196	0.926115	Not DEG
lnc-LARP4-6:1	lnc-LARP4-6	229.111	252.323	229.111	252.323	240.717	0.139229	0.52182	0.266813	0.789613	0.961604	Not DEG
lnc-ASF1A-6:1	lnc-ASF1A-6	470.329	764.486	470.329	764.486	617.408	0.70082	0.601697	1.16474	0.244124	0.926115	Not DEG
lnc-GTDC1-5:1	lnc-GTDC1-5	3.72538	1.07372	3.72538	1.07372	2.39955	-1.79474	3.83991	-0.46739	0.640221	0.935691	Not DEG
lnc-MC1R-1:10	lnc-MC1R-1	22.3523	23.6218	22.3523	23.6218	22.987	0.0796978	1.28284	0.0621258	0.950463	0.98682	Not DEG
lnc-ANKRD45-1:5	lnc-ANKRD45-1	40.9792	22.548	40.9792	22.548	31.7636	-0.861884	1.24218	-0.693847	0.487778	0.926115	Not DEG
lnc-ANKRD45-1:3	lnc-ANKRD45-1	5.58807	1.07372	5.58807	1.07372	3.33089	-2.37969	3.71424	-0.640693	0.521722	0.927809	Not DEG
lnc-ADAM22-2:18	lnc-ADAM22-2	70.7822	81.6024	70.7822	81.6024	76.1923	0.205227	0.77695	0.264144	0.791669	0.962005	Not DEG
lnc-ADAM22-2:16	lnc-ADAM22-2	6.51941	0	6.51941	0	3.25971	-5.04463	5.61588	-0.898279	0.369037	0.926115	Not DEG
lnc-ADAM22-2:10	lnc-ADAM22-2	0	5.36858	0	5.36858	2.68429	4.96963	5.8231	0.853433	0.393419	0.926115	Not DEG
lnc-ADAM22-2:12	lnc-ADAM22-2	0.931345	3.22115	0.931345	3.22115	2.07625	1.79016	3.94391	0.453905	0.649898	0.935691	Not DEG
lnc-GCHFR-1:1	lnc-GCHFR-1	3.72538	3.22115	3.72538	3.22115	3.47326	-0.209801	3.14804	-0.0666451	0.946864	0.98682	Not DEG
lnc-GXYLT2-9:1	lnc-GXYLT2-9	2.79403	2.14743	2.79403	2.14743	2.47073	-0.379724	3.49735	-0.108575	0.91354	0.98682	Not DEG
lnc-FAM199X-1:6	lnc-FAM199X-1	3.72538	0	3.72538	0	1.86269	-4.23729	6.00585	-0.705527	0.480482	0.926115	Not DEG
lnc-AADACL4-2:1	lnc-AADACL4-2	63.3315	57.9807	63.3315	57.9807	60.6561	-0.127348	0.837217	-0.152109	0.879101	0.98682	Not DEG
LUCAT1:21	LUCAT1	158.329	0	158.329	0	79.1643	-9.64627	6.76737	-1.42541	0.154039	0.926115	Not DEG
lnc-ZKSCAN7-4:4	lnc-ZKSCAN7-4	31.6657	48.3172	31.6657	48.3172	39.9915	0.609618	1.07228	0.568523	0.56968	0.929553	Not DEG
LUCAT1:23	LUCAT1	2.79403	11.8109	2.79403	11.8109	7.30246	2.07968	2.74477	0.757691	0.448636	0.926115	Not DEG
lnc-ZKSCAN7-4:1	lnc-ZKSCAN7-4	249.6	190.048	249.6	190.048	219.824	-0.393257	0.597483	-0.658189	0.510417	0.927809	Not DEG
LUCAT1:24	LUCAT1	0.931345	1.07372	0.931345	1.07372	1.00253	0.20522	4.30046	0.0477206	0.961939	0.98682	Not DEG
lnc-NAPB-3:2	lnc-NAPB-3	22.3523	4.29486	22.3523	4.29486	13.3236	-2.37971	2.29752	-1.03577	0.300307	0.926115	Not DEG
LINC01184:48	LINC01184	0.931345	1.07372	0.931345	1.07372	1.00253	0.20522	4.30046	0.0477206	0.961939	0.98682	Not DEG
LINC01184:49	LINC01184	0	1000.7	0	1000.7	500.352	12.5115	6.7666	1.849	0.0644573	0.926115	Not DEG
LINC01184:44	LINC01184	0	1.07372	0	1.07372	0.536858	2.64775	6.46656	0.409453	0.682207	0.935691	Not DEG
LINC01184:47	LINC01184	11.1761	39.7275	11.1761	39.7275	25.4518	1.82972	1.667	1.09761	0.272374	0.926115	Not DEG
lnc-JARID2-2:1	lnc-JARID2-2	76.3703	47.2435	76.3703	47.2435	61.8069	-0.692892	0.953647	-0.72657	0.467489	0.926115	Not DEG
lnc-CLVS1-5:1	lnc-CLVS1-5	37.2538	107.372	37.2538	107.372	72.3127	1.52715	1.21013	1.26198	0.206957	0.926115	Not DEG
lnc-TGFBI-2:1	lnc-TGFBI-2	127.594	106.298	127.594	106.298	116.946	-0.263449	0.681912	-0.386338	0.699246	0.935691	Not DEG
lnc-ZNF397-4:4	lnc-ZNF397-4	172.299	245.881	172.299	245.881	209.09	0.513049	0.644045	0.796604	0.425681	0.926115	Not DEG
lnc-ZNF397-4:5	lnc-ZNF397-4	2345.13	1826.39	2345.13	1826.39	2085.76	-0.360669	0.413214	-0.872839	0.382751	0.926115	Not DEG
lnc-ZNF843-2:1	lnc-ZNF843-2	0.931345	1.07372	0.931345	1.07372	1.00253	0.20522	4.30046	0.0477206	0.961939	0.98682	Not DEG
lnc-GPR135-2:1	lnc-GPR135-2	134.114	99.8556	134.114	99.8556	116.985	-0.425539	0.721109	-0.590117	0.555112	0.928967	Not DEG
lnc-ANKRD11-1:10	lnc-ANKRD11-1	2.79403	3.22115	2.79403	3.22115	3.00759	0.205231	3.28931	0.0623934	0.95025	0.98682	Not DEG
lnc-ZNF397-4:2	lnc-ZNF397-4	213.278	311.378	213.278	311.378	262.328	0.545932	0.624159	0.874668	0.381755	0.926115	Not DEG
lnc-ZNF397-4:3	lnc-ZNF397-4	0.931345	0	0.931345	0	0.465672	-2.23738	6.50251	-0.344079	0.730787	0.935691	Not DEG
lnc-ZNF843-2:6	lnc-ZNF843-2	93.1345	129.92	93.1345	129.92	111.527	0.480234	0.745987	0.643756	0.519734	0.927809	Not DEG
lnc-ZNF843-2:7	lnc-ZNF843-2	0.931345	1.07372	0.931345	1.07372	1.00253	0.20522	4.30046	0.0477206	0.961939	0.98682	Not DEG
lnc-C9orf66-8:1	lnc-C9orf66-8	7.45076	6.4423	7.45076	6.4423	6.94653	-0.209803	2.40433	-0.0872604	0.930465	0.98682	Not DEG
lnc-PDE7A-5:1	lnc-PDE7A-5	0	2.14743	0	2.14743	1.07372	3.64772	6.26091	0.582619	0.56015	0.928967	Not DEG
lnc-ZNF843-2:4	lnc-ZNF843-2	822.378	137.436	822.378	137.436	479.907	-2.58103	1.29606	-1.99145	0.0464317	0.926115	Down
lnc-VCP-1:3	lnc-VCP-1	0	4.29486	0	4.29486	2.14743	4.6477	5.9779	0.777481	0.436875	0.926115	Not DEG
lnc-TMEM109-4:1	lnc-TMEM109-4	3.72538	3.22115	3.72538	3.22115	3.47326	-0.209801	3.14804	-0.0666451	0.946864	0.98682	Not DEG
lnc-TMEM109-4:2	lnc-TMEM109-4	8.3821	6.4423	8.3821	6.4423	7.4122	-0.379727	2.34543	-0.161901	0.871384	0.983347	Not DEG
lnc-TMEM109-4:4	lnc-TMEM109-4	0	4.29486	0	4.29486	2.14743	4.6477	5.9779	0.777481	0.436875	0.926115	Not DEG
lnc-TMEM109-4:6	lnc-TMEM109-4	0	12.8846	0	12.8846	6.4423	6.23269	5.02433	1.2405	0.21479	0.926115	Not DEG
lnc-OR4F6-1:3	lnc-OR4F6-1	1.86269	0	1.86269	0	0.931345	-3.23733	6.22366	-0.520164	0.602949	0.929553	Not DEG
lnc-PLEKHM1-2:3	lnc-PLEKHM1-2	4.65672	0	4.65672	0	2.32836	-4.55921	5.87111	-0.776549	0.437425	0.926115	Not DEG
lnc-DPP7-3:1	lnc-DPP7-3	0	4.29486	0	4.29486	2.14743	4.6477	5.9779	0.777481	0.436875	0.926115	Not DEG
lnc-OR2V2-1:1	lnc-OR2V2-1	3.72538	0	3.72538	0	1.86269	-4.23729	6.00585	-0.705527	0.480482	0.926115	Not DEG
RNASEH1-AS1:22	RNASEH1-AS1	56.812	15.032	56.812	15.032	35.922	-1.91815	1.55405	-1.23429	0.217095	0.926115	Not DEG
lnc-ULK4-9:1	lnc-ULK4-9	70.7822	19.3269	70.7822	19.3269	45.0546	-1.87277	1.46155	-1.28135	0.200069	0.926115	Not DEG
lnc-WDR73-3:8	lnc-WDR73-3	0.931345	15.032	0.931345	15.032	7.98169	4.01253	3.39357	1.18239	0.23705	0.926115	Not DEG
lnc-WDR73-3:9	lnc-WDR73-3	132.251	84.8236	132.251	84.8236	108.537	-0.640739	0.803553	-0.797382	0.425229	0.926115	Not DEG
lnc-WDR73-3:2	lnc-WDR73-3	6.51941	1.07372	6.51941	1.07372	3.79657	-2.60208	3.66175	-0.710611	0.477325	0.926115	Not DEG
lnc-WDR73-3:1	lnc-WDR73-3	1.86269	1.07372	1.86269	1.07372	1.4682	-0.794755	4.03989	-0.196727	0.844041	0.978387	Not DEG
lnc-NQO2-6:1	lnc-NQO2-6	0	1.07372	0	1.07372	0.536858	2.64775	6.46656	0.409453	0.682207	0.935691	Not DEG
lnc-SYPL1-3:1	lnc-SYPL1-3	31.6657	45.0961	31.6657	45.0961	38.3809	0.510082	1.06479	0.479044	0.631907	0.935691	Not DEG
lnc-WDR73-3:4	lnc-WDR73-3	131.32	20.4006	131.32	20.4006	75.8601	-2.68638	1.60737	-1.67129	0.0946649	0.926115	Not DEG
lnc-EXOSC9-1:1	lnc-EXOSC9-1	0	8.58973	0	8.58973	4.29486	5.64771	5.42161	1.0417	0.297549	0.926115	Not DEG
RNASEH1-AS1:23	RNASEH1-AS1	0.931345	1.07372	0.931345	1.07372	1.00253	0.20522	4.30046	0.0477206	0.961939	0.98682	Not DEG
lnc-DYRK1A-9:1	lnc-DYRK1A-9	2.79403	9.66344	2.79403	9.66344	6.22874	1.79018	2.8198	0.634861	0.525519	0.927809	Not DEG
lnc-WASHC1-5:1	lnc-WASHC1-5	14.9015	12.8846	14.9015	12.8846	13.8931	-0.209806	1.68907	-0.124214	0.901146	0.98682	Not DEG
RNASEH1-AS1:24	RNASEH1-AS1	0.931345	1.07372	0.931345	1.07372	1.00253	0.20522	4.30046	0.0477206	0.961939	0.98682	Not DEG
lnc-ARHGEF15-1:1	lnc-ARHGEF15-1	7.45076	4.29486	7.45076	4.29486	5.87281	-0.794759	2.65602	-0.299229	0.764765	0.947639	Not DEG
lnc-METAP1-6:1	lnc-METAP1-6	0	1.07372	0	1.07372	0.536858	2.64775	6.46656	0.409453	0.682207	0.935691	Not DEG
lnc-VAMP4-5:1	lnc-VAMP4-5	11.1761	0	11.1761	0	5.58807	-5.82224	5.11686	-1.13785	0.255181	0.926115	Not DEG
lnc-PIGV-1:1	lnc-PIGV-1	60.5374	71.939	60.5374	71.939	66.2382	0.248948	0.823435	0.302329	0.762401	0.947639	Not DEG
lnc-KDM4B-6:1	lnc-KDM4B-6	3.72538	8.58973	3.72538	8.58973	6.15755	1.20522	2.67633	0.450326	0.652475	0.935691	Not DEG
lnc-HIST1H1A-1:4	lnc-HIST1H1A-1	80.0957	82.6761	80.0957	82.6761	81.3859	0.0457486	0.745368	0.0613773	0.951059	0.98682	Not DEG
lnc-RAB30-6:1	lnc-RAB30-6	11.1761	4.29486	11.1761	4.29486	7.7355	-1.37972	2.49036	-0.554024	0.579563	0.929553	Not DEG
lnc-NMT1-3:1	lnc-NMT1-3	132.251	80.5287	132.251	80.5287	106.39	-0.7157	0.833263	-0.858913	0.390389	0.926115	Not DEG
lnc-NLRP3-10:1	lnc-NLRP3-10	30.7344	42.9486	30.7344	42.9486	36.8415	0.482761	1.07603	0.448652	0.653683	0.935691	Not DEG
lnc-XIAP-8:1	lnc-XIAP-8	52.1553	50.4647	52.1553	50.4647	51.31	-0.0475387	0.889696	-0.0534325	0.957387	0.98682	Not DEG
lnc-ZNF2-1:3	lnc-ZNF2-1	13.9702	5.36858	13.9702	5.36858	9.66938	-1.37972	2.26262	-0.609788	0.542002	0.928967	Not DEG
lnc-LRP12-8:1	lnc-LRP12-8	0	4.29486	0	4.29486	2.14743	4.6477	5.9779	0.777481	0.436875	0.926115	Not DEG
lnc-CD109-1:2	lnc-CD109-1	0	11.8109	0	11.8109	5.90544	6.10715	5.11157	1.19477	0.232177	0.926115	Not DEG
lnc-SUB1-2:1	lnc-SUB1-2	60.5374	35.4326	60.5374	35.4326	47.985	-0.772744	1.05552	-0.7321	0.464107	0.926115	Not DEG
lnc-C1orf226-2:1	lnc-C1orf226-2	8.3821	1.07372	8.3821	1.07372	4.72791	-2.96465	3.57038	-0.830344	0.406344	0.926115	Not DEG
lnc-RPP38-5:1	lnc-RPP38-5	1159.52	959.902	1159.52	959.902	1059.71	-0.272573	0.406449	-0.67062	0.502463	0.927809	Not DEG
lnc-SLC22A23-1:1	lnc-SLC22A23-1	971.393	707.579	971.393	707.579	839.486	-0.457162	0.486551	-0.939598	0.347424	0.926115	Not DEG
lnc-ZNF708-2:12	lnc-ZNF708-2	2441.99	14651.9	2441.99	14651.9	8546.96	2.58498	2.06098	1.25425	0.209752	0.926115	Not DEG
lnc-SLIT1-1:1	lnc-SLIT1-1	11.1761	2.14743	11.1761	2.14743	6.66179	-2.3797	2.96466	-0.802689	0.422155	0.926115	Not DEG
lnc-TNS2-1:2	lnc-TNS2-1	51.224	27.9166	51.224	27.9166	39.5703	-0.87569	1.15571	-0.757709	0.448625	0.926115	Not DEG
lnc-TNS2-1:1	lnc-TNS2-1	86.6151	27.9166	86.6151	27.9166	57.2658	-1.63349	1.30709	-1.24971	0.211406	0.926115	Not DEG
lnc-RNF32-4:1	lnc-RNF32-4	80.0957	139.583	80.0957	139.583	109.839	0.80133	0.856421	0.935673	0.349442	0.926115	Not DEG
lnc-EEF1B2-13:1	lnc-EEF1B2-13	0	5.36858	0	5.36858	2.68429	4.96963	5.8231	0.853433	0.393419	0.926115	Not DEG
LINC01890:7	LINC01890	3.72538	8.58973	3.72538	8.58973	6.15755	1.20522	2.67633	0.450326	0.652475	0.935691	Not DEG
LINC01890:2	LINC01890	0	46.1698	0	46.1698	23.0849	8.07403	4.05324	1.99199	0.0463721	0.926115	Up
lnc-MRPL44-2:1	lnc-MRPL44-2	9.31345	0	9.31345	0	4.65672	-5.5592	5.29446	-1.05	0.293717	0.926115	Not DEG
lnc-ANTXR1-1:1	lnc-ANTXR1-1	19.5582	45.0961	19.5582	45.0961	32.3272	1.20523	1.3407	0.898951	0.368679	0.926115	Not DEG
lnc-C17orf67-4:1	lnc-C17orf67-4	36.3225	28.9903	36.3225	28.9903	32.6564	-0.325286	1.10419	-0.294594	0.768304	0.948955	Not DEG
NDUFA6-AS1:48	NDUFA6-AS1	28.8717	0	28.8717	0	14.4358	-7.1915	4.26935	-1.68445	0.0920954	0.926115	Not DEG
NDUFA6-AS1:45	NDUFA6-AS1	0	2.14743	0	2.14743	1.07372	3.64772	6.26091	0.582619	0.56015	0.928967	Not DEG
NDUFA6-AS1:42	NDUFA6-AS1	97.7912	0	97.7912	0	48.8956	-8.95117	6.76793	-1.32259	0.185973	0.926115	Not DEG
NDUFA6-AS1:41	NDUFA6-AS1	0	4.29486	0	4.29486	2.14743	4.6477	5.9779	0.777481	0.436875	0.926115	Not DEG
NDUFA6-AS1:40	NDUFA6-AS1	0.931345	11.8109	0.931345	11.8109	6.37111	3.66461	3.49401	1.04883	0.294258	0.926115	Not DEG
lnc-FBXO44-4:1	lnc-FBXO44-4	25.1463	9.66344	25.1463	9.66344	17.4049	-1.37973	1.75491	-0.786209	0.431745	0.926115	Not DEG
LAMTOR5-AS1:19	LAMTOR5-AS1	10.2448	15.032	10.2448	15.032	12.6384	0.553152	1.81195	0.30528	0.760153	0.947639	Not DEG
LAMTOR5-AS1:14	LAMTOR5-AS1	6.51941	0	6.51941	0	3.25971	-5.04463	5.61588	-0.898279	0.369037	0.926115	Not DEG
lnc-CHL1-7:110	lnc-CHL1-7	2.79403	4.29486	2.79403	4.29486	3.54445	0.620264	3.15532	0.196577	0.844158	0.978387	Not DEG
lnc-CHL1-7:112	lnc-CHL1-7	0	4.29486	0	4.29486	2.14743	4.6477	5.9779	0.777481	0.436875	0.926115	Not DEG
lnc-TLCD1-3:2	lnc-TLCD1-3	22.3523	17.1795	22.3523	17.1795	19.7659	-0.379732	1.41571	-0.268228	0.788524	0.961604	Not DEG
lnc-ZGLP1-5:1	lnc-ZGLP1-5	33.5284	28.9903	33.5284	28.9903	31.2594	-0.209809	1.11156	-0.188752	0.850287	0.979688	Not DEG
lnc-SCRN3-10:1	lnc-SCRN3-10	1.86269	0	1.86269	0	0.931345	-3.23733	6.22366	-0.520164	0.602949	0.929553	Not DEG
lnc-LRRTM4-3:5	lnc-LRRTM4-3	0	7.51601	0	7.51601	3.75801	5.45506	5.54407	0.983946	0.325142	0.926115	Not DEG
lnc-LRRTM4-3:4	lnc-LRRTM4-3	2.79403	2.14743	2.79403	2.14743	2.47073	-0.379724	3.49735	-0.108575	0.91354	0.98682	Not DEG
lnc-GOLPH3L-1:1	lnc-GOLPH3L-1	1091.54	1169.28	1091.54	1169.28	1130.41	0.0992572	0.35723	0.277852	0.781126	0.957936	Not DEG
lnc-LRRTM4-3:1	lnc-LRRTM4-3	64.2628	82.6761	64.2628	82.6761	73.4695	0.363489	0.81516	0.445911	0.655662	0.935691	Not DEG
lnc-P4HA2-3:1	lnc-P4HA2-3	115.487	135.288	115.487	135.288	125.387	0.22831	0.659647	0.34611	0.72926	0.935691	Not DEG
lnc-LRRTM4-3:3	lnc-LRRTM4-3	562.532	0	562.532	0	281.266	-11.4752	6.76672	-1.69582	0.0899194	0.926115	Not DEG
lnc-LRRTM4-3:2	lnc-LRRTM4-3	2824.77	2322.45	2824.77	2322.45	2573.61	-0.282486	0.379353	-0.744652	0.456482	0.926115	Not DEG
lnc-CYP2E1-11:1	lnc-CYP2E1-11	201.17	134.215	201.17	134.215	167.693	-0.583876	0.704462	-0.828826	0.407203	0.926115	Not DEG
lnc-TPR-1:1	lnc-TPR-1	0	4.29486	0	4.29486	2.14743	4.6477	5.9779	0.777481	0.436875	0.926115	Not DEG
lnc-IGSF11-5:3	lnc-IGSF11-5	7.45076	18.2532	7.45076	18.2532	12.852	1.29269	1.96357	0.658337	0.510321	0.927809	Not DEG
lnc-IGSF11-5:5	lnc-IGSF11-5	13.9702	4.29486	13.9702	4.29486	9.13252	-1.70165	2.41431	-0.704817	0.480924	0.926115	Not DEG
lnc-IGSF11-5:4	lnc-IGSF11-5	201.17	200.785	201.17	200.785	200.978	-0.00276678	0.542666	-0.0050985	0.995932	0.997943	Not DEG
lnc-IGSF11-5:7	lnc-IGSF11-5	3025.94	3804.18	3025.94	3804.18	3415.06	0.330202	0.392098	0.84214	0.39971	0.926115	Not DEG
lnc-IGSF11-5:6	lnc-IGSF11-5	40.9792	35.4326	40.9792	35.4326	38.2059	-0.209809	1.01761	-0.206179	0.836651	0.978387	Not DEG
lnc-IGSF11-5:9	lnc-IGSF11-5	0.931345	0	0.931345	0	0.465672	-2.23738	6.50251	-0.344079	0.730787	0.935691	Not DEG
lnc-IGSF11-5:8	lnc-IGSF11-5	0	3.22115	0	3.22115	1.61057	4.23267	6.13384	0.690052	0.490161	0.926115	Not DEG
lnc-ATAD5-2:1	lnc-ATAD5-2	230.974	344.663	230.974	344.663	287.818	0.57746	0.624251	0.925043	0.354943	0.926115	Not DEG
lnc-ATAD5-2:2	lnc-ATAD5-2	0	1.07372	0	1.07372	0.536858	2.64775	6.46656	0.409453	0.682207	0.935691	Not DEG
lnc-CTAGE5-5:1	lnc-CTAGE5-5	54.9493	78.3813	54.9493	78.3813	66.6653	0.512409	0.878229	0.583457	0.559586	0.928967	Not DEG
lnc-EEF1B2-1:1	lnc-EEF1B2-1	216.072	129.92	216.072	129.92	172.996	-0.73389	0.753651	-0.97378	0.330166	0.926115	Not DEG
lnc-NRDE2-4:1	lnc-NRDE2-4	44.7046	34.3589	44.7046	34.3589	39.5317	-0.379734	1.0278	-0.369464	0.711782	0.935691	Not DEG
lnc-PHF14-13:1	lnc-PHF14-13	0	16.1057	0	16.1057	8.05287	6.55463	4.80397	1.36442	0.172435	0.926115	Not DEG
lnc-MRFAP1L1-3:1	lnc-MRFAP1L1-3	3.72538	4.29486	3.72538	4.29486	4.01012	0.205232	2.99631	0.0684948	0.945392	0.98682	Not DEG
lnc-SAMD11-3:1	lnc-SAMD11-3	0	6.4423	0	6.4423	3.22115	5.23267	5.67768	0.921621	0.356726	0.926115	Not DEG
lnc-CDC42SE2-1:8	lnc-CDC42SE2-1	34.4598	13.9583	34.4598	13.9583	24.209	-1.30378	1.51891	-0.858364	0.390691	0.926115	Not DEG
lnc-CDC42SE2-1:6	lnc-CDC42SE2-1	0	1.07372	0	1.07372	0.536858	2.64775	6.46656	0.409453	0.682207	0.935691	Not DEG
lnc-CDC42SE2-1:7	lnc-CDC42SE2-1	0	3.22115	0	3.22115	1.61057	4.23267	6.13384	0.690052	0.490161	0.926115	Not DEG
lnc-CDC42SE2-1:5	lnc-CDC42SE2-1	0	2.14743	0	2.14743	1.07372	3.64772	6.26091	0.582619	0.56015	0.928967	Not DEG
lnc-CDC42SE2-1:3	lnc-CDC42SE2-1	310.138	0	310.138	0	155.069	-10.6162	6.76693	-1.56883	0.116686	0.926115	Not DEG
lnc-CDH10-6:5	lnc-CDH10-6	0	16.1057	0	16.1057	8.05287	6.55463	4.80397	1.36442	0.172435	0.926115	Not DEG
LINC00612:6	LINC00612	8.3821	15.032	8.3821	15.032	11.7071	0.842658	1.93642	0.435164	0.663444	0.935691	Not DEG
lnc-DIS3-3:1	lnc-DIS3-3	11.1761	4.29486	11.1761	4.29486	7.7355	-1.37972	2.49036	-0.554024	0.579563	0.929553	Not DEG
lnc-CHP1-3:1	lnc-CHP1-3	42.8419	22.548	42.8419	22.548	32.695	-0.926014	1.24877	-0.741538	0.458367	0.926115	Not DEG
lnc-ATP2A2-5:1	lnc-ATP2A2-5	3.72538	4.29486	3.72538	4.29486	4.01012	0.205232	2.99631	0.0684948	0.945392	0.98682	Not DEG
lnc-CDH10-6:1	lnc-CDH10-6	0	6.4423	0	6.4423	3.22115	5.23267	5.67768	0.921621	0.356726	0.926115	Not DEG
lnc-TMEM70-4:2	lnc-TMEM70-4	6.51941	4.29486	6.51941	4.29486	5.40714	-0.602116	2.71651	-0.221651	0.824586	0.971876	Not DEG
lnc-TMEM70-4:1	lnc-TMEM70-4	0	16.1057	0	16.1057	8.05287	6.55463	4.80397	1.36442	0.172435	0.926115	Not DEG
lnc-MED9-4:1	lnc-MED9-4	216.072	223.333	216.072	223.333	219.702	0.0476849	0.528003	0.0903118	0.928039	0.98682	Not DEG
lnc-ABI3-2:1	lnc-ABI3-2	1.86269	1.07372	1.86269	1.07372	1.4682	-0.794755	4.03989	-0.196727	0.844041	0.978387	Not DEG
lnc-HIVEP1-4:3	lnc-HIVEP1-4	4.65672	11.8109	4.65672	11.8109	8.2338	1.34273	2.40363	0.558625	0.576418	0.929553	Not DEG
lnc-KCNS3-3:3	lnc-KCNS3-3	7.45076	0	7.45076	0	3.72538	-5.23727	5.50054	-0.952138	0.341027	0.926115	Not DEG
lnc-KCNS3-3:2	lnc-KCNS3-3	7.45076	0	7.45076	0	3.72538	-5.23727	5.50054	-0.952138	0.341027	0.926115	Not DEG
lnc-PALLD-1:4	lnc-PALLD-1	12.1075	0	12.1075	0	6.05374	-5.93772	5.03736	-1.17874	0.238503	0.926115	Not DEG
lnc-COPZ2-1:8	lnc-COPZ2-1	83.821	32.2115	83.821	32.2115	58.0163	-1.37973	1.21083	-1.13949	0.254499	0.926115	Not DEG
lnc-ANKRD13A-4:1	lnc-ANKRD13A-4	237.493	323.189	237.493	323.189	280.341	0.444493	0.579807	0.766621	0.443307	0.926115	Not DEG
lnc-COPZ2-1:3	lnc-COPZ2-1	9.31345	8.58973	9.31345	8.58973	8.95159	-0.116695	2.12342	-0.0549563	0.956173	0.98682	Not DEG
lnc-COPZ2-1:7	lnc-COPZ2-1	0.931345	1.07372	0.931345	1.07372	1.00253	0.20522	4.30046	0.0477206	0.961939	0.98682	Not DEG
lnc-GATAD1-6:1	lnc-GATAD1-6	68.9195	48.3172	68.9195	48.3172	58.6184	-0.512372	0.91705	-0.558718	0.576354	0.929553	Not DEG
lnc-FMN1-9:1	lnc-FMN1-9	45.6359	27.9166	45.6359	27.9166	36.7763	-0.709041	1.135	-0.624708	0.532163	0.927809	Not DEG
lnc-PKN2-1:3	lnc-PKN2-1	0.931345	4.29486	0.931345	4.29486	2.6131	2.20519	3.85999	0.571295	0.5678	0.929553	Not DEG
lnc-CWC27-3:1	lnc-CWC27-3	14.9015	7.51601	14.9015	7.51601	11.2088	-0.987408	2.01691	-0.489564	0.624442	0.935691	Not DEG
THUMPD3-AS1:89	THUMPD3-AS1	8.3821	8.58973	8.3821	8.58973	8.48592	0.0353072	2.1786	0.0162064	0.98707	0.99494	Not DEG
THUMPD3-AS1:85	THUMPD3-AS1	88.4778	94.487	88.4778	94.487	91.4824	0.0948028	0.716946	0.132231	0.894801	0.98682	Not DEG
THUMPD3-AS1:84	THUMPD3-AS1	5.58807	0	5.58807	0	2.79403	-4.82224	5.73983	-0.840136	0.400832	0.926115	Not DEG
THUMPD3-AS1:87	THUMPD3-AS1	12.1075	25.7692	12.1075	25.7692	18.9383	1.08975	1.60115	0.680604	0.496122	0.927809	Not DEG
THUMPD3-AS1:86	THUMPD3-AS1	3.72538	3.22115	3.72538	3.22115	3.47326	-0.209801	3.14804	-0.0666451	0.946864	0.98682	Not DEG
THUMPD3-AS1:81	THUMPD3-AS1	7.45076	0	7.45076	0	3.72538	-5.23727	5.50054	-0.952138	0.341027	0.926115	Not DEG
THUMPD3-AS1:82	THUMPD3-AS1	0.931345	1.07372	0.931345	1.07372	1.00253	0.20522	4.30046	0.0477206	0.961939	0.98682	Not DEG
lnc-TTC25-3:1	lnc-TTC25-3	11.1761	12.8846	11.1761	12.8846	12.0304	0.20523	1.82285	0.112587	0.910358	0.98682	Not DEG
lnc-AP3M1-6:1	lnc-AP3M1-6	101.517	83.7499	101.517	83.7499	92.6332	-0.277555	0.738552	-0.37581	0.707058	0.935691	Not DEG
ZNF674-AS1:6	ZNF674-AS1	0.931345	1.07372	0.931345	1.07372	1.00253	0.20522	4.30046	0.0477206	0.961939	0.98682	Not DEG
lnc-ACADM-2:1	lnc-ACADM-2	105.242	73.0127	105.242	73.0127	89.1273	-0.527488	0.810105	-0.651136	0.514959	0.927809	Not DEG
lnc-POTEG-11:1	lnc-POTEG-11	4.65672	0	4.65672	0	2.32836	-4.55921	5.87111	-0.776549	0.437425	0.926115	Not DEG
LINC00999:7	LINC00999	23.2836	3.22115	23.2836	3.22115	13.2524	-2.85364	2.47119	-1.15476	0.248188	0.926115	Not DEG
LINC00999:4	LINC00999	74.5076	30.0641	74.5076	30.0641	52.2858	-1.30934	1.21384	-1.07868	0.280732	0.926115	Not DEG
LINC00999:2	LINC00999	34.4598	19.3269	34.4598	19.3269	26.8933	-0.834298	1.31665	-0.63365	0.526309	0.927809	Not DEG
LINC00999:3	LINC00999	21.4209	25.7692	21.4209	25.7692	23.5951	0.266629	1.27801	0.208628	0.834739	0.977852	Not DEG
LINC00999:1	LINC00999	322.245	151.394	322.245	151.394	236.82	-1.08985	0.84575	-1.28862	0.197531	0.926115	Not DEG
LINC00999:8	LINC00999	4.65672	2.14743	4.65672	2.14743	3.40208	-1.11668	3.29492	-0.338909	0.734678	0.937733	Not DEG
lnc-C17orf80-6:1	lnc-C17orf80-6	39.1165	56.907	39.1165	56.907	48.0117	0.54083	0.987442	0.547708	0.583892	0.929553	Not DEG
lnc-EFCAB5-2:1	lnc-EFCAB5-2	89.4091	105.224	89.4091	105.224	97.3166	0.234974	0.718267	0.32714	0.743562	0.943315	Not DEG
lnc-C15orf40-1:1	lnc-C15orf40-1	35.3911	33.2852	35.3911	33.2852	34.3382	-0.0885031	1.05688	-0.08374	0.933263	0.98682	Not DEG
lnc-TMEM121-2:20	lnc-TMEM121-2	32.5971	0	32.5971	0	16.2985	-7.36659	4.1907	-1.75784	0.0787746	0.926115	Not DEG
lnc-TMEM121-2:21	lnc-TMEM121-2	5.58807	0	5.58807	0	2.79403	-4.82224	5.73983	-0.840136	0.400832	0.926115	Not DEG
lnc-TMEM121-2:24	lnc-TMEM121-2	16.7642	4.29486	16.7642	4.29486	10.5295	-1.96468	2.36184	-0.831843	0.405498	0.926115	Not DEG
NADK2-AS1:1	NADK2-AS1	112.693	168.573	112.693	168.573	140.633	0.580984	0.73332	0.792266	0.428206	0.926115	Not DEG
lnc-ARFRP1-1:1	lnc-ARFRP1-1	111.761	86.971	111.761	86.971	99.3662	-0.361813	0.740086	-0.48888	0.624926	0.935691	Not DEG
lnc-YEATS4-4:1	lnc-YEATS4-4	2.79403	8.58973	2.79403	8.58973	5.69188	1.62026	2.86543	0.565448	0.571769	0.929553	Not DEG
lnc-STX6-2:1	lnc-STX6-2	242.15	267.355	242.15	267.355	254.752	0.14286	0.513431	0.278246	0.780823	0.957754	Not DEG
JPX:37	JPX	59.6061	0	59.6061	0	29.803	-8.23697	6.76887	-1.21689	0.223646	0.926115	Not DEG
lnc-USP25-14:1	lnc-USP25-14	0	12.8846	0	12.8846	6.4423	6.23269	5.02433	1.2405	0.21479	0.926115	Not DEG
JPX:39	JPX	2.79403	9.66344	2.79403	9.66344	6.22874	1.79018	2.8198	0.634861	0.525519	0.927809	Not DEG
lnc-RAB40C-1:1	lnc-RAB40C-1	0	15.032	0	15.032	7.51601	6.45509	4.87129	1.32513	0.185128	0.926115	Not DEG
FRY-AS1:6	FRY-AS1	4.65672	0	4.65672	0	2.32836	-4.55921	5.87111	-0.776549	0.437425	0.926115	Not DEG
lnc-RPS24-23:9	lnc-RPS24-23	0	18.2532	0	18.2532	9.12659	6.7352	4.68646	1.43716	0.150672	0.926115	Not DEG
lnc-RPS24-23:8	lnc-RPS24-23	8.3821	4.29486	8.3821	4.29486	6.33848	-0.964683	2.60485	-0.370341	0.711128	0.935691	Not DEG
lnc-KLF13-2:7	lnc-KLF13-2	16.7642	0	16.7642	0	8.3821	-6.40722	4.71737	-1.35822	0.174394	0.926115	Not DEG
lnc-STARD9-3:1	lnc-STARD9-3	341.804	153.541	341.804	153.541	247.672	-1.15454	0.865159	-1.33448	0.182047	0.926115	Not DEG
lnc-ERP44-3:15	lnc-ERP44-3	1135.31	0	1135.31	0	567.655	-12.4882	6.76659	-1.84556	0.0649557	0.926115	Not DEG
lnc-ZSCAN10-4:2	lnc-ZSCAN10-4	12.1075	31.1378	12.1075	31.1378	21.6226	1.36277	1.59906	0.852232	0.394085	0.926115	Not DEG
lnc-ZSCAN10-4:3	lnc-ZSCAN10-4	522.484	226.554	522.484	226.554	374.519	-1.20553	0.840197	-1.43482	0.151339	0.926115	Not DEG
lnc-ZSCAN10-4:1	lnc-ZSCAN10-4	26.0777	9.66344	26.0777	9.66344	17.8706	-1.43219	1.75285	-0.817064	0.413892	0.926115	Not DEG
lnc-ERP44-3:16	lnc-ERP44-3	0.931345	0	0.931345	0	0.465672	-2.23738	6.50251	-0.344079	0.730787	0.935691	Not DEG
lnc-OR4F21-2:2	lnc-OR4F21-2	153.672	187.9	153.672	187.9	170.786	0.290115	0.611128	0.474721	0.634986	0.935691	Not DEG
HM13-AS1:2	HM13-AS1	186.269	117.035	186.269	117.035	151.652	-0.670444	0.752134	-0.891389	0.37272	0.926115	Not DEG
lnc-RPGRIP1L-4:1	lnc-RPGRIP1L-4	56.812	6.4423	56.812	6.4423	31.6272	-3.14053	2.02659	-1.54966	0.121223	0.926115	Not DEG
lnc-ELOVL3-3:1	lnc-ELOVL3-3	27.009	52.6121	27.009	52.6121	39.8105	0.961956	1.17837	0.816342	0.414304	0.926115	Not DEG
lnc-MYOT-7:1	lnc-MYOT-7	14.9015	12.8846	14.9015	12.8846	13.8931	-0.209806	1.68907	-0.124214	0.901146	0.98682	Not DEG
lnc-MSI2-3:1	lnc-MSI2-3	1.86269	0	1.86269	0	0.931345	-3.23733	6.22366	-0.520164	0.602949	0.929553	Not DEG
lnc-CELA3A-5:11	lnc-CELA3A-5	8.3821	8.58973	8.3821	8.58973	8.48592	0.0353072	2.1786	0.0162064	0.98707	0.99494	Not DEG
lnc-CELA3A-5:10	lnc-CELA3A-5	7.45076	8.58973	7.45076	8.58973	8.02024	0.205231	2.24409	0.0914541	0.927132	0.98682	Not DEG
lnc-CELA3A-5:13	lnc-CELA3A-5	0.931345	16.1057	0.931345	16.1057	8.51854	4.11207	3.36541	1.22186	0.22176	0.926115	Not DEG
lnc-CELA3A-5:12	lnc-CELA3A-5	0.931345	9.66344	0.931345	9.66344	5.29739	3.37511	3.576	0.943823	0.34526	0.926115	Not DEG
lnc-CELA3A-5:15	lnc-CELA3A-5	0	10.7372	0	10.7372	5.36858	5.96965	5.20623	1.14664	0.251532	0.926115	Not DEG
lnc-CELA3A-5:17	lnc-CELA3A-5	0.931345	1.07372	0.931345	1.07372	1.00253	0.20522	4.30046	0.0477206	0.961939	0.98682	Not DEG
lnc-CELA3A-5:16	lnc-CELA3A-5	0.931345	9.66344	0.931345	9.66344	5.29739	3.37511	3.576	0.943823	0.34526	0.926115	Not DEG
lnc-CELA3A-5:19	lnc-CELA3A-5	0.931345	1.07372	0.931345	1.07372	1.00253	0.20522	4.30046	0.0477206	0.961939	0.98682	Not DEG
lnc-FANCI-3:1	lnc-FANCI-3	8.3821	0	8.3821	0	4.19105	-5.4072	5.39353	-1.00253	0.316086	0.926115	Not DEG
FGD5-AS1:24	FGD5-AS1	23.2836	35.4326	23.2836	35.4326	29.3581	0.605766	1.20883	0.501117	0.616289	0.935691	Not DEG
AZIN1-AS1:8	AZIN1-AS1	0	1.07372	0	1.07372	0.536858	2.64775	6.46656	0.409453	0.682207	0.935691	Not DEG
lnc-GPR39-7:2	lnc-GPR39-7	0	1.07372	0	1.07372	0.536858	2.64775	6.46656	0.409453	0.682207	0.935691	Not DEG
AZIN1-AS1:5	AZIN1-AS1	0	45.0961	0	45.0961	22.548	8.04008	4.06346	1.97863	0.0478576	0.926115	Up
lnc-RHOBTB2-3:1	lnc-RHOBTB2-3	2.79403	0	2.79403	0	1.39702	-3.82226	6.13226	-0.623305	0.533084	0.927809	Not DEG
SOX2-OT:4	SOX2-OT	11.1761	0	11.1761	0	5.58807	-5.82224	5.11686	-1.13785	0.255181	0.926115	Not DEG
lnc-PTPRU-10:1	lnc-PTPRU-10	0.931345	0	0.931345	0	0.465672	-2.23738	6.50251	-0.344079	0.730787	0.935691	Not DEG
lnc-CARHSP1-1:1	lnc-CARHSP1-1	202.102	301.714	202.102	301.714	251.908	0.578102	0.641141	0.901676	0.367229	0.926115	Not DEG
lnc-C1QTNF1-1:1	lnc-C1QTNF1-1	99.6539	46.1698	99.6539	46.1698	72.9118	-1.10997	1.05585	-1.05126	0.293139	0.926115	Not DEG
lnc-HDGFL2-4:1	lnc-HDGFL2-4	48.4299	3.22115	48.4299	3.22115	25.8255	-3.91022	2.38514	-1.63941	0.101128	0.926115	Not DEG
lnc-ZFP69-1:1	lnc-ZFP69-1	28.8717	31.1378	28.8717	31.1378	30.0047	0.109013	1.12469	0.0969268	0.922785	0.98682	Not DEG
lnc-UAP1L1-1:1	lnc-UAP1L1-1	102.448	0	102.448	0	51.224	-9.01828	6.76786	-1.33251	0.182691	0.926115	Not DEG
lnc-LYRM4-3:3	lnc-LYRM4-3	214.209	97.7082	214.209	97.7082	155.959	-1.13247	0.921498	-1.22894	0.219094	0.926115	Not DEG
lnc-TMEM121-6:1	lnc-TMEM121-6	19.5582	4.29486	19.5582	4.29486	11.9266	-2.18707	2.32447	-0.940889	0.346762	0.926115	Not DEG
lnc-OR4F21-7:8	lnc-OR4F21-7	65.1941	0	65.1941	0	32.5971	-8.36624	6.76866	-1.23603	0.216449	0.926115	Not DEG
MINCR:9	MINCR	0.931345	1.07372	0.931345	1.07372	1.00253	0.20522	4.30046	0.0477206	0.961939	0.98682	Not DEG
lnc-NAA50-2:1	lnc-NAA50-2	17.6956	5.36858	17.6956	5.36858	11.5321	-1.72076	2.19882	-0.782582	0.433872	0.926115	Not DEG
NUTM2B-AS1:54	NUTM2B-AS1	0	1.07372	0	1.07372	0.536858	2.64775	6.46656	0.409453	0.682207	0.935691	Not DEG
NUTM2B-AS1:50	NUTM2B-AS1	321.314	0	321.314	0	160.657	-10.6673	6.76691	-1.57639	0.114937	0.926115	Not DEG
NUTM2B-AS1:51	NUTM2B-AS1	15.8329	13.9583	15.8329	13.9583	14.8956	-0.181792	1.62479	-0.111887	0.910913	0.98682	Not DEG
NUTM2B-AS1:52	NUTM2B-AS1	2998.93	2815.28	2998.93	2815.28	2907.11	-0.0911673	0.321727	-0.283368	0.776895	0.955114	Not DEG
lnc-MAP3K8-21:2	lnc-MAP3K8-21	4.65672	4.29486	4.65672	4.29486	4.47579	-0.116693	2.87988	-0.0405201	0.967678	0.987442	Not DEG
lnc-POLE4-5:1	lnc-POLE4-5	923.894	1110.22	923.894	1110.22	1017.06	0.26505	0.406049	0.652753	0.513915	0.927809	Not DEG
lnc-NR2C1-1:1	lnc-NR2C1-1	3.72538	0	3.72538	0	1.86269	-4.23729	6.00585	-0.705527	0.480482	0.926115	Not DEG
lnc-ALG12-1:1	lnc-ALG12-1	751.595	878.3	751.595	878.3	814.948	0.224758	0.407044	0.552171	0.580831	0.929553	Not DEG
lnc-DFNB59-5:1	lnc-DFNB59-5	14.9015	10.7372	14.9015	10.7372	12.8193	-0.472839	1.79094	-0.264017	0.791767	0.962005	Not DEG
lnc-PDCD2L-3:1	lnc-PDCD2L-3	1220.99	942.723	1220.99	942.723	1081.86	-0.373149	0.441187	-0.845783	0.397674	0.926115	Not DEG
lnc-AVEN-2:2	lnc-AVEN-2	7.45076	0	7.45076	0	3.72538	-5.23727	5.50054	-0.952138	0.341027	0.926115	Not DEG
lnc-ARFIP1-8:1	lnc-ARFIP1-8	57.7434	55.8332	57.7434	55.8332	56.7883	-0.0485293	0.854481	-0.0567939	0.954709	0.98682	Not DEG
lnc-ACOXL-3:4	lnc-ACOXL-3	10.2448	0	10.2448	0	5.1224	-5.69671	5.20273	-1.09495	0.27354	0.926115	Not DEG
lnc-ACOXL-3:3	lnc-ACOXL-3	165.779	122.404	165.779	122.404	144.092	-0.437616	0.683585	-0.640178	0.522057	0.927809	Not DEG
lnc-IGF1R-1:5	lnc-IGF1R-1	0	9.66344	0	9.66344	4.83172	5.81764	5.30915	1.09578	0.273177	0.926115	Not DEG
lnc-CCDC159-4:1	lnc-CCDC159-4	563.464	327.483	563.464	327.483	445.474	-0.782898	0.659589	-1.18695	0.235248	0.926115	Not DEG
lnc-PRELID2-4:1	lnc-PRELID2-4	3.72538	0	3.72538	0	1.86269	-4.23729	6.00585	-0.705527	0.480482	0.926115	Not DEG
lnc-ZNF79-1:1	lnc-ZNF79-1	163.917	435.929	163.917	435.929	299.923	1.41113	0.940421	1.50053	0.133477	0.926115	Not DEG
LINC00337:4	LINC00337	13.9702	6.4423	13.9702	6.4423	10.2062	-1.11669	2.1394	-0.521964	0.601695	0.929553	Not DEG
LINC00337:8	LINC00337	0	1.07372	0	1.07372	0.536858	2.64775	6.46656	0.409453	0.682207	0.935691	Not DEG
LINC00337:9	LINC00337	11.1761	5.36858	11.1761	5.36858	8.27236	-1.05779	2.3394	-0.452165	0.65115	0.935691	Not DEG
lnc-SCUBE3-3:1	lnc-SCUBE3-3	9.31345	2.14743	9.31345	2.14743	5.73044	-2.11667	3.0335	-0.697764	0.485325	0.926115	Not DEG
MIR193BHG:26	MIR193BHG	282.198	57.9807	282.198	57.9807	170.089	-2.28305	1.32534	-1.72261	0.0849591	0.926115	Not DEG
MIR193BHG:27	MIR193BHG	36.3225	7.51601	36.3225	7.51601	21.9192	-2.27281	1.90976	-1.1901	0.234006	0.926115	Not DEG
MIR193BHG:25	MIR193BHG	402.341	573.364	402.341	573.364	487.853	0.511035	0.545634	0.936589	0.34897	0.926115	Not DEG
MIR193BHG:22	MIR193BHG	0.931345	0	0.931345	0	0.465672	-2.23738	6.50251	-0.344079	0.730787	0.935691	Not DEG
MIR193BHG:23	MIR193BHG	0.931345	1.07372	0.931345	1.07372	1.00253	0.20522	4.30046	0.0477206	0.961939	0.98682	Not DEG
MIR193BHG:21	MIR193BHG	78.233	44.0224	78.233	44.0224	61.1277	-0.829536	1.00104	-0.828676	0.407288	0.926115	Not DEG
MIR193BHG:28	MIR193BHG	71.7136	0	71.7136	0	35.8568	-8.50374	6.76846	-1.25638	0.208979	0.926115	Not DEG
MIR193BHG:29	MIR193BHG	3.72538	3.22115	3.72538	3.22115	3.47326	-0.209801	3.14804	-0.0666451	0.946864	0.98682	Not DEG
lnc-GRB10-3:1	lnc-GRB10-3	50.2926	38.6538	50.2926	38.6538	44.4732	-0.379734	0.981162	-0.387025	0.698738	0.935691	Not DEG
lnc-HEBP1-2:1	lnc-HEBP1-2	0	6.4423	0	6.4423	3.22115	5.23267	5.67768	0.921621	0.356726	0.926115	Not DEG
lnc-CDK14-1:1	lnc-CDK14-1	151.809	319.967	151.809	319.967	235.888	1.07567	0.840351	1.28002	0.200538	0.926115	Not DEG
lnc-RABL2B-3:1	lnc-RABL2B-3	7.45076	5.36858	7.45076	5.36858	6.40967	-0.472835	2.51487	-0.188016	0.850864	0.979688	Not DEG
RASSF8-AS1:48	RASSF8-AS1	0	5.36858	0	5.36858	2.68429	4.96963	5.8231	0.853433	0.393419	0.926115	Not DEG
RASSF8-AS1:41	RASSF8-AS1	10.2448	0	10.2448	0	5.1224	-5.69671	5.20273	-1.09495	0.27354	0.926115	Not DEG
lnc-RNF19A-1:1	lnc-RNF19A-1	10.2448	0	10.2448	0	5.1224	-5.69671	5.20273	-1.09495	0.27354	0.926115	Not DEG
lnc-MTIF2-3:4	lnc-MTIF2-3	152.741	260.913	152.741	260.913	206.827	0.772487	0.74088	1.04266	0.297105	0.926115	Not DEG
lnc-ERFE-3:1	lnc-ERFE-3	12.1075	8.58973	12.1075	8.58973	10.3486	-0.495206	2.00343	-0.247178	0.80477	0.966493	Not DEG
lnc-EXOC3-12:1	lnc-EXOC3-12	155.535	114.888	155.535	114.888	135.211	-0.43701	0.695501	-0.628339	0.529782	0.927809	Not DEG
lnc-ARMC2-1:1	lnc-ARMC2-1	37.2538	55.8332	37.2538	55.8332	46.5435	0.583739	1.00929	0.578367	0.563016	0.929553	Not DEG
lnc-CYBA-3:4	lnc-CYBA-3	296.168	242.66	296.168	242.66	269.414	-0.287478	0.536679	-0.53566	0.592194	0.929553	Not DEG
ATP2B1-AS1:7	ATP2B1-AS1	71.7136	47.2435	71.7136	47.2435	59.4785	-0.602127	0.937383	-0.642349	0.520647	0.927809	Not DEG
lnc-CDH6-19:5	lnc-CDH6-19	48.4299	33.2852	48.4299	33.2852	40.8576	-0.541015	1.04884	-0.51582	0.60598	0.931004	Not DEG
lnc-AQP8-1:1	lnc-AQP8-1	115.487	75.1601	115.487	75.1601	95.3234	-0.619685	0.8237	-0.752319	0.451859	0.926115	Not DEG
lnc-PRMT9-1:3	lnc-PRMT9-1	7.45076	13.9583	7.45076	13.9583	10.7045	0.905667	2.03577	0.444878	0.656408	0.935691	Not DEG
lnc-HMOX1-2:1	lnc-HMOX1-2	100.585	177.163	100.585	177.163	138.874	0.816662	0.819845	0.996117	0.319193	0.926115	Not DEG
lnc-AGRP-1:27	lnc-AGRP-1	10.2448	0	10.2448	0	5.1224	-5.69671	5.20273	-1.09495	0.27354	0.926115	Not DEG
lnc-AGRP-1:26	lnc-AGRP-1	0	22.548	0	22.548	11.274	7.04006	4.50226	1.56367	0.117895	0.926115	Not DEG
lnc-AGRP-1:23	lnc-AGRP-1	85.6837	42.9486	85.6837	42.9486	64.3162	-0.996404	1.04529	-0.953237	0.34047	0.926115	Not DEG
lnc-AGRP-1:21	lnc-AGRP-1	8.3821	11.8109	8.3821	11.8109	10.0965	0.494736	2.02428	0.2444	0.806921	0.966493	Not DEG
lnc-NCAPG2-5:1	lnc-NCAPG2-5	4.65672	0	4.65672	0	2.32836	-4.55921	5.87111	-0.776549	0.437425	0.926115	Not DEG
lnc-KLRG1-6:3	lnc-KLRG1-6	52.1553	44.0224	52.1553	44.0224	48.0888	-0.244575	0.929763	-0.263051	0.792511	0.962005	Not DEG
lnc-FZD2-2:1	lnc-FZD2-2	32.5971	27.9166	32.5971	27.9166	30.2568	-0.223615	1.12972	-0.197938	0.843094	0.978387	Not DEG
lnc-C11orf86-1:1	lnc-C11orf86-1	6.51941	4.29486	6.51941	4.29486	5.40714	-0.602116	2.71651	-0.221651	0.824586	0.971876	Not DEG
lnc-IGLON5-7:1	lnc-IGLON5-7	3.72538	1.07372	3.72538	1.07372	2.39955	-1.79474	3.83991	-0.46739	0.640221	0.935691	Not DEG
lnc-DYM-1:2	lnc-DYM-1	115.487	96.6344	115.487	96.6344	106.061	-0.257116	0.702585	-0.365958	0.714397	0.935691	Not DEG
lnc-DYM-1:1	lnc-DYM-1	0	5.36858	0	5.36858	2.68429	4.96963	5.8231	0.853433	0.393419	0.926115	Not DEG
LINC01764:4	LINC01764	1112.03	0	1112.03	0	556.013	-12.4583	6.76659	-1.84114	0.0656004	0.926115	Not DEG
LINC01764:3	LINC01764	3.72538	124.551	3.72538	124.551	64.1382	5.06318	2.35436	2.15056	0.0315111	0.926115	Up
lnc-INPPL1-1:1	lnc-INPPL1-1	21.4209	18.2532	21.4209	18.2532	19.8371	-0.230869	1.39619	-0.165357	0.868663	0.98218	Not DEG
lnc-GRTP1-4:1	lnc-GRTP1-4	85.6837	117.035	85.6837	117.035	101.359	0.449849	0.75768	0.593719	0.5527	0.928967	Not DEG
lnc-ZNF157-3:1	lnc-ZNF157-3	9.31345	12.8846	9.31345	12.8846	11.099	0.468264	1.92561	0.243176	0.807869	0.966493	Not DEG
lnc-TIMM9-3:1	lnc-TIMM9-3	79.1643	48.3172	79.1643	48.3172	63.7408	-0.712309	0.95126	-0.748806	0.453974	0.926115	Not DEG
lnc-ZNF337-1:1	lnc-ZNF337-1	17.6956	31.1378	17.6956	31.1378	24.4167	0.815281	1.3621	0.598547	0.549475	0.928967	Not DEG
lnc-PLCH1-5:1	lnc-PLCH1-5	735.762	3487.43	735.762	3487.43	2111.6	2.24486	1.87982	1.19419	0.232404	0.926115	Not DEG
lnc-A2M-3:1	lnc-A2M-3	238.424	259.839	238.424	259.839	249.132	0.124089	0.514239	0.241307	0.809317	0.967239	Not DEG
lnc-SPOPL-9:1	lnc-SPOPL-9	8.3821	23.6218	8.3821	23.6218	16.0019	1.49473	1.84624	0.80961	0.418164	0.926115	Not DEG
lnc-CKB-4:1	lnc-CKB-4	8.3821	6.4423	8.3821	6.4423	7.4122	-0.379727	2.34543	-0.161901	0.871384	0.983347	Not DEG
lnc-CHD1L-4:1	lnc-CHD1L-4	9.31345	16.1057	9.31345	16.1057	12.7096	0.790191	1.84912	0.427334	0.669136	0.935691	Not DEG
lnc-SAP130-2:1	lnc-SAP130-2	6.51941	0	6.51941	0	3.25971	-5.04463	5.61588	-0.898279	0.369037	0.926115	Not DEG
lnc-ANTXR2-5:1	lnc-ANTXR2-5	8.3821	4.29486	8.3821	4.29486	6.33848	-0.964683	2.60485	-0.370341	0.711128	0.935691	Not DEG
lnc-SPATC1L-2:1	lnc-SPATC1L-2	0	36.5063	0	36.5063	18.2532	7.73522	4.16878	1.85551	0.0635233	0.926115	Not DEG
lnc-SPATC1L-2:2	lnc-SPATC1L-2	74.5076	0	74.5076	0	37.2538	-8.55888	6.76839	-1.26454	0.206037	0.926115	Not DEG
lnc-ATPIF1-1:1	lnc-ATPIF1-1	2.79403	0	2.79403	0	1.39702	-3.82226	6.13226	-0.623305	0.533084	0.927809	Not DEG
lnc-KLHL24-2:1	lnc-KLHL24-2	11.1761	0	11.1761	0	5.58807	-5.82224	5.11686	-1.13785	0.255181	0.926115	Not DEG
lnc-MPPE1-2:1	lnc-MPPE1-2	0.931345	0	0.931345	0	0.465672	-2.23738	6.50251	-0.344079	0.730787	0.935691	Not DEG
lnc-CPM-1:1	lnc-CPM-1	842.867	837.499	842.867	837.499	840.183	-0.00921787	0.36812	-0.0250404	0.980023	0.993326	Not DEG
lnc-NIPAL3-3:1	lnc-NIPAL3-3	14.9015	13.9583	14.9015	13.9583	14.4299	-0.0943296	1.64886	-0.057209	0.954379	0.98682	Not DEG
lnc-TFEC-2:3	lnc-TFEC-2	3.72538	3.22115	3.72538	3.22115	3.47326	-0.209801	3.14804	-0.0666451	0.946864	0.98682	Not DEG
lnc-TFEC-2:9	lnc-TFEC-2	15.8329	17.1795	15.8329	17.1795	16.5062	0.117767	1.53246	0.0768482	0.938744	0.98682	Not DEG
LINC02109:28	LINC02109	0	8.58973	0	8.58973	4.29486	5.64771	5.42161	1.0417	0.297549	0.926115	Not DEG
LINC02109:22	LINC02109	0	4.29486	0	4.29486	2.14743	4.6477	5.9779	0.777481	0.436875	0.926115	Not DEG
LINC02109:26	LINC02109	6.51941	21.4743	6.51941	21.4743	13.9969	1.7198	2.02267	0.850262	0.395179	0.926115	Not DEG
LINC02109:27	LINC02109	0	24.6955	0	24.6955	12.3477	7.17131	4.42952	1.61898	0.105451	0.926115	Not DEG
lnc-TRAK1-1:1	lnc-TRAK1-1	36.3225	11.8109	36.3225	11.8109	24.0667	-1.62073	1.62966	-0.994521	0.319969	0.926115	Not DEG
lnc-FAAH2-1:5	lnc-FAAH2-1	1.86269	22.548	1.86269	22.548	12.2054	3.59752	2.79562	1.28684	0.19815	0.926115	Not DEG
lnc-FAAH2-1:4	lnc-FAAH2-1	908.993	104.15	908.993	104.15	506.572	-3.12555	2.42793	-1.28733	0.197979	0.926115	Not DEG
lnc-FAAH2-1:7	lnc-FAAH2-1	45.6359	26.8429	45.6359	26.8429	36.2394	-0.765624	1.1571	-0.661678	0.508178	0.927809	Not DEG
lnc-SH3D21-1:2	lnc-SH3D21-1	50.2926	56.907	50.2926	56.907	53.5998	0.17826	0.882448	0.202006	0.839912	0.978387	Not DEG
lnc-HTR2B-1:1	lnc-HTR2B-1	9.31345	7.51601	9.31345	7.51601	8.41473	-0.309339	2.2011	-0.140538	0.888235	0.98682	Not DEG
lnc-VWA3B-3:1	lnc-VWA3B-3	18.6269	51.5384	18.6269	51.5384	35.0826	1.46826	1.39897	1.04953	0.293934	0.926115	Not DEG
lnc-HMGXB4-8:1	lnc-HMGXB4-8	8807.73	5693.92	8807.73	5693.92	7250.82	-0.629347	0.505085	-1.24602	0.212756	0.926115	Not DEG
lnc-ANXA2R-1:28	lnc-ANXA2R-1	33.5284	1.07372	33.5284	1.07372	17.3011	-4.96463	3.07178	-1.61621	0.10605	0.926115	Not DEG
lnc-ANXA2R-1:27	lnc-ANXA2R-1	23.2836	2.14743	23.2836	2.14743	12.7155	-3.43859	2.72358	-1.26253	0.206759	0.926115	Not DEG
lnc-ANXA2R-1:26	lnc-ANXA2R-1	236.562	74.0864	236.562	74.0864	155.324	-1.67493	1.12575	-1.48783	0.136795	0.926115	Not DEG
lnc-ANXA2R-1:25	lnc-ANXA2R-1	0.931345	0	0.931345	0	0.465672	-2.23738	6.50251	-0.344079	0.730787	0.935691	Not DEG
lnc-ANXA2R-1:24	lnc-ANXA2R-1	3.72538	15.032	3.72538	15.032	9.3787	2.01257	2.47306	0.813798	0.415761	0.926115	Not DEG
lnc-ANXA2R-1:23	lnc-ANXA2R-1	204.896	241.586	204.896	241.586	223.241	0.237648	0.552388	0.430219	0.667037	0.935691	Not DEG
lnc-ANXA2R-1:22	lnc-ANXA2R-1	38.1851	0	38.1851	0	19.0926	-7.59486	4.10051	-1.85218	0.0640005	0.926115	Not DEG
lnc-ANXA2R-1:21	lnc-ANXA2R-1	5.58807	40.8012	5.58807	40.8012	23.1946	2.86818	2.0765	1.38126	0.167199	0.926115	Not DEG
lnc-MICU3-4:1	lnc-MICU3-4	9.31345	4.29486	9.31345	4.29486	6.80416	-1.11669	2.56103	-0.43603	0.662815	0.935691	Not DEG
FAM138C:4	FAM138C	0.931345	0	0.931345	0	0.465672	-2.23738	6.50251	-0.344079	0.730787	0.935691	Not DEG
FAM138C:5	FAM138C	25.1463	0	25.1463	0	12.5732	-6.99219	4.36914	-1.60036	0.109519	0.926115	Not DEG
FAM138C:1	FAM138C	14.9015	9.66344	14.9015	9.66344	12.2825	-0.624841	1.8549	-0.33686	0.736222	0.938339	Not DEG
FAM138C:2	FAM138C	28.8717	15.032	28.8717	15.032	21.9519	-0.941609	1.46569	-0.642433	0.520592	0.927809	Not DEG
lnc-CDV3-1:1	lnc-CDV3-1	18.6269	0	18.6269	0	9.31345	-6.55922	4.62004	-1.41973	0.155686	0.926115	Not DEG
lnc-TEAD2-2:6	lnc-TEAD2-2	17.6956	32.2115	17.6956	32.2115	24.9535	0.864191	1.36274	0.634155	0.52598	0.927809	Not DEG
lnc-FTMT-2:9	lnc-FTMT-2	0	53.6858	0	53.6858	26.8429	8.29162	3.9948	2.0756	0.0379306	0.926115	Up
lnc-FTMT-2:2	lnc-FTMT-2	0	79.455	0	79.455	39.7275	8.8569	6.76852	1.30854	0.190689	0.926115	Not DEG
lnc-FTMT-2:3	lnc-FTMT-2	0	18.2532	0	18.2532	9.12659	6.7352	4.68646	1.43716	0.150672	0.926115	Not DEG
lnc-FTMT-2:4	lnc-FTMT-2	0	146.025	0	146.025	73.0127	9.73487	6.76757	1.43846	0.150304	0.926115	Not DEG
lnc-FTMT-2:7	lnc-FTMT-2	0	192.195	0	192.195	96.0976	10.1312	6.7673	1.49708	0.134372	0.926115	Not DEG
CHKB-AS1:4	CHKB-AS1	0.931345	0	0.931345	0	0.465672	-2.23738	6.50251	-0.344079	0.730787	0.935691	Not DEG
CHKB-AS1:5	CHKB-AS1	0.931345	0	0.931345	0	0.465672	-2.23738	6.50251	-0.344079	0.730787	0.935691	Not DEG
lnc-MAMDC2-4:1	lnc-MAMDC2-4	67.9882	129.92	67.9882	129.92	98.9539	0.934266	0.925083	1.00993	0.312531	0.926115	Not DEG
CHKB-AS1:2	CHKB-AS1	0.931345	0	0.931345	0	0.465672	-2.23738	6.50251	-0.344079	0.730787	0.935691	Not DEG
lnc-POM121C-1:3	lnc-POM121C-1	72.6449	56.907	72.6449	56.907	64.7759	-0.352254	0.849546	-0.414638	0.678407	0.935691	Not DEG
CHKB-AS1:8	CHKB-AS1	1.86269	0	1.86269	0	0.931345	-3.23733	6.22366	-0.520164	0.602949	0.929553	Not DEG
CHKB-AS1:9	CHKB-AS1	34.4598	11.8109	34.4598	11.8109	23.1353	-1.54479	1.6256	-0.950287	0.341967	0.926115	Not DEG
lnc-NYAP2-6:1	lnc-NYAP2-6	2.79403	0	2.79403	0	1.39702	-3.82226	6.13226	-0.623305	0.533084	0.927809	Not DEG
lnc-PRKN-3:2	lnc-PRKN-3	12.1075	0	12.1075	0	6.05374	-5.93772	5.03736	-1.17874	0.238503	0.926115	Not DEG
lnc-ITIH6-1:1	lnc-ITIH6-1	11.1761	13.9583	11.1761	13.9583	12.5672	0.320707	1.78921	0.179244	0.857746	0.979688	Not DEG
lnc-REL-1:2	lnc-REL-1	2249.2	2702.54	2249.2	2702.54	2475.87	0.264908	0.373884	0.708529	0.478617	0.926115	Not DEG
lnc-REL-1:3	lnc-REL-1	1637.3	1350.73	1637.3	1350.73	1494.02	-0.277577	0.392961	-0.706372	0.479957	0.926115	Not DEG
lnc-MAP2K4-3:1	lnc-MAP2K4-3	4.65672	0	4.65672	0	2.32836	-4.55921	5.87111	-0.776549	0.437425	0.926115	Not DEG
lnc-USF3-2:1	lnc-USF3-2	122.938	183.605	122.938	183.605	153.271	0.578685	0.717338	0.806712	0.419832	0.926115	Not DEG
lnc-OLA1-2:1	lnc-OLA1-2	3.72538	0	3.72538	0	1.86269	-4.23729	6.00585	-0.705527	0.480482	0.926115	Not DEG
lnc-SLC6A12-3:3	lnc-SLC6A12-3	7.45076	0	7.45076	0	3.72538	-5.23727	5.50054	-0.952138	0.341027	0.926115	Not DEG
lnc-SLC6A12-3:7	lnc-SLC6A12-3	11.1761	0	11.1761	0	5.58807	-5.82224	5.11686	-1.13785	0.255181	0.926115	Not DEG
lnc-TPST1-4:1	lnc-TPST1-4	54.018	47.2435	54.018	47.2435	50.6308	-0.193322	0.904788	-0.213665	0.830808	0.97558	Not DEG
lnc-DLL3-1:2	lnc-DLL3-1	1031.93	338.221	1031.93	338.221	685.075	-1.6093	0.942374	-1.70771	0.0876899	0.926115	Not DEG
lnc-RNF32-3:1	lnc-RNF32-3	91.2718	74.0864	91.2718	74.0864	82.6791	-0.300958	0.771709	-0.389989	0.696545	0.935691	Not DEG
lnc-TMEM138-4:1	lnc-TMEM138-4	215.141	198.637	215.141	198.637	206.889	-0.115141	0.544373	-0.211512	0.832488	0.976892	Not DEG
LINC01771:6	LINC01771	116.418	38.6538	116.418	38.6538	77.5359	-1.59063	1.21986	-1.30394	0.192254	0.926115	Not DEG
lnc-SYT13-9:1	lnc-SYT13-9	4.65672	0	4.65672	0	2.32836	-4.55921	5.87111	-0.776549	0.437425	0.926115	Not DEG
lnc-EIF1AD-1:1	lnc-EIF1AD-1	3584.75	3723.65	3584.75	3723.65	3654.2	0.0548459	0.312081	0.175742	0.860496	0.979688	Not DEG
TPM1-AS:3	TPM1-AS	3.72538	13.9583	3.72538	13.9583	8.84184	1.90566	2.49606	0.763468	0.445184	0.926115	Not DEG
lnc-MYO1A-2:1	lnc-MYO1A-2	58.6747	111.666	58.6747	111.666	85.1706	0.928387	0.953688	0.973471	0.330319	0.926115	Not DEG
lnc-DHX38-3:4	lnc-DHX38-3	27.009	2.14743	27.009	2.14743	14.5782	-3.65271	2.6881	-1.35885	0.174195	0.926115	Not DEG
lnc-DHX38-3:5	lnc-DHX38-3	42.8419	57.9807	42.8419	57.9807	50.4113	0.436553	0.946036	0.461455	0.644473	0.935691	Not DEG
lnc-DHX38-3:6	lnc-DHX38-3	40.9792	47.2435	40.9792	47.2435	44.1113	0.205227	0.956891	0.214473	0.830178	0.975125	Not DEG
lnc-RASSF4-2:1	lnc-RASSF4-2	1.86269	0	1.86269	0	0.931345	-3.23733	6.22366	-0.520164	0.602949	0.929553	Not DEG
lnc-DHX38-3:2	lnc-DHX38-3	2.79403	7.51601	2.79403	7.51601	5.15502	1.42761	2.91849	0.489161	0.624728	0.935691	Not DEG
lnc-DHX38-3:3	lnc-DHX38-3	6.51941	3.22115	6.51941	3.22115	4.87028	-1.01715	2.8992	-0.350838	0.72571	0.935691	Not DEG
lnc-DHX38-3:8	lnc-DHX38-3	119.212	143.878	119.212	143.878	131.545	0.271316	0.657938	0.412373	0.680066	0.935691	Not DEG
lnc-NOP14-3:5	lnc-NOP14-3	20.4896	12.8846	20.4896	12.8846	16.6871	-0.669237	1.59551	-0.419451	0.674887	0.935691	Not DEG
lnc-CD3D-7:1	lnc-CD3D-7	19.5582	5.36858	19.5582	5.36858	12.4634	-1.86515	2.17733	-0.85662	0.391655	0.926115	Not DEG
ZNF385D-AS1:1	ZNF385D-AS1	16.7642	0	16.7642	0	8.3821	-6.40722	4.71737	-1.35822	0.174394	0.926115	Not DEG
ZNF385D-AS1:2	ZNF385D-AS1	593.267	0	593.267	0	296.633	-11.5519	6.76671	-1.70717	0.087791	0.926115	Not DEG
lnc-DLK1-18:120	lnc-DLK1-18	9.31345	18.2532	9.31345	18.2532	13.7833	0.970762	1.81751	0.534117	0.593261	0.929553	Not DEG
lnc-CYB561A3-1:1	lnc-CYB561A3-1	481.505	416.602	481.505	416.602	449.054	-0.208882	0.453771	-0.460323	0.645284	0.935691	Not DEG
lnc-SLC38A5-2:1	lnc-SLC38A5-2	223.523	455.256	223.523	455.256	339.389	1.02626	0.780203	1.31537	0.188385	0.926115	Not DEG
lnc-SARDH-3:1	lnc-SARDH-3	4.65672	0	4.65672	0	2.32836	-4.55921	5.87111	-0.776549	0.437425	0.926115	Not DEG
lnc-MFSD14B-3:1	lnc-MFSD14B-3	448.908	129.92	448.908	129.92	289.414	-1.78879	1.08273	-1.65211	0.0985118	0.926115	Not DEG
lnc-MICAL2-3:1	lnc-MICAL2-3	0	23.6218	0	23.6218	11.8109	7.10718	4.46453	1.59192	0.111402	0.926115	Not DEG
lnc-MANEAL-3:1	lnc-MANEAL-3	0	37.5801	0	37.5801	18.79	7.77704	4.15285	1.8727	0.0611101	0.926115	Not DEG
lnc-MANEAL-3:2	lnc-MANEAL-3	94.9972	0	94.9972	0	47.4986	-8.90935	6.76797	-1.3164	0.18804	0.926115	Not DEG
lnc-NPIPA2-1:1	lnc-NPIPA2-1	29.803	37.5801	29.803	37.5801	33.6915	0.334511	1.08915	0.307129	0.758745	0.947639	Not DEG
lnc-AMFR-2:1	lnc-AMFR-2	31.6657	0	31.6657	0	15.8329	-7.32477	4.20877	-1.74036	0.0817959	0.926115	Not DEG
lnc-CSMD1-19:1	lnc-CSMD1-19	6.51941	0	6.51941	0	3.25971	-5.04463	5.61588	-0.898279	0.369037	0.926115	Not DEG
lnc-WRN-5:2	lnc-WRN-5	9.31345	0	9.31345	0	4.65672	-5.5592	5.29446	-1.05	0.293717	0.926115	Not DEG
lnc-NRDE2-3:1	lnc-NRDE2-3	127.594	119.182	127.594	119.182	123.388	-0.0983896	0.646318	-0.152231	0.879005	0.98682	Not DEG
lnc-PECR-2:1	lnc-PECR-2	122.938	80.5287	122.938	80.5287	101.733	-0.610348	0.806767	-0.756535	0.449329	0.926115	Not DEG
lnc-RXFP1-2:1	lnc-RXFP1-2	12.1075	0	12.1075	0	6.05374	-5.93772	5.03736	-1.17874	0.238503	0.926115	Not DEG
lnc-RXFP1-2:2	lnc-RXFP1-2	56.812	16.1057	56.812	16.1057	36.4589	-1.81861	1.51315	-1.20187	0.229413	0.926115	Not DEG
lnc-ZGRF1-1:3	lnc-ZGRF1-1	65.1941	68.7178	65.1941	68.7178	66.956	0.075944	0.802692	0.0946117	0.924623	0.98682	Not DEG
lnc-CBX1-4:1	lnc-CBX1-4	191.857	157.836	191.857	157.836	174.847	-0.281602	0.605236	-0.465276	0.641734	0.935691	Not DEG
lnc-KCNC3-3:1	lnc-KCNC3-3	30.7344	0	30.7344	0	15.3672	-7.2817	4.22772	-1.72237	0.0850025	0.926115	Not DEG
TPT1-AS1:37	TPT1-AS1	30.7344	51.5384	30.7344	51.5384	41.1364	0.745796	1.09912	0.678538	0.49743	0.927809	Not DEG
TPT1-AS1:36	TPT1-AS1	5.58807	21.4743	5.58807	21.4743	13.5312	1.94219	2.12321	0.914742	0.360327	0.926115	Not DEG
lnc-FAM183A-3:2	lnc-FAM183A-3	0	2.14743	0	2.14743	1.07372	3.64772	6.26091	0.582619	0.56015	0.928967	Not DEG
lnc-ZDHHC7-3:1	lnc-ZDHHC7-3	31.6657	0	31.6657	0	15.8329	-7.32477	4.20877	-1.74036	0.0817959	0.926115	Not DEG
lnc-DLGAP2-2:5	lnc-DLGAP2-2	357.636	427.339	357.636	427.339	392.488	0.256888	0.480712	0.534391	0.593071	0.929553	Not DEG
lnc-GRAP-3:2	lnc-GRAP-3	166.711	71.939	166.711	71.939	119.325	-1.2125	0.995887	-1.2175	0.223413	0.926115	Not DEG
lnc-MFSD4B-1:4	lnc-MFSD4B-1	3.72538	2.14743	3.72538	2.14743	2.93641	-0.794755	3.38118	-0.235052	0.814168	0.969043	Not DEG
lnc-MED26-1:2	lnc-MED26-1	1.86269	88.0447	1.86269	88.0447	44.9537	5.56274	2.64347	2.10434	0.0353492	0.926115	Up
lnc-PPIAL4F-4:1	lnc-PPIAL4F-4	5.58807	3.22115	5.58807	3.22115	4.40461	-0.794757	2.96469	-0.268074	0.788642	0.961604	Not DEG
lnc-MFSD4B-1:3	lnc-MFSD4B-1	113.624	51.5384	113.624	51.5384	82.5812	-1.14054	1.03945	-1.09726	0.27253	0.926115	Not DEG
MRPS30-DT:28	MRPS30-DT	6.51941	5.36858	6.51941	5.36858	5.944	-0.280191	2.58075	-0.108569	0.913544	0.98682	Not DEG
MRPS30-DT:27	MRPS30-DT	0.931345	0	0.931345	0	0.465672	-2.23738	6.50251	-0.344079	0.730787	0.935691	Not DEG
MRPS30-DT:22	MRPS30-DT	4.65672	1.07372	4.65672	1.07372	2.86522	-2.11666	3.77256	-0.561067	0.574752	0.929553	Not DEG
lnc-GPRC5D-3:1	lnc-GPRC5D-3	155.535	141.731	155.535	141.731	148.633	-0.134084	0.610218	-0.219731	0.826081	0.972903	Not DEG
lnc-NAT9-1:1	lnc-NAT9-1	105.242	22.548	105.242	22.548	63.895	-2.22262	1.49031	-1.49138	0.13586	0.926115	Not DEG
lnc-NAT9-1:3	lnc-NAT9-1	3.72538	6.4423	3.72538	6.4423	5.08384	0.790189	2.80132	0.282077	0.777884	0.955114	Not DEG
lnc-SEMA4B-3:1	lnc-SEMA4B-3	6.51941	9.66344	6.51941	9.66344	8.09143	0.567799	2.26635	0.250535	0.802174	0.966493	Not DEG
lnc-KCNS3-4:1	lnc-KCNS3-4	0	4.29486	0	4.29486	2.14743	4.6477	5.9779	0.777481	0.436875	0.926115	Not DEG
lnc-SKIL-4:1	lnc-SKIL-4	728.312	813.877	728.312	813.877	771.094	0.160255	0.394076	0.40666	0.684258	0.935691	Not DEG
lnc-DUOXA1-2:1	lnc-DUOXA1-2	109.899	31.1378	109.899	31.1378	70.5182	-1.81943	1.32417	-1.37401	0.169438	0.926115	Not DEG
lnc-MID1IP1-3:1	lnc-MID1IP1-3	1.86269	0	1.86269	0	0.931345	-3.23733	6.22366	-0.520164	0.602949	0.929553	Not DEG
lnc-RRM2-3:1	lnc-RRM2-3	853.112	760.191	853.112	760.191	806.651	-0.166372	0.392348	-0.424043	0.671534	0.935691	Not DEG
lnc-HPS4-8:3	lnc-HPS4-8	124.8	124.551	124.8	124.551	124.676	-0.00288164	0.639822	-0.00450381	0.996406	0.998258	Not DEG
lnc-SPO11-1:7	lnc-SPO11-1	0	4.29486	0	4.29486	2.14743	4.6477	5.9779	0.777481	0.436875	0.926115	Not DEG
lnc-RRM2-3:2	lnc-RRM2-3	11.1761	18.2532	11.1761	18.2532	14.7147	0.707729	1.70275	0.415639	0.677674	0.935691	Not DEG
PINK1-AS:2	PINK1-AS	2.79403	3.22115	2.79403	3.22115	3.00759	0.205231	3.28931	0.0623934	0.95025	0.98682	Not DEG
PINK1-AS:1	PINK1-AS	2492.28	2179.64	2492.28	2179.64	2335.96	-0.193373	0.351819	-0.549636	0.582569	0.929553	Not DEG
BIRC6-AS1:1	BIRC6-AS1	59.6061	166.426	59.6061	166.426	113.016	1.48135	1.10553	1.33995	0.180262	0.926115	Not DEG
lnc-BSPRY-1:1	lnc-BSPRY-1	4.65672	4.29486	4.65672	4.29486	4.47579	-0.116693	2.87988	-0.0405201	0.967678	0.987442	Not DEG
lnc-DUSP14-8:4	lnc-DUSP14-8	58.6747	91.2659	58.6747	91.2659	74.9703	0.637338	0.88386	0.721085	0.470857	0.926115	Not DEG
lnc-PAPD5-1:1	lnc-PAPD5-1	299.893	178.237	299.893	178.237	239.065	-0.75065	0.713394	-1.05222	0.292697	0.926115	Not DEG
lnc-AKT1-1:19	lnc-AKT1-1	0	16.1057	0	16.1057	8.05287	6.55463	4.80397	1.36442	0.172435	0.926115	Not DEG
lnc-AKT1-1:18	lnc-AKT1-1	9.31345	0	9.31345	0	4.65672	-5.5592	5.29446	-1.05	0.293717	0.926115	Not DEG
lnc-AKT1-1:17	lnc-AKT1-1	11.1761	0	11.1761	0	5.58807	-5.82224	5.11686	-1.13785	0.255181	0.926115	Not DEG
lnc-AKT1-1:15	lnc-AKT1-1	0.931345	0	0.931345	0	0.465672	-2.23738	6.50251	-0.344079	0.730787	0.935691	Not DEG
lnc-AKT1-1:14	lnc-AKT1-1	106.173	47.2435	106.173	47.2435	76.7084	-1.16823	1.06574	-1.09616	0.273007	0.926115	Not DEG
lnc-AKT1-1:12	lnc-AKT1-1	8.3821	1.07372	8.3821	1.07372	4.72791	-2.96465	3.57038	-0.830344	0.406344	0.926115	Not DEG
lnc-ZNF280D-1:1	lnc-ZNF280D-1	0	7.51601	0	7.51601	3.75801	5.45506	5.54407	0.983946	0.325142	0.926115	Not DEG
lnc-DTNBP1-10:3	lnc-DTNBP1-10	1.86269	0	1.86269	0	0.931345	-3.23733	6.22366	-0.520164	0.602949	0.929553	Not DEG
lnc-IL11RA-1:14	lnc-IL11RA-1	5.58807	3.22115	5.58807	3.22115	4.40461	-0.794757	2.96469	-0.268074	0.788642	0.961604	Not DEG
PLCB2-AS1:1	PLCB2-AS1	13.0388	7.51601	13.0388	7.51601	10.2774	-0.794764	2.06014	-0.385782	0.699658	0.935691	Not DEG
lnc-FAM200B-3:1	lnc-FAM200B-3	25.1463	13.9583	25.1463	13.9583	19.5523	-0.849216	1.51818	-0.559366	0.575912	0.929553	Not DEG
lnc-ANGPTL2-7:1	lnc-ANGPTL2-7	3.72538	8.58973	3.72538	8.58973	6.15755	1.20522	2.67633	0.450326	0.652475	0.935691	Not DEG
lnc-ARL4A-6:1	lnc-ARL4A-6	0	2.14743	0	2.14743	1.07372	3.64772	6.26091	0.582619	0.56015	0.928967	Not DEG
lnc-CRHR2-3:1	lnc-CRHR2-3	240.287	395.128	240.287	395.128	317.707	0.717561	0.66642	1.07674	0.281597	0.926115	Not DEG
lnc-CRHR2-3:2	lnc-CRHR2-3	1.86269	2.14743	1.86269	2.14743	2.00506	0.205228	3.67757	0.0558055	0.955497	0.98682	Not DEG
lnc-ZFC3H1-11:1	lnc-ZFC3H1-11	83.821	60.1281	83.821	60.1281	71.9746	-0.47927	0.849818	-0.563968	0.572776	0.929553	Not DEG
lnc-ZFC3H1-11:2	lnc-ZFC3H1-11	106.173	128.846	106.173	128.846	117.51	0.279227	0.683465	0.408546	0.682873	0.935691	Not DEG
lnc-RARA-1:4	lnc-RARA-1	179.75	0	179.75	0	89.8748	-9.82932	6.76726	-1.45248	0.146368	0.926115	Not DEG
lnc-RARA-1:2	lnc-RARA-1	8.3821	0	8.3821	0	4.19105	-5.4072	5.39353	-1.00253	0.316086	0.926115	Not DEG
lnc-RARA-1:3	lnc-RARA-1	841.936	813.877	841.936	813.877	827.906	-0.0488991	0.371122	-0.13176	0.895174	0.98682	Not DEG
lnc-RARA-1:1	lnc-RARA-1	30.7344	6.4423	30.7344	6.4423	18.5883	-2.25419	2.00601	-1.12371	0.261134	0.926115	Not DEG
lnc-ZNF736-7:1	lnc-ZNF736-7	3.72538	5.36858	3.72538	5.36858	4.54698	0.527157	2.88627	0.182643	0.855078	0.979688	Not DEG
lnc-RABEP2-2:1	lnc-RABEP2-2	178.818	143.878	178.818	143.878	161.348	-0.313647	0.627978	-0.499455	0.617459	0.935691	Not DEG
lnc-RABEP2-2:2	lnc-RABEP2-2	271.021	141.731	271.021	141.731	206.376	-0.935253	0.804083	-1.16313	0.244777	0.926115	Not DEG
lnc-TRIM74-1:5	lnc-TRIM74-1	188.132	90.1922	188.132	90.1922	139.162	-1.06066	0.912223	-1.16273	0.244941	0.926115	Not DEG
lnc-TRIM74-1:4	lnc-TRIM74-1	112.693	36.5063	112.693	36.5063	74.5995	-1.62617	1.24128	-1.31008	0.19017	0.926115	Not DEG
lnc-MAPKAP1-1:6	lnc-MAPKAP1-1	12.1075	0	12.1075	0	6.05374	-5.93772	5.03736	-1.17874	0.238503	0.926115	Not DEG
lnc-TRIM74-1:3	lnc-TRIM74-1	3804.54	3185.72	3804.54	3185.72	3495.13	-0.256105	0.36459	-0.702447	0.482401	0.926115	Not DEG
lnc-TRIM74-1:2	lnc-TRIM74-1	220.729	166.426	220.729	166.426	193.577	-0.407392	0.622057	-0.654912	0.512525	0.927809	Not DEG
lnc-FGF9-8:1	lnc-FGF9-8	35.3911	48.3172	35.3911	48.3172	41.8542	0.449153	1.01681	0.441728	0.658686	0.935691	Not DEG
lnc-RBM11-2:14	lnc-RBM11-2	4.65672	6.4423	4.65672	6.4423	5.54951	0.468264	2.66668	0.175598	0.86061	0.979688	Not DEG
lnc-RBM11-2:11	lnc-RBM11-2	1301.09	20.4006	1301.09	20.4006	660.745	-5.99481	3.67861	-1.62964	0.103178	0.926115	Not DEG
lnc-MAPKAP1-1:2	lnc-MAPKAP1-1	12.1075	0	12.1075	0	6.05374	-5.93772	5.03736	-1.17874	0.238503	0.926115	Not DEG
lnc-ZNF141-2:3	lnc-ZNF141-2	8.3821	0	8.3821	0	4.19105	-5.4072	5.39353	-1.00253	0.316086	0.926115	Not DEG
lnc-ADAM22-2:22	lnc-ADAM22-2	0	19.3269	0	19.3269	9.66344	6.81767	4.63447	1.47108	0.14127	0.926115	Not DEG
lnc-TMEM202-2:2	lnc-TMEM202-2	400.478	400.496	400.478	400.496	400.487	6.49395e-05	0.439208	0.000147856	0.999882	0.999923	Not DEG
ATP13A4-AS1:4	ATP13A4-AS1	0	2.14743	0	2.14743	1.07372	3.64772	6.26091	0.582619	0.56015	0.928967	Not DEG
lnc-WNT8A-5:2	lnc-WNT8A-5	4.65672	16.1057	4.65672	16.1057	10.3812	1.79018	2.30558	0.776458	0.437479	0.926115	Not DEG
lnc-AMOT-3:1	lnc-AMOT-3	4.65672	0	4.65672	0	2.32836	-4.55921	5.87111	-0.776549	0.437425	0.926115	Not DEG
lnc-GUSB-7:4	lnc-GUSB-7	31.6657	52.6121	31.6657	52.6121	42.1389	0.732474	1.08634	0.67426	0.500146	0.927809	Not DEG
LIX1-AS1:2	LIX1-AS1	193.72	208.301	193.72	208.301	201.01	0.104699	0.548162	0.191001	0.848525	0.979688	Not DEG
lnc-SELENOT-4:1	lnc-SELENOT-4	14.9015	1.07372	14.9015	1.07372	7.98762	-3.79471	3.33947	-1.13632	0.255821	0.926115	Not DEG
LIX1-AS1:7	LIX1-AS1	27.009	52.6121	27.009	52.6121	39.8105	0.961956	1.17837	0.816342	0.414304	0.926115	Not DEG
LIX1-AS1:4	LIX1-AS1	25.1463	91.2659	25.1463	91.2659	58.2061	1.85973	1.3826	1.34509	0.178596	0.926115	Not DEG
LIX1-AS1:5	LIX1-AS1	571.846	604.502	571.846	604.502	588.174	0.0801221	0.402637	0.198993	0.842268	0.978387	Not DEG
lnc-BLK-2:1	lnc-BLK-2	141.564	26.8429	141.564	26.8429	84.2037	-2.39883	1.48913	-1.6109	0.107201	0.926115	Not DEG
LIX1-AS1:9	LIX1-AS1	123.869	177.163	123.869	177.163	150.516	0.516266	0.699583	0.737963	0.460537	0.926115	Not DEG
lnc-CRB2-4:1	lnc-CRB2-4	28.8717	22.548	28.8717	22.548	25.7099	-0.35665	1.23755	-0.28819	0.773201	0.952928	Not DEG
lnc-FRAT1-7:1	lnc-FRAT1-7	52.1553	37.5801	52.1553	37.5801	44.8677	-0.472844	0.997248	-0.474148	0.635394	0.935691	Not DEG
LINC01124:5	LINC01124	65.1941	38.6538	65.1941	38.6538	51.924	-0.754129	1.02435	-0.736202	0.461608	0.926115	Not DEG
LINC01124:4	LINC01124	27.9403	0	27.9403	0	13.9702	-7.14419	4.29207	-1.66451	0.0960109	0.926115	Not DEG
LINC01124:7	LINC01124	40.0478	38.6538	40.0478	38.6538	39.3508	-0.051112	0.994029	-0.051419	0.958992	0.98682	Not DEG
LINC01124:3	LINC01124	43.7732	0	43.7732	0	21.8866	-7.7919	4.03395	-1.93158	0.0534115	0.926115	Not DEG
LINC01124:2	LINC01124	69.8509	76.2338	69.8509	76.2338	73.0424	0.126155	0.780257	0.161684	0.871555	0.983489	Not DEG
LINC01124:9	LINC01124	0.931345	0	0.931345	0	0.465672	-2.23738	6.50251	-0.344079	0.730787	0.935691	Not DEG
lnc-PEAK1-2:1	lnc-PEAK1-2	58.6747	31.1378	58.6747	31.1378	44.9062	-0.914069	1.12288	-0.814038	0.415623	0.926115	Not DEG
lnc-LEMD3-2:1	lnc-LEMD3-2	0	2.14743	0	2.14743	1.07372	3.64772	6.26091	0.582619	0.56015	0.928967	Not DEG
lnc-ADD3-4:1	lnc-ADD3-4	25.1463	18.2532	25.1463	18.2532	21.6997	-0.462194	1.36248	-0.339231	0.734436	0.937733	Not DEG
lnc-FAM98B-3:1	lnc-FAM98B-3	0	13.9583	0	13.9583	6.97915	6.34817	4.94468	1.28384	0.199199	0.926115	Not DEG
lnc-CEMP1-5:1	lnc-CEMP1-5	541.111	439.15	541.111	439.15	490.131	-0.301211	0.47126	-0.639161	0.522718	0.927809	Not DEG
lnc-BAG1-2:2	lnc-BAG1-2	0.931345	2.14743	0.931345	2.14743	1.53939	1.2052	4.0584	0.296966	0.766493	0.947639	Not DEG
lnc-BAG1-2:3	lnc-BAG1-2	0.931345	1.07372	0.931345	1.07372	1.00253	0.20522	4.30046	0.0477206	0.961939	0.98682	Not DEG
lnc-BAG1-2:7	lnc-BAG1-2	0	1.07372	0	1.07372	0.536858	2.64775	6.46656	0.409453	0.682207	0.935691	Not DEG
lnc-BAG1-2:4	lnc-BAG1-2	20.4896	52.6121	20.4896	52.6121	36.5508	1.3605	1.34584	1.0109	0.312067	0.926115	Not DEG
lnc-LRP5L-4:18	lnc-LRP5L-4	0	17.1795	0	17.1795	8.58973	6.64774	4.74299	1.40159	0.161037	0.926115	Not DEG
lnc-MFSD7-1:2	lnc-MFSD7-1	23.2836	30.0641	23.2836	30.0641	26.6738	0.368727	1.21573	0.303296	0.761664	0.947639	Not DEG
lnc-CCDC126-4:1	lnc-CCDC126-4	9.31345	21.4743	9.31345	21.4743	15.3939	1.20523	1.78848	0.673885	0.500384	0.927809	Not DEG
LINC01341:1	LINC01341	272.884	198.637	272.884	198.637	235.761	-0.458149	0.608206	-0.753279	0.451282	0.926115	Not DEG
lnc-NKX6-1-5:3	lnc-NKX6-1-5	0.931345	0	0.931345	0	0.465672	-2.23738	6.50251	-0.344079	0.730787	0.935691	Not DEG
lnc-MITD1-2:1	lnc-MITD1-2	38.1851	55.8332	38.1851	55.8332	47.0092	0.548115	0.996641	0.549962	0.582345	0.929553	Not DEG
lnc-PPP4R3CP-9:1	lnc-PPP4R3CP-9	0	34.3589	0	34.3589	17.1795	7.64776	4.20362	1.81932	0.0688619	0.926115	Not DEG
lnc-VSIG10-4:1	lnc-VSIG10-4	439.595	271.65	439.595	271.65	355.622	-0.694422	0.64594	-1.07506	0.28235	0.926115	Not DEG
lnc-BRI3-1:4	lnc-BRI3-1	2.79403	70.8653	2.79403	70.8653	36.8296	4.66463	2.44399	1.90861	0.0563118	0.926115	Not DEG
lnc-UGDH-1:1	lnc-UGDH-1	40.9792	56.907	40.9792	56.907	48.9431	0.473716	0.964587	0.491107	0.62335	0.935691	Not DEG
LINC00839:18	LINC00839	683.607	756.97	683.607	756.97	720.288	0.147069	0.396347	0.371061	0.710592	0.935691	Not DEG
lnc-NRSN2-2:1	lnc-NRSN2-2	0	3.22115	0	3.22115	1.61057	4.23267	6.13384	0.690052	0.490161	0.926115	Not DEG
ELF3-AS1:2	ELF3-AS1	47.4986	30.0641	47.4986	30.0641	38.7813	-0.659841	1.09998	-0.599866	0.548596	0.928967	Not DEG
ELF3-AS1:3	ELF3-AS1	23.2836	8.58973	23.2836	8.58973	15.9367	-1.43862	1.83902	-0.782274	0.434054	0.926115	Not DEG
lnc-NOP58-3:1	lnc-NOP58-3	18.6269	11.8109	18.6269	11.8109	15.2189	-0.657264	1.66878	-0.393859	0.693685	0.935691	Not DEG
lnc-HIPK2-1:1	lnc-HIPK2-1	2490.42	2736.9	2490.42	2736.9	2613.66	0.136158	0.333489	0.408282	0.683067	0.935691	Not DEG
lnc-DNAH9-3:1	lnc-DNAH9-3	2.79403	15.032	2.79403	15.032	8.91303	2.42761	2.66191	0.911981	0.361779	0.926115	Not DEG
lnc-MSX1-2:5	lnc-MSX1-2	71.7136	136.362	71.7136	136.362	104.038	0.927125	0.91275	1.01575	0.309749	0.926115	Not DEG
lnc-MSX1-2:2	lnc-MSX1-2	3.72538	21.4743	3.72538	21.4743	12.5999	2.52714	2.38165	1.06109	0.28865	0.926115	Not DEG
lnc-MSX1-2:3	lnc-MSX1-2	0	3.22115	0	3.22115	1.61057	4.23267	6.13384	0.690052	0.490161	0.926115	Not DEG
lnc-CYR61-3:3	lnc-CYR61-3	0	49.3909	0	49.3909	24.6955	8.17132	4.02562	2.02983	0.0423738	0.926115	Up
lnc-CYR61-3:4	lnc-CYR61-3	9.31345	32.2115	9.31345	32.2115	20.7625	1.79019	1.76729	1.01296	0.31108	0.926115	Not DEG
lnc-CYR61-3:5	lnc-CYR61-3	0	4.29486	0	4.29486	2.14743	4.6477	5.9779	0.777481	0.436875	0.926115	Not DEG
lnc-CYR61-3:6	lnc-CYR61-3	115.487	93.4133	115.487	93.4133	104.45	-0.306026	0.715981	-0.427422	0.669072	0.935691	Not DEG
lnc-RD3-1:6	lnc-RD3-1	4.65672	10.7372	4.65672	10.7372	7.69694	1.20522	2.4393	0.494087	0.621245	0.935691	Not DEG
lnc-RD3-1:1	lnc-RD3-1	40.0478	59.0544	40.0478	59.0544	49.5511	0.560322	0.98167	0.570785	0.568146	0.929553	Not DEG
lnc-RD3-1:2	lnc-RD3-1	1370.01	2307.42	1370.01	2307.42	1838.71	0.752095	0.572581	1.31352	0.189009	0.926115	Not DEG
lnc-KCNT1-1:7	lnc-KCNT1-1	4.65672	117.035	4.65672	117.035	60.8459	4.65146	2.25235	2.06516	0.0389075	0.926115	Up
lnc-DFNB59-2:9	lnc-DFNB59-2	4.65672	9.66344	4.65672	9.66344	7.16008	1.05322	2.48152	0.424427	0.671254	0.935691	Not DEG
lnc-KCNT1-1:2	lnc-KCNT1-1	120.143	4.29486	120.143	4.29486	62.2192	-4.80596	2.30086	-2.08876	0.0367291	0.926115	Down
lnc-FEZF2-6:1	lnc-FEZF2-6	21.4209	27.9166	21.4209	27.9166	24.6688	0.382106	1.26443	0.302197	0.762502	0.947639	Not DEG
lnc-KCNT1-1:1	lnc-KCNT1-1	0	5.36858	0	5.36858	2.68429	4.96963	5.8231	0.853433	0.393419	0.926115	Not DEG
lnc-DFNB59-2:3	lnc-DFNB59-2	40.0478	40.8012	40.0478	40.8012	40.4245	0.0268904	0.981897	0.0273862	0.978152	0.992355	Not DEG
lnc-DFNB59-2:2	lnc-DFNB59-2	42.8419	46.1698	42.8419	46.1698	44.5058	0.10793	0.945446	0.114158	0.909113	0.98682	Not DEG
lnc-DFNB59-2:7	lnc-DFNB59-2	0.931345	6.4423	0.931345	6.4423	3.68682	2.79015	3.72832	0.748366	0.454239	0.926115	Not DEG
lnc-DFNB59-2:6	lnc-DFNB59-2	0.931345	1.07372	0.931345	1.07372	1.00253	0.20522	4.30046	0.0477206	0.961939	0.98682	Not DEG
lnc-DFNB59-2:4	lnc-DFNB59-2	0	22.548	0	22.548	11.274	7.04006	4.50226	1.56367	0.117895	0.926115	Not DEG
lnc-LRP5L-2:12	lnc-LRP5L-2	12.1075	77.3076	12.1075	77.3076	44.7075	2.67471	1.7393	1.5378	0.124096	0.926115	Not DEG
lnc-CCDC18-2:1	lnc-CCDC18-2	47.4986	107.372	47.4986	107.372	77.4351	1.17666	1.06527	1.10456	0.269351	0.926115	Not DEG
lnc-ERVW-1-1:1	lnc-ERVW-1-1	79.1643	53.6858	79.1643	53.6858	66.4251	-0.560307	0.893936	-0.626786	0.530799	0.927809	Not DEG
LINC01184:51	LINC01184	44.7046	8.58973	44.7046	8.58973	26.6471	-2.37972	1.84325	-1.29104	0.196689	0.926115	Not DEG
lnc-AKR1A1-3:1	lnc-AKR1A1-3	411.654	348.958	411.654	348.958	380.306	-0.23838	0.479548	-0.497094	0.619123	0.935691	Not DEG
lnc-WDR62-2:3	lnc-WDR62-2	58.6747	38.6538	58.6747	38.6538	48.6643	-0.602126	1.00078	-0.601655	0.547404	0.928967	Not DEG
lnc-RPS24-8:1	lnc-RPS24-8	51.224	37.5801	51.224	37.5801	44.402	-0.446848	0.995395	-0.448915	0.653493	0.935691	Not DEG
lnc-SIK2-1:1	lnc-SIK2-1	241.218	213.67	241.218	213.67	227.444	-0.174957	0.537043	-0.325779	0.744592	0.944042	Not DEG
lnc-FOXM1-2:2	lnc-FOXM1-2	7.45076	0	7.45076	0	3.72538	-5.23727	5.50054	-0.952138	0.341027	0.926115	Not DEG
lnc-FOXM1-2:5	lnc-FOXM1-2	7.45076	5.36858	7.45076	5.36858	6.40967	-0.472835	2.51487	-0.188016	0.850864	0.979688	Not DEG
lnc-NDC80-4:1	lnc-NDC80-4	49.3613	51.5384	49.3613	51.5384	50.4498	0.0622694	0.896039	0.069494	0.944596	0.98682	Not DEG
lnc-NPY5R-10:1	lnc-NPY5R-10	39.1165	18.2532	39.1165	18.2532	28.6848	-1.09962	1.36382	-0.80628	0.420081	0.926115	Not DEG
lnc-KLHL32-4:28	lnc-KLHL32-4	3.72538	0	3.72538	0	1.86269	-4.23729	6.00585	-0.705527	0.480482	0.926115	Not DEG
LINC01162:6	LINC01162	0	1.07372	0	1.07372	0.536858	2.64775	6.46656	0.409453	0.682207	0.935691	Not DEG
LINC01162:5	LINC01162	2.79403	5.36858	2.79403	5.36858	4.08131	0.942189	3.05761	0.308146	0.757972	0.947639	Not DEG
LINC01162:4	LINC01162	134.114	277.019	134.114	277.019	205.566	1.04653	0.847126	1.23539	0.216686	0.926115	Not DEG
LINC01162:3	LINC01162	3.72538	16.1057	3.72538	16.1057	9.91556	2.11211	2.45272	0.861128	0.389168	0.926115	Not DEG
LINC01162:9	LINC01162	0.931345	1.07372	0.931345	1.07372	1.00253	0.20522	4.30046	0.0477206	0.961939	0.98682	Not DEG
lnc-CPM-8:2	lnc-CPM-8	15.8329	12.8846	15.8329	12.8846	14.3587	-0.297269	1.66647	-0.178383	0.858422	0.979688	Not DEG
lnc-EGFR-4:7	lnc-EGFR-4	22.3523	11.8109	22.3523	11.8109	17.0816	-0.920298	1.63562	-0.562661	0.573666	0.929553	Not DEG
VASH1-AS1:10	VASH1-AS1	7.45076	15.032	7.45076	15.032	11.2414	1.01258	2.01262	0.503116	0.614883	0.935369	Not DEG
LINC01929:4	LINC01929	7.45076	0	7.45076	0	3.72538	-5.23727	5.50054	-0.952138	0.341027	0.926115	Not DEG
LINC01929:5	LINC01929	0.931345	3.22115	0.931345	3.22115	2.07625	1.79016	3.94391	0.453905	0.649898	0.935691	Not DEG
lnc-MAX-4:1	lnc-MAX-4	22.3523	16.1057	22.3523	16.1057	19.229	-0.472841	1.45	-0.326098	0.74435	0.943822	Not DEG
lnc-GSDMC-11:9	lnc-GSDMC-11	0	4.29486	0	4.29486	2.14743	4.6477	5.9779	0.777481	0.436875	0.926115	Not DEG
lnc-GSDMC-11:6	lnc-GSDMC-11	0	11.8109	0	11.8109	5.90544	6.10715	5.11157	1.19477	0.232177	0.926115	Not DEG
lnc-SPATA5-5:1	lnc-SPATA5-5	45.6359	57.9807	45.6359	57.9807	51.8083	0.345405	0.91821	0.376172	0.706789	0.935691	Not DEG
lnc-MAP1LC3B-8:1	lnc-MAP1LC3B-8	30.7344	35.4326	30.7344	35.4326	33.0835	0.205228	1.08207	0.189663	0.849573	0.979688	Not DEG
lnc-SOCS2-10:1	lnc-SOCS2-10	32.5971	40.8012	32.5971	40.8012	36.6991	0.323872	1.0487	0.308831	0.75745	0.947639	Not DEG
lnc-AATK-6:1	lnc-AATK-6	208.621	193.269	208.621	193.269	200.945	-0.110276	0.549014	-0.200861	0.840807	0.978387	Not DEG
lnc-FAM60A-3:1	lnc-FAM60A-3	217.935	100.929	217.935	100.929	159.432	-1.11055	0.909592	-1.22093	0.222113	0.926115	Not DEG
lnc-COQ4-2:1	lnc-COQ4-2	95.9285	200.785	95.9285	200.785	148.357	1.06562	0.903123	1.17993	0.238029	0.926115	Not DEG
GAS5:81	GAS5	2.79403	1.07372	2.79403	1.07372	1.93388	-1.37971	3.92205	-0.351782	0.725002	0.935691	Not DEG
GAS5:80	GAS5	1.86269	1.07372	1.86269	1.07372	1.4682	-0.794755	4.03989	-0.196727	0.844041	0.978387	Not DEG
GAS5:83	GAS5	12.1075	12.8846	12.1075	12.8846	12.496	0.0897533	1.78166	0.0503761	0.959823	0.98682	Not DEG
GAS5:82	GAS5	0.931345	1.07372	0.931345	1.07372	1.00253	0.20522	4.30046	0.0477206	0.961939	0.98682	Not DEG
STXBP5-AS1:6	STXBP5-AS1	12.1075	31.1378	12.1075	31.1378	21.6226	1.36277	1.59906	0.852232	0.394085	0.926115	Not DEG
lnc-TOMM20-2:3	lnc-TOMM20-2	0	17.1795	0	17.1795	8.58973	6.64774	4.74299	1.40159	0.161037	0.926115	Not DEG
lnc-ZBTB41-1:3	lnc-ZBTB41-1	87.5464	70.8653	87.5464	70.8653	79.2058	-0.304967	0.783739	-0.389118	0.697189	0.935691	Not DEG
SRP14-AS1:31	SRP14-AS1	158.329	59.0544	158.329	59.0544	108.692	-1.4228	1.09157	-1.30345	0.192421	0.926115	Not DEG
UXT-AS1:7	UXT-AS1	10.2448	12.8846	10.2448	12.8846	11.5647	0.330761	1.8705	0.17683	0.859642	0.979688	Not DEG
lnc-MYOM2-3:1	lnc-MYOM2-3	0	2.14743	0	2.14743	1.07372	3.64772	6.26091	0.582619	0.56015	0.928967	Not DEG
lnc-S100G-1:2	lnc-S100G-1	49.3613	27.9166	49.3613	27.9166	38.6389	-0.822251	1.14827	-0.716078	0.473943	0.926115	Not DEG
lnc-S100G-1:4	lnc-S100G-1	41.9105	81.6024	41.9105	81.6024	61.7565	0.961301	1.04167	0.922845	0.356088	0.926115	Not DEG
lnc-S100G-1:7	lnc-S100G-1	5.58807	7.51601	5.58807	7.51601	6.55204	0.427623	2.48124	0.172343	0.863168	0.979688	Not DEG
lnc-KCNJ13-1:1	lnc-KCNJ13-1	113.624	127.772	113.624	127.772	120.698	0.169307	0.658655	0.257049	0.797141	0.964047	Not DEG
lnc-APBB1IP-1:12	lnc-APBB1IP-1	240.287	118.109	240.287	118.109	179.198	-1.02464	0.858816	-1.19308	0.232837	0.926115	Not DEG
lnc-USH2A-1:1	lnc-USH2A-1	39.1165	31.1378	39.1165	31.1378	35.1271	-0.329108	1.0706	-0.307405	0.758535	0.947639	Not DEG
lnc-MPLKIP-4:1	lnc-MPLKIP-4	2.79403	41.8749	2.79403	41.8749	22.3345	3.90565	2.45204	1.59281	0.111202	0.926115	Not DEG
lnc-EIPR1-10:1	lnc-EIPR1-10	1.86269	0	1.86269	0	0.931345	-3.23733	6.22366	-0.520164	0.602949	0.929553	Not DEG
lnc-PPP1R3C-4:1	lnc-PPP1R3C-4	15.8329	12.8846	15.8329	12.8846	14.3587	-0.297269	1.66647	-0.178383	0.858422	0.979688	Not DEG
lnc-ASH2L-1:1	lnc-ASH2L-1	611.894	426.265	611.894	426.265	519.079	-0.521528	0.544659	-0.95753	0.3383	0.926115	Not DEG
lnc-SRGAP3-5:1	lnc-SRGAP3-5	2381.45	1643.86	2381.45	1643.86	2012.65	-0.534751	0.482835	-1.10752	0.268067	0.926115	Not DEG
lnc-CDC42EP1-1:2	lnc-CDC42EP1-1	4.65672	2.14743	4.65672	2.14743	3.40208	-1.11668	3.29492	-0.338909	0.734678	0.937733	Not DEG
lnc-NBPF3-11:2	lnc-NBPF3-11	187.2	140.657	187.2	140.657	163.929	-0.412402	0.652377	-0.632153	0.527287	0.927809	Not DEG
LINC01358:2	LINC01358	14.9015	0	14.9015	0	7.45076	-6.23729	4.83122	-1.29104	0.196691	0.926115	Not DEG
lnc-BAZ2B-1:11	lnc-BAZ2B-1	33.5284	18.2532	33.5284	18.2532	25.8908	-0.877231	1.34948	-0.650053	0.515658	0.927809	Not DEG
lnc-PLGLB1-4:1	lnc-PLGLB1-4	8.3821	18.2532	8.3821	18.2532	13.3176	1.12276	1.88602	0.595308	0.551638	0.928967	Not DEG
lnc-ALB-8:1	lnc-ALB-8	53.0867	60.1281	53.0867	60.1281	56.6074	0.179692	0.864095	0.207954	0.835265	0.978261	Not DEG
ELFN1-AS1:6	ELFN1-AS1	320.383	427.339	320.383	427.339	373.861	0.415586	0.536225	0.775022	0.438326	0.926115	Not DEG
ELFN1-AS1:5	ELFN1-AS1	5.58807	16.1057	5.58807	16.1057	10.8469	1.52715	2.1842	0.699183	0.484438	0.926115	Not DEG
ELFN1-AS1:2	ELFN1-AS1	3.72538	3.22115	3.72538	3.22115	3.47326	-0.209801	3.14804	-0.0666451	0.946864	0.98682	Not DEG
lnc-COA6-6:3	lnc-COA6-6	0	2.14743	0	2.14743	1.07372	3.64772	6.26091	0.582619	0.56015	0.928967	Not DEG
lnc-COA6-6:6	lnc-COA6-6	0	5.36858	0	5.36858	2.68429	4.96963	5.8231	0.853433	0.393419	0.926115	Not DEG
lnc-ABHD6-3:1	lnc-ABHD6-3	0	2.14743	0	2.14743	1.07372	3.64772	6.26091	0.582619	0.56015	0.928967	Not DEG
lnc-COA6-6:4	lnc-COA6-6	5.58807	0	5.58807	0	2.79403	-4.82224	5.73983	-0.840136	0.400832	0.926115	Not DEG
lnc-FOXO6-2:13	lnc-FOXO6-2	13.9702	0	13.9702	0	6.98509	-6.14418	4.8949	-1.25522	0.209399	0.926115	Not DEG
lnc-TSSK3-5:1	lnc-TSSK3-5	77.3016	26.8429	77.3016	26.8429	52.0723	-1.52595	1.29357	-1.17965	0.238141	0.926115	Not DEG
lnc-FOXO6-2:11	lnc-FOXO6-2	11.1761	0	11.1761	0	5.58807	-5.82224	5.11686	-1.13785	0.255181	0.926115	Not DEG
lnc-FOXO6-2:16	lnc-FOXO6-2	0	4.29486	0	4.29486	2.14743	4.6477	5.9779	0.777481	0.436875	0.926115	Not DEG
lnc-FOXO6-2:14	lnc-FOXO6-2	173.23	117.035	173.23	117.035	145.133	-0.565747	0.723256	-0.782222	0.434084	0.926115	Not DEG
lnc-IL4R-2:12	lnc-IL4R-2	1.86269	13.9583	1.86269	13.9583	7.9105	2.90564	2.95258	0.984105	0.325064	0.926115	Not DEG
lnc-IL4R-2:13	lnc-IL4R-2	59.6061	98.7819	59.6061	98.7819	79.194	0.728789	0.900254	0.809537	0.418206	0.926115	Not DEG
lnc-DUSP1-4:9	lnc-DUSP1-4	0	1.07372	0	1.07372	0.536858	2.64775	6.46656	0.409453	0.682207	0.935691	Not DEG
lnc-DUSP1-4:8	lnc-DUSP1-4	0	27.9166	0	27.9166	13.9583	7.34819	4.33851	1.69371	0.0903197	0.926115	Not DEG
lnc-IL4R-2:16	lnc-IL4R-2	0	16.1057	0	16.1057	8.05287	6.55463	4.80397	1.36442	0.172435	0.926115	Not DEG
lnc-IL4R-2:17	lnc-IL4R-2	0.931345	1.07372	0.931345	1.07372	1.00253	0.20522	4.30046	0.0477206	0.961939	0.98682	Not DEG
lnc-IL4R-2:14	lnc-IL4R-2	29.803	38.6538	29.803	38.6538	34.2284	0.375153	1.08824	0.344734	0.730294	0.935691	Not DEG
lnc-IL4R-2:15	lnc-IL4R-2	57.7434	22.548	57.7434	22.548	40.1457	-1.35665	1.3137	-1.03269	0.301747	0.926115	Not DEG
lnc-DUSP1-4:1	lnc-DUSP1-4	0.931345	0	0.931345	0	0.465672	-2.23738	6.50251	-0.344079	0.730787	0.935691	Not DEG
lnc-DUSP1-4:6	lnc-DUSP1-4	3.72538	2.14743	3.72538	2.14743	2.93641	-0.794755	3.38118	-0.235052	0.814168	0.969043	Not DEG
lnc-SEC31B-2:1	lnc-SEC31B-2	5.58807	0	5.58807	0	2.79403	-4.82224	5.73983	-0.840136	0.400832	0.926115	Not DEG
lnc-C12orf66-1:1	lnc-C12orf66-1	1.86269	0	1.86269	0	0.931345	-3.23733	6.22366	-0.520164	0.602949	0.929553	Not DEG
GABPB1-AS1:16	GABPB1-AS1	434.938	604.502	434.938	604.502	519.72	0.474939	0.526706	0.901714	0.367209	0.926115	Not DEG
GABPB1-AS1:10	GABPB1-AS1	13.0388	0	13.0388	0	6.51941	-6.04464	4.96332	-1.21786	0.223277	0.926115	Not DEG
lnc-SFRP4-3:1	lnc-SFRP4-3	3.72538	9.66344	3.72538	9.66344	6.69441	1.37515	2.62854	0.52316	0.600863	0.929553	Not DEG
GABPB1-AS1:19	GABPB1-AS1	1095.26	1518.23	1095.26	1518.23	1306.75	0.47112	0.47071	1.00087	0.316889	0.926115	Not DEG
GABPB1-AS1:18	GABPB1-AS1	1.86269	1.07372	1.86269	1.07372	1.4682	-0.794755	4.03989	-0.196727	0.844041	0.978387	Not DEG
lnc-BAZ1A-4:20	lnc-BAZ1A-4	0	9.66344	0	9.66344	4.83172	5.81764	5.30915	1.09578	0.273177	0.926115	Not DEG
LINC02212:8	LINC02212	0.931345	1.07372	0.931345	1.07372	1.00253	0.20522	4.30046	0.0477206	0.961939	0.98682	Not DEG
lnc-TMEM88B-3:10	lnc-TMEM88B-3	19.5582	5.36858	19.5582	5.36858	12.4634	-1.86515	2.17733	-0.85662	0.391655	0.926115	Not DEG
LINC02212:5	LINC02212	98.7226	210.448	98.7226	210.448	154.585	1.09202	0.906679	1.20441	0.22843	0.926115	Not DEG
LINC02212:6	LINC02212	42.8419	27.9166	42.8419	27.9166	35.3792	-0.617893	1.1271	-0.548214	0.583545	0.929553	Not DEG
LINC02212:7	LINC02212	20.4896	55.8332	20.4896	55.8332	38.1614	1.44623	1.36028	1.06319	0.287698	0.926115	Not DEG
LINC02212:2	LINC02212	5.58807	0	5.58807	0	2.79403	-4.82224	5.73983	-0.840136	0.400832	0.926115	Not DEG
LINC02212:3	LINC02212	274.747	157.836	274.747	157.836	216.292	-0.799671	0.745441	-1.07275	0.283384	0.926115	Not DEG
LINC01588:8	LINC01588	14.9015	0	14.9015	0	7.45076	-6.23729	4.83122	-1.29104	0.196691	0.926115	Not DEG
lnc-ATP6V1C1-11:1	lnc-ATP6V1C1-11	159.26	301.714	159.26	301.714	230.487	0.921801	0.783638	1.17631	0.239471	0.926115	Not DEG
LINC01588:7	LINC01588	2.79403	0	2.79403	0	1.39702	-3.82226	6.13226	-0.623305	0.533084	0.927809	Not DEG
lnc-GP9-5:1	lnc-GP9-5	1.86269	8.58973	1.86269	8.58973	5.22621	2.20521	3.13627	0.703131	0.481974	0.926115	Not DEG
DNAJC27-AS1:6	DNAJC27-AS1	0.931345	0	0.931345	0	0.465672	-2.23738	6.50251	-0.344079	0.730787	0.935691	Not DEG
DNAJC27-AS1:3	DNAJC27-AS1	12.1075	0	12.1075	0	6.05374	-5.93772	5.03736	-1.17874	0.238503	0.926115	Not DEG
lnc-SLC2A2-3:1	lnc-SLC2A2-3	8.3821	1.07372	8.3821	1.07372	4.72791	-2.96465	3.57038	-0.830344	0.406344	0.926115	Not DEG
lnc-ZNF397-6:1	lnc-ZNF397-6	0	1.07372	0	1.07372	0.536858	2.64775	6.46656	0.409453	0.682207	0.935691	Not DEG
lnc-LIPI-4:6	lnc-LIPI-4	8.3821	224.407	8.3821	224.407	116.394	4.74265	2.10828	2.24954	0.0244783	0.926115	Up
lnc-LIPI-4:5	lnc-LIPI-4	30.7344	0	30.7344	0	15.3672	-7.2817	4.22772	-1.72237	0.0850025	0.926115	Not DEG
lnc-LIPI-4:4	lnc-LIPI-4	397.684	55.8332	397.684	55.8332	226.759	-2.83241	1.45972	-1.94038	0.0523335	0.926115	Not DEG
lnc-LIPI-4:3	lnc-LIPI-4	38.1851	8.58973	38.1851	8.58973	23.3874	-2.15231	1.83088	-1.17556	0.239769	0.926115	Not DEG
lnc-LIPI-4:2	lnc-LIPI-4	203.965	69.7915	203.965	69.7915	136.878	-1.54719	1.09872	-1.40817	0.15908	0.926115	Not DEG
lnc-LIPI-4:1	lnc-LIPI-4	334.353	228.702	334.353	228.702	281.527	-0.547903	0.616407	-0.888866	0.374075	0.926115	Not DEG
lnc-TBL2-2:1	lnc-TBL2-2	64.2628	107.372	64.2628	107.372	85.8172	0.740559	0.885889	0.83595	0.403183	0.926115	Not DEG
lnc-CNTRL-6:31	lnc-CNTRL-6	24.215	35.4326	24.215	35.4326	29.8238	0.549182	1.18817	0.462208	0.643933	0.935691	Not DEG
lnc-CNTRL-6:30	lnc-CNTRL-6	0.931345	1.07372	0.931345	1.07372	1.00253	0.20522	4.30046	0.0477206	0.961939	0.98682	Not DEG
lnc-CNTRL-6:32	lnc-CNTRL-6	0.931345	1.07372	0.931345	1.07372	1.00253	0.20522	4.30046	0.0477206	0.961939	0.98682	Not DEG
lnc-IGIP-5:1	lnc-IGIP-5	481.505	562.627	481.505	562.627	522.066	0.224628	0.442683	0.507425	0.611857	0.934019	Not DEG
PVT1:80	PVT1	292.442	461.698	292.442	461.698	377.07	0.658799	0.6261	1.05223	0.292696	0.926115	Not DEG
PVT1:81	PVT1	26.0777	118.109	26.0777	118.109	72.0932	2.17923	1.44508	1.50803	0.131546	0.926115	Not DEG
PVT1:82	PVT1	939.727	1375.43	939.727	1375.43	1157.58	0.549571	0.50665	1.08471	0.278048	0.926115	Not DEG
PVT1:83	PVT1	2.79403	10.7372	2.79403	10.7372	6.7656	1.94218	2.77984	0.698668	0.48476	0.926115	Not DEG
SNHG6:17	SNHG6	10.2448	13.9583	10.2448	13.9583	12.1016	0.446237	1.83853	0.242715	0.808226	0.966493	Not DEG
lnc-NDUFS6-17:1	lnc-NDUFS6-17	7.45076	10.7372	7.45076	10.7372	9.09396	0.527158	2.13687	0.246696	0.805143	0.966493	Not DEG
LY86-AS1:7	LY86-AS1	3.72538	8.58973	3.72538	8.58973	6.15755	1.20522	2.67633	0.450326	0.652475	0.935691	Not DEG
lnc-NDUFAF2-4:1	lnc-NDUFAF2-4	0	1.07372	0	1.07372	0.536858	2.64775	6.46656	0.409453	0.682207	0.935691	Not DEG
lnc-SLAMF7-6:1	lnc-SLAMF7-6	5.58807	0	5.58807	0	2.79403	-4.82224	5.73983	-0.840136	0.400832	0.926115	Not DEG
lnc-SYT15-1:9	lnc-SYT15-1	0.931345	2.14743	0.931345	2.14743	1.53939	1.2052	4.0584	0.296966	0.766493	0.947639	Not DEG
lnc-GINS1-4:1	lnc-GINS1-4	34.4598	5.36858	34.4598	5.36858	19.9142	-2.68228	2.11159	-1.27027	0.20399	0.926115	Not DEG
lnc-CCNH-6:1	lnc-CCNH-6	1082.22	1090.9	1082.22	1090.9	1086.56	0.0115161	0.351111	0.032799	0.973835	0.991061	Not DEG
lnc-TMEM191B-5:1	lnc-TMEM191B-5	29.803	20.4006	29.803	20.4006	25.1018	-0.546843	1.28545	-0.425409	0.670538	0.935691	Not DEG
lnc-SYCE1-1:1	lnc-SYCE1-1	17.6956	5.36858	17.6956	5.36858	11.5321	-1.72076	2.19882	-0.782582	0.433872	0.926115	Not DEG
lnc-PTN-1:1	lnc-PTN-1	3.72538	0	3.72538	0	1.86269	-4.23729	6.00585	-0.705527	0.480482	0.926115	Not DEG
DLGAP2-AS1:14	DLGAP2-AS1	17.6956	0	17.6956	0	8.84778	-6.48522	4.66716	-1.38954	0.164668	0.926115	Not DEG
DLGAP2-AS1:17	DLGAP2-AS1	5.58807	7.51601	5.58807	7.51601	6.55204	0.427623	2.48124	0.172343	0.863168	0.979688	Not DEG
DLGAP2-AS1:10	DLGAP2-AS1	2.79403	0	2.79403	0	1.39702	-3.82226	6.13226	-0.623305	0.533084	0.927809	Not DEG
DLGAP2-AS1:18	DLGAP2-AS1	79.1643	49.3909	79.1643	49.3909	64.2776	-0.680601	0.938961	-0.724845	0.468547	0.926115	Not DEG
DLGAP2-AS1:19	DLGAP2-AS1	105.242	277.019	105.242	277.019	191.13	1.39628	0.990832	1.4092	0.158777	0.926115	Not DEG
lnc-HYI-3:1	lnc-HYI-3	28.8717	35.4326	28.8717	35.4326	32.1522	0.295426	1.10605	0.267099	0.789393	0.961604	Not DEG
lnc-SLC30A7-1:1	lnc-SLC30A7-1	37.2538	7.51601	37.2538	7.51601	22.3849	-2.30933	1.91066	-1.20866	0.226795	0.926115	Not DEG
LINC01776:8	LINC01776	0.931345	7.51601	0.931345	7.51601	4.22368	3.01254	3.67297	0.820191	0.412107	0.926115	Not DEG
lnc-CCR7-1:2	lnc-CCR7-1	0	2.14743	0	2.14743	1.07372	3.64772	6.26091	0.582619	0.56015	0.928967	Not DEG
lnc-C6orf120-1:7	lnc-C6orf120-1	17.6956	9.66344	17.6956	9.66344	13.6795	-0.872768	1.80692	-0.483013	0.629086	0.935691	Not DEG
lnc-C6orf120-1:4	lnc-C6orf120-1	41.9105	13.9583	41.9105	13.9583	27.9344	-1.58618	1.54145	-1.02901	0.303473	0.926115	Not DEG
MDC1-AS1:2	MDC1-AS1	352.048	283.461	352.048	283.461	317.755	-0.312622	0.521934	-0.598968	0.549194	0.928967	Not DEG
lnc-SNRNP200-1:2	lnc-SNRNP200-1	125.732	37.5801	125.732	37.5801	81.6558	-1.7423	1.26448	-1.37788	0.168241	0.926115	Not DEG
lnc-KIAA1328-3:1	lnc-KIAA1328-3	28.8717	17.1795	28.8717	17.1795	23.0256	-0.748965	1.38435	-0.541024	0.588491	0.929553	Not DEG
lnc-PSRC1-1:1	lnc-PSRC1-1	20.4896	113.814	20.4896	113.814	67.1517	2.47371	1.56213	1.58355	0.113297	0.926115	Not DEG
lnc-NMT1-1:2	lnc-NMT1-1	163.917	238.365	163.917	238.365	201.141	0.540211	0.659356	0.8193	0.412615	0.926115	Not DEG
lnc-MAST2-4:1	lnc-MAST2-4	20.4896	21.4743	20.4896	21.4743	20.982	0.0677254	1.34545	0.0503366	0.959854	0.98682	Not DEG
lnc-VSTM2B-9:35	lnc-VSTM2B-9	0	1.07372	0	1.07372	0.536858	2.64775	6.46656	0.409453	0.682207	0.935691	Not DEG
lnc-VSTM2B-9:36	lnc-VSTM2B-9	13.0388	4.29486	13.0388	4.29486	8.66685	-1.60211	2.43636	-0.657583	0.510806	0.927809	Not DEG
lnc-VSTM2B-9:37	lnc-VSTM2B-9	66.1255	56.907	66.1255	56.907	61.5162	-0.216599	0.842274	-0.25716	0.797055	0.964047	Not DEG
lnc-VSTM2B-9:30	lnc-VSTM2B-9	154.603	211.522	154.603	211.522	183.063	0.452239	0.644894	0.701261	0.48314	0.926115	Not DEG
lnc-VSTM2B-9:39	lnc-VSTM2B-9	43.7732	39.7275	43.7732	39.7275	41.7504	-0.139908	0.973775	-0.143675	0.885757	0.98682	Not DEG
lnc-PLGLB2-9:1	lnc-PLGLB2-9	3394.75	3433.74	3394.75	3433.74	3414.25	0.0164768	0.310423	0.0530786	0.957669	0.98682	Not DEG
lnc-MAFF-1:1	lnc-MAFF-1	2.79403	10.7372	2.79403	10.7372	6.7656	1.94218	2.77984	0.698668	0.48476	0.926115	Not DEG
lnc-ADCY6-1:2	lnc-ADCY6-1	13.9702	9.66344	13.9702	9.66344	11.8168	-0.531732	1.87688	-0.283307	0.776942	0.955114	Not DEG
lnc-SPATA31A6-9:1	lnc-SPATA31A6-9	13.0388	17.1795	13.0388	17.1795	15.1091	0.397874	1.63002	0.244091	0.80716	0.966493	Not DEG
lnc-SP110-4:1	lnc-SP110-4	11.1761	5.36858	11.1761	5.36858	8.27236	-1.05779	2.3394	-0.452165	0.65115	0.935691	Not DEG
lnc-ATP6V1C1-13:1	lnc-ATP6V1C1-13	10.2448	0	10.2448	0	5.1224	-5.69671	5.20273	-1.09495	0.27354	0.926115	Not DEG
lnc-PIK3CG-5:1	lnc-PIK3CG-5	4.65672	1.07372	4.65672	1.07372	2.86522	-2.11666	3.77256	-0.561067	0.574752	0.929553	Not DEG
lnc-SKIL-3:1	lnc-SKIL-3	388.371	3.22115	388.371	3.22115	195.796	-6.91353	4.08546	-1.69223	0.0906021	0.926115	Not DEG
lnc-SKIL-3:3	lnc-SKIL-3	35.3911	15.032	35.3911	15.032	25.2116	-1.23534	1.47416	-0.837994	0.402034	0.926115	Not DEG
lnc-SKIL-3:2	lnc-SKIL-3	84.7524	616.313	84.7524	616.313	350.533	2.86234	1.41455	2.0235	0.043022	0.926115	Up
lnc-BEX1-1:1	lnc-BEX1-1	27.009	11.8109	27.009	11.8109	19.4099	-1.19332	1.62057	-0.736355	0.461515	0.926115	Not DEG
lnc-MLH1-1:1	lnc-MLH1-1	18.6269	52.6121	18.6269	52.6121	35.6195	1.49801	1.40382	1.06709	0.285931	0.926115	Not DEG
lnc-ARVCF-4:1	lnc-ARVCF-4	45.6359	4.29486	45.6359	4.29486	24.9654	-3.40946	2.23223	-1.52738	0.126667	0.926115	Not DEG
lnc-TARBP2-5:1	lnc-TARBP2-5	0	3.22115	0	3.22115	1.61057	4.23267	6.13384	0.690052	0.490161	0.926115	Not DEG
lnc-CYS1-5:1	lnc-CYS1-5	111.761	59.0544	111.761	59.0544	85.4079	-0.920302	0.951471	-0.967241	0.333424	0.926115	Not DEG
MIR22HG:1	MIR22HG	0	4.29486	0	4.29486	2.14743	4.6477	5.9779	0.777481	0.436875	0.926115	Not DEG
MIR22HG:4	MIR22HG	8.3821	0	8.3821	0	4.19105	-5.4072	5.39353	-1.00253	0.316086	0.926115	Not DEG
MIR22HG:6	MIR22HG	3.72538	0	3.72538	0	1.86269	-4.23729	6.00585	-0.705527	0.480482	0.926115	Not DEG
MIR22HG:7	MIR22HG	87.5464	0	87.5464	0	43.7732	-8.79152	6.7681	-1.29896	0.193956	0.926115	Not DEG
lnc-FAM231C-7:7	lnc-FAM231C-7	3.72538	3.22115	3.72538	3.22115	3.47326	-0.209801	3.14804	-0.0666451	0.946864	0.98682	Not DEG
lnc-FAM231C-7:2	lnc-FAM231C-7	92.2031	114.888	92.2031	114.888	103.545	0.317337	0.719703	0.440928	0.659265	0.935691	Not DEG
lnc-FAM231C-7:3	lnc-FAM231C-7	569.983	521.826	569.983	521.826	545.905	-0.127349	0.416745	-0.305581	0.759924	0.947639	Not DEG
lnc-C1orf50-2:1	lnc-C1orf50-2	235.63	153.541	235.63	153.541	194.586	-0.617895	0.692637	-0.892091	0.372344	0.926115	Not DEG
lnc-DUSP14-3:1	lnc-DUSP14-3	42.8419	13.9583	42.8419	13.9583	28.4001	-1.61789	1.54476	-1.04734	0.294942	0.926115	Not DEG
lnc-CCDC192-4:1	lnc-CCDC192-4	8.3821	0	8.3821	0	4.19105	-5.4072	5.39353	-1.00253	0.316086	0.926115	Not DEG
lnc-DYSF-9:1	lnc-DYSF-9	167.642	208.301	167.642	208.301	187.972	0.313286	0.59965	0.522449	0.601358	0.929553	Not DEG
TFAP2A-AS1:1	TFAP2A-AS1	8.3821	0	8.3821	0	4.19105	-5.4072	5.39353	-1.00253	0.316086	0.926115	Not DEG
lnc-IRS4-2:1	lnc-IRS4-2	99.6539	129.92	99.6539	129.92	114.787	0.382623	0.712709	0.536857	0.591366	0.929553	Not DEG
lnc-ZNF131-1:26	lnc-ZNF131-1	7.45076	5.36858	7.45076	5.36858	6.40967	-0.472835	2.51487	-0.188016	0.850864	0.979688	Not DEG
lnc-ZNF131-1:27	lnc-ZNF131-1	0.931345	1.07372	0.931345	1.07372	1.00253	0.20522	4.30046	0.0477206	0.961939	0.98682	Not DEG
lnc-ZNF131-1:24	lnc-ZNF131-1	35.3911	74.0864	35.3911	74.0864	54.7388	1.06582	1.11121	0.959156	0.33748	0.926115	Not DEG
lnc-ZNF131-1:25	lnc-ZNF131-1	105.242	0	105.242	0	52.621	-9.05709	6.76783	-1.33826	0.180813	0.926115	Not DEG
lnc-ZNF131-1:20	lnc-ZNF131-1	241.218	180.384	241.218	180.384	210.801	-0.419264	0.612129	-0.684928	0.493389	0.927809	Not DEG
lnc-ZNF131-1:21	lnc-ZNF131-1	1180.95	1174.65	1180.95	1174.65	1177.8	-0.00771626	0.346452	-0.0222722	0.982231	0.993796	Not DEG
lnc-MAP1LC3B2-14:5	lnc-MAP1LC3B2-14	8.3821	8.58973	8.3821	8.58973	8.48592	0.0353072	2.1786	0.0162064	0.98707	0.99494	Not DEG
lnc-KCNJ11-5:1	lnc-KCNJ11-5	45.6359	106.298	45.6359	106.298	75.9669	1.21987	1.08552	1.12377	0.26111	0.926115	Not DEG
lnc-ZNF131-1:28	lnc-ZNF131-1	74.5076	21.4743	74.5076	21.4743	47.991	-1.79477	1.41449	-1.26885	0.204496	0.926115	Not DEG
lnc-CCSAP-1:9	lnc-CCSAP-1	451.702	1152.1	451.702	1152.1	801.9	1.35082	0.83783	1.61229	0.1069	0.926115	Not DEG
lnc-CCSAP-1:8	lnc-CCSAP-1	1.86269	1.07372	1.86269	1.07372	1.4682	-0.794755	4.03989	-0.196727	0.844041	0.978387	Not DEG
LINC02506:6	LINC02506	2.79403	3.22115	2.79403	3.22115	3.00759	0.205231	3.28931	0.0623934	0.95025	0.98682	Not DEG
LINC02506:7	LINC02506	54.9493	7.51601	54.9493	7.51601	31.2327	-2.87004	1.94055	-1.47898	0.139145	0.926115	Not DEG
lnc-PICK1-1:1	lnc-PICK1-1	36.3225	60.1281	36.3225	60.1281	48.2253	0.72718	1.03781	0.70069	0.483497	0.926115	Not DEG
LINC02506:2	LINC02506	511.308	171.795	511.308	171.795	341.551	-1.5735	0.987139	-1.594	0.110935	0.926115	Not DEG
LINC02506:3	LINC02506	3.72538	2.14743	3.72538	2.14743	2.93641	-0.794755	3.38118	-0.235052	0.814168	0.969043	Not DEG
lnc-CCSAP-1:1	lnc-CCSAP-1	14.9015	7.51601	14.9015	7.51601	11.2088	-0.987408	2.01691	-0.489564	0.624442	0.935691	Not DEG
lnc-CCSAP-1:3	lnc-CCSAP-1	0	9.66344	0	9.66344	4.83172	5.81764	5.30915	1.09578	0.273177	0.926115	Not DEG
lnc-FAM229A-4:1	lnc-FAM229A-4	8.3821	0	8.3821	0	4.19105	-5.4072	5.39353	-1.00253	0.316086	0.926115	Not DEG
lnc-CCSAP-1:5	lnc-CCSAP-1	0	19.3269	0	19.3269	9.66344	6.81767	4.63447	1.47108	0.14127	0.926115	Not DEG
lnc-CCSAP-1:4	lnc-CCSAP-1	494.544	18.2532	494.544	18.2532	256.399	-4.75979	3.21543	-1.4803	0.138794	0.926115	Not DEG
lnc-DDHD2-1:1	lnc-DDHD2-1	14.9015	13.9583	14.9015	13.9583	14.4299	-0.0943296	1.64886	-0.057209	0.954379	0.98682	Not DEG
lnc-CENPS-CORT-4:1	lnc-CENPS-CORT-4	24.215	12.8846	24.215	12.8846	18.5498	-0.910244	1.57155	-0.5792	0.562454	0.929553	Not DEG
lnc-CTSZ-6:1	lnc-CTSZ-6	270.09	363.99	270.09	363.99	317.04	0.430459	0.559881	0.76884	0.441988	0.926115	Not DEG
lnc-FGF9-14:1	lnc-FGF9-14	54.9493	9.66344	54.9493	9.66344	32.3064	-2.50748	1.80214	-1.39139	0.164108	0.926115	Not DEG
lnc-LONP2-14:1	lnc-LONP2-14	8.3821	0	8.3821	0	4.19105	-5.4072	5.39353	-1.00253	0.316086	0.926115	Not DEG
lnc-ENOSF1-3:1	lnc-ENOSF1-3	456.359	310.304	456.359	310.304	383.331	-0.556485	0.585372	-0.950653	0.341781	0.926115	Not DEG
lnc-RGSL1-7:1	lnc-RGSL1-7	69.8509	1234.77	69.8509	1234.77	652.312	4.14382	2.93182	1.41339	0.157541	0.926115	Not DEG
lnc-ATG16L2-5:2	lnc-ATG16L2-5	5.58807	0	5.58807	0	2.79403	-4.82224	5.73983	-0.840136	0.400832	0.926115	Not DEG
lnc-RHCE-1:1	lnc-RHCE-1	0	273.798	0	273.798	136.899	10.6417	6.76704	1.57258	0.115816	0.926115	Not DEG
lnc-ZNF341-2:1	lnc-ZNF341-2	0	12.8846	0	12.8846	6.4423	6.23269	5.02433	1.2405	0.21479	0.926115	Not DEG
lnc-GDI2-1:2	lnc-GDI2-1	153.672	90.1922	153.672	90.1922	121.932	-0.768777	0.826078	-0.930635	0.352043	0.926115	Not DEG
lnc-GDI2-1:3	lnc-GDI2-1	275.678	130.993	275.678	130.993	203.336	-1.07349	0.859514	-1.24895	0.211684	0.926115	Not DEG
lnc-WHAMM-3:3	lnc-WHAMM-3	113.624	109.519	113.624	109.519	111.572	-0.0530853	0.666355	-0.0796652	0.936504	0.98682	Not DEG
lnc-ANKRD20A2-9:1	lnc-ANKRD20A2-9	3.72538	0	3.72538	0	1.86269	-4.23729	6.00585	-0.705527	0.480482	0.926115	Not DEG
lnc-SENP6-3:4	lnc-SENP6-3	25.1463	0	25.1463	0	12.5732	-6.99219	4.36914	-1.60036	0.109519	0.926115	Not DEG
lnc-SENP6-3:3	lnc-SENP6-3	1.86269	16.1057	1.86269	16.1057	8.98422	3.11209	2.90164	1.07253	0.283483	0.926115	Not DEG
lnc-SENP6-3:2	lnc-SENP6-3	20.4896	0	20.4896	0	10.2448	-6.69673	4.53541	-1.47654	0.139798	0.926115	Not DEG
lnc-SENP6-3:9	lnc-SENP6-3	0.931345	0	0.931345	0	0.465672	-2.23738	6.50251	-0.344079	0.730787	0.935691	Not DEG
lnc-COIL-2:8	lnc-COIL-2	39.1165	11.8109	39.1165	11.8109	25.4637	-1.72765	1.63685	-1.05547	0.291211	0.926115	Not DEG
lnc-COIL-2:9	lnc-COIL-2	0.931345	1.07372	0.931345	1.07372	1.00253	0.20522	4.30046	0.0477206	0.961939	0.98682	Not DEG
lnc-CCDC66-3:2	lnc-CCDC66-3	164.848	187.9	164.848	187.9	176.374	0.188832	0.584085	0.323295	0.746472	0.945542	Not DEG
lnc-CCDC66-3:1	lnc-CCDC66-3	2.79403	10.7372	2.79403	10.7372	6.7656	1.94218	2.77984	0.698668	0.48476	0.926115	Not DEG
lnc-COIL-2:3	lnc-COIL-2	0	15.032	0	15.032	7.51601	6.45509	4.87129	1.32513	0.185128	0.926115	Not DEG
lnc-WNT11-3:1	lnc-WNT11-3	208.621	187.9	208.621	187.9	198.261	-0.150917	0.556718	-0.271084	0.786326	0.961604	Not DEG
lnc-MYC-14:1	lnc-MYC-14	13.9702	22.548	13.9702	22.548	18.2591	0.690655	1.52619	0.452534	0.650884	0.935691	Not DEG
lnc-AMPD3-3:1	lnc-AMPD3-3	21.4209	17.1795	21.4209	17.1795	19.3002	-0.318332	1.42559	-0.223298	0.823303	0.971876	Not DEG
lnc-B3GNT7-1:1	lnc-B3GNT7-1	1.86269	0	1.86269	0	0.931345	-3.23733	6.22366	-0.520164	0.602949	0.929553	Not DEG
lnc-B3GNT7-1:4	lnc-B3GNT7-1	4.65672	5.36858	4.65672	5.36858	5.01265	0.205232	2.75947	0.0743737	0.940713	0.98682	Not DEG
lnc-SSU72P8-7:1	lnc-SSU72P8-7	8.3821	10.7372	8.3821	10.7372	9.55963	0.357233	2.06632	0.172884	0.862742	0.979688	Not DEG
lnc-TBXAS1-4:1	lnc-TBXAS1-4	271.953	192.195	271.953	192.195	232.074	-0.500782	0.625055	-0.80118	0.423027	0.926115	Not DEG
lnc-FSIP1-4:6	lnc-FSIP1-4	100.585	135.288	100.585	135.288	117.937	0.427619	0.719234	0.594548	0.552146	0.928967	Not DEG
lnc-FSIP1-4:2	lnc-FSIP1-4	1.86269	0	1.86269	0	0.931345	-3.23733	6.22366	-0.520164	0.602949	0.929553	Not DEG
lnc-KANTR-4:2	lnc-KANTR-4	28.8717	22.548	28.8717	22.548	25.7099	-0.35665	1.23755	-0.28819	0.773201	0.952928	Not DEG
lnc-KANTR-4:1	lnc-KANTR-4	0.931345	0	0.931345	0	0.465672	-2.23738	6.50251	-0.344079	0.730787	0.935691	Not DEG
lnc-KLRB1-12:8	lnc-KLRB1-12	78.233	41.8749	78.233	41.8749	60.0539	-0.901686	1.03034	-0.875132	0.381502	0.926115	Not DEG
LINC01123:1	LINC01123	8.3821	0	8.3821	0	4.19105	-5.4072	5.39353	-1.00253	0.316086	0.926115	Not DEG
LINC00997:1	LINC00997	767.428	1289.53	767.428	1289.53	1028.48	0.748746	0.591639	1.26555	0.205676	0.926115	Not DEG
LINC00997:2	LINC00997	0.931345	1.07372	0.931345	1.07372	1.00253	0.20522	4.30046	0.0477206	0.961939	0.98682	Not DEG
LINC00997:3	LINC00997	5.58807	7.51601	5.58807	7.51601	6.55204	0.427623	2.48124	0.172343	0.863168	0.979688	Not DEG
LINC00997:4	LINC00997	628.658	1244.44	628.658	1244.44	936.547	0.985148	0.689738	1.42829	0.153207	0.926115	Not DEG
lnc-RAB33B-4:1	lnc-RAB33B-4	2.79403	11.8109	2.79403	11.8109	7.30246	2.07968	2.74477	0.757691	0.448636	0.926115	Not DEG
lnc-RAB33B-4:2	lnc-RAB33B-4	17.6956	0	17.6956	0	8.84778	-6.48522	4.66716	-1.38954	0.164668	0.926115	Not DEG
LINC02021:2	LINC02021	0	20.4006	0	20.4006	10.2003	6.89567	4.58711	1.50327	0.13277	0.926115	Not DEG
LINC02021:3	LINC02021	18.6269	0	18.6269	0	9.31345	-6.55922	4.62004	-1.41973	0.155686	0.926115	Not DEG
LINC02021:6	LINC02021	0	64.423	0	64.423	32.2115	8.55436	6.769	1.26375	0.206318	0.926115	Not DEG
lnc-MED20-4:1	lnc-MED20-4	4.65672	0	4.65672	0	2.32836	-4.55921	5.87111	-0.776549	0.437425	0.926115	Not DEG
lnc-WDSUB1-1:2	lnc-WDSUB1-1	50.2926	57.9807	50.2926	57.9807	54.1366	0.205227	0.881966	0.232693	0.816	0.970241	Not DEG
lnc-CARMIL1-6:1	lnc-CARMIL1-6	0	3.22115	0	3.22115	1.61057	4.23267	6.13384	0.690052	0.490161	0.926115	Not DEG
lnc-KLRB1-12:5	lnc-KLRB1-12	160.191	130.993	160.191	130.993	145.592	-0.290301	0.642183	-0.452053	0.651231	0.935691	Not DEG
PCCA-AS1:3	PCCA-AS1	17.6956	9.66344	17.6956	9.66344	13.6795	-0.872768	1.80692	-0.483013	0.629086	0.935691	Not DEG
PCCA-AS1:4	PCCA-AS1	40.9792	38.6538	40.9792	38.6538	39.8165	-0.0842788	0.990232	-0.0851101	0.932174	0.98682	Not DEG
lnc-PABPC4-1:11	lnc-PABPC4-1	0	23.6218	0	23.6218	11.8109	7.10718	4.46453	1.59192	0.111402	0.926115	Not DEG
lnc-PABPC4-1:12	lnc-PABPC4-1	0	37.5801	0	37.5801	18.79	7.77704	4.15285	1.8727	0.0611101	0.926115	Not DEG
lnc-PABPC4-1:13	lnc-PABPC4-1	17.6956	0	17.6956	0	8.84778	-6.48522	4.66716	-1.38954	0.164668	0.926115	Not DEG
lnc-PABPC4-1:14	lnc-PABPC4-1	19.5582	1.07372	19.5582	1.07372	10.316	-4.18703	3.23444	-1.29451	0.195488	0.926115	Not DEG
lnc-PABPC4-1:15	lnc-PABPC4-1	14.9015	3.22115	14.9015	3.22115	9.06133	-2.20979	2.58857	-0.85367	0.393288	0.926115	Not DEG
lnc-PABPC4-1:16	lnc-PABPC4-1	0	7.51601	0	7.51601	3.75801	5.45506	5.54407	0.983946	0.325142	0.926115	Not DEG
lnc-RRP15-2:1	lnc-RRP15-2	13.0388	9.66344	13.0388	9.66344	11.3511	-0.432197	1.90269	-0.22715	0.820307	0.971357	Not DEG
lnc-PLA2G4A-18:1	lnc-PLA2G4A-18	8.3821	0	8.3821	0	4.19105	-5.4072	5.39353	-1.00253	0.316086	0.926115	Not DEG
lnc-GRHPR-7:1	lnc-GRHPR-7	369.744	352.179	369.744	352.179	360.961	-0.0702172	0.455399	-0.154188	0.877461	0.98682	Not DEG
lnc-SARS-1:1	lnc-SARS-1	0	8.58973	0	8.58973	4.29486	5.64771	5.42161	1.0417	0.297549	0.926115	Not DEG
KCNMB2-AS1:7	KCNMB2-AS1	16.7642	35.4326	16.7642	35.4326	26.0984	1.0797	1.40157	0.770348	0.441093	0.926115	Not DEG
KCNMB2-AS1:6	KCNMB2-AS1	78.233	64.423	78.233	64.423	71.328	-0.280199	0.807864	-0.34684	0.728711	0.935691	Not DEG
KCNMB2-AS1:1	KCNMB2-AS1	0	66.5704	0	66.5704	33.2852	8.60166	6.76892	1.27076	0.203815	0.926115	Not DEG
KCNMB2-AS1:3	KCNMB2-AS1	37.2538	41.8749	37.2538	41.8749	39.5644	0.168702	0.997825	0.169069	0.865742	0.980906	Not DEG
KCNMB2-AS1:2	KCNMB2-AS1	7.45076	45.0961	7.45076	45.0961	26.2734	2.59754	1.91887	1.35368	0.175839	0.926115	Not DEG
lnc-THSD7A-7:1	lnc-THSD7A-7	44.7046	47.2435	44.7046	47.2435	45.974	0.0796966	0.931424	0.0855642	0.931813	0.98682	Not DEG
KCNMB2-AS1:9	KCNMB2-AS1	37.2538	42.9486	37.2538	42.9486	40.1012	0.205228	0.995527	0.20615	0.836674	0.978387	Not DEG
lnc-FOSL2-6:1	lnc-FOSL2-6	43.7732	81.6024	43.7732	81.6024	62.6878	0.898566	1.01596	0.884452	0.376452	0.926115	Not DEG
lnc-PGAM5-3:4	lnc-PGAM5-3	91.2718	114.888	91.2718	114.888	103.08	0.331984	0.724051	0.458509	0.646587	0.935691	Not DEG
lnc-PGAM5-3:3	lnc-PGAM5-3	0	1.07372	0	1.07372	0.536858	2.64775	6.46656	0.409453	0.682207	0.935691	Not DEG
lnc-PGAM5-3:1	lnc-PGAM5-3	0	9.66344	0	9.66344	4.83172	5.81764	5.30915	1.09578	0.273177	0.926115	Not DEG
lnc-ZC3H12D-4:7	lnc-ZC3H12D-4	0	65.4967	0	65.4967	32.7483	8.5782	6.76896	1.26729	0.205053	0.926115	Not DEG
lnc-ALDH1B1-4:1	lnc-ALDH1B1-4	0	4.29486	0	4.29486	2.14743	4.6477	5.9779	0.777481	0.436875	0.926115	Not DEG
lnc-RTL1-10:1	lnc-RTL1-10	8.3821	0	8.3821	0	4.19105	-5.4072	5.39353	-1.00253	0.316086	0.926115	Not DEG
lnc-MTUS2-9:1	lnc-MTUS2-9	87.5464	79.455	87.5464	79.455	83.5007	-0.139908	0.744914	-0.187818	0.851019	0.979688	Not DEG
lnc-U2AF2-5:2	lnc-U2AF2-5	26.0777	18.2532	26.0777	18.2532	22.1654	-0.514662	1.35755	-0.379112	0.704605	0.935691	Not DEG
lnc-DAP-11:2	lnc-DAP-11	11.1761	5.36858	11.1761	5.36858	8.27236	-1.05779	2.3394	-0.452165	0.65115	0.935691	Not DEG
lnc-BTBD9-2:1	lnc-BTBD9-2	204.896	222.259	204.896	222.259	213.578	0.117353	0.538867	0.217778	0.827602	0.974012	Not DEG
lnc-NAV2-3:1	lnc-NAV2-3	3.72538	0	3.72538	0	1.86269	-4.23729	6.00585	-0.705527	0.480482	0.926115	Not DEG
lnc-METTL6-5:1	lnc-METTL6-5	54.9493	79.455	54.9493	79.455	67.2022	0.532037	0.881389	0.603635	0.546086	0.928967	Not DEG
lnc-UTP11-6:1	lnc-UTP11-6	3.72538	11.8109	3.72538	11.8109	7.76813	1.66465	2.5527	0.652114	0.514328	0.927809	Not DEG
lnc-TNFAIP6-6:2	lnc-TNFAIP6-6	38.1851	0	38.1851	0	19.0926	-7.59486	4.10051	-1.85218	0.0640005	0.926115	Not DEG
ADAMTS9-AS2:8	ADAMTS9-AS2	0	16.1057	0	16.1057	8.05287	6.55463	4.80397	1.36442	0.172435	0.926115	Not DEG
lnc-TNFAIP6-6:1	lnc-TNFAIP6-6	560.67	342.515	560.67	342.515	451.593	-0.71098	0.630054	-1.12844	0.259133	0.926115	Not DEG
lnc-C6orf222-4:2	lnc-C6orf222-4	27.9403	12.8846	27.9403	12.8846	20.4125	-1.11669	1.56369	-0.714142	0.475139	0.926115	Not DEG
lnc-CYSTM1-1:11	lnc-CYSTM1-1	0	10.7372	0	10.7372	5.36858	5.96965	5.20623	1.14664	0.251532	0.926115	Not DEG
lnc-TDRD3-9:1	lnc-TDRD3-9	35.3911	30.0641	35.3911	30.0641	32.7276	-0.235344	1.09147	-0.215621	0.829283	0.97469	Not DEG
PVT1:12	PVT1	77.3016	138.509	77.3016	138.509	107.906	0.841415	0.87433	0.962353	0.335872	0.926115	Not DEG
lnc-FBXO10-2:1	lnc-FBXO10-2	2.79403	0	2.79403	0	1.39702	-3.82226	6.13226	-0.623305	0.533084	0.927809	Not DEG
GHET1:4	GHET1	70.7822	12.8846	70.7822	12.8846	41.8334	-2.45772	1.69095	-1.45346	0.146096	0.926115	Not DEG
lnc-NPY4R2-2:1	lnc-NPY4R2-2	131.32	68.7178	131.32	68.7178	100.019	-0.934322	0.924115	-1.01105	0.311995	0.926115	Not DEG
POC1B-AS1:18	POC1B-AS1	0	5.36858	0	5.36858	2.68429	4.96963	5.8231	0.853433	0.393419	0.926115	Not DEG
POC1B-AS1:19	POC1B-AS1	0	1.07372	0	1.07372	0.536858	2.64775	6.46656	0.409453	0.682207	0.935691	Not DEG
POC1B-AS1:16	POC1B-AS1	0.931345	6.4423	0.931345	6.4423	3.68682	2.79015	3.72832	0.748366	0.454239	0.926115	Not DEG
POC1B-AS1:13	POC1B-AS1	24.215	0	24.215	0	12.1075	-6.93774	4.39822	-1.5774	0.114704	0.926115	Not DEG
POC1B-AS1:10	POC1B-AS1	1085.02	1675	1085.02	1675	1380.01	0.626442	0.530721	1.18036	0.237857	0.926115	Not DEG
POC1B-AS1:11	POC1B-AS1	0	4.29486	0	4.29486	2.14743	4.6477	5.9779	0.777481	0.436875	0.926115	Not DEG
LINC02301:6	LINC02301	8.3821	0	8.3821	0	4.19105	-5.4072	5.39353	-1.00253	0.316086	0.926115	Not DEG
lnc-HDGFL2-6:2	lnc-HDGFL2-6	0	56.907	0	56.907	28.4535	8.37539	6.76934	1.23725	0.215993	0.926115	Not DEG
lnc-HDGFL2-6:1	lnc-HDGFL2-6	252.394	56.907	252.394	56.907	154.651	-2.14899	1.29462	-1.65994	0.0969265	0.926115	Not DEG
lnc-NKIRAS1-4:1	lnc-NKIRAS1-4	255.189	281.314	255.189	281.314	268.251	0.140617	0.505214	0.278331	0.780758	0.957701	Not DEG
lnc-ZNF367-1:1	lnc-ZNF367-1	21.4209	21.4743	21.4209	21.4743	21.4476	0.00359515	1.32925	0.00270465	0.997842	0.998688	Not DEG
lnc-SH2B2-5:1	lnc-SH2B2-5	251.463	258.766	251.463	258.766	255.114	0.0412999	0.502969	0.0821122	0.934557	0.98682	Not DEG
lnc-ALDH7A1-7:1	lnc-ALDH7A1-7	12.1075	0	12.1075	0	6.05374	-5.93772	5.03736	-1.17874	0.238503	0.926115	Not DEG
lnc-TPST1-1:13	lnc-TPST1-1	0.931345	0	0.931345	0	0.465672	-2.23738	6.50251	-0.344079	0.730787	0.935691	Not DEG
lnc-TRUB1-1:2	lnc-TRUB1-1	1.86269	0	1.86269	0	0.931345	-3.23733	6.22366	-0.520164	0.602949	0.929553	Not DEG
lnc-BRD7-4:1	lnc-BRD7-4	13.0388	8.58973	13.0388	8.58973	10.8143	-0.60212	1.97476	-0.304908	0.760437	0.947639	Not DEG
LRRC2-AS1:2	LRRC2-AS1	7.45076	0	7.45076	0	3.72538	-5.23727	5.50054	-0.952138	0.341027	0.926115	Not DEG
lnc-LRP12-12:1	lnc-LRP12-12	72.6449	60.1281	72.6449	60.1281	66.3865	-0.27282	0.827429	-0.32972	0.741612	0.94232	Not DEG
lnc-LRRC10B-1:4	lnc-LRRC10B-1	15.8329	0	15.8329	0	7.91643	-6.32475	4.77217	-1.32534	0.185058	0.926115	Not DEG
lnc-ELAC2-6:1	lnc-ELAC2-6	34.4598	12.8846	34.4598	12.8846	23.6722	-1.41926	1.57007	-0.903944	0.366025	0.926115	Not DEG
lnc-CASD1-1:1	lnc-CASD1-1	8.3821	11.8109	8.3821	11.8109	10.0965	0.494736	2.02428	0.2444	0.806921	0.966493	Not DEG
lnc-TMC1-1:1	lnc-TMC1-1	23.2836	37.5801	23.2836	37.5801	30.4318	0.690654	1.21162	0.570027	0.56866	0.929553	Not DEG
lnc-PALMD-1:1	lnc-PALMD-1	11.1761	0	11.1761	0	5.58807	-5.82224	5.11686	-1.13785	0.255181	0.926115	Not DEG
lnc-POLR1A-4:1	lnc-POLR1A-4	0.931345	0	0.931345	0	0.465672	-2.23738	6.50251	-0.344079	0.730787	0.935691	Not DEG
lnc-TOM1L1-4:1	lnc-TOM1L1-4	4.65672	42.9486	4.65672	42.9486	23.8027	3.20522	2.17718	1.47218	0.140971	0.926115	Not DEG
lnc-KCTD13-1:1	lnc-KCTD13-1	4.65672	0	4.65672	0	2.32836	-4.55921	5.87111	-0.776549	0.437425	0.926115	Not DEG
lnc-CHURC1-1:1	lnc-CHURC1-1	75.4389	127.772	75.4389	127.772	101.606	0.760195	0.857011	0.88703	0.375063	0.926115	Not DEG
lnc-CYFIP1-5:1	lnc-CYFIP1-5	184.406	290.977	184.406	290.977	237.692	0.658019	0.678434	0.969908	0.332092	0.926115	Not DEG
lnc-NR5A1-5:1	lnc-NR5A1-5	137.839	103.077	137.839	103.077	120.458	-0.419264	0.713323	-0.587761	0.556693	0.928967	Not DEG
lnc-MISP3-1:9	lnc-MISP3-1	0	1.07372	0	1.07372	0.536858	2.64775	6.46656	0.409453	0.682207	0.935691	Not DEG
lnc-MISP3-1:8	lnc-MISP3-1	0	24.6955	0	24.6955	12.3477	7.17131	4.42952	1.61898	0.105451	0.926115	Not DEG
lnc-LINC02210-CRHR1-8:1	lnc-LINC02210-CRHR1-8	123.869	55.8332	123.869	55.8332	89.8511	-1.14961	1.02535	-1.1212	0.262205	0.926115	Not DEG
lnc-MISP3-1:7	lnc-MISP3-1	44.7046	2265.54	44.7046	2265.54	1155.12	5.66325	3.54829	1.59605	0.110477	0.926115	Not DEG
lnc-MISP3-1:1	lnc-MISP3-1	635.177	1.07372	635.177	1.07372	318.125	-9.20807	4.94306	-1.86283	0.0624862	0.926115	Not DEG
lnc-RDH8-2:1	lnc-RDH8-2	5.58807	0	5.58807	0	2.79403	-4.82224	5.73983	-0.840136	0.400832	0.926115	Not DEG
lnc-MISP3-1:3	lnc-MISP3-1	93.1345	149.247	93.1345	149.247	121.191	0.680312	0.794827	0.855924	0.39204	0.926115	Not DEG
lnc-NUDT4-10:4	lnc-NUDT4-10	8.3821	0	8.3821	0	4.19105	-5.4072	5.39353	-1.00253	0.316086	0.926115	Not DEG
SAP30L-AS1:12	SAP30L-AS1	0	1.07372	0	1.07372	0.536858	2.64775	6.46656	0.409453	0.682207	0.935691	Not DEG
SAP30L-AS1:11	SAP30L-AS1	0.931345	1.07372	0.931345	1.07372	1.00253	0.20522	4.30046	0.0477206	0.961939	0.98682	Not DEG
SAP30L-AS1:10	SAP30L-AS1	8.3821	9.66344	8.3821	9.66344	9.02277	0.205231	2.11709	0.0969404	0.922774	0.98682	Not DEG
lnc-ARIH2-4:1	lnc-ARIH2-4	213.278	369.358	213.278	369.358	291.318	0.792288	0.705021	1.12378	0.261107	0.926115	Not DEG
lnc-LTBR-1:4	lnc-LTBR-1	6.51941	11.8109	6.51941	11.8109	9.16515	0.857304	2.18188	0.39292	0.694379	0.935691	Not DEG
lnc-LTBR-1:5	lnc-LTBR-1	88.4778	0	88.4778	0	44.2389	-8.80679	6.76808	-1.30122	0.193182	0.926115	Not DEG
lnc-LTBR-1:2	lnc-LTBR-1	137.839	100.929	137.839	100.929	119.384	-0.449637	0.723849	-0.621175	0.534484	0.928939	Not DEG
lnc-LTBR-1:3	lnc-LTBR-1	29.803	80.5287	29.803	80.5287	55.1659	1.43405	1.24187	1.15475	0.248194	0.926115	Not DEG
LINC02170:8	LINC02170	14.9015	7.51601	14.9015	7.51601	11.2088	-0.987408	2.01691	-0.489564	0.624442	0.935691	Not DEG
lnc-ERC1-2:1	lnc-ERC1-2	63.3315	49.3909	63.3315	49.3909	56.3612	-0.358673	0.893916	-0.401238	0.688245	0.935691	Not DEG
lnc-MAP1LC3B-11:1	lnc-MAP1LC3B-11	8.3821	15.032	8.3821	15.032	11.7071	0.842658	1.93642	0.435164	0.663444	0.935691	Not DEG
lnc-ERMP1-1:1	lnc-ERMP1-1	67.0568	52.6121	67.0568	52.6121	59.8345	-0.349987	0.873196	-0.400812	0.688559	0.935691	Not DEG
MIR4527HG:14	MIR4527HG	11.1761	0	11.1761	0	5.58807	-5.82224	5.11686	-1.13785	0.255181	0.926115	Not DEG
lnc-NUDT16-3:1	lnc-NUDT16-3	1.86269	0	1.86269	0	0.931345	-3.23733	6.22366	-0.520164	0.602949	0.929553	Not DEG
MIR4527HG:16	MIR4527HG	14.9015	0	14.9015	0	7.45076	-6.23729	4.83122	-1.29104	0.196691	0.926115	Not DEG
MIR4527HG:17	MIR4527HG	8.3821	0	8.3821	0	4.19105	-5.4072	5.39353	-1.00253	0.316086	0.926115	Not DEG
MIR4527HG:10	MIR4527HG	99.6539	1.07372	99.6539	1.07372	50.3638	-6.53616	2.96858	-2.20178	0.0276806	0.926115	Down
lnc-PPP1CB-1:1	lnc-PPP1CB-1	25.1463	41.8749	25.1463	41.8749	33.5106	0.735742	1.17923	0.623916	0.532683	0.927809	Not DEG
TCF4-AS2:1	TCF4-AS2	51.224	31.1378	51.224	31.1378	41.1809	-0.718149	1.09307	-0.657002	0.511179	0.927809	Not DEG
lnc-WBP1-2:1	lnc-WBP1-2	3.72538	3.22115	3.72538	3.22115	3.47326	-0.209801	3.14804	-0.0666451	0.946864	0.98682	Not DEG
lnc-BMI1-1:1	lnc-BMI1-1	21.4209	19.3269	21.4209	19.3269	20.3739	-0.148407	1.3706	-0.108279	0.913774	0.98682	Not DEG
lnc-MAK-1:6	lnc-MAK-1	121.075	75.1601	121.075	75.1601	98.1175	-0.687857	0.840211	-0.818671	0.412974	0.926115	Not DEG
lnc-DIAPH1-1:1	lnc-DIAPH1-1	0	5.36858	0	5.36858	2.68429	4.96963	5.8231	0.853433	0.393419	0.926115	Not DEG
lnc-DUSP1-3:1	lnc-DUSP1-3	248.669	265.208	248.669	265.208	256.938	0.0928974	0.505715	0.183695	0.854253	0.979688	Not DEG
lnc-AMFR-2:2	lnc-AMFR-2	31.6657	21.4743	31.6657	21.4743	26.57	-0.560305	1.25521	-0.446383	0.65532	0.935691	Not DEG
LINC00863:2	LINC00863	33.5284	18.2532	33.5284	18.2532	25.8908	-0.877231	1.34948	-0.650053	0.515658	0.927809	Not DEG
LINC00863:3	LINC00863	67.0568	64.423	67.0568	64.423	65.7399	-0.0578073	0.80774	-0.0715667	0.942947	0.98682	Not DEG
LINC00863:4	LINC00863	165.779	17.1795	165.779	17.1795	91.4794	-3.27049	1.75186	-1.86687	0.0619201	0.926115	Not DEG
LINC00863:5	LINC00863	157.397	144.952	157.397	144.952	151.174	-0.118837	0.605014	-0.196421	0.844281	0.978478	Not DEG
LINC00863:6	LINC00863	2.79403	0	2.79403	0	1.39702	-3.82226	6.13226	-0.623305	0.533084	0.927809	Not DEG
LINC00863:7	LINC00863	41.9105	30.0641	41.9105	30.0641	35.9873	-0.479269	1.08745	-0.440729	0.659409	0.935691	Not DEG
LINC00863:8	LINC00863	21.4209	25.7692	21.4209	25.7692	23.5951	0.266629	1.27801	0.208628	0.834739	0.977852	Not DEG
LINC00863:9	LINC00863	332.49	240.512	332.49	240.512	286.501	-0.467199	0.585296	-0.798226	0.424739	0.926115	Not DEG
lnc-S1PR5-1:1	lnc-S1PR5-1	14.9015	18.2532	14.9015	18.2532	16.5773	0.292692	1.54043	0.190007	0.849304	0.979688	Not DEG
lnc-SPATA21-2:17	lnc-SPATA21-2	406.998	408.012	406.998	408.012	407.505	0.0035921	0.437122	0.00821763	0.993443	0.997575	Not DEG
lnc-ZNF107-6:1	lnc-ZNF107-6	85.6837	132.067	85.6837	132.067	108.875	0.624179	0.796404	0.783747	0.433188	0.926115	Not DEG
lnc-ALPK1-1:7	lnc-ALPK1-1	3.72538	0	3.72538	0	1.86269	-4.23729	6.00585	-0.705527	0.480482	0.926115	Not DEG
lnc-NINJ2-3:1	lnc-NINJ2-3	47.4986	19.3269	47.4986	19.3269	33.4127	-1.29727	1.36221	-0.952329	0.34093	0.926115	Not DEG
lnc-PRPS1-3:3	lnc-PRPS1-3	21.4209	25.7692	21.4209	25.7692	23.5951	0.266629	1.27801	0.208628	0.834739	0.977852	Not DEG
lnc-PRPS1-3:2	lnc-PRPS1-3	28.8717	27.9166	28.8717	27.9166	28.3942	-0.0485282	1.15304	-0.0420873	0.966429	0.987442	Not DEG
lnc-PRPS1-3:1	lnc-PRPS1-3	141.564	179.311	141.564	179.311	160.438	0.341003	0.635565	0.536536	0.591588	0.929553	Not DEG
lnc-GLB1-3:1	lnc-GLB1-3	11.1761	0	11.1761	0	5.58807	-5.82224	5.11686	-1.13785	0.255181	0.926115	Not DEG
lnc-TSSK3-2:1	lnc-TSSK3-2	26.0777	0	26.0777	0	13.0388	-7.04466	4.34185	-1.6225	0.104696	0.926115	Not DEG
lnc-TSSK3-2:2	lnc-TSSK3-2	230.042	1241.22	230.042	1241.22	735.629	2.43179	1.21515	2.00123	0.0453677	0.926115	Up
LINC-PINT:26	LINC-PINT	8.3821	4.29486	8.3821	4.29486	6.33848	-0.964683	2.60485	-0.370341	0.711128	0.935691	Not DEG
CCDC18-AS1:43	CCDC18-AS1	2.79403	5.36858	2.79403	5.36858	4.08131	0.942189	3.05761	0.308146	0.757972	0.947639	Not DEG
CCDC18-AS1:41	CCDC18-AS1	0	1.07372	0	1.07372	0.536858	2.64775	6.46656	0.409453	0.682207	0.935691	Not DEG
CCDC18-AS1:40	CCDC18-AS1	0	2.14743	0	2.14743	1.07372	3.64772	6.26091	0.582619	0.56015	0.928967	Not DEG
CCDC18-AS1:47	CCDC18-AS1	11.1761	8.58973	11.1761	8.58973	9.88293	-0.379729	2.03711	-0.186405	0.852127	0.979688	Not DEG
CCDC18-AS1:45	CCDC18-AS1	330.627	0	330.627	0	165.314	-10.7085	6.7669	-1.58248	0.11354	0.926115	Not DEG
CCDC18-AS1:44	CCDC18-AS1	0	69.7915	0	69.7915	34.8958	8.66983	6.7688	1.28085	0.200246	0.926115	Not DEG
lnc-MYO7B-3:2	lnc-MYO7B-3	2.79403	1.07372	2.79403	1.07372	1.93388	-1.37971	3.92205	-0.351782	0.725002	0.935691	Not DEG
CCDC18-AS1:48	CCDC18-AS1	32.5971	17.1795	32.5971	17.1795	24.8883	-0.924051	1.38508	-0.667148	0.504678	0.927809	Not DEG
lnc-INSM2-7:1	lnc-INSM2-7	6.51941	3.22115	6.51941	3.22115	4.87028	-1.01715	2.8992	-0.350838	0.72571	0.935691	Not DEG
lnc-PTDSS1-3:1	lnc-PTDSS1-3	38.1851	47.2435	38.1851	47.2435	42.7143	0.307107	0.982839	0.312469	0.754684	0.947639	Not DEG
CCDC18-AS1:20	CCDC18-AS1	0.931345	1.07372	0.931345	1.07372	1.00253	0.20522	4.30046	0.0477206	0.961939	0.98682	Not DEG
lnc-GRAMD1B-5:1	lnc-GRAMD1B-5	149.947	62.2755	149.947	62.2755	106.111	-1.26771	1.03762	-1.22174	0.221804	0.926115	Not DEG
lnc-CREBRF-1:1	lnc-CREBRF-1	75.4389	76.2338	75.4389	76.2338	75.8364	0.0151241	0.764398	0.0197856	0.984214	0.994414	Not DEG
RBM15-AS1:14	RBM15-AS1	11.1761	0	11.1761	0	5.58807	-5.82224	5.11686	-1.13785	0.255181	0.926115	Not DEG
lnc-FAM153C-6:1	lnc-FAM153C-6	22.3523	34.3589	22.3523	34.3589	28.3556	0.620265	1.2302	0.504198	0.614122	0.935369	Not DEG
lnc-ATP11B-6:1	lnc-ATP11B-6	460.084	750.528	460.084	750.528	605.306	0.706008	0.605132	1.1667	0.243331	0.926115	Not DEG
lnc-ACACB-2:1	lnc-ACACB-2	40.9792	30.0641	40.9792	30.0641	35.5216	-0.446848	1.08652	-0.411265	0.680879	0.935691	Not DEG
lnc-NBPF1-1:12	lnc-NBPF1-1	70.7822	63.3492	70.7822	63.3492	67.0657	-0.160057	0.808999	-0.197846	0.843166	0.978387	Not DEG
lnc-NBPF1-1:13	lnc-NBPF1-1	286.854	237.291	286.854	237.291	262.073	-0.273658	0.536926	-0.509675	0.610279	0.933813	Not DEG
lnc-NBPF1-1:10	lnc-NBPF1-1	553.219	548.669	553.219	548.669	550.944	-0.0119138	0.404331	-0.0294654	0.976493	0.991812	Not DEG
lnc-NBPF1-1:11	lnc-NBPF1-1	22.3523	40.8012	22.3523	40.8012	31.5767	0.868192	1.24352	0.698173	0.485069	0.926115	Not DEG
lnc-DMXL2-4:1	lnc-DMXL2-4	49.3613	42.9486	49.3613	42.9486	46.155	-0.200765	0.939767	-0.213632	0.830834	0.97558	Not DEG
lnc-NBPF1-1:14	lnc-NBPF1-1	50.2926	42.9486	50.2926	42.9486	46.6206	-0.227732	0.939129	-0.242492	0.808399	0.966493	Not DEG
lnc-NOS2-12:1	lnc-NOS2-12	2747.47	1147.8	2747.47	1147.8	1947.63	-1.25922	0.76813	-1.63934	0.101143	0.926115	Not DEG
lnc-CEBPB-9:1	lnc-CEBPB-9	8.3821	4.29486	8.3821	4.29486	6.33848	-0.964683	2.60485	-0.370341	0.711128	0.935691	Not DEG
lnc-FAM83G-2:1	lnc-FAM83G-2	15.8329	31.1378	15.8329	31.1378	23.4853	0.975745	1.42961	0.682527	0.494906	0.927809	Not DEG
lnc-KPNA2-6:9	lnc-KPNA2-6	0	2.14743	0	2.14743	1.07372	3.64772	6.26091	0.582619	0.56015	0.928967	Not DEG
lnc-INPPL1-3:1	lnc-INPPL1-3	4.65672	3.22115	4.65672	3.22115	3.93894	-0.531726	3.04504	-0.17462	0.861378	0.979688	Not DEG
lnc-KPNA2-6:1	lnc-KPNA2-6	9.31345	8.58973	9.31345	8.58973	8.95159	-0.116695	2.12342	-0.0549563	0.956173	0.98682	Not DEG
lnc-KPNA2-6:7	lnc-KPNA2-6	0	3.22115	0	3.22115	1.61057	4.23267	6.13384	0.690052	0.490161	0.926115	Not DEG
lnc-KDM1A-4:1	lnc-KDM1A-4	13.9702	1.07372	13.9702	1.07372	7.52194	-3.70161	3.36562	-1.09983	0.271406	0.926115	Not DEG
lnc-GGPS1-14:1	lnc-GGPS1-14	17.6956	28.9903	17.6956	28.9903	23.3429	0.712188	1.36319	0.522442	0.601363	0.929553	Not DEG
lnc-INSL5-2:1	lnc-INSL5-2	3.72538	0	3.72538	0	1.86269	-4.23729	6.00585	-0.705527	0.480482	0.926115	Not DEG
lnc-COMMD6-4:1	lnc-COMMD6-4	37.2538	63.3492	37.2538	63.3492	50.3015	0.765942	1.03602	0.73931	0.459719	0.926115	Not DEG
lnc-MAN2A1-7:1	lnc-MAN2A1-7	42.8419	38.6538	42.8419	38.6538	40.7478	-0.148409	0.984488	-0.150747	0.880175	0.98682	Not DEG
lnc-C9orf85-1:1	lnc-C9orf85-1	44.7046	245.881	44.7046	245.881	145.293	2.45947	1.40836	1.74633	0.0807531	0.926115	Not DEG
lnc-B4GALNT2-3:1	lnc-B4GALNT2-3	129.457	70.8653	129.457	70.8653	100.161	-0.869318	0.900035	-0.965871	0.334109	0.926115	Not DEG
lnc-SLC37A1-1:6	lnc-SLC37A1-1	0	13.9583	0	13.9583	6.97915	6.34817	4.94468	1.28384	0.199199	0.926115	Not DEG
lnc-SULT1A4-2:1	lnc-SULT1A4-2	6.51941	0	6.51941	0	3.25971	-5.04463	5.61588	-0.898279	0.369037	0.926115	Not DEG
lnc-ITPA-4:1	lnc-ITPA-4	0	8.58973	0	8.58973	4.29486	5.64771	5.42161	1.0417	0.297549	0.926115	Not DEG
lnc-MARCH10-8:5	lnc-MARCH10-8	168.573	136.362	168.573	136.362	152.468	-0.305934	0.636871	-0.480371	0.630963	0.935691	Not DEG
lnc-THRSP-7:1	lnc-THRSP-7	0.931345	0	0.931345	0	0.465672	-2.23738	6.50251	-0.344079	0.730787	0.935691	Not DEG
lnc-SYCP1-7:1	lnc-SYCP1-7	6499.86	8556.44	6499.86	8556.44	7528.15	0.396605	0.410734	0.965599	0.334245	0.926115	Not DEG
lnc-RBBP6-1:4	lnc-RBBP6-1	4.65672	0	4.65672	0	2.32836	-4.55921	5.87111	-0.776549	0.437425	0.926115	Not DEG
lnc-MTF2-4:1	lnc-MTF2-4	32.5971	37.5801	32.5971	37.5801	35.0886	0.205228	1.05429	0.19466	0.845659	0.979425	Not DEG
lnc-IRF2BPL-6:1	lnc-IRF2BPL-6	14.9015	27.9166	14.9015	27.9166	21.4091	0.905667	1.46734	0.617216	0.537093	0.928967	Not DEG
lnc-ACTR1B-6:1	lnc-ACTR1B-6	221.66	222.259	221.66	222.259	221.96	0.0038954	0.52507	0.00741882	0.994081	0.997575	Not DEG
lnc-LRRC10-1:2	lnc-LRRC10-1	130.388	424.118	130.388	424.118	277.253	1.70165	1.05602	1.61139	0.107095	0.926115	Not DEG
[truncated: 41,669 more rows]

## Sheet: Genes
gene_id	K562-K	K562-BP1	baseMeanA	baseMeanB	baseMean	log2FoldChange	lfcSE	stat	pvalue	padj	type
lnc-LRIG2-5	81.8746	169.283	81.8746	169.283	125.579	1.04795	1.08694	0.964136	0.334978	0.999431	Not DEG
lnc-AMZ1-8	4.54859	0	4.54859	0	2.27429	-4.49135	6.79715	-0.66077	0.50876	0.999431	Not DEG
lnc-LRRC40-1	14.5555	46.1682	14.5555	46.1682	30.3618	1.66534	1.93535	0.860482	0.389523	0.999431	Not DEG
lnc-MCTS1-3	10.9166	14.2901	10.9166	14.2901	12.6034	0.388506	2.73903	0.141841	0.887206	0.999431	Not DEG
lnc-LRRC40-4	0	19.7864	0	19.7864	9.89318	6.88549	4.24317	1.62272	0.104649	0.999431	Not DEG
lnc-LAT-4	10.9166	0	10.9166	0	5.45831	-5.75445	5.09045	-1.13044	0.25829	0.999431	Not DEG
lnc-JMJD8-1	15.4652	3.29773	15.4652	3.29773	9.38146	-2.22944	3.2888	-0.677888	0.497843	0.999431	Not DEG
DICER1-AS1	80.0552	125.314	80.0552	125.314	102.684	0.64648	1.12437	0.574969	0.565312	0.999431	Not DEG
lnc-GSC-1	9.09718	10.9924	9.09718	10.9924	10.0448	0.273031	3.03749	0.089887	0.928377	0.999431	Not DEG
lnc-NGRN-2	4.54859	0	4.54859	0	2.27429	-4.49135	6.79715	-0.66077	0.50876	0.999431	Not DEG
lnc-KHDRBS1-4	122.812	119.817	122.812	119.817	121.315	-0.0356091	1.03216	-0.0344996	0.972479	0.999431	Not DEG
lnc-EVX2-8	73.6871	40.672	73.6871	40.672	57.1795	-0.85737	1.42952	-0.599761	0.548666	0.999431	Not DEG
lnc-ACTR6-2	3.63887	5.49621	3.63887	5.49621	4.56754	0.594953	4.37828	0.135887	0.89191	0.999431	Not DEG
lnc-KHDRBS1-1	641.351	703.515	641.351	703.515	672.433	0.133469	0.647983	0.205976	0.836809	0.999431	Not DEG
lnc-AMZ1-1	60.0414	63.756	60.0414	63.756	61.8987	0.0866106	1.34672	0.0643121	0.948722	0.999431	Not DEG
lnc-CEP63-5	71.8677	48.3667	71.8677	48.3667	60.1172	-0.571324	1.38064	-0.413811	0.679012	0.999431	Not DEG
lnc-CEP63-4	9.09718	26.3818	9.09718	26.3818	17.7395	1.53605	2.41399	0.636314	0.524572	0.999431	Not DEG
lnc-ETS2-7	2.72915	8.79394	2.72915	8.79394	5.76155	1.68804	4.00233	0.421764	0.673197	0.999431	Not DEG
lnc-LAT-2	194.68	279.208	194.68	279.208	236.944	0.520239	0.847043	0.614182	0.539095	0.999431	Not DEG
lnc-CYP4F8-1	8.18746	9.89318	8.18746	9.89318	9.04032	0.273031	3.18841	0.0856324	0.931759	0.999431	Not DEG
RNF219-AS1	1197.19	1657.66	1197.19	1657.66	1427.42	0.469497	0.609871	0.769831	0.4414	0.999431	Not DEG
lnc-SAMHD1-2	18.1944	45.0689	18.1944	45.0689	31.6316	1.30865	1.86646	0.701138	0.483217	0.999431	Not DEG
lnc-RPE-3	1386.41	1244.34	1386.41	1244.34	1315.38	-0.155969	0.592161	-0.263389	0.792251	0.999431	Not DEG
lnc-LRRC40-6	33.6596	54.9621	33.6596	54.9621	44.3108	0.707426	1.57509	0.449134	0.653335	0.999431	Not DEG
lnc-RPE-1	293.839	327.574	293.839	327.574	310.706	0.156799	0.766559	0.204549	0.837924	0.999431	Not DEG
lnc-RPE-7	3.63887	10.9924	3.63887	10.9924	7.31565	1.59494	3.58348	0.445081	0.656262	0.999431	Not DEG
lnc-AK7-2	185.582	191.268	185.582	191.268	188.425	0.0435396	0.885979	0.0491429	0.960805	0.999431	Not DEG
lnc-AK7-1	15.4652	4.39697	15.4652	4.39697	9.93108	-1.81441	3.15724	-0.574681	0.565507	0.999431	Not DEG
lnc-RPE-4	1351.84	1311.4	1351.84	1311.4	1331.62	-0.0438198	0.588662	-0.0744396	0.940661	0.999431	Not DEG
lnc-GBE1-13	195.589	257.223	195.589	257.223	226.406	0.395193	0.849077	0.465438	0.641618	0.999431	Not DEG
lnc-PNPLA2-2	110.986	178.077	110.986	178.077	144.531	0.682134	1.00082	0.681575	0.495508	0.999431	Not DEG
lnc-HSD11B1L-1	26.3818	0	26.3818	0	13.1909	-7.02752	3.90597	-1.79917	0.0719912	0.999431	Not DEG
lnc-NGDN-2	44.5762	17.5879	44.5762	17.5879	31.082	-1.34168	1.88742	-0.710853	0.477175	0.999431	Not DEG
FAM198B-AS1	5.45831	4.39697	5.45831	4.39697	4.92764	-0.311917	4.22314	-0.0738589	0.941123	0.999431	Not DEG
lnc-FNDC10-1	63.6802	251.726	63.6802	251.726	157.703	1.98294	1.14786	1.7275	0.0840772	0.999431	Not DEG
lnc-FRG2-13	236.527	25.2826	236.527	25.2826	130.905	-3.22577	1.40227	-2.30039	0.0214261	0.999431	Down
lnc-PNMT-1	126.451	125.314	126.451	125.314	125.882	-0.0130289	1.01817	-0.0127964	0.98979	0.999431	Not DEG
lnc-UGT3A2-3	800.552	1084.95	800.552	1084.95	942.752	0.438567	0.634773	0.690904	0.489626	0.999431	Not DEG
lnc-PAPLN-4	4.54859	17.5879	4.54859	17.5879	11.0682	1.95108	3.01227	0.647711	0.517172	0.999431	Not DEG
lnc-ERICH1-9	74.5968	161.589	74.5968	161.589	118.093	1.11514	1.1169	0.998427	0.318072	0.999431	Not DEG
lnc-PAPLN-2	702.302	956.341	702.302	956.341	829.321	0.445435	0.646331	0.689175	0.490713	0.999431	Not DEG
lnc-PAPLN-1	2181.5	2419.43	2181.5	2419.43	2300.47	0.149348	0.564676	0.264484	0.791407	0.999431	Not DEG
lnc-TIMM8A-2	35.479	14.2901	35.479	14.2901	24.8846	-1.31193	2.0712	-0.633413	0.526464	0.999431	Not DEG
lnc-DNAJB9-1	4.54859	0	4.54859	0	2.27429	-4.49135	6.79715	-0.66077	0.50876	0.999431	Not DEG
lnc-NCOA6-3	145.555	102.23	145.555	102.23	123.892	-0.509746	1.04199	-0.489205	0.624697	0.999431	Not DEG
lnc-DNAJB9-3	4.54859	15.3894	4.54859	15.3894	9.96899	1.75844	3.13437	0.561018	0.574786	0.999431	Not DEG
ATP1B3-AS1	50.0345	61.5576	50.0345	61.5576	55.796	0.299019	1.41087	0.21194	0.832154	0.999431	Not DEG
lnc-RNF39-8	32.7498	19.7864	32.7498	19.7864	26.2681	-0.726969	1.97903	-0.367336	0.713368	0.999431	Not DEG
lnc-RNF39-9	5.45831	8.79394	5.45831	8.79394	7.12612	0.688063	3.56859	0.192811	0.847107	0.999431	Not DEG
lnc-TFAP2D-1	10.9166	41.7712	10.9166	41.7712	26.3439	1.93598	2.08273	0.929541	0.352609	0.999431	Not DEG
lnc-NUDT16-3	1.81944	0	1.81944	0	0.909718	-3.16951	6.84292	-0.463181	0.643235	0.999431	Not DEG
lnc-PRSS37-3	90.062	138.505	90.062	138.505	114.283	0.620945	1.07975	0.57508	0.565237	0.999431	Not DEG
lnc-NKX3-2-3	153.742	180.276	153.742	180.276	167.009	0.229694	0.925761	0.248114	0.804046	0.999431	Not DEG
lnc-PRSS37-1	20.0138	54.9621	20.0138	54.9621	37.4879	1.45745	1.75494	0.83048	0.406267	0.999431	Not DEG
lnc-NKX3-2-4	20.0138	16.4886	20.0138	16.4886	18.2512	-0.27951	2.31191	-0.1209	0.90377	0.999431	Not DEG
lnc-KHDRBS1-3	120.992	113.222	120.992	113.222	117.107	-0.0957595	1.0463	-0.0915218	0.927078	0.999431	Not DEG
lnc-KHDRBS1-2	149.194	114.321	149.194	114.321	131.757	-0.38409	1.01202	-0.379528	0.704296	0.999431	Not DEG
lnc-TMCC1-4	228.339	242.933	228.339	242.933	235.636	0.0893801	0.82694	0.108085	0.913928	0.999431	Not DEG
lnc-TMCC1-3	37.2984	23.0841	37.2984	23.0841	30.1913	-0.692205	1.85942	-0.37227	0.709692	0.999431	Not DEG
lnc-OTX1-8	85.5135	108.825	85.5135	108.825	97.1692	0.34779	1.12975	0.307847	0.758198	0.999431	Not DEG
lnc-OAZ3-5	13.6458	8.79394	13.6458	8.79394	11.2199	-0.633851	2.8996	-0.218599	0.826962	0.999431	Not DEG
lnc-CARNMT1-1	183.763	191.268	183.763	191.268	187.516	0.0577534	0.887477	0.065076	0.948114	0.999431	Not DEG
lnc-CARNMT1-3	8.18746	0	8.18746	0	4.09373	-5.33939	5.64477	-0.9459	0.3442	0.999431	Not DEG
lnc-NAGK-2	11.8263	0	11.8263	0	5.91316	-5.86994	4.95282	-1.18517	0.23595	0.999431	Not DEG
lnc-PROKR2-1	6.36802	0	6.36802	0	3.18401	-4.97679	6.21406	-0.800893	0.423194	0.999431	Not DEG
lnc-ANKS4B-5	1667.51	1717.02	1667.51	1717.02	1692.26	0.0422079	0.575338	0.073362	0.941518	0.999431	Not DEG
lnc-PLA2G10-6	30.0207	8.79394	30.0207	8.79394	19.4073	-1.77135	2.35306	-0.752786	0.451579	0.999431	Not DEG
lnc-GUSB-1	282.012	244.032	282.012	244.032	263.022	-0.208687	0.804103	-0.259528	0.795228	0.999431	Not DEG
lnc-SEC31B-2	5.45831	0	5.45831	0	2.72915	-4.75438	6.60709	-0.719588	0.471779	0.999431	Not DEG
lnc-AIRE-3	125.541	85.7409	125.541	85.7409	105.641	-0.550099	1.10661	-0.497101	0.619117	0.999431	Not DEG
lnc-AIRE-1	13.6458	13.1909	13.6458	13.1909	13.4183	-0.048896	2.65778	-0.0183973	0.985322	0.999431	Not DEG
lnc-AIRE-4	6.36802	7.6947	6.36802	7.6947	7.03136	0.273032	3.58014	0.0762631	0.93921	0.999431	Not DEG
lnc-GLT8D2-2	110.986	112.123	110.986	112.123	111.554	0.0147103	1.06478	0.0138153	0.988977	0.999431	Not DEG
lnc-SEC31B-4	1.81944	19.7864	1.81944	19.7864	10.8029	3.44291	3.26563	1.05429	0.291751	0.999431	Not DEG
lnc-RIOX2-11	46.3956	39.5727	46.3956	39.5727	42.9842	-0.229474	1.57621	-0.145586	0.884248	0.999431	Not DEG
lnc-IGSF10-11	152.833	244.032	152.833	244.032	198.432	0.675119	0.905743	0.745376	0.456044	0.999431	Not DEG
lnc-SH2D1B-5	34.5693	41.7712	34.5693	41.7712	38.1702	0.273025	1.66036	0.164437	0.869387	0.999431	Not DEG
lnc-SH2D1B-1	4.54859	4.39697	4.54859	4.39697	4.47278	-0.0488875	4.41312	-0.0110778	0.991161	0.999431	Not DEG
lnc-ZNF608-20	0	2.19848	0	2.19848	1.09924	3.71548	6.8429	0.542968	0.587152	0.999431	Not DEG
lnc-RPL22-1	149.194	154.993	149.194	154.993	152.093	0.0550211	0.952039	0.0577929	0.953914	0.999431	Not DEG
lnc-RPL22-2	152.833	85.7409	152.833	85.7409	119.287	-0.833892	1.08322	-0.769825	0.441404	0.999431	Not DEG
TPT1-AS1	1315.45	2232.56	1315.45	2232.56	1774.01	0.763143	0.635569	1.20072	0.229858	0.999431	Not DEG
lnc-WDR27-1	30.9304	28.5803	30.9304	28.5803	29.7553	-0.113996	1.8517	-0.0615628	0.950911	0.999431	Not DEG
lnc-DERA-5	58.2219	13.1909	58.2219	13.1909	35.7064	-2.142	1.878	-1.14058	0.254045	0.999431	Not DEG
lnc-RICTOR-1	0.909718	0	0.909718	0	0.454859	-2.16958	6.91852	-0.31359	0.753833	0.999431	Not DEG
lnc-CRYM-3	4964.33	2008.32	4964.33	2008.32	3486.32	-1.30561	0.701892	-1.86013	0.0628674	0.999431	Not DEG
lnc-DERA-7	110.076	86.8401	110.076	86.8401	98.458	-0.342059	1.12436	-0.304225	0.760956	0.999431	Not DEG
lnc-CRYM-4	565.844	470.476	565.844	470.476	518.16	-0.266283	0.685772	-0.388297	0.697796	0.999431	Not DEG
lnc-PLXNB1-1	7.27774	0	7.27774	0	3.63887	-5.16945	5.90143	-0.875966	0.381049	0.999431	Not DEG
lnc-TET1-5	17.2846	5.49621	17.2846	5.49621	11.3904	-1.65295	2.95416	-0.559533	0.575798	0.999431	Not DEG
lnc-FOXD4L6-3	70.0483	181.375	70.0483	181.375	125.712	1.37256	1.12772	1.21711	0.223564	0.999431	Not DEG
lnc-ZNF124-1	3351.4	4978.47	3351.4	4978.47	4164.93	0.57094	0.584054	0.977546	0.328299	0.999431	Not DEG
lnc-ZNF124-2	4158.32	5229.09	4158.32	5229.09	4693.71	0.330562	0.556609	0.593886	0.552588	0.999431	Not DEG
lnc-HPD-1	17.2846	32.9773	17.2846	32.9773	25.131	0.931986	2.02819	0.459516	0.645864	0.999431	Not DEG
lnc-HPD-2	47.3053	136.306	47.3053	136.306	91.8057	1.52678	1.26747	1.20458	0.228364	0.999431	Not DEG
lnc-HPD-3	21.8332	0	21.8332	0	10.9166	-6.7545	4.10489	-1.64548	0.0998715	0.999431	Not DEG
lnc-GULP1-5	34.5693	19.7864	34.5693	19.7864	27.1778	-0.804971	1.9544	-0.411876	0.68043	0.999431	Not DEG
lnc-BIN1-9	5.45831	0	5.45831	0	2.72915	-4.75438	6.60709	-0.719588	0.471779	0.999431	Not DEG
lnc-BIN1-8	9.09718	5.49621	9.09718	5.49621	7.29669	-0.726953	3.53658	-0.205553	0.83714	0.999431	Not DEG
ZNF197-AS1	1461.92	975.028	1461.92	975.028	1218.47	-0.584343	0.632033	-0.924546	0.355202	0.999431	Not DEG
lnc-HDLBP-2	141.916	178.077	141.916	178.077	159.997	0.327469	0.943173	0.3472	0.728441	0.999431	Not DEG
lnc-SLITRK5-1	168.298	23.0841	168.298	23.0841	95.6909	-2.86603	1.45506	-1.9697	0.0488729	0.999431	Down
lnc-SLITRK5-3	571.303	127.512	571.303	127.512	349.407	-2.16361	1.00807	-2.14629	0.0318498	0.999431	Down
lnc-SLITRK5-4	30.9304	0	30.9304	0	15.4652	-7.25701	3.75869	-1.93073	0.0535168	0.999431	Not DEG
lnc-GPATCH2L-1	113.715	189.07	113.715	189.07	151.392	0.733502	0.990492	0.740543	0.458971	0.999431	Not DEG
lnc-KCTD13-3	4.54859	0	4.54859	0	2.27429	-4.49135	6.79715	-0.66077	0.50876	0.999431	Not DEG
lnc-RPE-9	16.3749	8.79394	16.3749	8.79394	12.5844	-0.896885	2.76497	-0.324374	0.745655	0.999431	Not DEG
lnc-KCTD13-1	4.54859	0	4.54859	0	2.27429	-4.49135	6.79715	-0.66077	0.50876	0.999431	Not DEG
GEMIN7-AS1	1128.96	850.813	1128.96	850.813	989.887	-0.408077	0.628265	-0.64953	0.515996	0.999431	Not DEG
lnc-CHIC2-2	66.4094	87.9394	66.4094	87.9394	77.1744	0.405126	1.23875	0.327044	0.743634	0.999431	Not DEG
lnc-GALM-5	280.193	428.704	280.193	428.704	354.449	0.613564	0.772512	0.794246	0.427052	0.999431	Not DEG
lnc-SLC2A6-2	15.4652	0	15.4652	0	7.7326	-6.25698	4.53979	-1.37825	0.168125	0.999431	Not DEG
lnc-SLC2A6-3	3.63887	0	3.63887	0	1.81944	-4.16944	6.8048	-0.612721	0.540061	0.999431	Not DEG
lnc-SLC2A6-1	3.63887	0	3.63887	0	1.81944	-4.16944	6.8048	-0.612721	0.540061	0.999431	Not DEG
MDC1-AS1	953.384	728.798	953.384	728.798	841.091	-0.387537	0.640118	-0.605415	0.544903	0.999431	Not DEG
lnc-MAPK8-1	37.2984	29.6795	37.2984	29.6795	33.489	-0.329637	1.76114	-0.187173	0.851525	0.999431	Not DEG
lnc-ANKRD10-10	13.6458	0	13.6458	0	6.82288	-6.0764	4.72382	-1.28633	0.198327	0.999431	Not DEG
lnc-AK7-6	272.006	397.926	272.006	397.926	334.966	0.548865	0.776418	0.706919	0.479617	0.999431	Not DEG
lnc-CENPP-4	308.394	235.238	308.394	235.238	271.816	-0.390653	0.806283	-0.484511	0.628023	0.999431	Not DEG
lnc-CENPP-5	241.985	303.391	241.985	303.391	272.688	0.326263	0.801359	0.407137	0.683907	0.999431	Not DEG
lnc-CENPP-7	72.7774	18.6871	72.7774	18.6871	45.7323	-1.96143	1.68761	-1.16225	0.245133	0.999431	Not DEG
lnc-CENPP-1	55.4928	53.8629	55.4928	53.8629	54.6778	-0.0430031	1.41889	-0.0303076	0.975822	0.999431	Not DEG
lnc-CENPP-2	28.2012	19.7864	28.2012	19.7864	23.9938	-0.511241	2.0498	-0.24941	0.803043	0.999431	Not DEG
TBC1D8-AS1	12.736	34.0765	12.736	34.0765	23.4063	1.41986	2.13161	0.666097	0.505349	0.999431	Not DEG
lnc-ZNF445-3	85.5135	36.275	85.5135	36.275	60.8942	-1.23717	1.43099	-0.864552	0.387285	0.999431	Not DEG
lnc-GALNT9-4	4.54859	9.89318	4.54859	9.89318	7.22088	1.12102	3.56888	0.314108	0.753439	0.999431	Not DEG
lnc-MED15-2	100.979	0	100.979	0	50.4893	-8.96354	6.76785	-1.32443	0.18536	0.999431	Not DEG
lnc-MTERF2-1	56.4025	46.1682	56.4025	46.1682	51.2853	-0.288854	1.46247	-0.197511	0.843428	0.999431	Not DEG
lnc-YIPF4-2	18.1944	12.0917	18.1944	12.0917	15.143	-0.589461	2.52727	-0.23324	0.815575	0.999431	Not DEG
lnc-VRK1-7	29.111	26.3818	29.111	26.3818	27.7464	-0.14201	1.9109	-0.0743157	0.940759	0.999431	Not DEG
lnc-RPL41-1	18.1944	28.5803	18.1944	28.5803	23.3873	0.651536	2.07745	0.313623	0.753807	0.999431	Not DEG
lnc-CISD1-1	110.076	60.4583	110.076	60.4583	85.2671	-0.864479	1.22462	-0.705917	0.48024	0.999431	Not DEG
lnc-CSPG4-4	16.3749	0	16.3749	0	8.18746	-6.33944	4.4606	-1.42121	0.155256	0.999431	Not DEG
lnc-CSPG4-1	433.026	234.139	433.026	234.139	333.582	-0.887086	0.815666	-1.08756	0.276789	0.999431	Not DEG
lnc-CSPG4-2	0	3.29773	0	3.29773	1.64886	4.30041	6.81751	0.63079	0.528178	0.999431	Not DEG
lnc-ZIC1-11	7.27774	0	7.27774	0	3.63887	-5.16945	5.90143	-0.875966	0.381049	0.999431	Not DEG
lnc-MROH2A-3	48.215	39.5727	48.215	39.5727	43.8939	-0.284969	1.56336	-0.18228	0.855363	0.999431	Not DEG
lnc-CADM2-19	16.3749	37.3742	16.3749	37.3742	26.8746	1.19056	1.98915	0.598528	0.549487	0.999431	Not DEG
lnc-PTEN-1	1.81944	0	1.81944	0	0.909718	-3.16951	6.84292	-0.463181	0.643235	0.999431	Not DEG
lnc-NR2F1-1	5.45831	0	5.45831	0	2.72915	-4.75438	6.60709	-0.719588	0.471779	0.999431	Not DEG
lnc-NR2F1-6	38.2081	34.0765	38.2081	34.0765	36.1423	-0.165095	1.69918	-0.0971614	0.922598	0.999431	Not DEG
lnc-PLEKHG4B-3	134.638	258.322	134.638	258.322	196.48	0.940084	0.937414	1.00285	0.315934	0.999431	Not DEG
lnc-SERPINH1-1	11.8263	0	11.8263	0	5.91316	-5.86994	4.95282	-1.18517	0.23595	0.999431	Not DEG
lnc-KDM4D-2	877.878	898.081	877.878	898.081	887.979	0.0328275	0.618591	0.0530681	0.957678	0.999431	Not DEG
ABALON	2414.39	2907.5	2414.39	2907.5	2660.94	0.26812	0.565945	0.473755	0.635674	0.999431	Not DEG
lnc-HS3ST3B1-1	17.2846	18.6871	17.2846	18.6871	17.9859	0.112564	2.32427	0.0484299	0.961374	0.999431	Not DEG
lnc-RNF208-3	3.63887	4.39697	3.63887	4.39697	4.01792	0.273033	4.63927	0.0588525	0.95307	0.999431	Not DEG
lnc-SMIM18-3	35.479	8.79394	35.479	8.79394	22.1365	-2.01236	2.25426	-0.892691	0.372023	0.999431	Not DEG
LINC02370	0	5.49621	0	5.49621	2.74811	5.03736	6.61044	0.762031	0.446042	0.999431	Not DEG
lnc-POLDIP3-3	685.927	702.416	685.927	702.416	694.171	0.0342718	0.64268	0.0533265	0.957472	0.999431	Not DEG
lnc-POLDIP3-2	110.076	146.199	110.076	146.199	128.138	0.409441	1.02293	0.400263	0.688963	0.999431	Not DEG
lnc-POLDIP3-1	135.548	90.1379	135.548	90.1379	112.843	-0.588593	1.08305	-0.543458	0.586815	0.999431	Not DEG
lnc-PTPRD-2	5.45831	0	5.45831	0	2.72915	-4.75438	6.60709	-0.719588	0.471779	0.999431	Not DEG
lnc-TSPAN33-4	64.59	26.3818	64.59	26.3818	45.4859	-1.29176	1.61001	-0.802327	0.422364	0.999431	Not DEG
lnc-TSPAN33-1	7.27774	3.29773	7.27774	3.29773	5.28773	-1.14198	4.12747	-0.276677	0.782028	0.999431	Not DEG
lnc-TRMO-1	161.02	108.825	161.02	108.825	134.922	-0.565226	1.0153	-0.55671	0.577726	0.999431	Not DEG
lnc-TRMO-2	127.36	71.4507	127.36	71.4507	99.4056	-0.833891	1.15488	-0.722061	0.470257	0.999431	Not DEG
AOAH-IT1	0	3.29773	0	3.29773	1.64886	4.30041	6.81751	0.63079	0.528178	0.999431	Not DEG
lnc-C1orf174-7	34.5693	9.89318	34.5693	9.89318	22.2312	-1.80496	2.22537	-0.811085	0.417317	0.999431	Not DEG
lnc-C1orf174-3	6.36802	5.49621	6.36802	5.49621	5.93212	-0.212385	3.87364	-0.0548284	0.956275	0.999431	Not DEG
lnc-SHANK2-7	90.062	125.314	90.062	125.314	107.688	0.476555	1.09341	0.435844	0.66295	0.999431	Not DEG
lnc-ACSL6-3	20.9235	28.5803	20.9235	28.5803	24.7519	0.449903	2.01756	0.222994	0.82354	0.999431	Not DEG
lnc-PTPRU-10	0.909718	0	0.909718	0	0.454859	-2.16958	6.91852	-0.31359	0.753833	0.999431	Not DEG
lnc-CBS-2	1846.73	1132.22	1846.73	1132.22	1489.47	-0.705814	0.635938	-1.10988	0.267051	0.999431	Not DEG
lnc-TSPO2-1	2.72915	0	2.72915	0	1.36458	-3.75443	6.81753	-0.550703	0.581837	0.999431	Not DEG
lnc-TSPO2-2	30.9304	38.4735	30.9304	38.4735	34.7019	0.314845	1.73238	0.181741	0.855786	0.999431	Not DEG
lnc-SNAPC3-12	450.31	67.0538	450.31	67.0538	258.682	-2.74752	1.15572	-2.37733	0.0174386	0.999431	Down
lnc-SNAPC3-10	8.18746	0	8.18746	0	4.09373	-5.33939	5.64477	-0.9459	0.3442	0.999431	Not DEG
lnc-PLAGL2-6	394.817	501.254	394.817	501.254	448.036	0.344359	0.711195	0.484198	0.628245	0.999431	Not DEG
lnc-PLAGL2-5	18.1944	0	18.1944	0	9.09718	-6.49145	4.32237	-1.50183	0.133142	0.999431	Not DEG
lnc-PLAGL2-4	15.4652	14.2901	15.4652	14.2901	14.8777	-0.113991	2.53525	-0.0449626	0.964137	0.999431	Not DEG
lnc-FAM206A-1	358.429	502.354	358.429	502.354	430.391	0.487019	0.728447	0.668572	0.503769	0.999431	Not DEG
lnc-CAAP1-1	3.63887	0	3.63887	0	1.81944	-4.16944	6.8048	-0.612721	0.540061	0.999431	Not DEG
lnc-PWP1-2	21.8332	5.49621	21.8332	5.49621	13.6647	-1.98998	2.7632	-0.720173	0.471419	0.999431	Not DEG
lnc-CCDC28A-4	7.27774	7.6947	7.27774	7.6947	7.48622	0.0803897	3.47663	0.0231229	0.981552	0.999431	Not DEG
lnc-CCDC28A-5	4.54859	17.5879	4.54859	17.5879	11.0682	1.95108	3.01227	0.647711	0.517172	0.999431	Not DEG
lnc-CCDC28A-6	12.736	5.49621	12.736	5.49621	9.11613	-1.21238	3.22321	-0.376139	0.706813	0.999431	Not DEG
lnc-CCDC28A-7	7.27774	0	7.27774	0	3.63887	-5.16945	5.90143	-0.875966	0.381049	0.999431	Not DEG
lnc-CCDC28A-1	9.09718	4.39697	9.09718	4.39697	6.74707	-1.04887	3.68464	-0.284661	0.775904	0.999431	Not DEG
lnc-CCDC28A-3	3.63887	13.1909	3.63887	13.1909	8.41489	1.85797	3.39047	0.547998	0.583693	0.999431	Not DEG
lnc-LEPROT-1	7.27774	3.29773	7.27774	3.29773	5.28773	-1.14198	4.12747	-0.276677	0.782028	0.999431	Not DEG
lnc-MED6-3	165.569	0	165.569	0	82.7843	-9.67687	6.76731	-1.42994	0.152733	0.999431	Not DEG
lnc-MED6-2	28.2012	85.7409	28.2012	85.7409	56.9711	1.60423	1.50811	1.06374	0.287449	0.999431	Not DEG
lnc-TASP1-3	329.318	93.4356	329.318	93.4356	211.377	-1.81743	1.04789	-1.73437	0.082853	0.999431	Not DEG
lnc-TASP1-1	0	2.19848	0	2.19848	1.09924	3.71548	6.8429	0.542968	0.587152	0.999431	Not DEG
lnc-TASP1-5	4.54859	9.89318	4.54859	9.89318	7.22088	1.12102	3.56888	0.314108	0.753439	0.999431	Not DEG
lnc-TASP1-4	6.36802	0	6.36802	0	3.18401	-4.97679	6.21406	-0.800893	0.423194	0.999431	Not DEG
lnc-TMEM99-4	7.27774	7.6947	7.27774	7.6947	7.48622	0.0803897	3.47663	0.0231229	0.981552	0.999431	Not DEG
lnc-TMEM99-5	274.735	227.543	274.735	227.543	251.139	-0.271896	0.817396	-0.332637	0.739408	0.999431	Not DEG
lnc-CRCP-1	98.2495	49.4659	98.2495	49.4659	73.8577	-0.990009	1.30471	-0.758797	0.447974	0.999431	Not DEG
lnc-CRCP-2	8.18746	0	8.18746	0	4.09373	-5.33939	5.64477	-0.9459	0.3442	0.999431	Not DEG
lnc-PRDM8-6	20.9235	34.0765	20.9235	34.0765	27.5	0.703658	1.93579	0.363499	0.716232	0.999431	Not DEG
lnc-SHANK2-9	21.8332	26.3818	21.8332	26.3818	24.1075	0.273027	2.03703	0.134032	0.893377	0.999431	Not DEG
ATP2B1-AS1	70.0483	48.3667	70.0483	48.3667	59.2075	-0.53433	1.3871	-0.385214	0.700079	0.999431	Not DEG
lnc-CDH6-19	47.3053	34.0765	47.3053	34.0765	40.6909	-0.473216	1.62231	-0.291693	0.770521	0.999431	Not DEG
lnc-PRSS23-4	1.81944	0	1.81944	0	0.909718	-3.16951	6.84292	-0.463181	0.643235	0.999431	Not DEG
lnc-CDH6-15	1224.48	668.339	1224.48	668.339	946.41	-0.873514	0.687906	-1.26982	0.20415	0.999431	Not DEG
lnc-CDH6-12	4.54859	24.1833	4.54859	24.1833	14.366	2.41051	2.74477	0.878221	0.379824	0.999431	Not DEG
lnc-PRSS23-1	964.301	744.187	964.301	744.187	854.244	-0.373816	0.637616	-0.586272	0.557693	0.999431	Not DEG
lnc-KCTD19-1	489.428	320.979	489.428	320.979	405.203	-0.608616	0.749921	-0.811575	0.417036	0.999431	Not DEG
lnc-ATP8A2-4	52.7636	153.894	52.7636	153.894	103.329	1.54432	1.2226	1.26314	0.206537	0.999431	Not DEG
lnc-ATP8A2-2	228.339	216.551	228.339	216.551	222.445	-0.0764704	0.841311	-0.0908943	0.927577	0.999431	Not DEG
lnc-FAM237A-2	30.0207	0	30.0207	0	15.0103	-7.21394	3.78504	-1.90591	0.0566621	0.999431	Not DEG
lnc-PFKFB2-2	9.09718	14.2901	9.09718	14.2901	11.6937	0.651538	2.84266	0.2292	0.818713	0.999431	Not DEG
lnc-DNAJB6-3	948.836	1179.49	948.836	1179.49	1064.16	0.313931	0.615193	0.510297	0.609844	0.999431	Not DEG
lnc-DNAJB6-6	110.076	157.192	110.076	157.192	133.634	0.51403	1.01433	0.506767	0.612318	0.999431	Not DEG
lnc-DNAJB6-7	0	5.49621	0	5.49621	2.74811	5.03736	6.61044	0.762031	0.446042	0.999431	Not DEG
lnc-DNAJB6-4	60.9511	69.2523	60.9511	69.2523	65.1017	0.184214	1.32016	0.139539	0.889024	0.999431	Not DEG
lnc-DNAJB6-5	145.555	133.008	145.555	133.008	139.282	-0.130043	0.983006	-0.132291	0.894754	0.999431	Not DEG
lnc-LDHD-3	8.18746	0	8.18746	0	4.09373	-5.33939	5.64477	-0.9459	0.3442	0.999431	Not DEG
lnc-LIX1-1	1372.76	2078.67	1372.76	2078.67	1725.72	0.598577	0.614926	0.973412	0.330348	0.999431	Not DEG
lnc-TDRD9-1	3.63887	0	3.63887	0	1.81944	-4.16944	6.8048	-0.612721	0.540061	0.999431	Not DEG
lnc-IRF1-6	18.1944	61.5576	18.1944	61.5576	39.876	1.75845	1.74637	1.00692	0.313975	0.999431	Not DEG
lnc-SUPT6H-5	22.7429	31.878	22.7429	31.878	27.3105	0.48715	1.93207	0.252139	0.800934	0.999431	Not DEG
lnc-ERICH1-8	130.09	96.7333	130.09	96.7333	113.411	-0.427417	1.07061	-0.399229	0.689725	0.999431	Not DEG
lnc-SUPT6H-4	12.736	24.1833	12.736	24.1833	18.4597	0.9251	2.32459	0.397963	0.690657	0.999431	Not DEG
lnc-WDR60-3	14.5555	7.6947	14.5555	7.6947	11.1251	-0.919602	2.92556	-0.314334	0.753267	0.999431	Not DEG
lnc-COMMD1-4	0	6.59545	0	6.59545	3.29773	5.30042	6.15167	0.861623	0.388895	0.999431	Not DEG
lnc-COMMD1-6	0	13.1909	0	13.1909	6.59545	6.3005	4.79964	1.3127	0.189283	0.999431	Not DEG
lnc-COMMD1-7	14.5555	36.275	14.5555	36.275	25.4152	1.31742	2.04853	0.643102	0.520158	0.999431	Not DEG
lnc-COMMD1-1	1350.93	1492.77	1350.93	1492.77	1421.85	0.144041	0.587028	0.245373	0.806168	0.999431	Not DEG
lnc-COMMD1-3	21.8332	56.0614	21.8332	56.0614	38.9473	1.36048	1.7179	0.791947	0.428392	0.999431	Not DEG
lnc-CXCL16-4	403.915	320.979	403.915	320.979	362.447	-0.33157	0.74542	-0.44481	0.656457	0.999431	Not DEG
lnc-KLF10-2	138.277	272.612	138.277	272.612	205.445	0.97929	0.93068	1.05223	0.292694	0.999431	Not DEG
lnc-CXCL16-2	4.54859	0	4.54859	0	2.27429	-4.49135	6.79715	-0.66077	0.50876	0.999431	Not DEG
lnc-EMILIN3-5	122.812	172.581	122.812	172.581	147.696	0.490827	0.978627	0.501546	0.615987	0.999431	Not DEG
lnc-EMILIN3-1	1.81944	0	1.81944	0	0.909718	-3.16951	6.84292	-0.463181	0.643235	0.999431	Not DEG
lnc-RNLS-1	0	5.49621	0	5.49621	2.74811	5.03736	6.61044	0.762031	0.446042	0.999431	Not DEG
lnc-RFESD-1	56.4025	93.4356	56.4025	93.4356	74.919	0.728217	1.27327	0.571926	0.567372	0.999431	Not DEG
lnc-RFESD-6	702.302	877.195	702.302	877.195	789.749	0.320808	0.640755	0.500672	0.616602	0.999431	Not DEG
EIPR1-IT1	75.5066	83.5424	75.5066	83.5424	79.5245	0.145911	1.21596	0.119996	0.904486	0.999431	Not DEG
lnc-SDF2L1-4	107.347	30.7788	107.347	30.7788	69.0627	-1.80226	1.43634	-1.25475	0.209568	0.999431	Not DEG
lnc-SDF2L1-1	262.908	106.626	262.908	106.626	184.767	-1.30199	1.00261	-1.2986	0.194082	0.999431	Not DEG
lnc-SDF2L1-3	76.4163	0	76.4163	0	38.2081	-8.56189	3.18269	-2.69014	0.00714212	0.999431	Down
lnc-SDF2L1-2	19.1041	13.1909	19.1041	13.1909	16.1475	-0.534321	2.45219	-0.217895	0.827511	0.999431	Not DEG
LINC02018	141.916	152.795	141.916	152.795	147.355	0.106561	0.963162	0.110636	0.911905	0.999431	Not DEG
lnc-PEX5-1	4.54859	0	4.54859	0	2.27429	-4.49135	6.79715	-0.66077	0.50876	0.999431	Not DEG
lnc-PIGM-4	0	9.89318	0	9.89318	4.94659	5.88543	5.29204	1.11213	0.266083	0.999431	Not DEG
LINC02012	4.54859	0	4.54859	0	2.27429	-4.49135	6.79715	-0.66077	0.50876	0.999431	Not DEG
LINC02015	4.54859	0	4.54859	0	2.27429	-4.49135	6.79715	-0.66077	0.50876	0.999431	Not DEG
lnc-KLRK1-3	0	2.19848	0	2.19848	1.09924	3.71548	6.8429	0.542968	0.587152	0.999431	Not DEG
SCAMP1-AS1	323.859	349.559	323.859	349.559	336.709	0.11017	0.74965	0.146962	0.883162	0.999431	Not DEG
lnc-HDAC9-11	25.4721	28.5803	25.4721	28.5803	27.0262	0.166111	1.93337	0.0859179	0.931532	0.999431	Not DEG
lnc-HDAC9-10	146.465	162.688	146.465	162.688	154.576	0.151558	0.948147	0.159847	0.873002	0.999431	Not DEG
lnc-KIF3B-1	251.082	302.292	251.082	302.292	276.687	0.267784	0.795084	0.3368	0.736268	0.999431	Not DEG
lnc-SLC35G5-1	0.909718	0	0.909718	0	0.454859	-2.16958	6.91852	-0.31359	0.753833	0.999431	Not DEG
lnc-NBPF4-1	561.296	486.964	561.296	486.964	524.13	-0.204943	0.681172	-0.300868	0.763515	0.999431	Not DEG
lnc-NBPF4-2	175.576	190.169	175.576	190.169	182.872	0.115193	0.895503	0.128635	0.897647	0.999431	Not DEG
lnc-MUC4-1	229.249	23.0841	229.249	23.0841	126.166	-3.31193	1.42759	-2.31995	0.0203435	0.999431	Down
lnc-MUC4-2	7.27774	10.9924	7.27774	10.9924	9.13508	0.594955	3.18072	0.187051	0.851621	0.999431	Not DEG
lnc-MUC4-4	169.207	153.894	169.207	153.894	161.551	-0.136854	0.933811	-0.146554	0.883484	0.999431	Not DEG
lnc-GPR88-1	279.283	172.581	279.283	172.581	225.932	-0.694452	0.87506	-0.793605	0.427426	0.999431	Not DEG
lnc-RERGL-4	1.81944	0	1.81944	0	0.909718	-3.16951	6.84292	-0.463181	0.643235	0.999431	Not DEG
lnc-RUFY1-3	8.18746	0	8.18746	0	4.09373	-5.33939	5.64477	-0.9459	0.3442	0.999431	Not DEG
lnc-UBR4-4	25.4721	16.4886	25.4721	16.4886	20.9804	-0.627432	2.18224	-0.287518	0.773716	0.999431	Not DEG
lnc-TSTD3-2	5413.73	250.627	5413.73	250.627	2832.18	-4.43291	3.05559	-1.45075	0.146848	0.999431	Not DEG
lnc-CETN3-1	8.18746	9.89318	8.18746	9.89318	9.04032	0.273031	3.18841	0.0856324	0.931759	0.999431	Not DEG
lnc-FKBPL-3	384.811	241.833	384.811	241.833	313.322	-0.670132	0.801462	-0.836138	0.403077	0.999431	Not DEG
lnc-WDR60-8	4.54859	7.6947	4.54859	7.6947	6.12164	0.75845	3.82996	0.198031	0.843021	0.999431	Not DEG
lnc-GOLGA8O-1	1623.85	2177.6	1623.85	2177.6	1900.72	0.423325	0.591263	0.715968	0.474011	0.999431	Not DEG
lnc-GOLGA8O-3	563.115	640.858	563.115	640.858	601.987	0.186577	0.662619	0.281575	0.778269	0.999431	Not DEG
lnc-GOLGA8O-2	0	1.09924	0	1.09924	0.549621	2.71552	6.91851	0.392501	0.694688	0.999431	Not DEG
lnc-GOLGA8O-5	228.339	282.505	228.339	282.505	255.422	0.307102	0.815056	0.376786	0.706332	0.999431	Not DEG
lnc-GOLGA8O-4	0	5.49621	0	5.49621	2.74811	5.03736	6.61044	0.762031	0.446042	0.999431	Not DEG
lnc-GOLGA8O-6	3.63887	21.9848	3.63887	21.9848	12.8119	2.59493	2.90637	0.892845	0.37194	0.999431	Not DEG
lnc-SLFN5-1	4.54859	0	4.54859	0	2.27429	-4.49135	6.79715	-0.66077	0.50876	0.999431	Not DEG
lnc-S100P-4	1106.22	920.066	1106.22	920.066	1013.14	-0.265823	0.615813	-0.431662	0.665987	0.999431	Not DEG
lnc-NDUFV1-4	6885.65	4584.94	6885.65	4584.94	5735.3	-0.586689	0.58069	-1.01033	0.312337	0.999431	Not DEG
lnc-NDUFV1-1	195.589	131.909	195.589	131.909	163.749	-0.56828	0.95203	-0.596914	0.550565	0.999431	Not DEG
lnc-NDUFV1-2	30.9304	52.7636	30.9304	52.7636	41.847	0.770523	1.61777	0.476288	0.63387	0.999431	Not DEG
lnc-PSMB3-2	165.569	173.68	165.569	173.68	169.624	0.0690076	0.917412	0.0752199	0.94004	0.999431	Not DEG
lnc-LRRC75B-2	76.4163	113.222	76.4163	113.222	94.8191	0.567205	1.1524	0.492193	0.622583	0.999431	Not DEG
lnc-SNX8-1	387.54	304.49	387.54	304.49	346.015	-0.347946	0.754859	-0.460942	0.64484	0.999431	Not DEG
lnc-SNX8-3	53.6733	42.8704	53.6733	42.8704	48.2719	-0.324215	1.50186	-0.215876	0.829085	0.999431	Not DEG
lnc-AKR1C3-4	624.976	467.178	624.976	467.178	546.077	-0.419826	0.689422	-0.608954	0.542555	0.999431	Not DEG
lnc-AKR1C3-5	8.18746	27.4811	8.18746	27.4811	17.8343	1.74695	2.42916	0.719156	0.472045	0.999431	Not DEG
lnc-ARAP2-10	3.63887	0	3.63887	0	1.81944	-4.16944	6.8048	-0.612721	0.540061	0.999431	Not DEG
lnc-ARAP2-11	7.27774	0	7.27774	0	3.63887	-5.16945	5.90143	-0.875966	0.381049	0.999431	Not DEG
lnc-ARAP2-13	4.54859	0	4.54859	0	2.27429	-4.49135	6.79715	-0.66077	0.50876	0.999431	Not DEG
LINC01094	927.002	407.819	927.002	407.819	667.411	-1.18464	0.765767	-1.547	0.121864	0.999431	Not DEG
LINC01097	2.72915	95.6341	2.72915	95.6341	49.1816	5.13098	2.16064	2.37475	0.0175608	0.999431	Up
LINC01099	10.0069	116.52	10.0069	116.52	63.2633	3.5415	1.73926	2.03621	0.0417291	0.999431	Up
LINC01098	0.909718	15.3894	0.909718	15.3894	8.14955	4.08031	3.8285	1.06577	0.286527	0.999431	Not DEG
lnc-TFEC-9	0	2.19848	0	2.19848	1.09924	3.71548	6.8429	0.542968	0.587152	0.999431	Not DEG
lnc-TFEC-8	34.5693	46.1682	34.5693	46.1682	40.3687	0.417414	1.62452	0.256946	0.797221	0.999431	Not DEG
DOCK9-AS1	19.1041	5.49621	19.1041	5.49621	12.3001	-1.79734	2.87035	-0.626173	0.531201	0.999431	Not DEG
DOCK9-AS2	35.479	43.9697	35.479	43.9697	39.7243	0.30955	1.63254	0.189612	0.849613	0.999431	Not DEG
lnc-CLEC2D-10	228.339	307.788	228.339	307.788	268.063	0.43076	0.811806	0.530619	0.595683	0.999431	Not DEG
lnc-CLEC2D-11	8.18746	21.9848	8.18746	21.9848	15.0862	1.42502	2.58106	0.552108	0.580874	0.999431	Not DEG
lnc-EPOR-2	51.8539	34.0765	51.8539	34.0765	42.9652	-0.605667	1.59131	-0.380608	0.703494	0.999431	Not DEG
lnc-C16orf58-12	40.0276	43.9697	40.0276	43.9697	41.9986	0.135521	1.59013	0.0852265	0.932081	0.999431	Not DEG
lnc-KATNAL2-13	100.069	108.825	100.069	108.825	104.447	0.121019	1.09252	0.110771	0.911798	0.999431	Not DEG
lnc-BMT2-1	0	8.79394	0	8.79394	4.39697	5.7155	5.52008	1.0354	0.300482	0.999431	Not DEG
lnc-OR2AT4-5	1694.8	1138.81	1694.8	1138.81	1416.81	-0.573583	0.62189	-0.922322	0.356361	0.999431	Not DEG
lnc-HMBOX1-11	28.2012	64.8553	28.2012	64.8553	46.5283	1.20147	1.5834	0.758788	0.447979	0.999431	Not DEG
lnc-CKM-1	16.3749	8.79394	16.3749	8.79394	12.5844	-0.896885	2.76497	-0.324374	0.745655	0.999431	Not DEG
lnc-TFDP2-11	14.5555	1.09924	14.5555	1.09924	7.82736	-3.7269	3.85314	-0.967239	0.333425	0.999431	Not DEG
lnc-TFDP2-12	89.1523	79.1454	89.1523	79.1454	84.1489	-0.171762	1.18958	-0.144389	0.885194	0.999431	Not DEG
lnc-TFDP2-13	64.59	34.0765	64.59	34.0765	49.3332	-0.922523	1.52344	-0.605552	0.544813	0.999431	Not DEG
lnc-TFDP2-14	25.4721	0	25.4721	0	12.736	-6.9769	3.94081	-1.77042	0.076657	0.999431	Not DEG
lnc-TFDP2-15	21.8332	29.6795	21.8332	29.6795	25.7564	0.442951	1.98172	0.223518	0.823132	0.999431	Not DEG
lnc-DNASE1L3-2	561.296	344.063	561.296	344.063	452.679	-0.706086	0.744163	-0.948833	0.342706	0.999431	Not DEG
lnc-MOCS2-9	0	5.49621	0	5.49621	2.74811	5.03736	6.61044	0.762031	0.446042	0.999431	Not DEG
OGFR-AS1	1553.8	1067.36	1553.8	1067.36	1310.58	-0.541744	0.622652	-0.870059	0.384268	0.999431	Not DEG
lnc-ZFAND2A-1	91.8815	74.7485	91.8815	74.7485	83.315	-0.297725	1.19797	-0.248524	0.803729	0.999431	Not DEG
lnc-ZFAND2A-4	0.909718	0	0.909718	0	0.454859	-2.16958	6.91852	-0.31359	0.753833	0.999431	Not DEG
lnc-LYRM4-1	2.72915	10.9924	2.72915	10.9924	6.86079	2.00997	3.73176	0.53861	0.590156	0.999431	Not DEG
lnc-LYRM4-2	25.4721	17.5879	25.4721	17.5879	21.53	-0.534323	2.15296	-0.248181	0.803994	0.999431	Not DEG
lnc-LYRM4-3	209.235	100.031	209.235	100.031	154.633	-1.06467	1.02147	-1.04229	0.297278	0.999431	Not DEG
lnc-EHBP1-1	20.9235	41.7712	20.9235	41.7712	31.3474	0.997388	1.84697	0.540014	0.589187	0.999431	Not DEG
LINC00324	698.663	386.933	698.663	386.933	542.798	-0.852509	0.738797	-1.15391	0.248535	0.999431	Not DEG
lnc-WSB1-4	128.27	205.558	128.27	205.558	166.914	0.680364	0.955263	0.712227	0.476324	0.999431	Not DEG
lnc-SLC12A6-1	199.228	211.054	199.228	211.054	205.141	0.0831967	0.862667	0.0964413	0.92317	0.999431	Not DEG
lnc-ERI1-2	42.7567	18.6871	42.7567	18.6871	30.7219	-1.19409	1.88265	-0.634262	0.52591	0.999431	Not DEG
lnc-DLX2-12	0	7.6947	0	7.6947	3.84735	5.52283	5.79981	0.952244	0.340973	0.999431	Not DEG
lnc-ERI1-4	25.4721	40.672	25.4721	40.672	33.072	0.675122	1.78385	0.378464	0.705086	0.999431	Not DEG
lnc-ERI1-5	0	2.19848	0	2.19848	1.09924	3.71548	6.8429	0.542968	0.587152	0.999431	Not DEG
lnc-ERI1-6	0	12.0917	0	12.0917	6.04583	6.17496	4.93936	1.25015	0.211244	0.999431	Not DEG
lnc-ERI1-7	15.4652	7.6947	15.4652	7.6947	11.5799	-1.00707	2.8782	-0.349894	0.726418	0.999431	Not DEG
lnc-ERI1-8	10.0069	0	10.0069	0	5.00345	-5.62891	5.24801	-1.07258	0.283459	0.999431	Not DEG
lnc-ERI1-9	106.437	179.176	106.437	179.176	142.807	0.751385	1.01114	0.743104	0.457419	0.999431	Not DEG
lnc-MYLK2-1	344.783	312.185	344.783	312.185	328.484	-0.143286	0.755279	-0.189713	0.849534	0.999431	Not DEG
lnc-CD69-2	49.1248	20.8856	49.1248	20.8856	35.0052	-1.23393	1.78568	-0.691013	0.489557	0.999431	Not DEG
lnc-NUDT16-2	43.6664	62.6568	43.6664	62.6568	53.1616	0.520951	1.44871	0.359595	0.71915	0.999431	Not DEG
lnc-RNF39-12	0	17.5879	0	17.5879	8.79394	6.71555	4.38981	1.5298	0.126065	0.999431	Not DEG
lnc-NUMB-1	402.095	400.124	402.095	400.124	401.11	-0.0070872	0.717222	-0.00988147	0.992116	0.999431	Not DEG
lnc-NUMB-3	20.9235	9.89318	20.9235	9.89318	15.4083	-1.0806	2.53538	-0.426207	0.669957	0.999431	Not DEG
lnc-CPVL-1	3.63887	0	3.63887	0	1.81944	-4.16944	6.8048	-0.612721	0.540061	0.999431	Not DEG
lnc-HSPA4-1	9.09718	5.49621	9.09718	5.49621	7.29669	-0.726953	3.53658	-0.205553	0.83714	0.999431	Not DEG
lnc-HSPA4-7	18.1944	7.6947	18.1944	7.6947	12.9445	-1.24153	2.75399	-0.450811	0.652126	0.999431	Not DEG
lnc-GTF2IRD2B-12	13.6458	18.6871	13.6458	18.6871	16.1664	0.453599	2.44604	0.185442	0.852882	0.999431	Not DEG
lnc-MRGPRF-5	26.3818	14.2901	26.3818	14.2901	20.336	-0.884507	2.2274	-0.397104	0.691291	0.999431	Not DEG
lnc-MRGPRF-4	142.826	20.8856	142.826	20.8856	81.8556	-2.77366	1.50428	-1.84385	0.0652057	0.999431	Not DEG
lnc-MRGPRF-6	35.479	6.59545	35.479	6.59545	21.0372	-2.42739	2.35737	-1.0297	0.303149	0.999431	Not DEG
lnc-MRGPRF-1	0	4.39697	0	4.39697	2.19848	4.71543	6.80477	0.692959	0.488335	0.999431	Not DEG
lnc-HOMER1-6	136.458	161.589	136.458	161.589	149.023	0.243875	0.962811	0.253295	0.80004	0.999431	Not DEG
lnc-MRGPRF-3	5.45831	12.0917	5.45831	12.0917	8.77498	1.14749	3.26729	0.351205	0.725435	0.999431	Not DEG
lnc-MRGPRF-2	151.013	101.13	151.013	101.13	126.072	-0.578454	1.04049	-0.555944	0.578249	0.999431	Not DEG
lnc-HOMER1-8	49.1248	37.3742	49.1248	37.3742	43.2495	-0.394398	1.57697	-0.250098	0.802511	0.999431	Not DEG
lnc-STARD8-3	1737.56	2342.49	1737.56	2342.49	2040.02	0.430978	0.589071	0.731624	0.464398	0.999431	Not DEG
lnc-RASGRF1-7	233.797	81.3439	233.797	81.3439	157.571	-1.52315	1.07886	-1.41181	0.158006	0.999431	Not DEG
lnc-H2AFY2-2	130.999	65.9545	130.999	65.9545	98.4769	-0.99001	1.17462	-0.842835	0.399321	0.999431	Not DEG
EIF1AX-AS1	82.7843	89.0386	82.7843	89.0386	85.9115	0.105078	1.1785	0.0891625	0.928953	0.999431	Not DEG
lnc-H2AFY2-4	3.63887	0	3.63887	0	1.81944	-4.16944	6.8048	-0.612721	0.540061	0.999431	Not DEG
lnc-KLHL1-2	6.36802	7.6947	6.36802	7.6947	7.03136	0.273032	3.58014	0.0762631	0.93921	0.999431	Not DEG
lnc-KLHL1-4	3.63887	18.6871	3.63887	18.6871	11.163	2.36047	3.05002	0.773918	0.438979	0.999431	Not DEG
lnc-KLHL1-9	0	58.2598	0	58.2598	29.1299	8.44352	3.34009	2.52793	0.0114738	0.999431	Up
lnc-IFT88-1	15.4652	7.6947	15.4652	7.6947	11.5799	-1.00707	2.8782	-0.349894	0.726418	0.999431	Not DEG
lnc-ASAH2B-3	23.6527	10.9924	23.6527	10.9924	17.3225	-1.10547	2.40803	-0.459079	0.646177	0.999431	Not DEG
lnc-ASAH2B-1	198.318	0	198.318	0	99.1592	-9.93725	6.76717	-1.46845	0.141982	0.999431	Not DEG
lnc-MDN1-3	9.09718	30.7788	9.09718	30.7788	19.938	1.75844	2.31742	0.758795	0.447975	0.999431	Not DEG
lnc-PHF24-1	0	5.49621	0	5.49621	2.74811	5.03736	6.61044	0.762031	0.446042	0.999431	Not DEG
lnc-MDN1-1	0	46.1682	0	46.1682	23.0841	8.10791	3.47903	2.33051	0.0197791	0.999431	Up
lnc-SYNJ2BP-2	14.5555	24.1833	14.5555	24.1833	19.3694	0.732456	2.26441	0.323464	0.746344	0.999431	Not DEG
lnc-MAPKAP1-4	25.4721	9.89318	25.4721	9.89318	17.6826	-1.36439	2.40779	-0.566656	0.570948	0.999431	Not DEG
lnc-MAPKAP1-3	12.736	4.39697	12.736	4.39697	8.56651	-1.5343	3.34304	-0.458953	0.646268	0.999431	Not DEG
lnc-MAPKAP1-1	47.3053	0	47.3053	0	23.6527	-7.87	3.43855	-2.28875	0.0220937	0.999431	Down
lnc-RORB-2	10.9166	24.1833	10.9166	24.1833	17.55	1.14749	2.39237	0.479647	0.631478	0.999431	Not DEG
lnc-STARD9-1	2029.58	1810.45	2029.58	1810.45	1920.02	-0.16483	0.572637	-0.287843	0.773467	0.999431	Not DEG
lnc-STARD9-2	311.123	262.719	311.123	262.719	286.921	-0.243965	0.786373	-0.31024	0.756378	0.999431	Not DEG
lnc-STARD9-3	333.866	157.192	333.866	157.192	245.529	-1.08674	0.903517	-1.20279	0.229057	0.999431	Not DEG
lnc-SSB-1	2.72915	0	2.72915	0	1.36458	-3.75443	6.81753	-0.550703	0.581837	0.999431	Not DEG
lnc-SSB-2	2297.95	2577.72	2297.95	2577.72	2437.83	0.165753	0.563234	0.294289	0.768537	0.999431	Not DEG
lnc-STX3-4	201.048	292.398	201.048	292.398	246.723	0.540401	0.8392	0.643947	0.51961	0.999431	Not DEG
lnc-GCLC-1	0	35.1757	0	35.1757	17.5879	7.71559	3.6756	2.09914	0.0358049	0.999431	Up
lnc-PSMD7-3	8.18746	0	8.18746	0	4.09373	-5.33939	5.64477	-0.9459	0.3442	0.999431	Not DEG
lnc-MRPS11-4	2.72915	0	2.72915	0	1.36458	-3.75443	6.81753	-0.550703	0.581837	0.999431	Not DEG
lnc-MRPS11-2	147.374	67.0538	147.374	67.0538	107.214	-1.13609	1.15712	-0.981821	0.326188	0.999431	Not DEG
lnc-CDH6-13	178.305	244.032	178.305	244.032	211.168	0.452727	0.870692	0.519962	0.60309	0.999431	Not DEG
lnc-MBL2-7	8.18746	0	8.18746	0	4.09373	-5.33939	5.64477	-0.9459	0.3442	0.999431	Not DEG
lnc-MBL2-2	62.7705	0	62.7705	0	31.3853	-8.27809	3.27615	-2.52678	0.0115115	0.999431	Down
lnc-FAM25C-1	527.636	513.346	527.636	513.346	520.491	-0.0396098	0.67787	-0.0584327	0.953404	0.999431	Not DEG
lnc-SCGB1D4-1	0	6.59545	0	6.59545	3.29773	5.30042	6.15167	0.861623	0.388895	0.999431	Not DEG
lnc-ABAT-8	46.3956	52.7636	46.3956	52.7636	49.5796	0.185561	1.48077	0.125314	0.900275	0.999431	Not DEG
LUADT1	0	3.29773	0	3.29773	1.64886	4.30041	6.81751	0.63079	0.528178	0.999431	Not DEG
lnc-ABAT-4	7.27774	9.89318	7.27774	9.89318	8.58546	0.442954	3.26831	0.13553	0.892193	0.999431	Not DEG
lnc-SORCS2-3	13.6458	0	13.6458	0	6.82288	-6.0764	4.72382	-1.28633	0.198327	0.999431	Not DEG
lnc-ABAT-1	1.81944	0	1.81944	0	0.909718	-3.16951	6.84292	-0.463181	0.643235	0.999431	Not DEG
lnc-ABAT-3	100.069	153.894	100.069	153.894	126.981	0.620945	1.04042	0.596822	0.550626	0.999431	Not DEG
lnc-ABAT-2	107.347	191.268	107.347	191.268	149.307	0.833322	1.00495	0.829218	0.406981	0.999431	Not DEG
lnc-SMIM13-2	4.54859	0	4.54859	0	2.27429	-4.49135	6.79715	-0.66077	0.50876	0.999431	Not DEG
lnc-SMIM13-5	30.0207	9.89318	30.0207	9.89318	19.9569	-1.60143	2.30708	-0.694136	0.487597	0.999431	Not DEG
lnc-SMIM13-4	725.045	399.025	725.045	399.025	562.035	-0.861589	0.735889	-1.17081	0.241674	0.999431	Not DEG
lnc-PRPF4B-1	902.44	655.148	902.44	655.148	778.794	-0.462007	0.653824	-0.706623	0.479801	0.999431	Not DEG
lnc-PRPF4B-5	473.963	397.926	473.963	397.926	435.944	-0.252273	0.710108	-0.35526	0.722395	0.999431	Not DEG
lnc-PQLC1-7	20.0138	13.1909	20.0138	13.1909	16.6023	-0.601435	2.42436	-0.248079	0.804073	0.999431	Not DEG
lnc-PQLC1-1	9.09718	0	9.09718	0	4.54859	-5.4914	5.43019	-1.01127	0.311886	0.999431	Not DEG
lnc-ATP13A5-5	15.4652	3.29773	15.4652	3.29773	9.38146	-2.22944	3.2888	-0.677888	0.497843	0.999431	Not DEG
lnc-RNF217-3	21.8332	59.3591	21.8332	59.3591	40.5962	1.44295	1.69809	0.849744	0.395467	0.999431	Not DEG
lnc-TFIP11-1	466.685	378.139	466.685	378.139	422.412	-0.303529	0.717937	-0.42278	0.672456	0.999431	Not DEG
lnc-PQLC1-9	187.402	189.07	187.402	189.07	188.236	0.0127857	0.886146	0.0144284	0.988488	0.999431	Not DEG
lnc-INPPL1-1	20.9235	18.6871	20.9235	18.6871	19.8053	-0.163069	2.22555	-0.0732714	0.94159	0.999431	Not DEG
lnc-INPPL1-3	4.54859	3.29773	4.54859	3.29773	3.92316	-0.463913	4.69896	-0.0987267	0.921355	0.999431	Not DEG
lnc-INPPL1-2	50.9442	45.0689	50.9442	45.0689	48.0066	-0.176778	1.50167	-0.117721	0.906289	0.999431	Not DEG
NALT1	12.736	38.4735	12.736	38.4735	25.6048	1.59495	2.06891	0.770911	0.44076	0.999431	Not DEG
lnc-ESYT3-2	89.1523	97.8326	89.1523	97.8326	93.4924	0.134046	1.14037	0.117546	0.906427	0.999431	Not DEG
lnc-ESYT3-3	209.235	258.322	209.235	258.322	233.778	0.304048	0.835873	0.363749	0.716045	0.999431	Not DEG
lnc-FTMT-2	29.111	1243.24	29.111	1243.24	636.177	5.41637	3.46141	1.56479	0.117633	0.999431	Not DEG
lnc-FTMT-3	4.54859	161.589	4.54859	161.589	83.0686	5.15075	1.87817	2.74243	0.00609867	0.999431	Up
ZNF346-IT1	233.797	271.513	233.797	271.513	252.655	0.215764	0.813453	0.265244	0.790821	0.999431	Not DEG
lnc-SS18L2-1	6.36802	26.3818	6.36802	26.3818	16.3749	2.05062	2.55356	0.803045	0.421949	0.999431	Not DEG
lnc-JAG1-8	10.9166	4.39697	10.9166	4.39697	7.65679	-1.31191	3.49705	-0.375147	0.707551	0.999431	Not DEG
lnc-BORCS5-5	8.18746	3.29773	8.18746	3.29773	5.74259	-1.3119	3.98733	-0.329017	0.742143	0.999431	Not DEG
lnc-BORCS5-4	105.527	48.3667	105.527	48.3667	76.947	-1.12552	1.29915	-0.866355	0.386296	0.999431	Not DEG
lnc-BORCS5-6	27.2915	15.3894	27.2915	15.3894	21.3405	-0.826502	2.17632	-0.37977	0.704116	0.999431	Not DEG
lnc-BORCS5-1	1258.14	1371.85	1258.14	1371.85	1315	0.124837	0.591089	0.211198	0.832732	0.999431	Not DEG
NNT-AS1	1656.6	640.858	1656.6	640.858	1148.73	-1.37014	0.754348	-1.81633	0.0693205	0.999431	Not DEG
lnc-BORCS5-2	20.9235	0	20.9235	0	10.4618	-6.69309	4.15327	-1.61152	0.107066	0.999431	Not DEG
lnc-DNAJC28-1	2.72915	0	2.72915	0	1.36458	-3.75443	6.81753	-0.550703	0.581837	0.999431	Not DEG
lnc-DNAJC28-3	72.7774	104.428	72.7774	104.428	88.6027	0.52095	1.17956	0.441648	0.658744	0.999431	Not DEG
lnc-KDM5C-1	12.736	5.49621	12.736	5.49621	9.11613	-1.21238	3.22321	-0.376139	0.706813	0.999431	Not DEG
lnc-PPM1D-1	240.165	389.132	240.165	389.132	314.649	0.696232	0.803176	0.866849	0.386025	0.999431	Not DEG
lnc-ZNF391-4	0	7.6947	0	7.6947	3.84735	5.52283	5.79981	0.952244	0.340973	0.999431	Not DEG
LINC01214	6.36802	0	6.36802	0	3.18401	-4.97679	6.21406	-0.800893	0.423194	0.999431	Not DEG
lnc-ZNF391-3	0	8.79394	0	8.79394	4.39697	5.7155	5.52008	1.0354	0.300482	0.999431	Not DEG
lnc-ZNF391-1	6.36802	10.9924	6.36802	10.9924	8.68022	0.787598	3.26361	0.241327	0.809302	0.999431	Not DEG
lnc-PPM1D-7	8.18746	25.2826	8.18746	25.2826	16.735	1.62665	2.4847	0.654667	0.512682	0.999431	Not DEG
lnc-OXNAD1-6	211.054	207.757	211.054	207.757	209.406	-0.0227172	0.856658	-0.0265184	0.978844	0.999431	Not DEG
lnc-SLC25A38-1	5.45831	0	5.45831	0	2.72915	-4.75438	6.60709	-0.719588	0.471779	0.999431	Not DEG
lnc-ICAM2-2	160.11	153.894	160.11	153.894	157.002	-0.0571268	0.941749	-0.0606603	0.95163	0.999431	Not DEG
lnc-ICAM2-1	320.221	622.171	320.221	622.171	471.196	0.958247	0.77127	1.24243	0.214079	0.999431	Not DEG
lnc-WDR73-5	2057.78	1386.14	2057.78	1386.14	1721.96	-0.57001	0.611649	-0.931924	0.351376	0.999431	Not DEG
lnc-WDR73-4	702.302	349.559	702.302	349.559	525.931	-1.00655	0.764581	-1.31648	0.188014	0.999431	Not DEG
lnc-WDR73-3	2157.85	1493.87	2157.85	1493.87	1825.86	-0.530538	0.604405	-0.877785	0.38006	0.999431	Not DEG
lnc-WDR73-2	30.9304	41.7712	30.9304	41.7712	36.3508	0.433489	1.70104	0.254838	0.798848	0.999431	Not DEG
lnc-HIST4H4-2	11.8263	4.39697	11.8263	4.39697	8.11165	-1.42738	3.41647	-0.417795	0.676097	0.999431	Not DEG
lnc-MRPS27-1	336.596	157.192	336.596	157.192	246.894	-1.09849	0.90388	-1.2153	0.224251	0.999431	Not DEG
lnc-WDR73-9	81.8746	68.153	81.8746	68.153	75.0138	-0.264633	1.24818	-0.212015	0.832096	0.999431	Not DEG
lnc-YJEFN3-2	10.0069	20.8856	10.0069	20.8856	15.4462	1.06152	2.52641	0.420169	0.674362	0.999431	Not DEG
lnc-MTBP-1	4.54859	0	4.54859	0	2.27429	-4.49135	6.79715	-0.66077	0.50876	0.999431	Not DEG
lnc-TCEA2-1	32.7498	0	32.7498	0	16.3749	-7.33948	3.70907	-1.97879	0.0478395	0.999431	Down
lnc-RPS20-5	12.736	40.672	12.736	40.672	26.704	1.67512	2.04144	0.820557	0.411898	0.999431	Not DEG
lnc-ITPK1-2	0	16.4886	0	16.4886	8.24432	6.62244	4.47504	1.47986	0.13891	0.999431	Not DEG
lnc-RPS20-6	322.95	448.491	322.95	448.491	385.72	0.473771	0.744879	0.636037	0.524753	0.999431	Not DEG
lnc-PANK2-2	40.0276	36.275	40.0276	36.275	38.1513	-0.142011	1.65886	-0.0856078	0.931778	0.999431	Not DEG
lnc-RPS20-2	0.909718	0	0.909718	0	0.454859	-2.16958	6.91852	-0.31359	0.753833	0.999431	Not DEG
CLYBL-AS2	69.1385	63.756	69.1385	63.756	66.4473	-0.116923	1.30815	-0.0893804	0.92878	0.999431	Not DEG
CLYBL-AS1	11.8263	16.4886	11.8263	16.4886	14.1575	0.479478	2.59951	0.184449	0.853661	0.999431	Not DEG
lnc-LPA-5	7.27774	0	7.27774	0	3.63887	-5.16945	5.90143	-0.875966	0.381049	0.999431	Not DEG
lnc-LPA-6	209.235	49.4659	209.235	49.4659	129.35	-2.08061	1.22473	-1.69883	0.0893506	0.999431	Not DEG
lnc-LPA-1	10.9166	0	10.9166	0	5.45831	-5.75445	5.09045	-1.13044	0.25829	0.999431	Not DEG
lnc-LPA-2	8.18746	0	8.18746	0	4.09373	-5.33939	5.64477	-0.9459	0.3442	0.999431	Not DEG
lnc-COX6C-3	69.1385	52.7636	69.1385	52.7636	60.9511	-0.38994	1.36362	-0.28596	0.774909	0.999431	Not DEG
lnc-COX6C-2	9.09718	2.19848	9.09718	2.19848	5.64783	-2.04885	4.09725	-0.500055	0.617037	0.999431	Not DEG
lnc-BRF1-79	543.101	497.957	543.101	497.957	520.529	-0.125199	0.679358	-0.184291	0.853786	0.999431	Not DEG
lnc-ERCC6L2-12	79.1454	69.2523	79.1454	69.2523	74.1988	-0.19264	1.25169	-0.153904	0.877686	0.999431	Not DEG
lnc-LRRC31-4	207.416	285.803	207.416	285.803	246.609	0.462499	0.833075	0.55517	0.578778	0.999431	Not DEG
lnc-SUN2-2	193.77	123.115	193.77	123.115	158.442	-0.654332	0.969534	-0.674893	0.499744	0.999431	Not DEG
WASIR2	65.4997	9.89318	65.4997	9.89318	37.6964	-2.72696	1.92445	-1.41701	0.15648	0.999431	Not DEG
lnc-RAI2-5	8.18746	0	8.18746	0	4.09373	-5.33939	5.64477	-0.9459	0.3442	0.999431	Not DEG
lnc-RAI2-3	0	2.19848	0	2.19848	1.09924	3.71548	6.8429	0.542968	0.587152	0.999431	Not DEG
lnc-LRIF1-1	457.588	317.681	457.588	317.681	387.634	-0.526468	0.749024	-0.702871	0.482136	0.999431	Not DEG
lnc-NUDT12-3	4.54859	0	4.54859	0	2.27429	-4.49135	6.79715	-0.66077	0.50876	0.999431	Not DEG
lnc-NUDT12-5	51.8539	163.787	51.8539	163.787	107.82	1.6593	1.22279	1.35698	0.174787	0.999431	Not DEG
lnc-NUDT12-4	6.36802	36.275	6.36802	36.275	21.3215	2.51005	2.34514	1.07032	0.284476	0.999431	Not DEG
lnc-NIPSNAP1-1	2.72915	17.5879	2.72915	17.5879	10.1585	2.68804	3.22238	0.834176	0.404182	0.999431	Not DEG
lnc-VWDE-11	0	5.49621	0	5.49621	2.74811	5.03736	6.61044	0.762031	0.446042	0.999431	Not DEG
lnc-RAB11FIP5-2	0	9.89318	0	9.89318	4.94659	5.88543	5.29204	1.11213	0.266083	0.999431	Not DEG
lnc-MLANA-4	0	3.29773	0	3.29773	1.64886	4.30041	6.81751	0.63079	0.528178	0.999431	Not DEG
CYP4A22-AS1	110.076	100.031	110.076	100.031	105.053	-0.138046	1.09059	-0.126579	0.899273	0.999431	Not DEG
lnc-DSCR4-1	0	1.09924	0	1.09924	0.549621	2.71552	6.91851	0.392501	0.694688	0.999431	Not DEG
lnc-ARHGEF2-3	2901.09	2844.84	2901.09	2844.84	2872.96	-0.0282462	0.554417	-0.0509476	0.959367	0.999431	Not DEG
lnc-INTS10-2	0	4.39697	0	4.39697	2.19848	4.71543	6.80477	0.692959	0.488335	0.999431	Not DEG
lnc-MTMR1-2	29.111	42.8704	29.111	42.8704	35.9907	0.558426	1.7136	0.32588	0.744515	0.999431	Not DEG
lnc-PITPNC1-7	21.8332	50.5651	21.8332	50.5651	36.1992	1.21162	1.7555	0.690187	0.490076	0.999431	Not DEG
lnc-PITPNC1-1	50.9442	29.6795	50.9442	29.6795	40.3119	-0.779439	1.64622	-0.473473	0.635876	0.999431	Not DEG
lnc-MGRN1-1	52.7636	81.3439	52.7636	81.3439	67.0538	0.624495	1.32286	0.472081	0.636869	0.999431	Not DEG
lnc-TBC1D31-3	0.909718	0	0.909718	0	0.454859	-2.16958	6.91852	-0.31359	0.753833	0.999431	Not DEG
lnc-SLC30A1-1	97.3398	123.115	97.3398	123.115	110.227	0.33891	1.07691	0.314706	0.752985	0.999431	Not DEG
lnc-FAAP24-2	7.27774	4.39697	7.27774	4.39697	5.83735	-0.726949	3.91913	-0.185487	0.852847	0.999431	Not DEG
lnc-ZDHHC15-3	90.062	105.527	90.062	105.527	97.7946	0.228628	1.12272	0.203638	0.838637	0.999431	Not DEG
lnc-SETD4-1	0	1.09924	0	1.09924	0.549621	2.71552	6.91851	0.392501	0.694688	0.999431	Not DEG
lnc-SETD4-7	4.54859	9.89318	4.54859	9.89318	7.22088	1.12102	3.56888	0.314108	0.753439	0.999431	Not DEG
lnc-TSC22D2-1	366.616	384.735	366.616	384.735	375.675	0.0695958	0.72891	0.0954792	0.923934	0.999431	Not DEG
lnc-RCSD1-5	3898.14	6440.46	3898.14	6440.46	5169.3	0.72438	0.600909	1.20547	0.22802	0.999431	Not DEG
lnc-RCSD1-4	493.977	922.264	493.977	922.264	708.12	0.900739	0.716428	1.25726	0.208658	0.999431	Not DEG
lnc-TSC22D2-5	9.09718	0	9.09718	0	4.54859	-5.4914	5.43019	-1.01127	0.311886	0.999431	Not DEG
lnc-ACO1-9	270.186	215.451	270.186	215.451	242.819	-0.326588	0.828235	-0.394318	0.693346	0.999431	Not DEG
lnc-ACO1-3	9.09718	10.9924	9.09718	10.9924	10.0448	0.273031	3.03749	0.089887	0.928377	0.999431	Not DEG
lnc-SLC10A7-8	5.45831	0	5.45831	0	2.72915	-4.75438	6.60709	-0.719588	0.471779	0.999431	Not DEG
lnc-PTPN4-2	65.4997	92.3363	65.4997	92.3363	78.918	0.495415	1.23241	0.401989	0.687692	0.999431	Not DEG
lnc-SSSCA1-1	10.9166	4.39697	10.9166	4.39697	7.65679	-1.31191	3.49705	-0.375147	0.707551	0.999431	Not DEG
lnc-HBEGF-2	313.853	263.818	313.853	263.818	288.835	-0.250541	0.78525	-0.319059	0.749682	0.999431	Not DEG
lnc-HBEGF-1	0	12.0917	0	12.0917	6.04583	6.17496	4.93936	1.25015	0.211244	0.999431	Not DEG
lnc-MMP23B-4	451.22	540.827	451.22	540.827	496.024	0.261339	0.691408	0.37798	0.705445	0.999431	Not DEG
lnc-MMP23B-3	290.2	295.696	290.2	295.696	292.948	0.0270707	0.776586	0.0348586	0.972192	0.999431	Not DEG
lnc-MMP23B-1	415.741	427.605	415.741	427.605	421.673	0.0405966	0.709154	0.0572466	0.954349	0.999431	Not DEG
lnc-COL23A1-2	14.5555	20.8856	14.5555	20.8856	17.7205	0.520954	2.34822	0.22185	0.82443	0.999431	Not DEG
LINC01250	2.72915	0	2.72915	0	1.36458	-3.75443	6.81753	-0.550703	0.581837	0.999431	Not DEG
LINC01257	3.63887	0	3.63887	0	1.81944	-4.16944	6.8048	-0.612721	0.540061	0.999431	Not DEG
LINC01258	8.18746	0	8.18746	0	4.09373	-5.33939	5.64477	-0.9459	0.3442	0.999431	Not DEG
lnc-AAAS-1	36.3887	60.4583	36.3887	60.4583	48.4235	0.732454	1.51903	0.482185	0.629675	0.999431	Not DEG
lnc-PDYN-1	90.9718	9.89318	90.9718	9.89318	50.4325	-3.20089	1.81516	-1.76342	0.0778292	0.999431	Not DEG
lnc-PTBP3-8	356.609	233.039	356.609	233.039	294.824	-0.613768	0.807738	-0.75986	0.447338	0.999431	Not DEG
lnc-PTBP3-7	464.866	548.522	464.866	548.522	506.694	0.238737	0.687226	0.347392	0.728297	0.999431	Not DEG
lnc-PTBP3-5	82.7843	118.718	82.7843	118.718	100.751	0.520115	1.12347	0.462956	0.643396	0.999431	Not DEG
lnc-PTBP3-4	564.025	835.424	564.025	835.424	699.724	0.566752	0.674805	0.839874	0.400979	0.999431	Not DEG
lnc-PTBP3-3	169.207	161.589	169.207	161.589	165.398	-0.0664648	0.925282	-0.0718319	0.942736	0.999431	Not DEG
lnc-PTBP3-2	21.8332	42.8704	21.8332	42.8704	32.3518	0.973462	1.82039	0.534756	0.592819	0.999431	Not DEG
lnc-PTBP3-1	42.7567	104.428	42.7567	104.428	73.5924	1.28829	1.33709	0.963503	0.335295	0.999431	Not DEG
lnc-DIDO1-1	0	9.89318	0	9.89318	4.94659	5.88543	5.29204	1.11213	0.266083	0.999431	Not DEG
lnc-BEND2-3	436.664	368.246	436.664	368.246	402.455	-0.245852	0.722634	-0.340217	0.733693	0.999431	Not DEG
lnc-NLN-1	74.5968	104.428	74.5968	104.428	89.5124	0.485326	1.17287	0.413795	0.679024	0.999431	Not DEG
lnc-LRRN1-2	41.847	37.3742	41.847	37.3742	39.6106	-0.163073	1.63209	-0.0999167	0.92041	0.999431	Not DEG
CTBP1-AS2	311.123	501.254	311.123	501.254	406.189	0.688058	0.758015	0.90771	0.364032	0.999431	Not DEG
lnc-BAIAP2-4	213.784	123.115	213.784	123.115	168.449	-0.796139	0.964738	-0.825239	0.409236	0.999431	Not DEG
lnc-CLDN10-4	314.762	505.651	314.762	505.651	410.207	0.683882	0.756	0.904606	0.365674	0.999431	Not DEG
lnc-HLX-3	77.326	48.3667	77.326	48.3667	62.8463	-0.676934	1.36262	-0.496787	0.619339	0.999431	Not DEG
C3orf67-AS1	11.8263	16.4886	11.8263	16.4886	14.1575	0.479478	2.59951	0.184449	0.853661	0.999431	Not DEG
lnc-CLDN10-8	112.805	84.6416	112.805	84.6416	98.7233	-0.414386	1.12664	-0.367806	0.713018	0.999431	Not DEG
lnc-EAF2-2	48.215	39.5727	48.215	39.5727	43.8939	-0.284969	1.56336	-0.18228	0.855363	0.999431	Not DEG
lnc-STC2-1	8.18746	21.9848	8.18746	21.9848	15.0862	1.42502	2.58106	0.552108	0.580874	0.999431	Not DEG
lnc-ZNF708-12	77.326	124.214	77.326	124.214	100.77	0.68381	1.13507	0.602436	0.546884	0.999431	Not DEG
lnc-ZNF708-11	18.1944	42.8704	18.1944	42.8704	30.5324	1.2365	1.88773	0.655017	0.512457	0.999431	Not DEG
lnc-TTLL5-3	5.45831	8.79394	5.45831	8.79394	7.12612	0.688063	3.56859	0.192811	0.847107	0.999431	Not DEG
lnc-TTLL5-2	3.63887	10.9924	3.63887	10.9924	7.31565	1.59494	3.58348	0.445081	0.656262	0.999431	Not DEG
lnc-MAFA-3	26.3818	70.3515	26.3818	70.3515	48.3667	1.41504	1.58169	0.894641	0.370979	0.999431	Not DEG
lnc-SH2D1B-4	11.8263	14.2901	11.8263	14.2901	13.0582	0.273029	2.69273	0.101395	0.919237	0.999431	Not DEG
APCDD1L-AS1	9.09718	18.6871	9.09718	18.6871	13.8921	1.03856	2.64803	0.3922	0.69491	0.999431	Not DEG
lnc-CD109-1	0	12.0917	0	12.0917	6.04583	6.17496	4.93936	1.25015	0.211244	0.999431	Not DEG
lnc-CD109-4	3.63887	12.0917	3.63887	12.0917	7.86527	1.73244	3.48156	0.497605	0.618763	0.999431	Not DEG
lnc-TRPC4AP-2	16.3749	8.79394	16.3749	8.79394	12.5844	-0.896885	2.76497	-0.324374	0.745655	0.999431	Not DEG
lnc-TRPC4AP-3	46.3956	28.5803	46.3956	28.5803	37.4879	-0.698957	1.69292	-0.41287	0.679702	0.999431	Not DEG
lnc-SCCPDH-2	245.624	181.375	245.624	181.375	213.499	-0.437472	0.867174	-0.50448	0.613924	0.999431	Not DEG
lnc-SCCPDH-3	439.394	415.514	439.394	415.514	427.454	-0.0806162	0.707493	-0.113946	0.90928	0.999431	Not DEG
ZSWIM8-AS1	494.886	281.406	494.886	281.406	388.146	-0.814441	0.780817	-1.04306	0.296919	0.999431	Not DEG
lnc-ITFG2-3	24.5624	9.89318	24.5624	9.89318	17.2278	-1.31192	2.43087	-0.539694	0.589408	0.999431	Not DEG
lnc-ITFG2-1	2864.7	2224.87	2864.7	2224.87	2544.78	-0.364664	0.574892	-0.634317	0.525874	0.999431	Not DEG
lnc-LNPK-3	2.72915	0	2.72915	0	1.36458	-3.75443	6.81753	-0.550703	0.581837	0.999431	Not DEG
lnc-STK26-4	150.103	125.314	150.103	125.314	137.709	-0.26041	0.99066	-0.262865	0.792654	0.999431	Not DEG
lnc-ATG4B-1	122.812	161.589	122.812	161.589	142.2	0.395878	0.985537	0.401688	0.687914	0.999431	Not DEG
lnc-STK26-8	48.215	20.8856	48.215	20.8856	34.5503	-1.20696	1.79289	-0.673192	0.500825	0.999431	Not DEG
lnc-STK26-9	32.7498	41.7712	32.7498	41.7712	37.2605	0.351027	1.68005	0.208939	0.834496	0.999431	Not DEG
lnc-MAST1-2	17.2846	6.59545	17.2846	6.59545	11.94	-1.38992	2.86805	-0.484621	0.627945	0.999431	Not DEG
lnc-MAST1-1	233.797	191.268	233.797	191.268	212.533	-0.289659	0.859639	-0.336955	0.736151	0.999431	Not DEG
lnc-CHRAC1-7	0	21.9848	0	21.9848	10.9924	7.03749	4.12124	1.70762	0.0877074	0.999431	Not DEG
lnc-CHRAC1-6	93.7009	157.192	93.7009	157.192	125.446	0.746392	1.05554	0.707119	0.479493	0.999431	Not DEG
lnc-LAS1L-2	34.5693	50.5651	34.5693	50.5651	42.5672	0.548658	1.59326	0.344363	0.730573	0.999431	Not DEG
lnc-FAM47C-2	6.36802	0	6.36802	0	3.18401	-4.97679	6.21406	-0.800893	0.423194	0.999431	Not DEG
EGFR-AS1	94.6106	18.6871	94.6106	18.6871	56.6489	-2.33994	1.61595	-1.44803	0.147608	0.999431	Not DEG
PCSK6-AS1	26.3818	3.29773	26.3818	3.29773	14.8398	-2.99996	2.8127	-1.06657	0.286164	0.999431	Not DEG
lnc-ZNF425-1	30.9304	31.878	30.9304	31.878	31.4042	0.0435446	1.80698	0.024098	0.980774	0.999431	Not DEG
lnc-CEBPD-2	6.36802	32.9773	6.36802	32.9773	19.6726	2.37255	2.40396	0.986933	0.323676	0.999431	Not DEG
OIP5-AS1	7318.68	5113.67	7318.68	5113.67	6216.18	-0.517221	0.571029	-0.90577	0.365058	0.999431	Not DEG
lnc-GEMIN4-5	104.618	158.291	104.618	158.291	131.454	0.597456	1.02621	0.582197	0.560434	0.999431	Not DEG
lnc-GEMIN4-6	44.5762	38.4735	44.5762	38.4735	41.5248	-0.212401	1.59969	-0.132776	0.894371	0.999431	Not DEG
lnc-GEMIN4-1	190.131	60.4583	190.131	60.4583	125.295	-1.65297	1.17002	-1.41277	0.157724	0.999431	Not DEG
lnc-SLC9C2-3	35.479	67.0538	35.479	67.0538	51.2664	0.918357	1.49735	0.613322	0.539663	0.999431	Not DEG
lnc-SLC9C2-6	31.8401	35.1757	31.8401	35.1757	33.5079	0.143743	1.75627	0.0818453	0.93477	0.999431	Not DEG
lnc-SLC9C2-5	16.3749	13.1909	16.3749	13.1909	14.7829	-0.311929	2.54594	-0.12252	0.902487	0.999431	Not DEG
MCM8-AS1	100.069	305.589	100.069	305.589	202.829	1.6106	1.02406	1.57275	0.115776	0.999431	Not DEG
lnc-MED7-1	163.749	197.864	163.749	197.864	180.806	0.273021	0.903499	0.302182	0.762513	0.999431	Not DEG
lnc-CHRDL2-3	9.09718	17.5879	9.09718	17.5879	13.3425	0.951095	2.69129	0.353398	0.72379	0.999431	Not DEG
lnc-LNPEP-3	5.45831	0	5.45831	0	2.72915	-4.75438	6.60709	-0.719588	0.471779	0.999431	Not DEG
lnc-LNPEP-2	8.18746	0	8.18746	0	4.09373	-5.33939	5.64477	-0.9459	0.3442	0.999431	Not DEG
BCDIN3D-AS1	174.666	424.307	174.666	424.307	299.487	1.28051	0.890552	1.43789	0.150465	0.999431	Not DEG
lnc-HAGHL-1	588.587	562.812	588.587	562.812	575.7	-0.0646013	0.664913	-0.0971576	0.922601	0.999431	Not DEG
lnc-SCARB1-5	6.36802	9.89318	6.36802	9.89318	8.1306	0.635597	3.35688	0.189341	0.849825	0.999431	Not DEG
lnc-SCARB1-4	251.082	390.231	251.082	390.231	320.657	0.636171	0.793116	0.802116	0.422486	0.999431	Not DEG
lnc-LNPEP-5	100.979	64.8553	100.979	64.8553	82.917	-0.638748	1.21888	-0.524048	0.600245	0.999431	Not DEG
KCTD21-AS1	601.323	570.507	601.323	570.507	585.915	-0.0758952	0.662885	-0.114492	0.908848	0.999431	Not DEG
lnc-PCYOX1-2	0.909718	0	0.909718	0	0.454859	-2.16958	6.91852	-0.31359	0.753833	0.999431	Not DEG
lnc-NRARP-1	11.8263	23.0841	11.8263	23.0841	17.4552	0.964901	2.38591	0.404417	0.685906	0.999431	Not DEG
lnc-PSMC5-10	6.36802	26.3818	6.36802	26.3818	16.3749	2.05062	2.55356	0.803045	0.421949	0.999431	Not DEG
lnc-MAP1LC3B-5	6.36802	8.79394	6.36802	8.79394	7.58098	0.465674	3.46157	0.134527	0.892986	0.999431	Not DEG
lnc-MTURN-2	0.909718	17.5879	0.909718	17.5879	9.2488	4.27296	3.68096	1.16083	0.245713	0.999431	Not DEG
lnc-MTURN-3	2426.22	2688.75	2426.22	2688.75	2557.48	0.148227	0.560881	0.264275	0.791568	0.999431	Not DEG
lnc-MTURN-6	37.2984	73.6492	37.2984	73.6492	55.4738	0.981559	1.45573	0.674274	0.500137	0.999431	Not DEG
lnc-MTURN-5	13.6458	27.4811	13.6458	27.4811	20.5634	1.00999	2.22101	0.454742	0.649295	0.999431	Not DEG
lnc-CACNA1B-1	164.659	187.97	164.659	187.97	176.315	0.191028	0.90806	0.210369	0.833379	0.999431	Not DEG
lnc-PLEKHA7-5	0	17.5879	0	17.5879	8.79394	6.71555	4.38981	1.5298	0.126065	0.999431	Not DEG
lnc-RAI14-1	7.27774	0	7.27774	0	3.63887	-5.16945	5.90143	-0.875966	0.381049	0.999431	Not DEG
lnc-RAI14-3	8.18746	54.9621	8.18746	54.9621	31.5748	2.74694	2.04701	1.34193	0.179619	0.999431	Not DEG
lnc-RAI14-2	35.479	17.5879	35.479	17.5879	26.5334	-1.01237	1.98952	-0.508852	0.610856	0.999431	Not DEG
lnc-NDUFA3-1	88.2426	50.5651	88.2426	50.5651	69.4039	-0.803325	1.31928	-0.608911	0.542584	0.999431	Not DEG
lnc-NGFR-6	40.0276	30.7788	40.0276	30.7788	35.4032	-0.379049	1.72007	-0.220368	0.825584	0.999431	Not DEG
lnc-CTIF-10	16.3749	13.1909	16.3749	13.1909	14.7829	-0.311929	2.54594	-0.12252	0.902487	0.999431	Not DEG
lnc-NPIPB4-2	60.9511	41.7712	60.9511	41.7712	51.3611	-0.545136	1.47224	-0.370275	0.711177	0.999431	Not DEG
lnc-NPIPB4-3	31.8401	21.9848	31.8401	21.9848	26.9125	-0.534325	1.94829	-0.274253	0.78389	0.999431	Not DEG
lnc-NPIPB4-1	2.72915	0	2.72915	0	1.36458	-3.75443	6.81753	-0.550703	0.581837	0.999431	Not DEG
lnc-NPIPB4-6	203.777	260.52	203.777	260.52	232.149	0.354409	0.840405	0.421712	0.673235	0.999431	Not DEG
lnc-NPIPB4-7	201.957	122.016	201.957	122.016	161.987	-0.726977	0.969447	-0.749888	0.453322	0.999431	Not DEG
lnc-NPIPB4-4	2.72915	0	2.72915	0	1.36458	-3.75443	6.81753	-0.550703	0.581837	0.999431	Not DEG
lnc-NPIPB4-5	26.3818	0	26.3818	0	13.1909	-7.02752	3.90597	-1.79917	0.0719912	0.999431	Not DEG
lnc-C1QTNF3-AMACR-2	2604.52	2130.33	2604.52	2130.33	2367.43	-0.289939	0.571444	-0.507379	0.611889	0.999431	Not DEG
lnc-GNB3-1	794.184	721.103	794.184	721.103	757.643	-0.139265	0.63563	-0.219098	0.826574	0.999431	Not DEG
lnc-MCMBP-2	29.111	36.275	29.111	36.275	32.693	0.317419	1.77869	0.178457	0.858364	0.999431	Not DEG
lnc-STMN2-4	8.18746	17.5879	8.18746	17.5879	12.8877	1.1031	2.74327	0.40211	0.687603	0.999431	Not DEG
lnc-MARVELD1-1	149.194	462.781	149.194	462.781	305.987	1.63314	0.942269	1.7332	0.0830593	0.999431	Not DEG
lnc-SNF8-1	151.923	213.253	151.923	213.253	182.588	0.48923	0.913103	0.535788	0.592105	0.999431	Not DEG
lnc-STMN2-5	50.0345	58.2598	50.0345	58.2598	54.1472	0.219585	1.42684	0.153896	0.877692	0.999431	Not DEG
lnc-CHTF18-1	367.526	162.688	367.526	162.688	265.107	-1.17574	0.899751	-1.30673	0.191303	0.999431	Not DEG
lnc-CRYM-5	24.5624	39.5727	24.5624	39.5727	32.0675	0.688061	1.80872	0.380414	0.703638	0.999431	Not DEG
lnc-BSPRY-1	4.54859	4.39697	4.54859	4.39697	4.47278	-0.0488875	4.41312	-0.0110778	0.991161	0.999431	Not DEG
lnc-SH3D19-2	1750.3	2363.37	1750.3	2363.37	2056.83	0.433248	0.588966	0.735608	0.46197	0.999431	Not DEG
lnc-SH3D19-7	10.9166	20.8856	10.9166	20.8856	15.9011	0.935988	2.48594	0.376514	0.706535	0.999431	Not DEG
lnc-SH3D19-6	33.6596	30.7788	33.6596	30.7788	32.2192	-0.129071	1.78736	-0.0722135	0.942432	0.999431	Not DEG
lnc-PDHX-1	6.36802	0	6.36802	0	3.18401	-4.97679	6.21406	-0.800893	0.423194	0.999431	Not DEG
LINC02197	1634.76	1308.1	1634.76	1308.1	1471.43	-0.321608	0.595073	-0.540452	0.588886	0.999431	Not DEG
lnc-PAXX-2	15.4652	0	15.4652	0	7.7326	-6.25698	4.53979	-1.37825	0.168125	0.999431	Not DEG
LINC02199	4.54859	0	4.54859	0	2.27429	-4.49135	6.79715	-0.66077	0.50876	0.999431	Not DEG
lnc-TRIO-10	7.27774	0	7.27774	0	3.63887	-5.16945	5.90143	-0.875966	0.381049	0.999431	Not DEG
lnc-TKT-1	655.906	853.012	655.906	853.012	754.459	0.379078	0.649525	0.583623	0.559474	0.999431	Not DEG
lnc-KLF6-17	4.54859	30.7788	4.54859	30.7788	17.6637	2.75843	2.56652	1.07477	0.282476	0.999431	Not DEG
lnc-KLF6-10	42.7567	37.3742	42.7567	37.3742	40.0655	-0.1941	1.6245	-0.119483	0.904893	0.999431	Not DEG
lnc-KLF6-12	365.706	312.185	365.706	312.185	338.946	-0.228284	0.752243	-0.30347	0.761531	0.999431	Not DEG
lnc-KLF6-13	106.437	67.0538	106.437	67.0538	86.7454	-0.666603	1.20005	-0.555481	0.578566	0.999431	Not DEG
lnc-KCNK6-1	7.27774	5.49621	7.27774	5.49621	6.38698	-0.405028	3.74779	-0.108071	0.913939	0.999431	Not DEG
lnc-KLF6-18	161.02	226.444	161.02	226.444	193.732	0.491916	0.896624	0.548631	0.583258	0.999431	Not DEG
lnc-PROSER1-3	13.6458	0	13.6458	0	6.82288	-6.0764	4.72382	-1.28633	0.198327	0.999431	Not DEG
lnc-SERAC1-12	128.27	128.611	128.27	128.611	128.441	0.00383542	1.01072	0.00379475	0.996972	0.999431	Not DEG
LINC02228	1243.58	1132.22	1243.58	1132.22	1187.9	-0.135349	0.598063	-0.226312	0.820959	0.999431	Not DEG
lnc-SERAC1-14	80.9649	63.756	80.9649	63.756	72.3605	-0.344728	1.26932	-0.271585	0.785941	0.999431	Not DEG
LINC02220	23.6527	0	23.6527	0	11.8263	-6.86998	4.01764	-1.70996	0.0872741	0.999431	Not DEG
LINC02226	12.736	7.6947	12.736	7.6947	10.2154	-0.726958	3.03094	-0.239846	0.810449	0.999431	Not DEG
ELFN1-AS1	325.679	460.582	325.679	460.582	393.131	0.500011	0.744005	0.672054	0.501549	0.999431	Not DEG
lnc-GATAD1-4	138.277	138.505	138.277	138.505	138.391	0.00237433	0.983956	0.00241305	0.998075	0.999431	Not DEG
lnc-SEMA6A-2	13.6458	25.2826	13.6458	25.2826	19.4642	0.889695	2.26815	0.392255	0.69487	0.999431	Not DEG
lnc-GATAD1-6	67.3191	49.4659	67.3191	49.4659	58.3925	-0.444575	1.39052	-0.319719	0.749181	0.999431	Not DEG
lnc-SEMA6A-7	8.18746	9.89318	8.18746	9.89318	9.04032	0.273031	3.18841	0.0856324	0.931759	0.999431	Not DEG
lnc-PDZD9-5	3109.41	3357.09	3109.41	3357.09	3233.25	0.110568	0.55252	0.200116	0.84139	0.999431	Not DEG
lnc-PDZD9-6	4.54859	10.9924	4.54859	10.9924	7.7705	1.27302	3.46166	0.367747	0.713062	0.999431	Not DEG
lnc-PDZD9-1	66.4094	59.3591	66.4094	59.3591	62.8842	-0.161913	1.33922	-0.120901	0.90377	0.999431	Not DEG
lnc-PDZD9-3	7.27774	14.2901	7.27774	14.2901	10.7839	0.973462	2.96509	0.328308	0.742679	0.999431	Not DEG
PHACTR2-AS1	4.54859	0	4.54859	0	2.27429	-4.49135	6.79715	-0.66077	0.50876	0.999431	Not DEG
lnc-CNIH1-1	0	16.4886	0	16.4886	8.24432	6.62244	4.47504	1.47986	0.13891	0.999431	Not DEG
lnc-DALRD3-1	1390.05	807.943	1390.05	807.943	1099	-0.782807	0.664415	-1.17819	0.238721	0.999431	Not DEG
lnc-TPCN2-5	1187.18	1913.78	1187.18	1913.78	1550.48	0.688887	0.631556	1.09078	0.275371	0.999431	Not DEG
lnc-GLYATL1-1	3.63887	0	3.63887	0	1.81944	-4.16944	6.8048	-0.612721	0.540061	0.999431	Not DEG
lnc-TPCN2-7	0	4.39697	0	4.39697	2.19848	4.71543	6.80477	0.692959	0.488335	0.999431	Not DEG
lnc-SP110-6	4.54859	0	4.54859	0	2.27429	-4.49135	6.79715	-0.66077	0.50876	0.999431	Not DEG
lnc-ADAM22-7	10.9166	7.6947	10.9166	7.6947	9.30565	-0.504567	3.15404	-0.159975	0.872901	0.999431	Not DEG
lnc-TYW1-10	37.2984	62.6568	37.2984	62.6568	49.9776	0.748361	1.50026	0.498822	0.617905	0.999431	Not DEG
lnc-CCL24-1	10.0069	0	10.0069	0	5.00345	-5.62891	5.24801	-1.07258	0.283459	0.999431	Not DEG
lnc-TRAPPC4-1	2455.33	2279.83	2455.33	2279.83	2367.58	-0.106989	0.562246	-0.190288	0.849083	0.999431	Not DEG
lnc-NECAB1-1	293.839	65.9545	293.839	65.9545	179.897	-2.15547	1.14136	-1.88852	0.0589561	0.999431	Not DEG
lnc-MBNL1-3	7691.66	10006.4	7691.66	10006.4	8849.03	0.379558	0.552226	0.687323	0.491879	0.999431	Not DEG
lnc-NPHS2-7	1081.65	1125.62	1081.65	1125.62	1103.64	0.0574873	0.60142	0.095586	0.923849	0.999431	Not DEG
lnc-NPHS2-6	1632.94	1109.14	1632.94	1109.14	1371.04	-0.558037	0.621903	-0.897305	0.369556	0.999431	Not DEG
lnc-NPHS2-1	8.18746	0	8.18746	0	4.09373	-5.33939	5.64477	-0.9459	0.3442	0.999431	Not DEG
lnc-NCAPG2-4	3.63887	0	3.63887	0	1.81944	-4.16944	6.8048	-0.612721	0.540061	0.999431	Not DEG
lnc-NCAPG2-5	4.54859	0	4.54859	0	2.27429	-4.49135	6.79715	-0.66077	0.50876	0.999431	Not DEG
LINC01754	30.9304	27.4811	30.9304	27.4811	29.2057	-0.170579	1.86794	-0.0913192	0.927239	0.999431	Not DEG
lnc-RBM34-1	36.3887	48.3667	36.3887	48.3667	42.3777	0.410528	1.59048	0.258116	0.796318	0.999431	Not DEG
LAMA5-AS1	10.0069	14.2901	10.0069	14.2901	12.1485	0.514036	2.78884	0.184319	0.853763	0.999431	Not DEG
lnc-YPEL4-2	8.18746	5.49621	8.18746	5.49621	6.84183	-0.574951	3.63622	-0.158118	0.874364	0.999431	Not DEG
ADGRD1-AS1	0	43.9697	0	43.9697	21.9848	8.03752	3.51142	2.28897	0.0220814	0.999431	Up
lnc-TK1-5	62.7705	9.89318	62.7705	9.89318	36.3318	-2.66556	1.94133	-1.37306	0.169735	0.999431	Not DEG
lnc-N4BP2L1-4	11.8263	42.8704	11.8263	42.8704	27.3484	1.85798	2.0421	0.90984	0.362907	0.999431	Not DEG
lnc-TK1-1	0.909718	0	0.909718	0	0.454859	-2.16958	6.91852	-0.31359	0.753833	0.999431	Not DEG
lnc-N4BP2L1-1	139.187	216.551	139.187	216.551	177.869	0.637685	0.932655	0.683731	0.494145	0.999431	Not DEG
lnc-LRRC7-2	45.4859	74.7485	45.4859	74.7485	60.1172	0.716629	1.3887	0.516043	0.605824	0.999431	Not DEG
lnc-NFKBIZ-3	1.81944	0	1.81944	0	0.909718	-3.16951	6.84292	-0.463181	0.643235	0.999431	Not DEG
lnc-LRRC7-5	1058.91	1445.5	1058.91	1445.5	1252.21	0.448992	0.615539	0.729429	0.465739	0.999431	Not DEG
ASAP1-IT2	149.194	207.757	149.194	207.757	178.475	0.477712	0.918881	0.519884	0.603145	0.999431	Not DEG
ASAP1-IT1	80.0552	270.414	80.0552	270.414	175.234	1.7561	1.08361	1.62061	0.105102	0.999431	Not DEG
LINC02143	0	154.993	0	154.993	77.4966	9.85475	6.76753	1.45618	0.145342	0.999431	Not DEG
lnc-PRKAR2B-1	77.326	278.108	77.326	278.108	177.717	1.84662	1.09405	1.68788	0.0914349	0.999431	Not DEG
lnc-NAA50-1	7.27774	14.2901	7.27774	14.2901	10.7839	0.973462	2.96509	0.328308	0.742679	0.999431	Not DEG
lnc-SP9-6	4.54859	5.49621	4.54859	5.49621	5.0224	0.273033	4.18294	0.0652729	0.947957	0.999431	Not DEG
lnc-NAA50-3	2258.83	1627.98	2258.83	1627.98	1943.4	-0.472492	0.595329	-0.793665	0.427391	0.999431	Not DEG
lnc-NAA50-2	17.2846	5.49621	17.2846	5.49621	11.3904	-1.65295	2.95416	-0.559533	0.575798	0.999431	Not DEG
lnc-GPI-4	302.026	226.444	302.026	226.444	264.235	-0.415517	0.814245	-0.51031	0.609834	0.999431	Not DEG
PCAT7	46.3956	0	46.3956	0	23.1978	-7.84199	3.45106	-2.27234	0.0230659	0.999431	Down
PCAT6	59.1316	105.527	59.1316	105.527	82.3294	0.835616	1.23682	0.675619	0.499282	0.999431	Not DEG
lnc-UCN3-3	55.4928	71.4507	55.4928	71.4507	63.4718	0.364654	1.33922	0.272288	0.7854	0.999431	Not DEG
lnc-UCN3-1	0	8.79394	0	8.79394	4.39697	5.7155	5.52008	1.0354	0.300482	0.999431	Not DEG
lnc-RPL13-4	3672.53	3250.46	3672.53	3250.46	3461.49	-0.176129	0.553201	-0.318381	0.750196	0.999431	Not DEG
lnc-RPL13-5	1786.69	698.019	1786.69	698.019	1242.35	-1.35594	0.747442	-1.81411	0.0696602	0.999431	Not DEG
lnc-SP9-8	113.715	126.413	113.715	126.413	120.064	0.152728	1.03748	0.14721	0.882966	0.999431	Not DEG
lnc-BAG4-1	23.6527	16.4886	23.6527	16.4886	20.0706	-0.520517	2.2216	-0.234299	0.814753	0.999431	Not DEG
lnc-UBP1-2	131.909	96.7333	131.909	96.7333	114.321	-0.447454	1.06862	-0.418721	0.67542	0.999431	Not DEG
lnc-BAG4-3	3.63887	14.2901	3.63887	14.2901	8.96451	1.97345	3.30833	0.596508	0.550836	0.999431	Not DEG
lnc-BAG4-5	0	8.79394	0	8.79394	4.39697	5.7155	5.52008	1.0354	0.300482	0.999431	Not DEG
lnc-BAG4-4	0.909718	5.49621	0.909718	5.49621	3.20296	2.59487	5.36573	0.483601	0.628669	0.999431	Not DEG
lnc-BAG4-7	14.5555	15.3894	14.5555	15.3894	14.9724	0.0803852	2.52723	0.0318076	0.974625	0.999431	Not DEG
lnc-DCAF4-7	14.5555	7.6947	14.5555	7.6947	11.1251	-0.919602	2.92556	-0.314334	0.753267	0.999431	Not DEG
lnc-DCAF4-1	48.215	46.1682	48.215	46.1682	47.1916	-0.062578	1.51132	-0.0414062	0.966972	0.999431	Not DEG
lnc-DCAF4-2	21.8332	21.9848	21.8332	21.9848	21.909	0.00999405	2.12461	0.00470395	0.996247	0.999431	Not DEG
lnc-FBXO10-2	2.72915	0	2.72915	0	1.36458	-3.75443	6.81753	-0.550703	0.581837	0.999431	Not DEG
lnc-PRND-3	152.833	1642.27	152.833	1642.27	897.55	3.42567	1.10553	3.09867	0.00194392	0.999431	Up
lnc-PRND-2	247.443	198.963	247.443	198.963	223.203	-0.314595	0.848227	-0.370886	0.710723	0.999431	Not DEG
lnc-LTN1-2	49.1248	73.6492	49.1248	73.6492	61.387	0.584224	1.36847	0.426918	0.669439	0.999431	Not DEG
lnc-PWWP2B-4	8.18746	0	8.18746	0	4.09373	-5.33939	5.64477	-0.9459	0.3442	0.999431	Not DEG
lnc-PWWP2B-2	6.36802	15.3894	6.36802	15.3894	10.8787	1.27302	2.97275	0.428229	0.668484	0.999431	Not DEG
lnc-PNMA1-1	0	10.9924	0	10.9924	5.49621	6.03745	5.10118	1.18354	0.236596	0.999431	Not DEG
lnc-GRAP-5	0	5.49621	0	5.49621	2.74811	5.03736	6.61044	0.762031	0.446042	0.999431	Not DEG
lnc-GRAP-4	10.0069	0	10.0069	0	5.00345	-5.62891	5.24801	-1.07258	0.283459	0.999431	Not DEG
lnc-GRAP-3	162.839	73.6492	162.839	73.6492	118.244	-1.1447	1.1213	-1.02087	0.307317	0.999431	Not DEG
lnc-GRAP-2	4.54859	2.19848	4.54859	2.19848	3.37354	-1.04886	5.07211	-0.206789	0.836175	0.999431	Not DEG
lnc-GRAP-1	266.547	377.04	266.547	377.04	321.794	0.500329	0.779645	0.641739	0.521043	0.999431	Not DEG
IGBP1-AS2	18.1944	0	18.1944	0	9.09718	-6.49145	4.32237	-1.50183	0.133142	0.999431	Not DEG
lnc-MB-7	1.81944	0	1.81944	0	0.909718	-3.16951	6.84292	-0.463181	0.643235	0.999431	Not DEG
lnc-COL8A2-3	42.7567	39.5727	42.7567	39.5727	41.1647	-0.111638	1.60415	-0.0695933	0.944517	0.999431	Not DEG
lnc-COL8A2-1	0	4.39697	0	4.39697	2.19848	4.71543	6.80477	0.692959	0.488335	0.999431	Not DEG
lnc-COL8A2-4	4.54859	1.09924	4.54859	1.09924	2.82392	-2.04881	5.62561	-0.364194	0.715714	0.999431	Not DEG
lnc-PGD-4	153.742	176.978	153.742	176.978	165.36	0.203059	0.927988	0.218816	0.826793	0.999431	Not DEG
lnc-DAP3-1	55.4928	97.8326	55.4928	97.8326	76.6627	0.818018	1.26922	0.644504	0.519249	0.999431	Not DEG
UBOX5-AS1	52.7636	28.5803	52.7636	28.5803	40.672	-0.884513	1.6476	-0.536848	0.591372	0.999431	Not DEG
lnc-DAP3-2	1096.21	928.86	1096.21	928.86	1012.53	-0.238989	0.614305	-0.38904	0.697246	0.999431	Not DEG
lnc-CWC25-1	301.117	249.528	301.117	249.528	275.322	-0.271118	0.79653	-0.340373	0.733575	0.999431	Not DEG
lnc-FOXL2-3	52.7636	93.4356	52.7636	93.4356	73.0996	0.824432	1.29322	0.637501	0.523799	0.999431	Not DEG
lnc-MSX1-4	4.54859	5.49621	4.54859	5.49621	5.0224	0.273033	4.18294	0.0652729	0.947957	0.999431	Not DEG
lnc-MSX1-5	30.9304	38.4735	30.9304	38.4735	34.7019	0.314845	1.73238	0.181741	0.855786	0.999431	Not DEG
lnc-MSX1-2	73.6871	164.886	73.6871	164.886	119.287	1.16199	1.11891	1.0385	0.299037	0.999431	Not DEG
lnc-LYL1-3	5.45831	8.79394	5.45831	8.79394	7.12612	0.688063	3.56859	0.192811	0.847107	0.999431	Not DEG
lnc-MEF2A-2	47.3053	27.4811	47.3053	27.4811	37.3932	-0.783555	1.70017	-0.460869	0.644892	0.999431	Not DEG
lnc-PIAS3-1	79.1454	111.023	79.1454	111.023	95.0844	0.48829	1.14628	0.425978	0.670124	0.999431	Not DEG
lnc-ACAD10-4	13.6458	21.9848	13.6458	21.9848	17.8153	0.688063	2.34915	0.292899	0.769599	0.999431	Not DEG
lnc-STX17-3	0.909718	27.4811	0.909718	27.4811	14.1954	4.91682	3.26415	1.50631	0.131988	0.999431	Not DEG
lnc-STX17-2	135.548	92.3363	135.548	92.3363	113.942	-0.553828	1.07677	-0.514343	0.607012	0.999431	Not DEG
lnc-STX17-5	203.777	201.161	203.777	201.161	202.469	-0.0186337	0.86575	-0.0215232	0.982828	0.999431	Not DEG
lnc-STX17-4	1084.38	782.66	1084.38	782.66	933.522	-0.470414	0.638728	-0.736487	0.461435	0.999431	Not DEG
lnc-ACAD10-2	53.6733	68.153	53.6733	68.153	60.9132	0.344576	1.36148	0.25309	0.800199	0.999431	Not DEG
lnc-JCHAIN-1	27.2915	20.8856	27.2915	20.8856	24.0886	-0.385933	2.04172	-0.189024	0.850074	0.999431	Not DEG
lnc-JCHAIN-3	1.81944	2.19848	1.81944	2.19848	2.00896	0.273025	6.41412	0.0425663	0.966047	0.999431	Not DEG
lnc-CYP2E1-11	196.499	137.405	196.499	137.405	166.952	-0.516081	0.942066	-0.547818	0.583817	0.999431	Not DEG
lnc-CYP2E1-12	54.5831	12.0917	54.5831	12.0917	33.3374	-2.17442	1.93257	-1.12515	0.260528	0.999431	Not DEG
lnc-TMEM106A-3	420.29	483.667	420.29	483.667	451.978	0.202631	0.702196	0.288568	0.772912	0.999431	Not DEG
lnc-CDC42EP5-3	0.909718	0	0.909718	0	0.454859	-2.16958	6.91852	-0.31359	0.753833	0.999431	Not DEG
lnc-GINS1-4	33.6596	5.49621	33.6596	5.49621	19.5779	-2.61448	2.45453	-1.06516	0.286803	0.999431	Not DEG
lnc-GINS1-5	37.2984	60.4583	37.2984	60.4583	48.8784	0.696831	1.51081	0.46123	0.644634	0.999431	Not DEG
lnc-GINS1-6	10.9166	26.3818	10.9166	26.3818	18.6492	1.27302	2.3389	0.544282	0.586248	0.999431	Not DEG
lnc-GINS1-7	58.2219	60.4583	58.2219	60.4583	59.3401	0.0543836	1.37064	0.0396775	0.96835	0.999431	Not DEG
lnc-GINS1-2	21.8332	14.2901	21.8332	14.2901	18.0617	-0.611489	2.33388	-0.262005	0.793317	0.999431	Not DEG
lnc-GINS1-3	8.18746	14.2901	8.18746	14.2901	11.2388	0.803539	2.90112	0.276976	0.781799	0.999431	Not DEG
lnc-RNF113A-1	40.0276	7.6947	40.0276	7.6947	23.8611	-2.37903	2.23417	-1.06484	0.286948	0.999431	Not DEG
lnc-TH-1	0	16.4886	0	16.4886	8.24432	6.62244	4.47504	1.47986	0.13891	0.999431	Not DEG
lnc-RNF113A-5	7.27774	42.8704	7.27774	42.8704	25.0741	2.55842	2.20587	1.15982	0.246121	0.999431	Not DEG
lnc-TTLL12-1	1.81944	0	1.81944	0	0.909718	-3.16951	6.84292	-0.463181	0.643235	0.999431	Not DEG
lnc-VPS37B-1	7.27774	6.59545	7.27774	6.59545	6.9366	-0.141999	3.60242	-0.0394175	0.968557	0.999431	Not DEG
lnc-XXYLT1-5	144.645	260.52	144.645	260.52	202.583	0.848881	0.918709	0.923993	0.35549	0.999431	Not DEG
lnc-XXYLT1-4	8.18746	10.9924	8.18746	10.9924	9.58994	0.425032	3.10578	0.136852	0.891148	0.999431	Not DEG
lnc-CENPP-11	51.8539	126.413	51.8539	126.413	89.1334	1.28562	1.24912	1.02922	0.303376	0.999431	Not DEG
lnc-KYNU-14	1.81944	0	1.81944	0	0.909718	-3.16951	6.84292	-0.463181	0.643235	0.999431	Not DEG
lnc-FAM240B-9	26.3818	5.49621	26.3818	5.49621	15.939	-2.263	2.62067	-0.863521	0.387851	0.999431	Not DEG
lnc-FRMD8-3	30.9304	13.1909	30.9304	13.1909	22.0607	-1.22946	2.1744	-0.565427	0.571784	0.999431	Not DEG
JARID2-AS1	1114.4	1708.22	1114.4	1708.22	1411.31	0.616225	0.627069	0.982706	0.325752	0.999431	Not DEG
lnc-TRIB1-11	75.5066	71.4507	75.5066	71.4507	73.4787	-0.0796481	1.25481	-0.0634742	0.949389	0.999431	Not DEG
lnc-TRIB1-13	46.3956	1714.82	46.3956	1714.82	880.607	5.2079	3.37764	1.54188	0.123104	0.999431	Not DEG
lnc-C2orf91-10	11.8263	0	11.8263	0	5.91316	-5.86994	4.95282	-1.18517	0.23595	0.999431	Not DEG
lnc-SOX5-5	8.18746	20.8856	8.18746	20.8856	14.5365	1.35102	2.61751	0.516148	0.605751	0.999431	Not DEG
lnc-PLEK-3	20.9235	19.7864	20.9235	19.7864	20.3549	-0.0806075	2.19716	-0.0366872	0.970734	0.999431	Not DEG
lnc-ARID3B-1	211.054	152.795	211.054	152.795	181.925	-0.466018	0.91298	-0.510436	0.609746	0.999431	Not DEG
lnc-ARID3B-2	221.971	295.696	221.971	295.696	258.834	0.413746	0.81845	0.505524	0.613191	0.999431	Not DEG
lnc-ARID3B-4	84.6037	65.9545	84.6037	65.9545	75.2791	-0.359244	1.24983	-0.287435	0.77378	0.999431	Not DEG
lnc-ARID3B-8	11.8263	6.59545	11.8263	6.59545	9.21089	-0.842432	3.18392	-0.26459	0.791326	0.999431	Not DEG
lnc-RHOT1-1	13.6458	49.4659	13.6458	49.4659	31.5558	1.85798	1.92757	0.963901	0.335096	0.999431	Not DEG
lnc-STX2-18	0	9.89318	0	9.89318	4.94659	5.88543	5.29204	1.11213	0.266083	0.999431	Not DEG
lnc-UBE2K-2	33.6596	29.6795	33.6596	29.6795	31.6695	-0.181539	1.80185	-0.100751	0.919748	0.999431	Not DEG
lnc-UBE2K-5	43.6664	51.6644	43.6664	51.6644	47.6654	0.24265	1.50712	0.161003	0.872091	0.999431	Not DEG
lnc-STX2-17	2.72915	0	2.72915	0	1.36458	-3.75443	6.81753	-0.550703	0.581837	0.999431	Not DEG
lnc-STX2-14	0	4.39697	0	4.39697	2.19848	4.71543	6.80477	0.692959	0.488335	0.999431	Not DEG
lnc-PHKG1-2	30.0207	32.9773	30.0207	32.9773	31.499	0.135523	1.8051	0.0750774	0.940153	0.999431	Not DEG
lnc-PTCH1-8	20.9235	9.89318	20.9235	9.89318	15.4083	-1.0806	2.53538	-0.426207	0.669957	0.999431	Not DEG
lnc-ROPN1L-8	40.0276	59.3591	40.0276	59.3591	49.6933	0.568479	1.4928	0.380815	0.703341	0.999431	Not DEG
lnc-EMID1-1	28.2012	35.1757	28.2012	35.1757	31.6885	0.318829	1.80349	0.176785	0.859678	0.999431	Not DEG
lnc-YES1-3	10.0069	7.6947	10.0069	7.6947	8.85079	-0.379037	3.22375	-0.117577	0.906403	0.999431	Not DEG
lnc-NUMBL-1	6.36802	31.878	6.36802	31.878	19.123	2.32364	2.42563	0.957952	0.338087	0.999431	Not DEG
lnc-HERC1-5	19.1041	18.6871	19.1041	18.6871	18.8956	-0.031825	2.27248	-0.0140045	0.988826	0.999431	Not DEG
lnc-HERC1-3	30.0207	21.9848	30.0207	21.9848	26.0028	-0.449436	1.97501	-0.227562	0.819987	0.999431	Not DEG
lnc-HERC1-2	29.111	9.89318	29.111	9.89318	19.5021	-1.55704	2.32548	-0.669554	0.503142	0.999431	Not DEG
lnc-ELP4-2	4.54859	6.59545	4.54859	6.59545	5.57202	0.536062	3.99187	0.134289	0.893174	0.999431	Not DEG
lnc-ELP4-3	183.763	18.6871	183.763	18.6871	101.225	-3.29771	1.50218	-2.19528	0.0281433	0.999431	Down
lnc-ZNF322-4	3.63887	0	3.63887	0	1.81944	-4.16944	6.8048	-0.612721	0.540061	0.999431	Not DEG
lnc-CDK2-3	36.3887	50.5651	36.3887	50.5651	43.4769	0.474658	1.57553	0.301269	0.76321	0.999431	Not DEG
lnc-CDK2-5	11.8263	10.9924	11.8263	10.9924	11.4094	-0.105478	2.86374	-0.0368322	0.970619	0.999431	Not DEG
lnc-COL1A2-2	0	16.4886	0	16.4886	8.24432	6.62244	4.47504	1.47986	0.13891	0.999431	Not DEG
lnc-COL1A2-1	3.63887	0	3.63887	0	1.81944	-4.16944	6.8048	-0.612721	0.540061	0.999431	Not DEG
lnc-STRBP-9	26.3818	35.1757	26.3818	35.1757	30.7788	0.415044	1.82971	0.226836	0.820552	0.999431	Not DEG
lnc-STRBP-8	24.5624	13.1909	24.5624	13.1909	18.8766	-0.89689	2.30345	-0.389368	0.697004	0.999431	Not DEG
lnc-STRBP-3	224.7	315.483	224.7	315.483	270.091	0.48956	0.814622	0.600966	0.547863	0.999431	Not DEG
lnc-STRBP-2	20.0138	0	20.0138	0	10.0069	-6.62896	4.20533	-1.57632	0.114951	0.999431	Not DEG
lnc-STRBP-5	11.8263	14.2901	11.8263	14.2901	13.0582	0.273029	2.69273	0.101395	0.919237	0.999431	Not DEG
lnc-STRBP-4	8.18746	30.7788	8.18746	30.7788	19.4831	1.91045	2.35696	0.810555	0.417621	0.999431	Not DEG
lnc-TFAP4-3	1220.84	402.323	1220.84	402.323	811.582	-1.60145	0.817596	-1.95873	0.0501449	0.999431	Not DEG
lnc-ACP4-2	44.5762	14.2901	44.5762	14.2901	29.4332	-1.64124	1.96266	-0.83623	0.403026	0.999431	Not DEG
lnc-NCOR2-3	234.707	230.841	234.707	230.841	232.774	-0.0239605	0.829383	-0.0288896	0.976953	0.999431	Not DEG
lnc-NCOR2-5	30.9304	69.2523	30.9304	69.2523	50.0913	1.16284	1.53361	0.758234	0.448311	0.999431	Not DEG
lnc-INCENP-1	433.026	289.101	433.026	289.101	361.063	-0.582877	0.766548	-0.760392	0.44702	0.999431	Not DEG
lnc-FAM177A1-4	10.9166	7.6947	10.9166	7.6947	9.30565	-0.504567	3.15404	-0.159975	0.872901	0.999431	Not DEG
lnc-PRDX2-1	11.8263	3.29773	11.8263	3.29773	7.56203	-1.84241	3.56903	-0.516223	0.605699	0.999431	Not DEG
lnc-LIPI-7	595.865	112.123	595.865	112.123	353.994	-2.4099	1.04666	-2.30247	0.0213086	0.999431	Down
lnc-LIPI-6	120.083	19.7864	120.083	19.7864	69.9345	-2.60144	1.54857	-1.6799	0.0929771	0.999431	Not DEG
lnc-LIPI-5	131.909	26.3818	131.909	26.3818	79.1454	-2.32192	1.44886	-1.60259	0.109026	0.999431	Not DEG
lnc-LIPI-4	989.773	601.285	989.773	601.285	795.529	-0.719045	0.680894	-1.05603	0.290954	0.999431	Not DEG
lnc-LIPI-3	48.215	14.2901	48.215	14.2901	31.2526	-1.75445	1.92819	-0.909892	0.36288	0.999431	Not DEG
lnc-LIPI-1	46.3956	8.79394	46.3956	8.79394	27.5948	-2.39938	2.11216	-1.13599	0.255961	0.999431	Not DEG
lnc-ING3-1	25.4721	28.5803	25.4721	28.5803	27.0262	0.166111	1.93337	0.0859179	0.931532	0.999431	Not DEG
lnc-ING3-2	4.54859	0	4.54859	0	2.27429	-4.49135	6.79715	-0.66077	0.50876	0.999431	Not DEG
lnc-ING3-3	6.36802	2.19848	6.36802	2.19848	4.28325	-1.53428	4.58303	-0.334773	0.737796	0.999431	Not DEG
lnc-ING3-4	126.451	87.9394	126.451	87.9394	107.195	-0.52399	1.09894	-0.476816	0.633493	0.999431	Not DEG
lnc-PTBP2-11	12.736	23.0841	12.736	23.0841	17.9101	0.857986	2.35231	0.364742	0.715304	0.999431	Not DEG
lnc-VPS37C-3	10.9166	0	10.9166	0	5.45831	-5.75445	5.09045	-1.13044	0.25829	0.999431	Not DEG
lnc-CLDN10-10	148.284	208.856	148.284	208.856	178.57	0.494149	0.919895	0.53718	0.591144	0.999431	Not DEG
lnc-TMEM70-2	153.742	224.245	153.742	224.245	188.994	0.544567	0.907535	0.60005	0.548473	0.999431	Not DEG
lnc-LGALSL-1	0	8.79394	0	8.79394	4.39697	5.7155	5.52008	1.0354	0.300482	0.999431	Not DEG
lnc-PALLD-8	978.856	658.446	978.856	658.446	818.651	-0.572029	0.660617	-0.865902	0.386544	0.999431	Not DEG
PAX8-AS1	1758.48	1447.7	1758.48	1447.7	1603.09	-0.280566	0.587589	-0.477486	0.633016	0.999431	Not DEG
lnc-PALLD-1	11.8263	0	11.8263	0	5.91316	-5.86994	4.95282	-1.18517	0.23595	0.999431	Not DEG
lnc-MAP3K6-1	173.756	169.283	173.756	169.283	171.52	-0.0376207	0.91381	-0.041169	0.967161	0.999431	Not DEG
lnc-KANK1-1	11.8263	14.2901	11.8263	14.2901	13.0582	0.273029	2.69273	0.101395	0.919237	0.999431	Not DEG
NCBP2-AS1	64.59	84.6416	64.59	84.6416	74.6158	0.390062	1.2549	0.310832	0.755928	0.999431	Not DEG
lnc-PCP4L1-3	705.031	814.538	705.031	814.538	759.785	0.208298	0.637955	0.326508	0.74404	0.999431	Not DEG
lnc-TGFB3-10	6.36802	6.59545	6.36802	6.59545	6.48174	0.0506437	3.71592	0.0136289	0.989126	0.999431	Not DEG
lnc-HPCAL1-2	96.4301	53.8629	96.4301	53.8629	75.1465	-0.840185	1.28232	-0.65521	0.512333	0.999431	Not DEG
lnc-WSB1-8	144.645	361.651	144.645	361.651	253.148	1.32208	0.930006	1.42158	0.155147	0.999431	Not DEG
lnc-WSB1-9	216.513	23.0841	216.513	23.0841	119.798	-3.22947	1.43158	-2.25587	0.0240786	0.999431	Down
lnc-WSB1-2	55.4928	45.0689	55.4928	45.0689	50.2809	-0.30016	1.47518	-0.203473	0.838766	0.999431	Not DEG
lnc-WSB1-3	24.5624	26.3818	24.5624	26.3818	25.4721	0.103102	1.98498	0.0519412	0.958576	0.999431	Not DEG
lnc-WSB1-1	170.117	127.512	170.117	127.512	148.815	-0.415891	0.971898	-0.427916	0.668712	0.999431	Not DEG
lnc-SNX12-2	0	12.0917	0	12.0917	6.04583	6.17496	4.93936	1.25015	0.211244	0.999431	Not DEG
lnc-PZP-9	2.72915	0	2.72915	0	1.36458	-3.75443	6.81753	-0.550703	0.581837	0.999431	Not DEG
lnc-PZP-4	30.0207	28.5803	30.0207	28.5803	29.3005	-0.0709272	1.8641	-0.0380489	0.969649	0.999431	Not DEG
lnc-PZP-5	0	5.49621	0	5.49621	2.74811	5.03736	6.61044	0.762031	0.446042	0.999431	Not DEG
lnc-PZP-3	47.3053	87.9394	47.3053	87.9394	67.6223	0.89451	1.33901	0.668038	0.50411	0.999431	Not DEG
lnc-ANKRD10-11	3.63887	0	3.63887	0	1.81944	-4.16944	6.8048	-0.612721	0.540061	0.999431	Not DEG
LINC02428	126.451	169.283	126.451	169.283	147.867	0.420867	0.973823	0.43218	0.66561	0.999431	Not DEG
lnc-CLK3-2	178.305	171.482	178.305	171.482	174.893	-0.056286	0.908048	-0.0619857	0.950574	0.999431	Not DEG
LINC02427	5.45831	35.1757	5.45831	35.1757	20.317	2.68805	2.41615	1.11253	0.265909	0.999431	Not DEG
LINC02421	0	5.49621	0	5.49621	2.74811	5.03736	6.61044	0.762031	0.446042	0.999431	Not DEG
LINC02422	98.2495	312.185	98.2495	312.185	205.217	1.66788	1.03017	1.61903	0.10544	0.999431	Not DEG
lnc-FGF18-4	68.2288	42.8704	68.2288	42.8704	55.5496	-0.67039	1.4325	-0.467985	0.639795	0.999431	Not DEG
lnc-IFT20-8	25.4721	29.6795	25.4721	29.6795	27.5758	0.220559	1.91674	0.11507	0.90839	0.999431	Not DEG
lnc-FAM231A-6	11.8263	0	11.8263	0	5.91316	-5.86994	4.95282	-1.18517	0.23595	0.999431	Not DEG
lnc-IFT20-3	11.8263	18.6871	11.8263	18.6871	15.2567	0.660049	2.51881	0.262048	0.793284	0.999431	Not DEG
lnc-IFT20-2	3.63887	5.49621	3.63887	5.49621	4.56754	0.594953	4.37828	0.135887	0.89191	0.999431	Not DEG
lnc-IFT20-1	395.727	181.375	395.727	181.375	288.551	-1.12553	0.875545	-1.28552	0.198612	0.999431	Not DEG
lnc-IFT20-7	15.4652	16.4886	15.4652	16.4886	15.9769	0.0924576	2.45331	0.0376869	0.969937	0.999431	Not DEG
lnc-EVX2-11	38.2081	21.9848	38.2081	21.9848	30.0965	-0.797359	1.86852	-0.426733	0.669574	0.999431	Not DEG
lnc-TRIM74-5	11.8263	13.1909	11.8263	13.1909	12.5086	0.157553	2.74503	0.057396	0.95423	0.999431	Not DEG
lnc-RWDD2B-1	207.416	201.161	207.416	201.161	204.288	-0.0441688	0.863454	-0.0511536	0.959203	0.999431	Not DEG
lnc-TRIM74-1	4237.46	3585.73	4237.46	3585.73	3911.6	-0.240933	0.553847	-0.435018	0.663549	0.999431	Not DEG
lnc-TRIM74-2	298.387	304.49	298.387	304.49	301.439	0.0292111	0.77062	0.037906	0.969763	0.999431	Not DEG
lnc-DPCD-10	42.7567	43.9697	42.7567	43.9697	43.3632	0.0403643	1.5675	0.0257508	0.979456	0.999431	Not DEG
CYP1B1-AS1	3.63887	0	3.63887	0	1.81944	-4.16944	6.8048	-0.612721	0.540061	0.999431	Not DEG
lnc-FTCD-5	8.18746	0	8.18746	0	4.09373	-5.33939	5.64477	-0.9459	0.3442	0.999431	Not DEG
lnc-TSC22D3-2	7.27774	0	7.27774	0	3.63887	-5.16945	5.90143	-0.875966	0.381049	0.999431	Not DEG
lnc-RPGR-6	20.0138	0	20.0138	0	10.0069	-6.62896	4.20533	-1.57632	0.114951	0.999431	Not DEG
lnc-POLR2B-1	4.54859	26.3818	4.54859	26.3818	15.4652	2.53604	2.67793	0.947017	0.34363	0.999431	Not DEG
lnc-POLR2B-3	0	28.5803	0	28.5803	14.2901	7.41602	3.85478	1.92385	0.0543733	0.999431	Not DEG
lnc-POLR2B-4	14.5555	19.7864	14.5555	19.7864	17.1709	0.442952	2.3796	0.186145	0.852331	0.999431	Not DEG
lnc-POLR2B-5	31.8401	23.0841	31.8401	23.0841	27.4621	-0.463936	1.92798	-0.240633	0.80984	0.999431	Not DEG
lnc-POLR2B-7	0.909718	5.49621	0.909718	5.49621	3.20296	2.59487	5.36573	0.483601	0.628669	0.999431	Not DEG
lnc-HOOK3-3	180.124	260.52	180.124	260.52	220.322	0.532408	0.865876	0.614877	0.538636	0.999431	Not DEG
lnc-WDR77-1	1045.27	570.507	1045.27	570.507	807.886	-0.873551	0.700709	-1.24667	0.212519	0.999431	Not DEG
lnc-WDR77-2	148.284	204.459	148.284	204.459	176.372	0.463452	0.921375	0.503	0.614964	0.999431	Not DEG
PROSER2-AS1	2755.53	316.582	2755.53	316.582	1536.06	-3.12167	1.02952	-3.03217	0.00242805	0.999431	Down
lnc-RNF135-3	2.72915	4.39697	2.72915	4.39697	3.56306	0.688057	4.91622	0.139957	0.888694	0.999431	Not DEG
lnc-RNF135-1	37.2984	54.9621	37.2984	54.9621	46.1303	0.559328	1.54003	0.363192	0.716461	0.999431	Not DEG
lnc-GRXCR1-3	0	2.19848	0	2.19848	1.09924	3.71548	6.8429	0.542968	0.587152	0.999431	Not DEG
lnc-RGS20-2	8.18746	5.49621	8.18746	5.49621	6.84183	-0.574951	3.63622	-0.158118	0.874364	0.999431	Not DEG
lnc-SELENOP-6	8.18746	0	8.18746	0	4.09373	-5.33939	5.64477	-0.9459	0.3442	0.999431	Not DEG
lnc-FYTTD1-6	41.847	38.4735	41.847	38.4735	40.1602	-0.121253	1.62168	-0.0747699	0.940398	0.999431	Not DEG
LINC01194	1708.45	1145.41	1708.45	1145.41	1426.93	-0.576821	0.621884	-0.927538	0.353647	0.999431	Not DEG
LINC01197	4.54859	3.29773	4.54859	3.29773	3.92316	-0.463913	4.69896	-0.0987267	0.921355	0.999431	Not DEG
LINC01191	7.27774	29.6795	7.27774	29.6795	18.4786	2.0279	2.42378	0.836671	0.402778	0.999431	Not DEG
lnc-IFITM10-1	0	4.39697	0	4.39697	2.19848	4.71543	6.80477	0.692959	0.488335	0.999431	Not DEG
CDC42-IT1	25.4721	34.0765	25.4721	34.0765	29.7743	0.419867	1.857	0.2261	0.821124	0.999431	Not DEG
lnc-PLCL1-3	15.4652	0	15.4652	0	7.7326	-6.25698	4.53979	-1.37825	0.168125	0.999431	Not DEG
lnc-MTDH-3	57.3122	47.2674	57.3122	47.2674	52.2898	-0.27799	1.45015	-0.191698	0.847979	0.999431	Not DEG
lnc-MRPL19-13	2.72915	0	2.72915	0	1.36458	-3.75443	6.81753	-0.550703	0.581837	0.999431	Not DEG
lnc-TIMM22-1	5.45831	8.79394	5.45831	8.79394	7.12612	0.688063	3.56859	0.192811	0.847107	0.999431	Not DEG
lnc-TIMM22-4	183.763	65.9545	183.763	65.9545	124.859	-1.4783	1.14626	-1.28967	0.197164	0.999431	Not DEG
lnc-PNLIPRP1-1	165.569	14.2901	165.569	14.2901	89.9294	-3.53432	1.58615	-2.22823	0.0258649	0.999431	Down
lnc-BUB1-1	10.9166	0	10.9166	0	5.45831	-5.75445	5.09045	-1.13044	0.25829	0.999431	Not DEG
lnc-THRSP-2	29.111	17.5879	29.111	17.5879	23.3494	-0.726968	2.08522	-0.348629	0.727368	0.999431	Not DEG
lnc-TOP1MT-4	50.0345	69.2523	50.0345	69.2523	59.6434	0.468943	1.37854	0.340173	0.733726	0.999431	Not DEG
lnc-THRSP-4	21.8332	13.1909	21.8332	13.1909	17.5121	-0.726965	2.37244	-0.306421	0.759284	0.999431	Not DEG
lnc-THRSP-7	0.909718	0	0.909718	0	0.454859	-2.16958	6.91852	-0.31359	0.753833	0.999431	Not DEG
lnc-THRSP-6	219.242	169.283	219.242	169.283	194.263	-0.373081	0.888436	-0.41993	0.674536	0.999431	Not DEG
lnc-VMP1-1	40.0276	39.5727	40.0276	39.5727	39.8001	-0.0164811	1.6273	-0.0101279	0.991919	0.999431	Not DEG
lnc-ALX4-21	35.479	57.1606	35.479	57.1606	46.3198	0.688061	1.54472	0.445428	0.65601	0.999431	Not DEG
lnc-ALX4-20	569.483	551.82	569.483	551.82	560.651	-0.0454547	0.668058	-0.0680401	0.945754	0.999431	Not DEG
lnc-VMP1-8	246.533	200.062	246.533	200.062	223.298	-0.301333	0.847449	-0.355576	0.722158	0.999431	Not DEG
lnc-PMCH-2	0	3.29773	0	3.29773	1.64886	4.30041	6.81751	0.63079	0.528178	0.999431	Not DEG
lnc-PMCH-1	1.81944	1.09924	1.81944	1.09924	1.45934	-0.72693	6.68913	-0.108673	0.913462	0.999431	Not DEG
lnc-EYA3-1	8.18746	0	8.18746	0	4.09373	-5.33939	5.64477	-0.9459	0.3442	0.999431	Not DEG
lnc-EYA3-3	0	4.39697	0	4.39697	2.19848	4.71543	6.80477	0.692959	0.488335	0.999431	Not DEG
lnc-EYA3-2	463.046	356.154	463.046	356.154	409.6	-0.378651	0.727777	-0.520284	0.602866	0.999431	Not DEG
lnc-AGPS-4	3.63887	28.5803	3.63887	28.5803	16.1096	2.97344	2.69718	1.10242	0.270277	0.999431	Not DEG
lnc-TEX33-1	2.72915	0	2.72915	0	1.36458	-3.75443	6.81753	-0.550703	0.581837	0.999431	Not DEG
lnc-TMEM30B-6	43.6664	103.329	43.6664	103.329	73.4976	1.24265	1.33245	0.932605	0.351024	0.999431	Not DEG
lnc-TMEM30B-8	4.54859	4.39697	4.54859	4.39697	4.47278	-0.0488875	4.41312	-0.0110778	0.991161	0.999431	Not DEG
lnc-TMEM30B-9	607.691	522.14	607.691	522.14	564.916	-0.2189	0.671969	-0.325759	0.744607	0.999431	Not DEG
lnc-NRTN-2	0	6.59545	0	6.59545	3.29773	5.30042	6.15167	0.861623	0.388895	0.999431	Not DEG
lnc-PPP4C-2	485.789	605.682	485.789	605.682	545.736	0.318233	0.681852	0.466718	0.640701	0.999431	Not DEG
lnc-PPP4C-6	132.819	120.917	132.819	120.917	126.868	-0.135443	1.01662	-0.133228	0.894013	0.999431	Not DEG
lnc-ZNF131-10	11.8263	17.5879	11.8263	17.5879	14.7071	0.572587	2.55776	0.223862	0.822864	0.999431	Not DEG
lnc-F8-1	22.7429	10.9924	22.7429	10.9924	16.8677	-1.04889	2.43266	-0.43117	0.666345	0.999431	Not DEG
LPP-AS2	0	4.39697	0	4.39697	2.19848	4.71543	6.80477	0.692959	0.488335	0.999431	Not DEG
lnc-CCDC40-5	1.81944	0	1.81944	0	0.909718	-3.16951	6.84292	-0.463181	0.643235	0.999431	Not DEG
lnc-TERT-4	103.708	52.7636	103.708	52.7636	78.2357	-0.974902	1.27528	-0.764464	0.444591	0.999431	Not DEG
lnc-CCDC40-3	101.888	48.3667	101.888	48.3667	75.1275	-1.0749	1.30522	-0.82354	0.410201	0.999431	Not DEG
lnc-KIAA1328-3	28.2012	17.5879	28.2012	17.5879	22.8946	-0.681164	2.10114	-0.324188	0.745795	0.999431	Not DEG
lnc-KIAA1328-6	0	2.19848	0	2.19848	1.09924	3.71548	6.8429	0.542968	0.587152	0.999431	Not DEG
lnc-CAMKK2-6	7.27774	17.5879	7.27774	17.5879	12.4328	1.27302	2.80003	0.454645	0.649365	0.999431	Not DEG
lnc-KIAA1328-9	9.09718	0	9.09718	0	4.54859	-5.4914	5.43019	-1.01127	0.311886	0.999431	Not DEG
lnc-IL31-1	27.2915	0	27.2915	0	13.6458	-7.07643	3.87314	-1.82706	0.0676915	0.999431	Not DEG
lnc-CAMKK2-1	21.8332	39.5727	21.8332	39.5727	30.703	0.857986	1.85377	0.462834	0.643483	0.999431	Not DEG
lnc-IL17RD-1	3.63887	0	3.63887	0	1.81944	-4.16944	6.8048	-0.612721	0.540061	0.999431	Not DEG
lnc-HAUS2-1	0	59.3591	0	59.3591	29.6795	8.47049	3.32997	2.54371	0.0109682	0.999431	Up
lnc-TNMD-4	12.736	48.3667	12.736	48.3667	30.5514	1.9251	1.96078	0.981801	0.326198	0.999431	Not DEG
lnc-TNMD-5	5.45831	0	5.45831	0	2.72915	-4.75438	6.60709	-0.719588	0.471779	0.999431	Not DEG
lnc-TNMD-2	158.291	304.49	158.291	304.49	231.39	0.943819	0.897419	1.0517	0.292935	0.999431	Not DEG
lnc-HTR3B-3	49.1248	67.0538	49.1248	67.0538	58.0893	0.448873	1.39279	0.322284	0.747238	0.999431	Not DEG
lnc-ARFGAP2-2	19.1041	31.878	19.1041	31.878	25.491	0.738688	2.00368	0.368666	0.712377	0.999431	Not DEG
lnc-ARFGAP2-1	4.54859	16.4886	4.54859	16.4886	10.5186	1.85797	3.07049	0.605106	0.545108	0.999431	Not DEG
lnc-DGKI-1	493.977	709.011	493.977	709.011	601.494	0.521367	0.686686	0.759251	0.447702	0.999431	Not DEG
lnc-IPMK-4	0	4.39697	0	4.39697	2.19848	4.71543	6.80477	0.692959	0.488335	0.999431	Not DEG
lnc-MMAA-4	0	24.1833	0	24.1833	12.0917	7.175	4.01865	1.78543	0.0741921	0.999431	Not DEG
lnc-IPMK-3	5.45831	0	5.45831	0	2.72915	-4.75438	6.60709	-0.719588	0.471779	0.999431	Not DEG
lnc-IL11RA-2	1087.11	1475.18	1087.11	1475.18	1281.15	0.440394	0.613289	0.718086	0.472704	0.999431	Not DEG
lnc-IL11RA-1	5.45831	3.29773	5.45831	3.29773	4.37802	-0.726943	4.47629	-0.162399	0.870992	0.999431	Not DEG
lnc-CLGN-2	68.2288	34.0765	68.2288	34.0765	51.1527	-1.00159	1.5079	-0.664231	0.506543	0.999431	Not DEG
lnc-CLGN-5	29.111	30.7788	29.111	30.7788	29.9449	0.0803814	1.84589	0.0435462	0.965266	0.999431	Not DEG
lnc-RASSF7-1	138.277	182.474	138.277	182.474	160.376	0.400133	0.946368	0.422809	0.672435	0.999431	Not DEG
lnc-CTU2-5	97.3398	86.8401	97.3398	86.8401	92.09	-0.164663	1.14792	-0.143445	0.885939	0.999431	Not DEG
lnc-CTU2-4	12.736	0	12.736	0	6.36802	-5.97686	4.83177	-1.23699	0.21609	0.999431	Not DEG
lnc-CTU2-3	744.149	411.117	744.149	411.117	577.633	-0.856041	0.731933	-1.16956	0.242177	0.999431	Not DEG
lnc-CTU2-2	18.1944	0	18.1944	0	9.09718	-6.49145	4.32237	-1.50183	0.133142	0.999431	Not DEG
lnc-CTU2-1	1514.68	1332.28	1514.68	1332.28	1423.48	-0.185112	0.588638	-0.314475	0.75316	0.999431	Not DEG
lnc-DCAF10-4	287.471	375.941	287.471	375.941	331.706	0.387092	0.765113	0.505929	0.612907	0.999431	Not DEG
lnc-DCAF10-5	61.8608	49.4659	61.8608	49.4659	55.6633	-0.322585	1.4137	-0.228185	0.819502	0.999431	Not DEG
lnc-DCAF10-1	390.269	368.246	390.269	368.246	379.257	-0.0837957	0.727508	-0.115182	0.908301	0.999431	Not DEG
lnc-DCAF10-2	157.381	14.2901	157.381	14.2901	85.8357	-3.46115	1.59376	-2.17169	0.0298791	0.999431	Down
lnc-ACTN4-1	453.039	428.704	453.039	428.704	440.872	-0.0796509	0.70261	-0.113364	0.909742	0.999431	Not DEG
lnc-ABT1-3	798.732	535.331	798.732	535.331	667.032	-0.577278	0.681123	-0.847539	0.396695	0.999431	Not DEG
lnc-ABT1-2	34.5693	32.9773	34.5693	32.9773	33.7733	-0.0680104	1.74976	-0.0388684	0.968995	0.999431	Not DEG
lnc-ABT1-1	46.3956	23.0841	46.3956	23.0841	34.7398	-1.00708	1.77119	-0.568588	0.569636	0.999431	Not DEG
lnc-ABT1-6	5.45831	0	5.45831	0	2.72915	-4.75438	6.60709	-0.719588	0.471779	0.999431	Not DEG
lnc-ABT1-5	42.7567	96.7333	42.7567	96.7333	69.745	1.17786	1.35116	0.871746	0.383347	0.999431	Not DEG
lnc-CLASP2-6	2.72915	0	2.72915	0	1.36458	-3.75443	6.81753	-0.550703	0.581837	0.999431	Not DEG
lnc-TTC21A-4	101.888	219.848	101.888	219.848	160.868	1.10952	1.0142	1.09399	0.273962	0.999431	Not DEG
lnc-FAM98B-3	0	14.2901	0	14.2901	7.14507	6.41598	4.67778	1.37159	0.170192	0.999431	Not DEG
lnc-CENPU-1	10.9166	28.5803	10.9166	28.5803	19.7485	1.3885	2.29081	0.606116	0.544438	0.999431	Not DEG
lnc-MCEE-1	46.3956	13.1909	46.3956	13.1909	29.7933	-1.81443	1.97314	-0.919565	0.3578	0.999431	Not DEG
lnc-WNT5B-7	90.062	76.947	90.062	76.947	83.5045	-0.22705	1.19457	-0.190069	0.849255	0.999431	Not DEG
lnc-WNT5B-4	14.5555	13.1909	14.5555	13.1909	13.8732	-0.142005	2.61804	-0.0542409	0.956743	0.999431	Not DEG
lnc-WNT5B-5	66.4094	47.2674	66.4094	47.2674	56.8384	-0.490534	1.40843	-0.348285	0.727626	0.999431	Not DEG
lnc-WNT5B-2	45.4859	47.2674	45.4859	47.2674	46.3766	0.0554333	1.52255	0.0364083	0.970957	0.999431	Not DEG
lnc-WNT5B-3	281.103	245.131	281.103	245.131	263.117	-0.197542	0.803623	-0.245814	0.805826	0.999431	Not DEG
lnc-WNT5B-1	20.0138	43.9697	20.0138	43.9697	31.9917	1.13552	1.84186	0.616506	0.53756	0.999431	Not DEG
lnc-TRAF3IP2-2	47.3053	32.9773	47.3053	32.9773	40.1413	-0.520522	1.63403	-0.31855	0.750068	0.999431	Not DEG
lnc-TRAF3IP2-7	113.715	125.314	113.715	125.314	119.514	0.140128	1.039	0.134868	0.892716	0.999431	Not DEG
lnc-SETD5-2	20.9235	17.5879	20.9235	17.5879	19.2557	-0.250531	2.25567	-0.111067	0.911563	0.999431	Not DEG
lnc-ZFAND3-4	56.4025	48.3667	56.4025	48.3667	52.3846	-0.22174	1.44757	-0.153181	0.878256	0.999431	Not DEG
lnc-PSMG4-9	140.097	75.8477	140.097	75.8477	107.972	-0.885238	1.12641	-0.785894	0.431929	0.999431	Not DEG
lnc-PSMG4-8	25.4721	8.79394	25.4721	8.79394	17.133	-1.53431	2.4575	-0.624338	0.532406	0.999431	Not DEG
lnc-PSMG4-7	618.608	404.521	618.608	404.521	511.565	-0.612808	0.716624	-0.855131	0.392479	0.999431	Not DEG
lnc-PSMG4-6	55.4928	9.89318	55.4928	9.89318	32.693	-2.48777	1.99127	-1.24934	0.21154	0.999431	Not DEG
lnc-PSMG4-5	1336.38	854.111	1336.38	854.111	1095.24	-0.645827	0.646431	-0.999066	0.317763	0.999431	Not DEG
lnc-PSMG4-4	708.67	565.01	708.67	565.01	636.84	-0.326834	0.663773	-0.492389	0.622444	0.999431	Not DEG
lnc-PSMG4-3	322.04	196.764	322.04	196.764	259.402	-0.710768	0.844816	-0.841329	0.400164	0.999431	Not DEG
lnc-PSMG4-1	517.629	181.375	517.629	181.375	349.502	-1.51294	0.901	-1.67918	0.0931174	0.999431	Not DEG
lnc-CRB2-4	28.2012	23.0841	28.2012	23.0841	25.6427	-0.28885	1.98251	-0.145699	0.884159	0.999431	Not DEG
lnc-CRB2-1	41.847	70.3515	41.847	70.3515	56.0993	0.749461	1.43065	0.523859	0.600376	0.999431	Not DEG
lnc-CRB2-3	7.27774	5.49621	7.27774	5.49621	6.38698	-0.405028	3.74779	-0.108071	0.913939	0.999431	Not DEG
lnc-EFHB-2	37.2984	19.7864	37.2984	19.7864	28.5424	-0.914596	1.92021	-0.476299	0.633862	0.999431	Not DEG
lnc-OPRD1-2	66.4094	84.6416	66.4094	84.6416	75.5255	0.349985	1.24718	0.28062	0.779002	0.999431	Not DEG
PCBP1-AS1	4303.87	11564	4303.87	11564	7933.95	1.42594	0.710814	2.00607	0.0448493	0.999431	Up
WWOX-AS1	138.277	97.8326	138.277	97.8326	118.055	-0.499171	1.05942	-0.471176	0.637515	0.999431	Not DEG
lnc-NLRP3-10	30.0207	43.9697	30.0207	43.9697	36.9952	0.550558	1.69284	0.325227	0.745009	0.999431	Not DEG
lnc-NTMT1-7	25.4721	67.0538	25.4721	67.0538	46.2629	1.3964	1.60738	0.868747	0.384986	0.999431	Not DEG
lnc-SLC15A4-21	427.567	569.407	427.567	569.407	498.487	0.413312	0.700831	0.589745	0.555361	0.999431	Not DEG
lnc-SLC15A4-25	8.18746	14.2901	8.18746	14.2901	11.2388	0.803539	2.90112	0.276976	0.781799	0.999431	Not DEG
lnc-SLC15A4-27	3226.77	3510.98	3226.77	3510.98	3368.87	0.121785	0.55177	0.220717	0.825313	0.999431	Not DEG
lnc-SLC15A4-28	10.0069	0	10.0069	0	5.00345	-5.62891	5.24801	-1.07258	0.283459	0.999431	Not DEG
lnc-HIST3H2A-1	139.187	80.2447	139.187	80.2447	109.716	-0.794539	1.11138	-0.714913	0.474663	0.999431	Not DEG
lnc-MFSD14B-11	109.166	0	109.166	0	54.5831	-9.07601	6.76775	-1.34107	0.179898	0.999431	Not DEG
lnc-MFSD14B-10	11.8263	3.29773	11.8263	3.29773	7.56203	-1.84241	3.56903	-0.516223	0.605699	0.999431	Not DEG
lnc-AK4-1	15.4652	39.5727	15.4652	39.5727	27.519	1.35548	1.98378	0.683282	0.494429	0.999431	Not DEG
lnc-FAM124B-2	86.4232	160.489	86.4232	160.489	123.456	0.89299	1.07575	0.83011	0.406477	0.999431	Not DEG
lnc-NQO2-16	7.27774	0	7.27774	0	3.63887	-5.16945	5.90143	-0.875966	0.381049	0.999431	Not DEG
lnc-NQO2-15	30.9304	4.39697	30.9304	4.39697	17.6637	-2.81441	2.5903	-1.08652	0.277249	0.999431	Not DEG
lnc-NQO2-12	171.027	111.023	171.027	111.023	141.025	-0.623355	1.00471	-0.620433	0.534973	0.999431	Not DEG
lnc-RALB-3	18.1944	42.8704	18.1944	42.8704	30.5324	1.2365	1.88773	0.655017	0.512457	0.999431	Not DEG
lnc-KIF13A-1	125.541	51.6644	125.541	51.6644	88.6027	-1.28091	1.25294	-1.02232	0.306628	0.999431	Not DEG
lnc-MEIS3-1	4.54859	14.2901	4.54859	14.2901	9.41937	1.65152	3.20409	0.515443	0.606243	0.999431	Not DEG
lnc-SYNE3-1	54.5831	73.6492	54.5831	73.6492	64.1161	0.432221	1.33644	0.323412	0.746383	0.999431	Not DEG
SLC25A34-AS1	3.63887	0	3.63887	0	1.81944	-4.16944	6.8048	-0.612721	0.540061	0.999431	Not DEG
lnc-CCL25-1	145.555	113.222	145.555	113.222	129.388	-0.362405	1.01738	-0.356215	0.72168	0.999431	Not DEG
lnc-RFPL3-1	84.6037	38.4735	84.6037	38.4735	61.5386	-1.13685	1.41448	-0.803722	0.421557	0.999431	Not DEG
lnc-RFPL3-4	6.36802	0	6.36802	0	3.18401	-4.97679	6.21406	-0.800893	0.423194	0.999431	Not DEG
lnc-MT1G-1	0	19.7864	0	19.7864	9.89318	6.88549	4.24317	1.62272	0.104649	0.999431	Not DEG
lnc-MT1G-2	128.27	136.306	128.27	136.306	132.288	0.0876669	1.00047	0.0876258	0.930174	0.999431	Not DEG
lnc-DYRK1A-9	2.72915	9.89318	2.72915	9.89318	6.31117	1.85796	3.85734	0.48167	0.630041	0.999431	Not DEG
lnc-DYRK1A-8	0	10.9924	0	10.9924	5.49621	6.03745	5.10118	1.18354	0.236596	0.999431	Not DEG
lnc-GNAQ-8	305.665	370.445	305.665	370.445	338.055	0.277308	0.754944	0.367323	0.713378	0.999431	Not DEG
lnc-GNAQ-7	23.6527	14.2901	23.6527	14.2901	18.9714	-0.726966	2.28826	-0.317693	0.750718	0.999431	Not DEG
lnc-ZNF157-3	9.09718	13.1909	9.09718	13.1909	11.144	0.536062	2.90189	0.184729	0.853442	0.999431	Not DEG
lnc-SOD3-6	565.844	402.323	565.844	402.323	484.084	-0.49205	0.71189	-0.691188	0.489447	0.999431	Not DEG
lnc-OR8A1-1	19.1041	16.4886	19.1041	16.4886	17.7964	-0.212396	2.33733	-0.0908712	0.927595	0.999431	Not DEG
lnc-PIGG-2	2842.87	4077.09	2842.87	4077.09	3459.98	0.520194	0.582088	0.89367	0.371498	0.999431	Not DEG
HOXB-AS2	177.395	196.764	177.395	196.764	187.08	0.149507	0.889603	0.16806	0.866536	0.999431	Not DEG
lnc-CTH-3	36.3887	8.79394	36.3887	8.79394	22.5913	-2.04889	2.23996	-0.914696	0.360351	0.999431	Not DEG
HOXB-AS4	55.4928	58.2598	55.4928	58.2598	56.8763	0.0702071	1.39543	0.050312	0.959874	0.999431	Not DEG
lnc-YPEL5-5	972.488	1034.39	972.488	1034.39	1003.44	0.0890251	0.609187	0.146138	0.883813	0.999431	Not DEG
lnc-LRP1-4	19.1041	51.6644	19.1041	51.6644	35.3842	1.43529	1.79423	0.799948	0.423741	0.999431	Not DEG
lnc-MPG-2	68.2288	54.9621	68.2288	54.9621	61.5955	-0.311938	1.35475	-0.230256	0.817893	0.999431	Not DEG
lnc-SLC25A6-4	79.1454	37.3742	79.1454	37.3742	58.2598	-1.08245	1.43929	-0.752074	0.452007	0.999431	Not DEG
lnc-SEPT3-4	1369.13	1749.99	1369.13	1749.99	1559.56	0.354097	0.594448	0.595674	0.551393	0.999431	Not DEG
lnc-SEPT3-6	9.09718	6.59545	9.09718	6.59545	7.84631	-0.463923	3.41011	-0.136044	0.891787	0.999431	Not DEG
lnc-LIAS-4	45.4859	83.5424	45.4859	83.5424	64.5141	0.877093	1.36237	0.6438	0.519705	0.999431	Not DEG
lnc-MCF2-2	3.63887	4.39697	3.63887	4.39697	4.01792	0.273033	4.63927	0.0588525	0.95307	0.999431	Not DEG
lnc-LETMD1-1	15.4652	3.29773	15.4652	3.29773	9.38146	-2.22944	3.2888	-0.677888	0.497843	0.999431	Not DEG
lnc-SLC3A2-1	1239.04	1873.11	1239.04	1873.11	1556.07	0.596219	0.619589	0.962281	0.335909	0.999431	Not DEG
lnc-NPIPA7-12	540.372	80.2447	540.372	80.2447	310.308	-2.75147	1.12328	-2.44949	0.0143059	0.999431	Down
lnc-NPIPA7-13	29.111	21.9848	29.111	21.9848	25.5479	-0.405042	1.98913	-0.203628	0.838644	0.999431	Not DEG
lnc-SLC3A2-5	0	2.19848	0	2.19848	1.09924	3.71548	6.8429	0.542968	0.587152	0.999431	Not DEG
lnc-NPIPA7-11	42.7567	10.9924	42.7567	10.9924	26.8746	-1.95962	2.07558	-0.944132	0.345102	0.999431	Not DEG
lnc-TRIB3-1	90.9718	79.1454	90.9718	79.1454	85.0586	-0.200908	1.18518	-0.169516	0.865391	0.999431	Not DEG
lnc-EXOC3-12	151.923	117.619	151.923	117.619	134.771	-0.369215	1.00314	-0.368059	0.712829	0.999431	Not DEG
lnc-MTIF2-3	149.194	267.116	149.194	267.116	208.155	0.840281	0.910769	0.922606	0.356212	0.999431	Not DEG
lnc-MTIF2-1	71.8677	126.413	71.8677	126.413	99.1403	0.814731	1.1531	0.706556	0.479842	0.999431	Not DEG
lnc-MCF2-4	30.9304	585.896	30.9304	585.896	308.413	4.24354	1.34828	3.14737	0.00164748	0.999431	Up
lnc-PRR14L-4	16.3749	15.3894	16.3749	15.3894	15.8822	-0.0895389	2.46037	-0.0363925	0.970969	0.999431	Not DEG
lnc-PIK3R1-8	11.8263	14.2901	11.8263	14.2901	13.0582	0.273029	2.69273	0.101395	0.919237	0.999431	Not DEG
lnc-PRR14L-1	156.471	135.207	156.471	135.207	145.839	-0.210728	0.969238	-0.217416	0.827884	0.999431	Not DEG
lnc-PRR14L-2	3.63887	5.49621	3.63887	5.49621	4.56754	0.594953	4.37828	0.135887	0.89191	0.999431	Not DEG
lnc-PRR14L-3	12.736	20.8856	12.736	20.8856	16.8108	0.713598	2.41287	0.295746	0.767424	0.999431	Not DEG
lnc-DNAJB11-4	10.0069	0	10.0069	0	5.00345	-5.62891	5.24801	-1.07258	0.283459	0.999431	Not DEG
lnc-SARNP-1	43.6664	34.0765	43.6664	34.0765	38.8715	-0.357739	1.6504	-0.216759	0.828396	0.999431	Not DEG
TESC-AS1	34.5693	9.89318	34.5693	9.89318	22.2312	-1.80496	2.22537	-0.811085	0.417317	0.999431	Not DEG
lnc-GOLGA2-4	250.172	184.673	250.172	184.673	217.423	-0.437949	0.862514	-0.507758	0.611623	0.999431	Not DEG
lnc-PLAU-1	57.3122	115.42	57.3122	115.42	86.3663	1.00999	1.23176	0.819956	0.412241	0.999431	Not DEG
lnc-PLAU-2	120.992	167.085	120.992	167.085	144.039	0.465666	0.985333	0.472598	0.6365	0.999431	Not DEG
lnc-AHDC1-3	17.2846	17.5879	17.2846	17.5879	17.4363	0.0251022	2.35716	0.0106493	0.991503	0.999431	Not DEG
lnc-AHDC1-2	8.18746	4.39697	8.18746	4.39697	6.29221	-0.896872	3.79494	-0.236333	0.813174	0.999431	Not DEG
lnc-AHDC1-1	74.5968	117.619	74.5968	117.619	96.1079	0.656937	1.15297	0.569778	0.568829	0.999431	Not DEG
lnc-NCK2-2	0	57.1606	0	57.1606	28.5803	8.41604	3.35056	2.51183	0.0120107	0.999431	Up
lnc-PINK1-3	35.479	31.878	35.479	31.878	33.6785	-0.154394	1.75289	-0.0880799	0.929813	0.999431	Not DEG
lnc-PINK1-2	984.314	1365.26	984.314	1365.26	1174.79	0.471985	0.621934	0.758898	0.447913	0.999431	Not DEG
EPN2-AS1	107.347	57.1606	107.347	57.1606	82.2536	-0.909178	1.24535	-0.730057	0.465355	0.999431	Not DEG
lnc-ASIC3-3	21.8332	0	21.8332	0	10.9166	-6.7545	4.10489	-1.64548	0.0998715	0.999431	Not DEG
lnc-AMMECR1L-2	1515.59	1172.89	1515.59	1172.89	1344.24	-0.369808	0.604094	-0.612169	0.540426	0.999431	Not DEG
lnc-AMMECR1L-1	564.935	477.071	564.935	477.071	521.003	-0.243877	0.683784	-0.356659	0.721347	0.999431	Not DEG
lnc-SEMA4B-3	6.36802	9.89318	6.36802	9.89318	8.1306	0.635597	3.35688	0.189341	0.849825	0.999431	Not DEG
lnc-SEMA4B-2	24.5624	53.8629	24.5624	53.8629	39.2126	1.13284	1.69095	0.669944	0.502894	0.999431	Not DEG
lnc-SEMA4B-6	138.277	78.0462	138.277	78.0462	108.162	-0.825156	1.1199	-0.736813	0.461236	0.999431	Not DEG
lnc-KCNV2-1	159.201	253.925	159.201	253.925	206.563	0.673559	0.895011	0.752571	0.451708	0.999431	Not DEG
lnc-KCNV2-7	142.826	133.008	142.826	133.008	137.917	-0.102735	0.985979	-0.104196	0.917013	0.999431	Not DEG
lnc-KCNV2-4	319.311	330.872	319.311	330.872	325.091	0.0513133	0.755563	0.067914	0.945854	0.999431	Not DEG
lnc-KCNV2-5	127.36	94.5348	127.36	94.5348	110.948	-0.429995	1.07943	-0.398356	0.690368	0.999431	Not DEG
lnc-KCNV2-8	292.929	302.292	292.929	302.292	297.61	0.0453918	0.773382	0.0586927	0.953197	0.999431	Not DEG
lnc-KCNV2-9	70.958	43.9697	70.958	43.9697	57.4638	-0.690448	1.41407	-0.488271	0.625358	0.999431	Not DEG
lnc-C6orf118-6	1.81944	0	1.81944	0	0.909718	-3.16951	6.84292	-0.463181	0.643235	0.999431	Not DEG
lnc-C2CD4A-2	18.1944	57.1606	18.1944	57.1606	37.6775	1.65153	1.77282	0.931587	0.35155	0.999431	Not DEG
lnc-EME2-1	2545.39	2012.71	2545.39	2012.71	2279.05	-0.338744	0.576552	-0.587534	0.556845	0.999431	Not DEG
lnc-C2CD4A-5	9.09718	0	9.09718	0	4.54859	-5.4914	5.43019	-1.01127	0.311886	0.999431	Not DEG
lnc-C2CD4A-9	14.5555	21.9848	14.5555	21.9848	18.2702	0.594954	2.31867	0.256593	0.797493	0.999431	Not DEG
lnc-ELF5-5	1.81944	23.0841	1.81944	23.0841	12.4518	3.6653	3.12227	1.17392	0.240426	0.999431	Not DEG
lnc-USP32-2	947.926	550.72	947.926	550.72	749.323	-0.783452	0.694885	-1.12745	0.25955	0.999431	Not DEG
lnc-PIAS2-2	10.9166	20.8856	10.9166	20.8856	15.9011	0.935988	2.48594	0.376514	0.706535	0.999431	Not DEG
lnc-NCL-6	10.0069	12.0917	10.0069	12.0917	11.0493	0.27303	2.90728	0.0939127	0.925178	0.999431	Not DEG
lnc-NCL-3	2.72915	0	2.72915	0	1.36458	-3.75443	6.81753	-0.550703	0.581837	0.999431	Not DEG
lnc-NCL-2	0	12.0917	0	12.0917	6.04583	6.17496	4.93936	1.25015	0.211244	0.999431	Not DEG
lnc-EMCN-4	337.505	833.226	337.505	833.226	585.365	1.3038	0.798108	1.63361	0.10234	0.999431	Not DEG
lnc-VPS11-3	151.013	251.726	151.013	251.726	201.37	0.737185	0.907974	0.811901	0.416848	0.999431	Not DEG
lnc-IMMP2L-5	21.8332	13.1909	21.8332	13.1909	17.5121	-0.726965	2.37244	-0.306421	0.759284	0.999431	Not DEG
lnc-IMMP2L-1	65.4997	42.8704	65.4997	42.8704	54.1851	-0.611497	1.44357	-0.423602	0.671856	0.999431	Not DEG
lnc-CCDC3-2	13.6458	1.09924	13.6458	1.09924	7.3725	-3.63379	3.92937	-0.924778	0.355082	0.999431	Not DEG
lnc-CCDC3-3	22.7429	0	22.7429	0	11.3715	-6.81339	4.05979	-1.67826	0.0932956	0.999431	Not DEG
lnc-CCDC3-1	5.45831	0	5.45831	0	2.72915	-4.75438	6.60709	-0.719588	0.471779	0.999431	Not DEG
lnc-CCDC3-4	2.72915	0	2.72915	0	1.36458	-3.75443	6.81753	-0.550703	0.581837	0.999431	Not DEG
lnc-GOLGA6L1-1	0	3.29773	0	3.29773	1.64886	4.30041	6.81751	0.63079	0.528178	0.999431	Not DEG
lnc-FAM83F-4	7.27774	10.9924	7.27774	10.9924	9.13508	0.594955	3.18072	0.187051	0.851621	0.999431	Not DEG
lnc-FAM83F-5	9.09718	5.49621	9.09718	5.49621	7.29669	-0.726953	3.53658	-0.205553	0.83714	0.999431	Not DEG
lnc-TRMU-3	109.166	67.0538	109.166	67.0538	88.1099	-0.703129	1.1958	-0.587997	0.556534	0.999431	Not DEG
lnc-TRMU-1	411.192	359.452	411.192	359.452	385.322	-0.194011	0.727759	-0.266587	0.789787	0.999431	Not DEG
lnc-ZNF100-14	96.4301	106.626	96.4301	106.626	101.528	0.145015	1.1048	0.131259	0.89557	0.999431	Not DEG
lnc-MPG-1	0	3.29773	0	3.29773	1.64886	4.30041	6.81751	0.63079	0.528178	0.999431	Not DEG
lnc-DHX15-1	798.732	538.629	798.732	538.629	668.68	-0.568418	0.679905	-0.836026	0.40314	0.999431	Not DEG
lnc-NRAP-4	209.235	290.2	209.235	290.2	249.717	0.471925	0.830874	0.567986	0.570044	0.999431	Not DEG
lnc-NRAP-1	30.0207	26.3818	30.0207	26.3818	28.2012	-0.186404	1.89768	-0.0982272	0.921752	0.999431	Not DEG
lnc-TMEM158-1	1.81944	0	1.81944	0	0.909718	-3.16951	6.84292	-0.463181	0.643235	0.999431	Not DEG
lnc-AVPI1-1	157.381	217.65	157.381	217.65	187.516	0.467749	0.903996	0.517424	0.60486	0.999431	Not DEG
lnc-PYCARD-2	888.794	766.172	888.794	766.172	827.483	-0.214179	0.630106	-0.33991	0.733924	0.999431	Not DEG
lnc-PYCARD-1	1687.53	1427.92	1687.53	1427.92	1557.72	-0.240997	0.586602	-0.410836	0.681193	0.999431	Not DEG
lnc-LRRC3-5	4.54859	0	4.54859	0	2.27429	-4.49135	6.79715	-0.66077	0.50876	0.999431	Not DEG
lnc-LRRC3-7	3.63887	0	3.63887	0	1.81944	-4.16944	6.8048	-0.612721	0.540061	0.999431	Not DEG
lnc-DKK3-8	298.387	301.192	298.387	301.192	299.79	0.013501	0.771702	0.0174951	0.986042	0.999431	Not DEG
lnc-DKK3-3	3.63887	7.6947	3.63887	7.6947	5.66678	1.08037	3.98508	0.271104	0.786311	0.999431	Not DEG
lnc-DKK3-1	402.095	415.514	402.095	415.514	408.804	0.0473605	0.714264	0.0663067	0.947134	0.999431	Not DEG
lnc-LMBR1-12	0	4.39697	0	4.39697	2.19848	4.71543	6.80477	0.692959	0.488335	0.999431	Not DEG
lnc-DKK3-7	20.0138	31.878	20.0138	31.878	25.9459	0.671574	1.9846	0.338393	0.735067	0.999431	Not DEG
lnc-EXOSC6-7	0	2.19848	0	2.19848	1.09924	3.71548	6.8429	0.542968	0.587152	0.999431	Not DEG
lnc-SOX21-8	21.8332	47.2674	21.8332	47.2674	34.5503	1.11432	1.78117	0.625612	0.531569	0.999431	Not DEG
lnc-EXOSC6-3	2192.42	1419.12	2192.42	1419.12	1805.77	-0.627523	0.617059	-1.01696	0.309174	0.999431	Not DEG
lnc-EXOSC6-2	116.444	100.031	116.444	100.031	108.237	-0.219183	1.08026	-0.202897	0.839215	0.999431	Not DEG
lnc-EXOSC6-1	529.456	334.17	529.456	334.17	431.813	-0.663926	0.746203	-0.88974	0.373606	0.999431	Not DEG
lnc-CHN2-5	15.4652	10.9924	15.4652	10.9924	13.2288	-0.492499	2.68408	-0.183489	0.854414	0.999431	Not DEG
lnc-CHN2-2	0	5.49621	0	5.49621	2.74811	5.03736	6.61044	0.762031	0.446042	0.999431	Not DEG
lnc-TMEM27-2	11.8263	4.39697	11.8263	4.39697	8.11165	-1.42738	3.41647	-0.417795	0.676097	0.999431	Not DEG
lnc-ANXA10-1	4.54859	0	4.54859	0	2.27429	-4.49135	6.79715	-0.66077	0.50876	0.999431	Not DEG
lnc-UTP14C-1	20.9235	18.6871	20.9235	18.6871	19.8053	-0.163069	2.22555	-0.0732714	0.94159	0.999431	Not DEG
lnc-GTF2H2-7	4508.56	5100.48	4508.56	5100.48	4804.52	0.177969	0.546168	0.32585	0.744538	0.999431	Not DEG
lnc-DMAP1-1	10.0069	4.39697	10.0069	4.39697	7.20193	-1.18638	3.58596	-0.33084	0.740766	0.999431	Not DEG
lnc-ZNF596-6	443.942	429.804	443.942	429.804	436.873	-0.0466919	0.703603	-0.0663611	0.94709	0.999431	Not DEG
lnc-BOD1L2-2	12.736	13.1909	12.736	13.1909	12.9635	0.050639	2.69993	0.0187557	0.985036	0.999431	Not DEG
lnc-CD40-2	2.72915	0	2.72915	0	1.36458	-3.75443	6.81753	-0.550703	0.581837	0.999431	Not DEG
lnc-CD40-3	67.3191	63.756	67.3191	63.756	65.5376	-0.0784485	1.31518	-0.0596484	0.952436	0.999431	Not DEG
lnc-FAM19A5-17	11.8263	86.8401	11.8263	86.8401	49.3332	2.87636	1.76915	1.62584	0.103983	0.999431	Not DEG
lnc-PABPC1-3	604.962	1047.58	604.962	1047.58	826.27	0.792142	0.687161	1.15277	0.249003	0.999431	Not DEG
lnc-HIC1-3	91.8815	63.756	91.8815	63.756	77.8188	-0.527206	1.24196	-0.424497	0.671203	0.999431	Not DEG
ZNF252P-AS1	156.471	378.139	156.471	378.139	267.305	1.27302	0.911509	1.39661	0.162531	0.999431	Not DEG
lnc-HIC1-1	6.36802	24.1833	6.36802	24.1833	15.2757	1.92509	2.61604	0.735881	0.461803	0.999431	Not DEG
lnc-LSM12-3	42.7567	98.9318	42.7567	98.9318	70.8443	1.21029	1.34689	0.898575	0.368879	0.999431	Not DEG
COL18A1-AS2	10.9166	13.1909	10.9166	13.1909	12.0538	0.27303	2.79341	0.0977406	0.922138	0.999431	Not DEG
COL18A1-AS1	79.1454	74.7485	79.1454	74.7485	76.947	-0.0824573	1.23157	-0.0669529	0.946619	0.999431	Not DEG
lnc-OR4M2-6	0	13.1909	0	13.1909	6.59545	6.3005	4.79964	1.3127	0.189283	0.999431	Not DEG
lnc-EIPR1-1	4.54859	13.1909	4.54859	13.1909	8.86975	1.53605	3.28097	0.468168	0.639664	0.999431	Not DEG
lnc-EIPR1-7	2.72915	7.6947	2.72915	7.6947	5.21192	1.4954	4.17146	0.358483	0.719982	0.999431	Not DEG
lnc-EIPR1-6	55.4928	107.726	55.4928	107.726	81.6093	0.956994	1.2521	0.764314	0.44468	0.999431	Not DEG
lnc-WRNIP1-16	0	5.49621	0	5.49621	2.74811	5.03736	6.61044	0.762031	0.446042	0.999431	Not DEG
lnc-CPO-2	3.63887	0	3.63887	0	1.81944	-4.16944	6.8048	-0.612721	0.540061	0.999431	Not DEG
lnc-CPO-3	76.4163	118.718	76.4163	118.718	97.5672	0.635592	1.14494	0.555132	0.578804	0.999431	Not DEG
lnc-CPO-4	4.54859	0	4.54859	0	2.27429	-4.49135	6.79715	-0.66077	0.50876	0.999431	Not DEG
lnc-WRNIP1-10	17.2846	18.6871	17.2846	18.6871	17.9859	0.112564	2.32427	0.0484299	0.961374	0.999431	Not DEG
lnc-WRNIP1-11	26.3818	32.9773	26.3818	32.9773	29.6795	0.321935	1.85684	0.173378	0.862354	0.999431	Not DEG
lnc-WRNIP1-18	77.326	16.4886	77.326	16.4886	46.9073	-2.22947	1.7093	-1.30432	0.192125	0.999431	Not DEG
lnc-WRNIP1-19	2.72915	0	2.72915	0	1.36458	-3.75443	6.81753	-0.550703	0.581837	0.999431	Not DEG
lnc-CYP3A43-6	3.63887	3.29773	3.63887	3.29773	3.4683	-0.141993	4.96825	-0.02858	0.9772	0.999431	Not DEG
lnc-CYP3A43-5	0	4.39697	0	4.39697	2.19848	4.71543	6.80477	0.692959	0.488335	0.999431	Not DEG
lnc-CYP3A43-4	0	10.9924	0	10.9924	5.49621	6.03745	5.10118	1.18354	0.236596	0.999431	Not DEG
lnc-CYP3A43-2	0	3.29773	0	3.29773	1.64886	4.30041	6.81751	0.63079	0.528178	0.999431	Not DEG
lnc-CYP3A43-1	232.888	149.497	232.888	149.497	191.192	-0.639515	0.913048	-0.700418	0.483667	0.999431	Not DEG
lnc-RHBDF1-1	167.388	126.413	167.388	126.413	146.9	-0.40505	0.975565	-0.415195	0.677999	0.999431	Not DEG
lnc-RBM48-2	81.8746	42.8704	81.8746	42.8704	62.3725	-0.933425	1.38728	-0.672846	0.501045	0.999431	Not DEG
VIM-AS1	8232.94	6157.95	8232.94	6157.95	7195.45	-0.418955	0.558348	-0.750348	0.453045	0.999431	Not DEG
lnc-FAM231A-11	12.736	35.1757	12.736	35.1757	23.9559	1.46567	2.11494	0.693005	0.488306	0.999431	Not DEG
lnc-FAM231A-10	3.63887	12.0917	3.63887	12.0917	7.86527	1.73244	3.48156	0.497605	0.618763	0.999431	Not DEG
lnc-SFT2D3-2	260.179	198.963	260.179	198.963	229.571	-0.387004	0.845447	-0.457751	0.647132	0.999431	Not DEG
lnc-SFT2D3-1	241.985	134.108	241.985	134.108	188.046	-0.851522	0.939513	-0.906345	0.364754	0.999431	Not DEG
lnc-SFT2D3-4	0.909718	0	0.909718	0	0.454859	-2.16958	6.91852	-0.31359	0.753833	0.999431	Not DEG
lnc-PRDX3-3	3.63887	1.09924	3.63887	1.09924	2.36906	-1.72689	6.05355	-0.285268	0.775439	0.999431	Not DEG
lnc-PRDX3-1	24.5624	24.1833	24.5624	24.1833	24.3729	-0.0224279	2.02468	-0.0110772	0.991162	0.999431	Not DEG
lnc-PRDX3-6	44.5762	26.3818	44.5762	26.3818	35.479	-0.756718	1.73724	-0.435587	0.663136	0.999431	Not DEG
lnc-LIPH-2	802.371	795.851	802.371	795.851	799.111	-0.0117686	0.628195	-0.0187339	0.985053	0.999431	Not DEG
lnc-LYRM9-2	25.4721	93.4356	25.4721	93.4356	59.4538	1.87506	1.51995	1.23363	0.217339	0.999431	Not DEG
lnc-NIM1K-7	274.735	252.826	274.735	252.826	263.78	-0.119894	0.800865	-0.149705	0.880997	0.999431	Not DEG
lnc-CLLU1-14	171.027	178.077	171.027	178.077	174.552	0.0582827	0.908592	0.0641461	0.948854	0.999431	Not DEG
lnc-SYNJ2-1	2642.73	2528.26	2642.73	2528.26	2585.49	-0.063884	0.558215	-0.114443	0.908886	0.999431	Not DEG
lnc-ONECUT2-2	969.759	1117.93	969.759	1117.93	1043.84	0.205133	0.610108	0.336223	0.736703	0.999431	Not DEG
lnc-CLLU1-12	449.401	557.316	449.401	557.316	503.358	0.310495	0.692182	0.448575	0.653739	0.999431	Not DEG
lnc-ANKRD39-1	2825.58	2638.18	2825.58	2638.18	2731.88	-0.0990031	0.557163	-0.177691	0.858965	0.999431	Not DEG
lnc-CLLU1-11	1.81944	0	1.81944	0	0.909718	-3.16951	6.84292	-0.463181	0.643235	0.999431	Not DEG
lnc-RPL13A-1	6852.9	11513.5	6852.9	11513.5	9183.18	0.748537	0.597503	1.25277	0.210288	0.999431	Not DEG
lnc-ESD-1	29.111	17.5879	29.111	17.5879	23.3494	-0.726968	2.08522	-0.348629	0.727368	0.999431	Not DEG
lnc-OXA1L-3	249.263	315.483	249.263	315.483	282.373	0.339896	0.794569	0.427774	0.668816	0.999431	Not DEG
lnc-EMC7-3	3.63887	0	3.63887	0	1.81944	-4.16944	6.8048	-0.612721	0.540061	0.999431	Not DEG
lnc-EMC7-1	0	5.49621	0	5.49621	2.74811	5.03736	6.61044	0.762031	0.446042	0.999431	Not DEG
lnc-EMC7-5	21.8332	36.275	21.8332	36.275	29.0541	0.732456	1.89106	0.387325	0.698515	0.999431	Not DEG
lnc-MRAP-6	20.0138	8.79394	20.0138	8.79394	14.4039	-1.18639	2.62119	-0.452615	0.650826	0.999431	Not DEG
lnc-SIM1-3	14.5555	17.5879	14.5555	17.5879	16.0717	0.273028	2.44854	0.111507	0.911215	0.999431	Not DEG
lnc-ARMC7-1	189.221	114.321	189.221	114.321	151.771	-0.726977	0.989848	-0.734433	0.462685	0.999431	Not DEG
lnc-MNS1-7	38.2081	23.0841	38.2081	23.0841	30.6461	-0.72697	1.84928	-0.393111	0.694238	0.999431	Not DEG
lnc-MNS1-2	170.117	116.52	170.117	116.52	143.318	-0.545951	0.993171	-0.549705	0.582522	0.999431	Not DEG
lnc-MNS1-3	684.108	526.537	684.108	526.537	605.322	-0.377686	0.673368	-0.560891	0.574872	0.999431	Not DEG
lnc-TOP2B-1	7.27774	7.6947	7.27774	7.6947	7.48622	0.0803897	3.47663	0.0231229	0.981552	0.999431	Not DEG
IGFBP7-AS1	52.7636	23.0841	52.7636	23.0841	37.9239	-1.19263	1.72335	-0.692045	0.488909	0.999431	Not DEG
lnc-SERPINB9-5	68.2288	30.7788	68.2288	30.7788	49.5038	-1.14844	1.54197	-0.744784	0.456402	0.999431	Not DEG
lnc-SERPINB9-4	235.617	138.505	235.617	138.505	187.061	-0.766506	0.931526	-0.82285	0.410593	0.999431	Not DEG
lnc-SERPINB9-3	1294.53	461.682	1294.53	461.682	878.105	-1.48745	0.792158	-1.87772	0.0604194	0.999431	Not DEG
lnc-SERPINB9-2	2.72915	0	2.72915	0	1.36458	-3.75443	6.81753	-0.550703	0.581837	0.999431	Not DEG
lnc-SERPINB9-1	54.5831	18.6871	54.5831	18.6871	36.6351	-1.5464	1.78501	-0.866324	0.386312	0.999431	Not DEG
lnc-TNFRSF11A-5	188.312	198.963	188.312	198.963	193.637	0.0793803	0.878558	0.0903529	0.928007	0.999431	Not DEG
lnc-OR6B2-2	100.069	58.2598	100.069	58.2598	79.1644	-0.780414	1.25189	-0.623387	0.53303	0.999431	Not DEG
lnc-ZNF117-4	406.644	670.538	406.644	670.538	538.591	0.721555	0.722384	0.998852	0.317867	0.999431	Not DEG
lnc-ZNF117-2	40.9373	25.2826	40.9373	25.2826	33.1099	-0.695262	1.78607	-0.389269	0.697077	0.999431	Not DEG
lnc-PTK2-5	81.8746	337.467	81.8746	337.467	209.671	2.04326	1.0849	1.88337	0.0596502	0.999431	Not DEG
lnc-PTK2-8	7.27774	2.19848	7.27774	2.19848	4.73811	-1.72692	4.39635	-0.392808	0.694461	0.999431	Not DEG
lnc-PCYOX1L-3	10.9166	7.6947	10.9166	7.6947	9.30565	-0.504567	3.15404	-0.159975	0.872901	0.999431	Not DEG
LINC01543	3.63887	0	3.63887	0	1.81944	-4.16944	6.8048	-0.612721	0.540061	0.999431	Not DEG
lnc-WDFY4-2	13.6458	0	13.6458	0	6.82288	-6.0764	4.72382	-1.28633	0.198327	0.999431	Not DEG
lnc-HMGA1-11	30.0207	13.1909	30.0207	13.1909	21.6058	-1.1864	2.1906	-0.541585	0.588105	0.999431	Not DEG
LINC01547	60.9511	40.672	60.9511	40.672	50.8115	-0.58361	1.48116	-0.394023	0.693564	0.999431	Not DEG
lnc-WDFY4-6	9.09718	0	9.09718	0	4.54859	-5.4914	5.43019	-1.01127	0.311886	0.999431	Not DEG
lnc-WDFY4-8	19.1041	31.878	19.1041	31.878	25.491	0.738688	2.00368	0.368666	0.712377	0.999431	Not DEG
lnc-THSD1-4	100.979	103.329	100.979	103.329	102.154	0.0331955	1.10101	0.0301499	0.975947	0.999431	Not DEG
lnc-SLC29A3-2	115.534	53.8629	115.534	53.8629	84.6985	-1.10095	1.25188	-0.879437	0.379164	0.999431	Not DEG
lnc-SLC29A3-1	30.0207	34.0765	30.0207	34.0765	32.0486	0.182828	1.79182	0.102035	0.918729	0.999431	Not DEG
lnc-ARFGEF1-1	371.165	503.453	371.165	503.453	437.309	0.439799	0.72197	0.609165	0.542415	0.999431	Not DEG
lnc-GALE-4	10.9166	17.5879	10.9166	17.5879	14.2522	0.688063	2.59909	0.264732	0.791216	0.999431	Not DEG
lnc-GJA10-9	333.866	294.597	333.866	294.597	314.232	-0.180526	0.765146	-0.235937	0.813482	0.999431	Not DEG
lnc-GJA10-2	24.5624	57.1606	24.5624	57.1606	40.8615	1.21857	1.67064	0.729404	0.465755	0.999431	Not DEG
lnc-SALL3-7	109.166	56.0614	109.166	56.0614	82.6137	-0.96144	1.24837	-0.770155	0.441208	0.999431	Not DEG
lnc-DCAF12L2-2	4.54859	31.878	4.54859	31.878	18.2133	2.80906	2.5424	1.10489	0.269209	0.999431	Not DEG
lnc-DCAF12L2-3	3.63887	1.09924	3.63887	1.09924	2.36906	-1.72689	6.05355	-0.285268	0.775439	0.999431	Not DEG
lnc-DCAF12L2-1	0	14.2901	0	14.2901	7.14507	6.41598	4.67778	1.37159	0.170192	0.999431	Not DEG
lnc-DCAF12L2-6	0	47.2674	0	47.2674	23.6337	8.14186	3.46383	2.35054	0.0187462	0.999431	Up
lnc-PRPS1-1	0	4.39697	0	4.39697	2.19848	4.71543	6.80477	0.692959	0.488335	0.999431	Not DEG
lnc-DCAF12L2-4	0	6.59545	0	6.59545	3.29773	5.30042	6.15167	0.861623	0.388895	0.999431	Not DEG
lnc-FAM84B-13	261.999	7784.83	261.999	7784.83	4023.42	4.89303	3.24693	1.50697	0.131818	0.999431	Not DEG
lnc-FAM84B-12	4.54859	450.689	4.54859	450.689	227.619	6.63048	3.94743	1.6797	0.0930164	0.999431	Not DEG
lnc-FAM84B-17	0	12.0917	0	12.0917	6.04583	6.17496	4.93936	1.25015	0.211244	0.999431	Not DEG
lnc-FAM84B-15	0	82.4432	0	82.4432	41.2216	8.94442	3.17448	2.8176	0.00483834	0.999431	Up
lnc-NFKB2-1	2.72915	5.49621	2.72915	5.49621	4.11268	1.00998	4.61482	0.218855	0.826763	0.999431	Not DEG
lnc-FAM84B-19	51.8539	149.497	51.8539	149.497	100.675	1.52759	1.23029	1.24165	0.214366	0.999431	Not DEG
lnc-FAM84B-18	0	3.29773	0	3.29773	1.64886	4.30041	6.81751	0.63079	0.528178	0.999431	Not DEG
lnc-SLC1A3-1	956.113	1747.8	956.113	1747.8	1351.95	0.870284	0.664428	1.30983	0.190255	0.999431	Not DEG
lnc-SLC1A3-2	4.54859	0	4.54859	0	2.27429	-4.49135	6.79715	-0.66077	0.50876	0.999431	Not DEG
lnc-MRPL39-19	6.36802	0	6.36802	0	3.18401	-4.97679	6.21406	-0.800893	0.423194	0.999431	Not DEG
lnc-IL17A-4	19.1041	15.3894	19.1041	15.3894	17.2467	-0.31193	2.37301	-0.131449	0.89542	0.999431	Not DEG
lnc-MRPL39-12	3.63887	4.39697	3.63887	4.39697	4.01792	0.273033	4.63927	0.0588525	0.95307	0.999431	Not DEG
lnc-IL17A-5	5.45831	0	5.45831	0	2.72915	-4.75438	6.60709	-0.719588	0.471779	0.999431	Not DEG
lnc-FCGR3A-3	2.72915	1.09924	2.72915	1.09924	1.9142	-1.31186	6.63448	-0.197733	0.843254	0.999431	Not DEG
lnc-FCGR3A-2	27.2915	53.8629	27.2915	53.8629	40.5772	0.980842	1.65438	0.592874	0.553266	0.999431	Not DEG
lnc-FCGR3A-4	21.8332	15.3894	21.8332	15.3894	18.6113	-0.504575	2.29811	-0.219561	0.826213	0.999431	Not DEG
lnc-HSP90B1-2	44.5762	90.1379	44.5762	90.1379	67.357	1.01586	1.3521	0.751322	0.452459	0.999431	Not DEG
lnc-SLC27A5-3	1882.21	1892.9	1882.21	1892.9	1887.55	0.00817176	0.569959	0.0143374	0.988561	0.999431	Not DEG
lnc-SLC27A5-2	293.839	179.176	293.839	179.176	236.508	-0.71364	0.866064	-0.824004	0.409937	0.999431	Not DEG
LINC00630	1865.83	1859.92	1865.83	1859.92	1862.87	-0.00457766	0.57055	-0.00802324	0.993598	0.999431	Not DEG
LINC00637	10.9166	0	10.9166	0	5.45831	-5.75445	5.09045	-1.13044	0.25829	0.999431	Not DEG
LINC00638	145.555	85.7409	145.555	85.7409	115.648	-0.763502	1.08816	-0.701644	0.482901	0.999431	Not DEG
lnc-SLC15A2-1	8.18746	0	8.18746	0	4.09373	-5.33939	5.64477	-0.9459	0.3442	0.999431	Not DEG
lnc-PRDX6-2	70.958	69.2523	70.958	69.2523	70.1051	-0.0350987	1.27883	-0.027446	0.978104	0.999431	Not DEG
TSPOAP1-AS1	1986.82	1244.34	1986.82	1244.34	1615.58	-0.675078	0.627756	-1.07538	0.282204	0.999431	Not DEG
lnc-PRDX6-4	0.909718	20.8856	0.909718	20.8856	10.8977	4.52089	3.50738	1.28897	0.19741	0.999431	Not DEG
lnc-BATF3-6	70.0483	209.955	70.0483	209.955	140.002	1.58366	1.12218	1.41123	0.158176	0.999431	Not DEG
lnc-BATF3-2	18.1944	8.79394	18.1944	8.79394	13.4941	-1.04889	2.68872	-0.390107	0.696458	0.999431	Not DEG
lnc-BATF3-8	53.6733	25.2826	53.6733	25.2826	39.478	-1.08605	1.68496	-0.644556	0.519215	0.999431	Not DEG
DLGAP4-AS1	358.429	415.514	358.429	415.514	386.971	0.213211	0.727656	0.293011	0.769514	0.999431	Not DEG
lnc-IGLON5-4	22.7429	26.3818	22.7429	26.3818	24.5624	0.214133	2.01895	0.106062	0.915534	0.999431	Not DEG
lnc-IGLON5-7	3.63887	1.09924	3.63887	1.09924	2.36906	-1.72689	6.05355	-0.285268	0.775439	0.999431	Not DEG
lnc-IGLON5-6	901.53	190.169	901.53	190.169	545.85	-2.24509	0.963226	-2.3308	0.0197639	0.999431	Down
lnc-IGLON5-1	501.254	396.826	501.254	396.826	449.04	-0.337033	0.71055	-0.474326	0.635267	0.999431	Not DEG
lnc-IGLON5-3	74.5968	76.947	74.5968	76.947	75.7719	0.0447542	1.23888	0.0361248	0.971183	0.999431	Not DEG
lnc-DEXI-2	81.8746	51.6644	81.8746	51.6644	66.7695	-0.664239	1.32899	-0.499809	0.61721	0.999431	Not DEG
lnc-SLC35F3-1	0	12.0917	0	12.0917	6.04583	6.17496	4.93936	1.25015	0.211244	0.999431	Not DEG
lnc-TRIM27-19	0.909718	1.09924	0.909718	1.09924	1.00448	0.273003	6.76645	0.0403465	0.967817	0.999431	Not DEG
lnc-TRIM27-10	15.4652	13.1909	15.4652	13.1909	14.3281	-0.229467	2.58091	-0.0889094	0.929154	0.999431	Not DEG
lnc-TRIM27-16	1.81944	0	1.81944	0	0.909718	-3.16951	6.84292	-0.463181	0.643235	0.999431	Not DEG
lnc-GALK1-4	36.3887	30.7788	36.3887	30.7788	33.5837	-0.241546	1.75668	-0.137502	0.890634	0.999431	Not DEG
KRTAP5-AS1	0	17.5879	0	17.5879	8.79394	6.71555	4.38981	1.5298	0.126065	0.999431	Not DEG
lnc-TTI1-1	5.45831	15.3894	5.45831	15.3894	10.4238	1.49541	3.04849	0.490541	0.623751	0.999431	Not DEG
lnc-TTI1-3	197.409	208.856	197.409	208.856	203.132	0.0813257	0.865317	0.0939836	0.925122	0.999431	Not DEG
lnc-TTI1-2	126.451	219.848	126.451	219.848	173.15	0.797936	0.956114	0.834562	0.403965	0.999431	Not DEG
MMP25-AS1	747.788	510.048	747.788	510.048	628.918	-0.551993	0.684873	-0.805978	0.420256	0.999431	Not DEG
lnc-BTAF1-2	18.1944	18.6871	18.1944	18.6871	18.4407	0.038564	2.29772	0.0167836	0.986609	0.999431	Not DEG
lnc-GNRH1-1	42.7567	31.878	42.7567	31.878	37.3174	-0.423581	1.68244	-0.251766	0.801222	0.999431	Not DEG
lnc-GNRH1-3	85.5135	135.207	85.5135	135.207	110.36	0.660947	1.09649	0.602784	0.546652	0.999431	Not DEG
lnc-RWDD1-1	69.1385	101.13	69.1385	101.13	85.1344	0.548657	1.19955	0.457386	0.647394	0.999431	Not DEG
lnc-MTRF1-2	0	6.59545	0	6.59545	3.29773	5.30042	6.15167	0.861623	0.388895	0.999431	Not DEG
lnc-ACTA1-1	30.9304	62.6568	30.9304	62.6568	46.7936	1.01845	1.56271	0.651722	0.514581	0.999431	Not DEG
lnc-EDDM3A-1	0	9.89318	0	9.89318	4.94659	5.88543	5.29204	1.11213	0.266083	0.999431	Not DEG
lnc-ATP2C1-3	10.9166	4.39697	10.9166	4.39697	7.65679	-1.31191	3.49705	-0.375147	0.707551	0.999431	Not DEG
ZMYM4-AS1	155.562	224.245	155.562	224.245	189.904	0.527594	0.904859	0.583068	0.559848	0.999431	Not DEG
lnc-ATG4A-2	22.7429	9.89318	22.7429	9.89318	16.3181	-1.20089	2.48053	-0.484127	0.628296	0.999431	Not DEG
lnc-SSTR3-1	9.09718	34.0765	9.09718	34.0765	21.5868	1.90529	2.25716	0.844107	0.39861	0.999431	Not DEG
lnc-LAMTOR5-3	8.18746	0	8.18746	0	4.09373	-5.33939	5.64477	-0.9459	0.3442	0.999431	Not DEG
lnc-LAMTOR5-1	16.3749	26.3818	16.3749	26.3818	21.3784	0.688062	2.16431	0.317913	0.750551	0.999431	Not DEG
lnc-COL26A1-3	15.4652	4.39697	15.4652	4.39697	9.93108	-1.81441	3.15724	-0.574681	0.565507	0.999431	Not DEG
lnc-NKAP-2	0.909718	2.19848	0.909718	2.19848	1.5541	1.27296	6.68912	0.190303	0.849072	0.999431	Not DEG
NAV2-AS2	5.45831	0	5.45831	0	2.72915	-4.75438	6.60709	-0.719588	0.471779	0.999431	Not DEG
NAV2-AS3	0	3.29773	0	3.29773	1.64886	4.30041	6.81751	0.63079	0.528178	0.999431	Not DEG
PGM5P4-AS1	93.7009	92.3363	93.7009	92.3363	93.0186	-0.0211603	1.14167	-0.0185345	0.985212	0.999431	Not DEG
lnc-CTH-8	10.0069	4.39697	10.0069	4.39697	7.20193	-1.18638	3.58596	-0.33084	0.740766	0.999431	Not DEG
lnc-PQLC1-13	18.1944	0	18.1944	0	9.09718	-6.49145	4.32237	-1.50183	0.133142	0.999431	Not DEG
lnc-FAN1-7	15.4652	5.49621	15.4652	5.49621	10.4807	-1.49248	3.04984	-0.489366	0.624583	0.999431	Not DEG
lnc-FAN1-6	203.777	222.047	203.777	222.047	212.912	0.123878	0.853399	0.145158	0.884586	0.999431	Not DEG
lnc-FAN1-5	8.18746	0	8.18746	0	4.09373	-5.33939	5.64477	-0.9459	0.3442	0.999431	Not DEG
lnc-FAN1-4	0	5.49621	0	5.49621	2.74811	5.03736	6.61044	0.762031	0.446042	0.999431	Not DEG
lnc-GPA33-3	44.5762	18.6871	44.5762	18.6871	31.6316	-1.25421	1.86511	-0.672461	0.50129	0.999431	Not DEG
lnc-TBC1D3I-1	7.27774	5.49621	7.27774	5.49621	6.38698	-0.405028	3.74779	-0.108071	0.913939	0.999431	Not DEG
lnc-CACNB2-1	2245.18	1549.93	2245.18	1549.93	1897.56	-0.534627	0.603217	-0.886292	0.37546	0.999431	Not DEG
lnc-NAA16-2	33.6596	57.1606	33.6596	57.1606	45.4101	0.764009	1.56256	0.488947	0.624879	0.999431	Not DEG
lnc-NAA16-1	0	3.29773	0	3.29773	1.64886	4.30041	6.81751	0.63079	0.528178	0.999431	Not DEG
lnc-H3F3C-10	0	4.39697	0	4.39697	2.19848	4.71543	6.80477	0.692959	0.488335	0.999431	Not DEG
lnc-GGCX-6	60.0414	37.3742	60.0414	37.3742	48.7078	-0.683905	1.51378	-0.451786	0.651423	0.999431	Not DEG
lnc-ARL1-3	30.0207	54.9621	30.0207	54.9621	42.4914	0.872485	1.61449	0.54041	0.588914	0.999431	Not DEG
lnc-REG1B-7	336.596	149.497	336.596	149.497	243.046	-1.1709	0.917428	-1.27628	0.201856	0.999431	Not DEG
lnc-REG1B-3	3.63887	0	3.63887	0	1.81944	-4.16944	6.8048	-0.612721	0.540061	0.999431	Not DEG
lnc-SPATA31A3-5	3.63887	0	3.63887	0	1.81944	-4.16944	6.8048	-0.612721	0.540061	0.999431	Not DEG
lnc-NT5C-2	656.816	402.323	656.816	402.323	529.569	-0.707134	0.723101	-0.977919	0.328115	0.999431	Not DEG
lnc-DLX2-4	1049.81	428.704	1049.81	428.704	739.259	-1.29207	0.77362	-1.67017	0.0948862	0.999431	Not DEG
lnc-GNE-3	17.2846	67.0538	17.2846	67.0538	42.1692	1.95583	1.73398	1.12794	0.259345	0.999431	Not DEG
lnc-DLX2-9	4.54859	0	4.54859	0	2.27429	-4.49135	6.79715	-0.66077	0.50876	0.999431	Not DEG
lnc-SPTSSA-3	4.54859	0	4.54859	0	2.27429	-4.49135	6.79715	-0.66077	0.50876	0.999431	Not DEG
lnc-SPTSSA-2	9.09718	0	9.09718	0	4.54859	-5.4914	5.43019	-1.01127	0.311886	0.999431	Not DEG
lnc-CLCN4-2	4.54859	0	4.54859	0	2.27429	-4.49135	6.79715	-0.66077	0.50876	0.999431	Not DEG
lnc-SSMEM1-1	90.062	62.6568	90.062	62.6568	76.3594	-0.523442	1.25105	-0.418402	0.675653	0.999431	Not DEG
lnc-SPTSSA-5	1.81944	7.6947	1.81944	7.6947	4.75707	2.08034	4.41023	0.471708	0.637135	0.999431	Not DEG
lnc-SPTSSA-4	1.81944	0	1.81944	0	0.909718	-3.16951	6.84292	-0.463181	0.643235	0.999431	Not DEG
lnc-ENDOD1-5	0.909718	0	0.909718	0	0.454859	-2.16958	6.91852	-0.31359	0.753833	0.999431	Not DEG
lnc-UBAP1-6	0.909718	15.3894	0.909718	15.3894	8.14955	4.08031	3.8285	1.06577	0.286527	0.999431	Not DEG
lnc-SSR2-1	574.032	929.959	574.032	929.959	751.995	0.696038	0.682969	1.01914	0.308139	0.999431	Not DEG
lnc-ANXA7-2	85.5135	83.5424	85.5135	83.5424	84.5279	-0.0336383	1.18565	-0.0283713	0.977366	0.999431	Not DEG
lnc-FAM161A-1	136.458	142.901	136.458	142.901	139.68	0.066571	0.980996	0.0678606	0.945897	0.999431	Not DEG
lnc-FAM161A-4	4.54859	9.89318	4.54859	9.89318	7.22088	1.12102	3.56888	0.314108	0.753439	0.999431	Not DEG
lnc-FOXO1-2	43.6664	42.8704	43.6664	42.8704	43.2684	-0.026535	1.56903	-0.0169118	0.986507	0.999431	Not DEG
lnc-RNF38-5	4.54859	6.59545	4.54859	6.59545	5.57202	0.536062	3.99187	0.134289	0.893174	0.999431	Not DEG
lnc-MAML3-2	2420.76	1729.11	2420.76	1729.11	2074.93	-0.485429	0.594038	-0.817168	0.413832	0.999431	Not DEG
lnc-NUDT17-2	4.54859	6.59545	4.54859	6.59545	5.57202	0.536062	3.99187	0.134289	0.893174	0.999431	Not DEG
lnc-FAM69A-3	0	5.49621	0	5.49621	2.74811	5.03736	6.61044	0.762031	0.446042	0.999431	Not DEG
lnc-HIST1H2BL-2	93.7009	63.756	93.7009	63.756	78.7285	-0.555495	1.23802	-0.448697	0.65365	0.999431	Not DEG
lnc-HIST1H2BL-1	18.1944	6.59545	18.1944	6.59545	12.3949	-1.46392	2.82723	-0.517793	0.604603	0.999431	Not DEG
lnc-MYBPC1-1	41.847	24.1833	41.847	24.1833	33.0152	-0.791101	1.7944	-0.440872	0.659306	0.999431	Not DEG
lnc-AKAP11-4	17.2846	26.3818	17.2846	26.3818	21.8332	0.61006	2.1405	0.285008	0.775638	0.999431	Not DEG
lnc-AKAP11-1	590.407	593.591	590.407	593.591	591.999	0.00776143	0.660973	0.0117424	0.990631	0.999431	Not DEG
ERI3-IT1	45.4859	79.1454	45.4859	79.1454	62.3157	0.799091	1.37483	0.581229	0.561086	0.999431	Not DEG
lnc-ADORA1-1	63.6802	25.2826	63.6802	25.2826	44.4814	-1.33269	1.62882	-0.818195	0.413246	0.999431	Not DEG
lnc-MLST8-1	91.8815	70.3515	91.8815	70.3515	81.1165	-0.385188	1.21428	-0.317214	0.751081	0.999431	Not DEG
lnc-SMIM3-1	0	4.39697	0	4.39697	2.19848	4.71543	6.80477	0.692959	0.488335	0.999431	Not DEG
lnc-C19orf68-4	40.0276	43.9697	40.0276	43.9697	41.9986	0.135521	1.59013	0.0852265	0.932081	0.999431	Not DEG
lnc-HIST1H4J-1	325.679	197.864	325.679	197.864	261.771	-0.718941	0.843708	-0.852121	0.394147	0.999431	Not DEG
lnc-C19orf68-3	17.2846	0	17.2846	0	8.64232	-6.41745	4.38839	-1.46237	0.14364	0.999431	Not DEG
lnc-C19orf68-2	347.512	369.345	347.512	369.345	358.429	0.0879093	0.737592	0.119184	0.905129	0.999431	Not DEG
lnc-CCK-8	15.4652	0	15.4652	0	7.7326	-6.25698	4.53979	-1.37825	0.168125	0.999431	Not DEG
lnc-RPL23-1	4.54859	8.79394	4.54859	8.79394	6.67126	0.951092	3.69054	0.257711	0.79663	0.999431	Not DEG
lnc-XRCC1-2	1882.21	1467.49	1882.21	1467.49	1674.85	-0.359073	0.591326	-0.607234	0.543696	0.999431	Not DEG
lnc-TRAM1-3	20.0138	16.4886	20.0138	16.4886	18.2512	-0.27951	2.31191	-0.1209	0.90377	0.999431	Not DEG
lnc-KLF5-5	0	72.55	0	72.55	36.275	8.76	3.23017	2.71193	0.00668932	0.999431	Up
lnc-PCSK1N-1	520.358	544.125	520.358	544.125	532.242	0.0644339	0.675092	0.0954446	0.923962	0.999431	Not DEG
lnc-PCSK1N-3	3308.64	2107.25	3308.64	2107.25	2707.95	-0.650878	0.60488	-1.07604	0.281907	0.999431	Not DEG
lnc-TMEM135-5	584.039	374.842	584.039	374.842	479.44	-0.63978	0.728391	-0.878347	0.379755	0.999431	Not DEG
lnc-CMSS1-1	77.326	29.6795	77.326	29.6795	53.5028	-1.38147	1.52031	-0.908679	0.36352	0.999431	Not DEG
lnc-PCSK1N-4	24.5624	17.5879	24.5624	17.5879	21.0751	-0.481856	2.17173	-0.221877	0.82441	0.999431	Not DEG
lnc-CMSS1-2	0.909718	0	0.909718	0	0.454859	-2.16958	6.91852	-0.31359	0.753833	0.999431	Not DEG
lnc-PSD-2	1.81944	0	1.81944	0	0.909718	-3.16951	6.84292	-0.463181	0.643235	0.999431	Not DEG
lnc-PYM1-1	563.115	489.163	563.115	489.163	526.139	-0.203113	0.680579	-0.298442	0.765366	0.999431	Not DEG
lnc-PDK1-1	335.686	312.185	335.686	312.185	323.935	-0.104709	0.757094	-0.138304	0.89	0.999431	Not DEG
lnc-PACSIN3-4	82.7843	304.49	82.7843	304.49	193.637	1.87897	1.07747	1.74388	0.0811808	0.999431	Not DEG
lnc-CD3D-3	197.409	2.19848	197.409	2.19848	99.8036	-6.48849	2.08958	-3.10517	0.00190171	0.999431	Down
lnc-ANAPC16-2	71.8677	19.7864	71.8677	19.7864	45.827	-1.86082	1.67295	-1.1123	0.266009	0.999431	Not DEG
lnc-PACSIN3-2	2.72915	6.59545	2.72915	6.59545	4.6623	1.27301	4.37206	0.291169	0.770922	0.999431	Not DEG
lnc-CDH3-2	0	2.19848	0	2.19848	1.09924	3.71548	6.8429	0.542968	0.587152	0.999431	Not DEG
lnc-RPS16-3	318.401	206.658	318.401	206.658	262.529	-0.6236	0.833226	-0.748417	0.454209	0.999431	Not DEG
lnc-RPS16-1	64.59	61.5576	64.59	61.5576	63.0738	-0.0693682	1.33621	-0.0519141	0.958597	0.999431	Not DEG
lnc-MYNN-7	12.736	24.1833	12.736	24.1833	18.4597	0.9251	2.32459	0.397963	0.690657	0.999431	Not DEG
TONSL-AS1	439.394	93.4356	439.394	93.4356	266.415	-2.23346	1.06672	-2.09377	0.0362806	0.999431	Down
lnc-MTIF3-2	69.1385	128.611	69.1385	128.611	98.8749	0.895459	1.16179	0.770756	0.440852	0.999431	Not DEG
lnc-PALM2-6	7.27774	0	7.27774	0	3.63887	-5.16945	5.90143	-0.875966	0.381049	0.999431	Not DEG
lnc-TAC1-2	7.27774	0	7.27774	0	3.63887	-5.16945	5.90143	-0.875966	0.381049	0.999431	Not DEG
lnc-ANGPT4-1	26.3818	10.9924	26.3818	10.9924	18.6871	-1.26301	2.34124	-0.539463	0.589567	0.999431	Not DEG
lnc-MRE11-3	89.1523	25.2826	89.1523	25.2826	57.2174	-1.81812	1.53664	-1.18317	0.23674	0.999431	Not DEG
lnc-MRE11-1	159.201	120.917	159.201	120.917	140.059	-0.396829	0.991262	-0.400327	0.688916	0.999431	Not DEG
lnc-CDKL1-1	89.1523	96.7333	89.1523	96.7333	92.9428	0.117744	1.14275	0.103036	0.917935	0.999431	Not DEG
lnc-SLC38A7-1	14.5555	27.4811	14.5555	27.4811	21.0183	0.91688	2.19367	0.417967	0.675971	0.999431	Not DEG
lnc-CRTAP-6	28.2012	18.6871	28.2012	18.6871	23.4442	-0.593702	2.07474	-0.286157	0.774758	0.999431	Not DEG
lnc-SLC38A7-2	734.142	505.651	734.142	505.651	619.897	-0.537914	0.685085	-0.785178	0.432349	0.999431	Not DEG
lnc-CRTAP-1	354.79	142.901	354.79	142.901	248.846	-1.31194	0.932874	-1.40634	0.159623	0.999431	Not DEG
lnc-CRTAP-3	34.5693	60.4583	34.5693	60.4583	47.5138	0.806455	1.5362	0.524968	0.599605	0.999431	Not DEG
lnc-PDCD2-2	141.006	68.153	141.006	68.153	104.58	-1.0489	1.15674	-0.906772	0.364527	0.999431	Not DEG
lnc-PDCD2-1	1.81944	2.19848	1.81944	2.19848	2.00896	0.273025	6.41412	0.0425663	0.966047	0.999431	Not DEG
lnc-PFKP-29	16.3749	13.1909	16.3749	13.1909	14.7829	-0.311929	2.54594	-0.12252	0.902487	0.999431	Not DEG
lnc-NCDN-1	4.54859	7.6947	4.54859	7.6947	6.12164	0.75845	3.82996	0.198031	0.843021	0.999431	Not DEG
BTG3-AS1	157.381	212.154	157.381	212.154	184.767	0.43085	0.905718	0.4757	0.634288	0.999431	Not DEG
lnc-NT5DC2-1	756.885	535.331	756.885	535.331	646.108	-0.499641	0.676589	-0.73847	0.460229	0.999431	Not DEG
lnc-PIK3AP1-5	0	4.39697	0	4.39697	2.19848	4.71543	6.80477	0.692959	0.488335	0.999431	Not DEG
lnc-PIK3AP1-6	50.0345	29.6795	50.0345	29.6795	39.857	-0.753444	1.65244	-0.455958	0.64842	0.999431	Not DEG
lnc-ATP6V0D2-2	298.387	635.362	298.387	635.362	466.875	1.09039	0.791774	1.37715	0.168465	0.999431	Not DEG
lnc-WWTR1-1	9.09718	15.3894	9.09718	15.3894	12.2433	0.758452	2.78818	0.272024	0.785603	0.999431	Not DEG
lnc-MLST8-3	26.3818	4.39697	26.3818	4.39697	15.3894	-2.58493	2.70505	-0.955594	0.339277	0.999431	Not DEG
lnc-MTERF3-1	0	5.49621	0	5.49621	2.74811	5.03736	6.61044	0.762031	0.446042	0.999431	Not DEG
lnc-HSBP1-1	5.45831	0	5.45831	0	2.72915	-4.75438	6.60709	-0.719588	0.471779	0.999431	Not DEG
lnc-YES1-6	100.979	237.436	100.979	237.436	169.207	1.23349	1.01607	1.21399	0.224752	0.999431	Not DEG
lnc-TMEM163-4	940.648	1604.89	940.648	1604.89	1272.77	0.770752	0.653415	1.17958	0.238169	0.999431	Not DEG
lnc-LMO2-3	18.1944	20.8856	18.1944	20.8856	19.54	0.199027	2.239	0.0888913	0.929168	0.999431	Not DEG
lnc-IRAK4-4	19.1041	19.7864	19.1041	19.7864	19.4452	0.0506365	2.24291	0.0225762	0.981988	0.999431	Not DEG
lnc-TMX1-5	0	4.39697	0	4.39697	2.19848	4.71543	6.80477	0.692959	0.488335	0.999431	Not DEG
lnc-GOLGA6L2-3	1.81944	1.09924	1.81944	1.09924	1.45934	-0.72693	6.68913	-0.108673	0.913462	0.999431	Not DEG
lnc-ADCY8-2	23.6527	21.9848	23.6527	21.9848	22.8188	-0.105483	2.08644	-0.0505565	0.959679	0.999431	Not DEG
lnc-FAM92A-3	4.54859	0	4.54859	0	2.27429	-4.49135	6.79715	-0.66077	0.50876	0.999431	Not DEG
lnc-FAM92A-2	985.224	1067.36	985.224	1067.36	1026.29	0.11553	0.60806	0.189998	0.849311	0.999431	Not DEG
lnc-FAM92A-1	565.844	798.05	565.844	798.05	681.947	0.496075	0.670237	0.740149	0.45921	0.999431	Not DEG
lnc-FAM92A-7	8.18746	13.1909	8.18746	13.1909	10.6892	0.688063	2.96317	0.232205	0.816379	0.999431	Not DEG
lnc-FAM92A-8	261.089	537.529	261.089	537.529	399.309	1.0418	0.806975	1.291	0.196704	0.999431	Not DEG
lnc-BDH1-4	0	3.29773	0	3.29773	1.64886	4.30041	6.81751	0.63079	0.528178	0.999431	Not DEG
lnc-BDH1-5	1128.96	1512.56	1128.96	1512.56	1320.76	0.421998	0.609698	0.692142	0.488848	0.999431	Not DEG
lnc-BDH1-7	491.248	567.209	491.248	567.209	529.228	0.207432	0.679878	0.305102	0.760288	0.999431	Not DEG
lnc-TANGO2-2	193.77	75.8477	193.77	75.8477	134.809	-1.35316	1.103	-1.2268	0.219897	0.999431	Not DEG
lnc-TANGO2-1	118.263	70.3515	118.263	70.3515	94.3074	-0.749344	1.16962	-0.640674	0.521734	0.999431	Not DEG
SCHLAP1	1653.87	1948.96	1653.87	1948.96	1801.41	0.236861	0.579121	0.409	0.68254	0.999431	Not DEG
lnc-GLRX3-1	23.6527	16.4886	23.6527	16.4886	20.0706	-0.520517	2.2216	-0.234299	0.814753	0.999431	Not DEG
lnc-GLRX3-2	110.076	101.13	110.076	101.13	105.603	-0.122279	1.08815	-0.112373	0.910528	0.999431	Not DEG
lnc-GLRX3-3	16.3749	42.8704	16.3749	42.8704	29.6227	1.3885	1.92627	0.720821	0.47102	0.999431	Not DEG
lnc-GLRX3-4	4.54859	0	4.54859	0	2.27429	-4.49135	6.79715	-0.66077	0.50876	0.999431	Not DEG
lnc-ZNF385C-6	280.193	351.757	280.193	351.757	315.975	0.328162	0.770756	0.425767	0.670278	0.999431	Not DEG
lnc-FAM229A-4	8.18746	0	8.18746	0	4.09373	-5.33939	5.64477	-0.9459	0.3442	0.999431	Not DEG
lnc-ZNF385C-4	643.17	938.753	643.17	938.753	790.962	0.545546	0.660616	0.825814	0.408909	0.999431	Not DEG
lnc-FAM229A-2	695.934	811.241	695.934	811.241	753.587	0.221181	0.639381	0.345931	0.729395	0.999431	Not DEG
CHRM3-AS2	59.1316	24.1833	59.1316	24.1833	41.6575	-1.28991	1.66779	-0.773422	0.439273	0.999431	Not DEG
RBM26-AS1	260.179	352.857	260.179	352.857	306.518	0.439579	0.784279	0.560488	0.575147	0.999431	Not DEG
lnc-TTC34-5	32.7498	13.1909	32.7498	13.1909	22.9704	-1.31193	2.14387	-0.611943	0.540576	0.999431	Not DEG
lnc-TMEM62-1	31.8401	8.79394	31.8401	8.79394	20.317	-1.85624	2.3174	-0.801002	0.423131	0.999431	Not DEG
lnc-C6orf89-2	17.2846	0	17.2846	0	8.64232	-6.41745	4.38839	-1.46237	0.14364	0.999431	Not DEG
NOP14-AS1	337.505	809.042	337.505	809.042	573.274	1.26131	0.793534	1.58948	0.111952	0.999431	Not DEG
lnc-DRD5-23	14.5555	9.89318	14.5555	9.89318	12.2243	-0.557037	2.7851	-0.200006	0.841476	0.999431	Not DEG
lnc-DRD5-22	9.09718	0	9.09718	0	4.54859	-5.4914	5.43019	-1.01127	0.311886	0.999431	Not DEG
lnc-DRD5-20	5.45831	14.2901	5.45831	14.2901	9.87423	1.38849	3.11449	0.445818	0.655729	0.999431	Not DEG
lnc-FAM228A-1	2.72915	0	2.72915	0	1.36458	-3.75443	6.81753	-0.550703	0.581837	0.999431	Not DEG
lnc-FAM228A-2	0	14.2901	0	14.2901	7.14507	6.41598	4.67778	1.37159	0.170192	0.999431	Not DEG
lnc-DRD5-29	0	5.49621	0	5.49621	2.74811	5.03736	6.61044	0.762031	0.446042	0.999431	Not DEG
lnc-DRD5-28	382.081	633.163	382.081	633.163	507.622	0.7287	0.7308	0.997126	0.318703	0.999431	Not DEG
lnc-ARL5A-1	1102.58	1815.95	1102.58	1815.95	1459.26	0.719844	0.638824	1.12683	0.259815	0.999431	Not DEG
GK-IT1	7.27774	27.4811	7.27774	27.4811	17.3794	1.91687	2.47461	0.774615	0.438567	0.999431	Not DEG
lnc-TMEM94-1	32.7498	52.7636	32.7498	52.7636	42.7567	0.688061	1.59791	0.430599	0.66676	0.999431	Not DEG
lnc-CDH6-16	78.2357	94.5348	78.2357	94.5348	86.3853	0.273022	1.1796	0.231454	0.816962	0.999431	Not DEG
lnc-FGD2-1	3.63887	8.79394	3.63887	8.79394	6.2164	1.27301	3.83208	0.332199	0.739739	0.999431	Not DEG
lnc-FGD2-2	26.3818	40.672	26.3818	40.672	33.5269	0.624496	1.77063	0.352697	0.724316	0.999431	Not DEG
LINC01836	10.9166	0	10.9166	0	5.45831	-5.75445	5.09045	-1.13044	0.25829	0.999431	Not DEG
lnc-GPBP1L1-1	3617.95	3807.77	3617.95	3807.77	3712.86	0.0737786	0.548114	0.134605	0.892925	0.999431	Not DEG
lnc-GPBP1L1-3	126.451	98.9318	126.451	98.9318	112.691	-0.354065	1.06929	-0.331122	0.740552	0.999431	Not DEG
lnc-ERMP1-5	18.1944	4.39697	18.1944	4.39697	11.2957	-2.04887	3.0094	-0.680824	0.495983	0.999431	Not DEG
lnc-ERMP1-4	6.36802	12.0917	6.36802	12.0917	9.22984	0.925099	3.17996	0.290916	0.771116	0.999431	Not DEG
lnc-ERMP1-1	65.4997	53.8629	65.4997	53.8629	59.6813	-0.28219	1.37171	-0.205721	0.837009	0.999431	Not DEG
lnc-ERMP1-3	0	18.6871	0	18.6871	9.34356	6.80302	4.31289	1.57737	0.11471	0.999431	Not DEG
lnc-MFSD11-6	0	10.9924	0	10.9924	5.49621	6.03745	5.10118	1.18354	0.236596	0.999431	Not DEG
lnc-GALNT7-3	0	1.09924	0	1.09924	0.549621	2.71552	6.91851	0.392501	0.694688	0.999431	Not DEG
lnc-ICA1L-5	14.5555	12.0917	14.5555	12.0917	13.3236	-0.267534	2.66922	-0.100229	0.920162	0.999431	Not DEG
lnc-ICA1L-6	7.27774	0	7.27774	0	3.63887	-5.16945	5.90143	-0.875966	0.381049	0.999431	Not DEG
lnc-ICA1L-7	36.3887	18.6871	36.3887	18.6871	27.5379	-0.961433	1.95379	-0.492087	0.622658	0.999431	Not DEG
lnc-SBK1-2	65.4997	45.0689	65.4997	45.0689	55.2843	-0.539347	1.42733	-0.377872	0.705525	0.999431	Not DEG
lnc-LRRK1-2	4.54859	0	4.54859	0	2.27429	-4.49135	6.79715	-0.66077	0.50876	0.999431	Not DEG
lnc-LRRK1-3	221.971	275.91	221.971	275.91	248.94	0.313827	0.821387	0.38207	0.70241	0.999431	Not DEG
lnc-LRRK1-5	35.479	8.79394	35.479	8.79394	22.1365	-2.01236	2.25426	-0.892691	0.372023	0.999431	Not DEG
lnc-NOVA1-11	23.6527	42.8704	23.6527	42.8704	33.2616	0.857986	1.79069	0.479137	0.631841	0.999431	Not DEG
lnc-NOVA1-10	99.1592	241.833	99.1592	241.833	170.496	1.2862	1.02116	1.25954	0.207834	0.999431	Not DEG
lnc-NOVA1-12	0	9.89318	0	9.89318	4.94659	5.88543	5.29204	1.11213	0.266083	0.999431	Not DEG
lnc-CDR2-5	61.8608	49.4659	61.8608	49.4659	55.6633	-0.322585	1.4137	-0.228185	0.819502	0.999431	Not DEG
lnc-CNDP1-6	0	2.19848	0	2.19848	1.09924	3.71548	6.8429	0.542968	0.587152	0.999431	Not DEG
lnc-GTDC1-9	312.033	220.948	312.033	220.948	266.49	-0.497991	0.818616	-0.608333	0.542966	0.999431	Not DEG
lnc-GTDC1-8	7.27774	7.6947	7.27774	7.6947	7.48622	0.0803897	3.47663	0.0231229	0.981552	0.999431	Not DEG
lnc-GTDC1-1	1361.85	1427.92	1361.85	1427.92	1394.88	0.0683475	0.586184	0.116597	0.907179	0.999431	Not DEG
lnc-GTDC1-5	3.63887	4.39697	3.63887	4.39697	4.01792	0.273033	4.63927	0.0588525	0.95307	0.999431	Not DEG
lnc-GTDC1-6	0	1.09924	0	1.09924	0.549621	2.71552	6.91851	0.392501	0.694688	0.999431	Not DEG
lnc-EBAG9-8	6.36802	0	6.36802	0	3.18401	-4.97679	6.21406	-0.800893	0.423194	0.999431	Not DEG
lnc-MGMT-2	2.72915	0	2.72915	0	1.36458	-3.75443	6.81753	-0.550703	0.581837	0.999431	Not DEG
lnc-GLRX-2	10.9166	6.59545	10.9166	6.59545	8.75603	-0.726956	3.25255	-0.223503	0.823144	0.999431	Not DEG
lnc-BCR-5	14.5555	0	14.5555	0	7.27774	-6.16951	4.62707	-1.33335	0.182416	0.999431	Not DEG
lnc-RASA3-5	3.63887	0	3.63887	0	1.81944	-4.16944	6.8048	-0.612721	0.540061	0.999431	Not DEG
lnc-RASA3-7	92.7912	158.291	92.7912	158.291	125.541	0.770521	1.05751	0.728617	0.466236	0.999431	Not DEG
lnc-RASA3-8	65.4997	67.0538	65.4997	67.0538	66.2767	0.0338359	1.30871	0.0258545	0.979373	0.999431	Not DEG
lnc-TOMM20-8	8.18746	0	8.18746	0	4.09373	-5.33939	5.64477	-0.9459	0.3442	0.999431	Not DEG
lnc-ZBED2-6	422.109	607.881	422.109	607.881	514.995	0.526175	0.706474	0.744791	0.456398	0.999431	Not DEG
lnc-C3orf52-1	191.041	61.5576	191.041	61.5576	126.299	-1.63386	1.16454	-1.40301	0.160614	0.999431	Not DEG
lnc-GAS8-4	31.8401	19.7864	31.8401	19.7864	25.8132	-0.686327	1.99215	-0.344516	0.730458	0.999431	Not DEG
lnc-CNDP1-5	141.916	126.413	141.916	126.413	134.164	-0.16689	0.997003	-0.167392	0.867062	0.999431	Not DEG
STK24-AS1	60.9511	35.1757	60.9511	35.1757	48.0634	-0.793062	1.52974	-0.518428	0.60416	0.999431	Not DEG
NAGPA-AS1	30.0207	49.4659	30.0207	49.4659	39.7433	0.720482	1.65046	0.436535	0.662448	0.999431	Not DEG
lnc-PIGN-9	61.8608	45.0689	61.8608	45.0689	53.4649	-0.456885	1.44327	-0.316563	0.751575	0.999431	Not DEG
lnc-UBE2Z-2	64.59	26.3818	64.59	26.3818	45.4859	-1.29176	1.61001	-0.802327	0.422364	0.999431	Not DEG
ATP11A-AS1	245.624	315.483	245.624	315.483	280.553	0.361112	0.797234	0.452956	0.65058	0.999431	Not DEG
LINC00877	60.0414	62.6568	60.0414	62.6568	61.3491	0.0615197	1.35158	0.0455168	0.963695	0.999431	Not DEG
LINC00870	28.2012	35.1757	28.2012	35.1757	31.6885	0.318829	1.80349	0.176785	0.859678	0.999431	Not DEG
LINC00871	68.2288	14.2901	68.2288	14.2901	41.2595	-2.25534	1.79418	-1.25703	0.208742	0.999431	Not DEG
lnc-FBXO33-4	4.54859	5.49621	4.54859	5.49621	5.0224	0.273033	4.18294	0.0652729	0.947957	0.999431	Not DEG
MYHAS	10.9166	13.1909	10.9166	13.1909	12.0538	0.27303	2.79341	0.0977406	0.922138	0.999431	Not DEG
lnc-LDHD-1	187.402	182.474	187.402	182.474	184.938	-0.0384396	0.891382	-0.0431236	0.965603	0.999431	Not DEG
lnc-FKBP5-1	7.27774	8.79394	7.27774	8.79394	8.03584	0.273032	3.36623	0.081109	0.935355	0.999431	Not DEG
lnc-OR6S1-5	0	5.49621	0	5.49621	2.74811	5.03736	6.61044	0.762031	0.446042	0.999431	Not DEG
lnc-OR6S1-4	0	2.19848	0	2.19848	1.09924	3.71548	6.8429	0.542968	0.587152	0.999431	Not DEG
lnc-ASPHD2-1	36.3887	23.0841	36.3887	23.0841	29.7364	-0.656581	1.8699	-0.351132	0.725489	0.999431	Not DEG
lnc-OR6S1-3	1.81944	0	1.81944	0	0.909718	-3.16951	6.84292	-0.463181	0.643235	0.999431	Not DEG
lnc-OR6S1-2	10.9166	0	10.9166	0	5.45831	-5.75445	5.09045	-1.13044	0.25829	0.999431	Not DEG
lnc-ZNF79-1	160.11	446.292	160.11	446.292	303.201	1.47892	0.919232	1.60887	0.107645	0.999431	Not DEG
lnc-FBXO33-7	1.81944	0	1.81944	0	0.909718	-3.16951	6.84292	-0.463181	0.643235	0.999431	Not DEG
lnc-FILIP1-2	141.916	194.566	141.916	194.566	168.241	0.455225	0.934949	0.486898	0.626331	0.999431	Not DEG
lnc-FILIP1-3	20.0138	19.7864	20.0138	19.7864	19.9001	-0.0164774	2.21949	-0.00742397	0.994077	0.999431	Not DEG
lnc-FILIP1-4	30.9304	4.39697	30.9304	4.39697	17.6637	-2.81441	2.5903	-1.08652	0.277249	0.999431	Not DEG
lnc-FBXO33-2	616.789	410.017	616.789	410.017	513.403	-0.589089	0.713508	-0.825622	0.409018	0.999431	Not DEG
lnc-ERO1A-2	18.1944	21.9848	18.1944	21.9848	20.0896	0.273027	2.21208	0.123426	0.90177	0.999431	Not DEG
lnc-FBXO33-3	4.54859	18.6871	4.54859	18.6871	11.6179	2.03855	2.95877	0.688985	0.490833	0.999431	Not DEG
lnc-ZNF768-1	33.6596	0	33.6596	0	16.8298	-7.37901	3.68616	-2.00181	0.0453049	0.999431	Down
lnc-UMPS-3	25.4721	47.2674	25.4721	47.2674	36.3698	0.891933	1.72573	0.516844	0.605265	0.999431	Not DEG
lnc-ADSL-2	120.992	200.062	120.992	200.062	160.527	0.725533	0.971329	0.746949	0.455094	0.999431	Not DEG
lnc-UMPS-4	3.63887	21.9848	3.63887	21.9848	12.8119	2.59493	2.90637	0.892845	0.37194	0.999431	Not DEG
lnc-FAM60A-9	767.802	1633.47	767.802	1633.47	1200.64	1.08914	0.705102	1.54465	0.12243	0.999431	Not DEG
lnc-SNX25-1	0	3.29773	0	3.29773	1.64886	4.30041	6.81751	0.63079	0.528178	0.999431	Not DEG
lnc-MAP3K1-3	0	9.89318	0	9.89318	4.94659	5.88543	5.29204	1.11213	0.266083	0.999431	Not DEG
lnc-ITGB1BP2-2	6496.29	8138.79	6496.29	8138.79	7317.54	0.325199	0.549499	0.59181	0.553978	0.999431	Not DEG
lnc-BAG2-9	61.8608	51.6644	61.8608	51.6644	56.7626	-0.259849	1.40019	-0.185581	0.852773	0.999431	Not DEG
lnc-CCDC57-3	156.471	105.527	156.471	105.527	130.999	-0.568279	1.02592	-0.553919	0.579634	0.999431	Not DEG
lnc-CCDC57-5	12.736	2.19848	12.736	2.19848	7.46727	-2.53428	3.68333	-0.688039	0.491428	0.999431	Not DEG
lnc-KLF11-1	534.004	543.026	534.004	543.026	538.515	0.0241711	0.673159	0.035907	0.971357	0.999431	Not DEG
lnc-PBX2-1	109.166	151.695	109.166	151.695	130.431	0.474655	1.02036	0.465183	0.6418	0.999431	Not DEG
lnc-SMOC2-8	3.63887	0	3.63887	0	1.81944	-4.16944	6.8048	-0.612721	0.540061	0.999431	Not DEG
lnc-TLR10-4	0	17.5879	0	17.5879	8.79394	6.71555	4.38981	1.5298	0.126065	0.999431	Not DEG
lnc-SMOC2-1	7.27774	4.39697	7.27774	4.39697	5.83735	-0.726949	3.91913	-0.185487	0.852847	0.999431	Not DEG
lnc-SMOC2-4	14.5555	63.756	14.5555	63.756	39.1558	2.131	1.80633	1.17974	0.238103	0.999431	Not DEG
lnc-LRCOL1-3	0.909718	4.39697	0.909718	4.39697	2.65334	2.27294	5.79298	0.392361	0.694791	0.999431	Not DEG
lnc-GDPD3-2	6.36802	3.29773	6.36802	3.29773	4.83288	-0.949332	4.28864	-0.22136	0.824812	0.999431	Not DEG
lnc-RGPD3-6	2.72915	0	2.72915	0	1.36458	-3.75443	6.81753	-0.550703	0.581837	0.999431	Not DEG
lnc-DTWD2-5	0	2.19848	0	2.19848	1.09924	3.71548	6.8429	0.542968	0.587152	0.999431	Not DEG
lnc-SLC25A5-1	60.0414	56.0614	60.0414	56.0614	58.0514	-0.0989445	1.38388	-0.0714978	0.943002	0.999431	Not DEG
lnc-SLC25A5-2	22.7429	12.0917	22.7429	12.0917	17.4173	-0.911388	2.38885	-0.381518	0.702819	0.999431	Not DEG
lnc-MRPL39-26	10.0069	2.19848	10.0069	2.19848	6.10269	-2.18635	3.9754	-0.549971	0.58234	0.999431	Not DEG
lnc-GRK3-10	60.9511	89.0386	60.9511	89.0386	74.9948	0.546783	1.26045	0.433802	0.664433	0.999431	Not DEG
lnc-GOLGA6L4-2	60.0414	28.5803	60.0414	28.5803	44.3108	-1.07093	1.60512	-0.667193	0.504649	0.999431	Not DEG
LINC02112	7.27774	40.672	7.27774	40.672	23.9749	2.48247	2.23443	1.11101	0.266565	0.999431	Not DEG
lnc-TEX29-9	17.2846	37.3742	17.2846	37.3742	27.3294	1.11256	1.96831	0.565235	0.571914	0.999431	Not DEG
lnc-EIF2B1-4	15.4652	43.9697	15.4652	43.9697	29.7174	1.50749	1.93569	0.778784	0.436107	0.999431	Not DEG
lnc-EIF2B1-5	7.27774	13.1909	7.27774	13.1909	10.2343	0.857986	3.03024	0.283141	0.777069	0.999431	Not DEG
lnc-EIF2B1-1	846.947	795.851	846.947	795.851	821.399	-0.089771	0.626499	-0.14329	0.886061	0.999431	Not DEG
lnc-EIF2B1-3	40.0276	40.672	40.0276	40.672	40.3498	0.0230471	1.61751	0.0142485	0.988632	0.999431	Not DEG
lnc-DCAF4L1-2	1159.89	1265.23	1159.89	1265.23	1212.56	0.125411	0.596335	0.210303	0.833431	0.999431	Not DEG
lnc-DCAF4L1-1	15.4652	0	15.4652	0	7.7326	-6.25698	4.53979	-1.37825	0.168125	0.999431	Not DEG
lnc-ARMC6-1	3250.42	2674.46	3250.42	2674.46	2962.44	-0.281379	0.563612	-0.499242	0.617609	0.999431	Not DEG
lnc-SDHD-2	2.72915	0	2.72915	0	1.36458	-3.75443	6.81753	-0.550703	0.581837	0.999431	Not DEG
lnc-BIVM-3	53.6733	54.9621	53.6733	54.9621	54.3177	0.0342374	1.42276	0.0240641	0.980801	0.999431	Not DEG
lnc-CXCL16-1	4.54859	0	4.54859	0	2.27429	-4.49135	6.79715	-0.66077	0.50876	0.999431	Not DEG
lnc-CDK13-4	25.4721	62.6568	25.4721	62.6568	44.0644	1.29856	1.62825	0.797519	0.42515	0.999431	Not DEG
lnc-CDK13-2	9.09718	9.89318	9.09718	9.89318	9.49518	0.12103	3.11575	0.0388445	0.969014	0.999431	Not DEG
lnc-CDK13-3	3.63887	1.09924	3.63887	1.09924	2.36906	-1.72689	6.05355	-0.285268	0.775439	0.999431	Not DEG
lnc-ADCYAP1-10	0	3.29773	0	3.29773	1.64886	4.30041	6.81751	0.63079	0.528178	0.999431	Not DEG
lnc-CDK13-9	8.18746	10.9924	8.18746	10.9924	9.58994	0.425032	3.10578	0.136852	0.891148	0.999431	Not DEG
lnc-AKAP8-2	123.722	62.6568	123.722	62.6568	93.1892	-0.981548	1.19696	-0.820033	0.412198	0.999431	Not DEG
lnc-CDC42EP3-4	4.54859	24.1833	4.54859	24.1833	14.366	2.41051	2.74477	0.878221	0.379824	0.999431	Not DEG
lnc-ZNF841-1	17.2846	50.5651	17.2846	50.5651	33.9249	1.54865	1.83728	0.842907	0.39928	0.999431	Not DEG
lnc-DTWD2-4	0	3.29773	0	3.29773	1.64886	4.30041	6.81751	0.63079	0.528178	0.999431	Not DEG
lnc-SEMA3A-1	0	5.49621	0	5.49621	2.74811	5.03736	6.61044	0.762031	0.446042	0.999431	Not DEG
lnc-HS3ST5-5	79.1454	106.626	79.1454	106.626	92.886	0.429991	1.15329	0.372839	0.709268	0.999431	Not DEG
lnc-MRPL50-1	0	5.49621	0	5.49621	2.74811	5.03736	6.61044	0.762031	0.446042	0.999431	Not DEG
lnc-GNAT2-1	25.4721	60.4583	25.4721	60.4583	42.9652	1.24703	1.63965	0.760545	0.446929	0.999431	Not DEG
lnc-RAB6C-5	2.72915	0	2.72915	0	1.36458	-3.75443	6.81753	-0.550703	0.581837	0.999431	Not DEG
lnc-RAB6C-7	5.45831	2.19848	5.45831	2.19848	3.8284	-1.31189	4.80436	-0.273062	0.784806	0.999431	Not DEG
lnc-ABHD17B-6	31.8401	196.764	31.8401	196.764	114.302	2.62755	1.34936	1.94726	0.0515037	0.999431	Not DEG
PLCXD2-AS1	6.36802	0	6.36802	0	3.18401	-4.97679	6.21406	-0.800893	0.423194	0.999431	Not DEG
lnc-MYOD1-2	8.18746	5.49621	8.18746	5.49621	6.84183	-0.574951	3.63622	-0.158118	0.874364	0.999431	Not DEG
lnc-MYOD1-3	49.1248	68.153	49.1248	68.153	58.6389	0.472332	1.38843	0.340192	0.733712	0.999431	Not DEG
lnc-RAD17-3	2.72915	0	2.72915	0	1.36458	-3.75443	6.81753	-0.550703	0.581837	0.999431	Not DEG
lnc-RAD17-2	20.0138	14.2901	20.0138	14.2901	17.152	-0.485958	2.38412	-0.203832	0.838485	0.999431	Not DEG
lnc-ODF4-2	237.436	170.383	237.436	170.383	203.909	-0.47876	0.882213	-0.54268	0.58735	0.999431	Not DEG
lnc-METTL21A-2	0.909718	2.19848	0.909718	2.19848	1.5541	1.27296	6.68912	0.190303	0.849072	0.999431	Not DEG
lnc-RIIAD1-3	1.81944	2.19848	1.81944	2.19848	2.00896	0.273025	6.41412	0.0425663	0.966047	0.999431	Not DEG
lnc-RREB1-9	19.1041	16.4886	19.1041	16.4886	17.7964	-0.212396	2.33733	-0.0908712	0.927595	0.999431	Not DEG
lnc-RREB1-1	57.3122	120.917	57.3122	120.917	89.1144	1.0771	1.22508	0.879207	0.379289	0.999431	Not DEG
lnc-LRP12-5	0	14.2901	0	14.2901	7.14507	6.41598	4.67778	1.37159	0.170192	0.999431	Not DEG
lnc-LRP12-7	0	10.9924	0	10.9924	5.49621	6.03745	5.10118	1.18354	0.236596	0.999431	Not DEG
lnc-ZNF836-2	85.5135	74.7485	85.5135	74.7485	80.131	-0.194103	1.21352	-0.15995	0.87292	0.999431	Not DEG
lnc-LRP12-2	49.1248	78.0462	49.1248	78.0462	63.5855	0.667882	1.35428	0.493162	0.621898	0.999431	Not DEG
lnc-ACCSL-1	18.1944	23.0841	18.1944	23.0841	20.6392	0.343416	2.18661	0.157054	0.875202	0.999431	Not DEG
lnc-ZNF836-3	76.4163	74.7485	76.4163	74.7485	75.5824	-0.0318312	1.24015	-0.0256673	0.979523	0.999431	Not DEG
lnc-LRP12-8	0	4.39697	0	4.39697	2.19848	4.71543	6.80477	0.692959	0.488335	0.999431	Not DEG
lnc-CKLF-1	75.5066	76.947	75.5066	76.947	76.2268	0.0272668	1.23582	0.0220638	0.982397	0.999431	Not DEG
TBX18-AS1	124.631	162.688	124.631	162.688	143.66	0.384443	0.981451	0.391708	0.695274	0.999431	Not DEG
lnc-MDGA1-2	22.7429	40.672	22.7429	40.672	31.7075	0.83862	1.82681	0.459062	0.646189	0.999431	Not DEG
lnc-MDGA1-3	5.45831	10.9924	5.45831	10.9924	8.22536	1.00999	3.35643	0.300911	0.763482	0.999431	Not DEG
lnc-MDGA1-1	61.8608	39.5727	61.8608	39.5727	50.7168	-0.644511	1.48593	-0.433742	0.664476	0.999431	Not DEG
lnc-MDGA1-4	146.465	261.62	146.465	261.62	204.042	0.836922	0.915491	0.914178	0.360623	0.999431	Not DEG
lnc-RIOX1-1	48.215	46.1682	48.215	46.1682	47.1916	-0.062578	1.51132	-0.0414062	0.966972	0.999431	Not DEG
lnc-C1orf185-3	44.5762	35.1757	44.5762	35.1757	39.876	-0.341683	1.63163	-0.209413	0.834126	0.999431	Not DEG
lnc-S1PR2-2	249.263	200.062	249.263	200.062	224.662	-0.317216	0.846819	-0.374597	0.70796	0.999431	Not DEG
lnc-NDEL1-8	61.8608	95.6341	61.8608	95.6341	78.7474	0.628503	1.24167	0.506176	0.612733	0.999431	Not DEG
lnc-TACR1-1	1990.46	2273.23	1990.46	2273.23	2131.85	0.191644	0.569426	0.336556	0.736452	0.999431	Not DEG
lnc-MGST3-5	5.45831	17.5879	5.45831	17.5879	11.5231	1.68805	2.93275	0.575586	0.564895	0.999431	Not DEG
lnc-MGST3-2	0	20.8856	0	20.8856	10.4428	6.96349	4.17965	1.66605	0.0957044	0.999431	Not DEG
lnc-SERTAD2-10	7.27774	9.89318	7.27774	9.89318	8.58546	0.442954	3.26831	0.13553	0.892193	0.999431	Not DEG
lnc-NDEL1-6	60.9511	35.1757	60.9511	35.1757	48.0634	-0.793062	1.52974	-0.518428	0.60416	0.999431	Not DEG
lnc-MGST3-1	3.63887	13.1909	3.63887	13.1909	8.41489	1.85797	3.39047	0.547998	0.583693	0.999431	Not DEG
lnc-SLC40A1-2	0	5.49621	0	5.49621	2.74811	5.03736	6.61044	0.762031	0.446042	0.999431	Not DEG
lnc-SLC40A1-1	17.2846	28.5803	17.2846	28.5803	22.9325	0.725537	2.09934	0.345602	0.729642	0.999431	Not DEG
lnc-KIAA1551-3	0	3.29773	0	3.29773	1.64886	4.30041	6.81751	0.63079	0.528178	0.999431	Not DEG
lnc-FAM200B-3	24.5624	14.2901	24.5624	14.2901	19.4263	-0.781414	2.26718	-0.344663	0.730348	0.999431	Not DEG
lnc-KIAA1551-8	0	10.9924	0	10.9924	5.49621	6.03745	5.10118	1.18354	0.236596	0.999431	Not DEG
LINC02019	20.0138	65.9545	20.0138	65.9545	42.9842	1.72048	1.69212	1.01676	0.309268	0.999431	Not DEG
lnc-HSPA5-4	4.54859	7.6947	4.54859	7.6947	6.12164	0.75845	3.82996	0.198031	0.843021	0.999431	Not DEG
lnc-HSPA5-1	43.6664	47.2674	43.6664	47.2674	45.4669	0.114327	1.53605	0.074429	0.940669	0.999431	Not DEG
lnc-HSPA5-2	61.8608	81.3439	61.8608	81.3439	71.6024	0.395013	1.27611	0.309545	0.756907	0.999431	Not DEG
lnc-APEH-1	6.36802	0	6.36802	0	3.18401	-4.97679	6.21406	-0.800893	0.423194	0.999431	Not DEG
lnc-ZCCHC14-7	21.8332	31.878	21.8332	31.878	26.8556	0.546043	1.94885	0.280188	0.779334	0.999431	Not DEG
lnc-MRPS2-2	64.59	138.505	64.59	138.505	101.547	1.10055	1.17298	0.938255	0.348113	0.999431	Not DEG
lnc-MPC1-3	43.6664	17.5879	43.6664	17.5879	30.6272	-1.31193	1.8962	-0.691873	0.489017	0.999431	Not DEG
lnc-C1orf53-2	58.2219	68.153	58.2219	68.153	63.1875	0.22722	1.33751	0.169882	0.865103	0.999431	Not DEG
lnc-C1orf53-1	18.1944	21.9848	18.1944	21.9848	20.0896	0.273027	2.21208	0.123426	0.90177	0.999431	Not DEG
lnc-OTUD4-5	3.63887	0	3.63887	0	1.81944	-4.16944	6.8048	-0.612721	0.540061	0.999431	Not DEG
lnc-CAGE1-3	8.18746	0	8.18746	0	4.09373	-5.33939	5.64477	-0.9459	0.3442	0.999431	Not DEG
lnc-ACTR3-2	32.7498	58.2598	32.7498	58.2598	45.5048	0.831018	1.56588	0.530705	0.595623	0.999431	Not DEG
lnc-SCN8A-2	18.1944	4.39697	18.1944	4.39697	11.2957	-2.04887	3.0094	-0.680824	0.495983	0.999431	Not DEG
lnc-SCN8A-1	24.5624	9.89318	24.5624	9.89318	17.2278	-1.31192	2.43087	-0.539694	0.589408	0.999431	Not DEG
lnc-ADAM8-3	19.1041	0	19.1041	0	9.55204	-6.56184	4.26152	-1.53979	0.123611	0.999431	Not DEG
lnc-ADAM8-2	38.2081	141.802	38.2081	141.802	90.0052	1.89193	1.32671	1.42603	0.153859	0.999431	Not DEG
lnc-NUDT4-10	8.18746	5.49621	8.18746	5.49621	6.84183	-0.574951	3.63622	-0.158118	0.874364	0.999431	Not DEG
JMJD1C-AS1	608.601	884.89	608.601	884.89	746.746	0.540003	0.665485	0.811443	0.417111	0.999431	Not DEG
lnc-TRPV1-3	30.0207	20.8856	30.0207	20.8856	25.4531	-0.523436	1.99686	-0.26213	0.793221	0.999431	Not DEG
lnc-CENPP-17	22.7429	53.8629	22.7429	53.8629	38.3029	1.24388	1.71799	0.724031	0.469047	0.999431	Not DEG
lnc-CENPP-14	11.8263	4.39697	11.8263	4.39697	8.11165	-1.42738	3.41647	-0.417795	0.676097	0.999431	Not DEG
lnc-CENPP-12	103.708	185.772	103.708	185.772	144.74	0.841011	1.01578	0.827947	0.407701	0.999431	Not DEG
lnc-CENPP-13	531.275	552.919	531.275	552.919	542.097	0.0576105	0.672561	0.0856585	0.931738	0.999431	Not DEG
lnc-CENPP-10	392.998	464.979	392.998	464.979	428.989	0.242647	0.712024	0.340785	0.733265	0.999431	Not DEG
lnc-RGMA-3	31.8401	24.1833	31.8401	24.1833	28.0117	-0.396822	1.90865	-0.207907	0.835301	0.999431	Not DEG
lnc-ALX4-19	14.5555	0	14.5555	0	7.27774	-6.16951	4.62707	-1.33335	0.182416	0.999431	Not DEG
lnc-CENPP-18	37.2984	9.89318	37.2984	9.89318	23.5958	-1.91459	2.18361	-0.8768	0.380595	0.999431	Not DEG
lnc-CENPP-19	22.7429	0	22.7429	0	11.3715	-6.81339	4.05979	-1.67826	0.0932956	0.999431	Not DEG
lnc-SIM2-3	84.6037	63.756	84.6037	63.756	74.1799	-0.408154	1.25938	-0.32409	0.74587	0.999431	Not DEG
lnc-GPR137C-2	19.1041	9.89318	19.1041	9.89318	14.4986	-0.949353	2.59665	-0.365607	0.714658	0.999431	Not DEG
MYB-AS1	1123.5	1184.98	1123.5	1184.98	1154.24	0.0768664	0.59853	0.128425	0.897812	0.999431	Not DEG
lnc-PPARGC1A-2	0	4.39697	0	4.39697	2.19848	4.71543	6.80477	0.692959	0.488335	0.999431	Not DEG
lnc-CCKAR-10	61.8608	62.6568	61.8608	62.6568	62.2588	0.018451	1.34315	0.0137371	0.98904	0.999431	Not DEG
lnc-PPARGC1A-1	14.5555	28.5803	14.5555	28.5803	21.5679	0.973463	2.1722	0.448146	0.654048	0.999431	Not DEG
lnc-PPARGC1A-6	30.0207	78.0462	30.0207	78.0462	54.0334	1.37837	1.51139	0.911993	0.361772	0.999431	Not DEG
lnc-CCKAR-12	8.18746	7.6947	8.18746	7.6947	7.94108	-0.0895333	3.38383	-0.0264591	0.978891	0.999431	Not DEG
lnc-ZNF26-2	4.54859	0	4.54859	0	2.27429	-4.49135	6.79715	-0.66077	0.50876	0.999431	Not DEG
lnc-LGI1-3	318.401	374.842	318.401	374.842	346.621	0.235438	0.748208	0.314669	0.753013	0.999431	Not DEG
MIF-AS1	4806.04	4158.43	4806.04	4158.43	4482.24	-0.208806	0.549119	-0.380257	0.703755	0.999431	Not DEG
lnc-PCBP1-4	0	18.6871	0	18.6871	9.34356	6.80302	4.31289	1.57737	0.11471	0.999431	Not DEG
lnc-PCBP1-5	0	4.39697	0	4.39697	2.19848	4.71543	6.80477	0.692959	0.488335	0.999431	Not DEG
lnc-PCBP1-6	0	13.1909	0	13.1909	6.59545	6.3005	4.79964	1.3127	0.189283	0.999431	Not DEG
lnc-PCBP1-1	18.1944	58.2598	18.1944	58.2598	38.2271	1.67901	1.76589	0.950801	0.341705	0.999431	Not DEG
lnc-PCBP1-2	22.7429	10.9924	22.7429	10.9924	16.8677	-1.04889	2.43266	-0.43117	0.666345	0.999431	Not DEG
lnc-ZIC5-8	0	19.7864	0	19.7864	9.89318	6.88549	4.24317	1.62272	0.104649	0.999431	Not DEG
lnc-STX2-3	46.3956	26.3818	46.3956	26.3818	36.3887	-0.814434	1.72223	-0.472894	0.636289	0.999431	Not DEG
lnc-ALX4-14	20.0138	25.2826	20.0138	25.2826	22.6482	0.337157	2.09657	0.160813	0.87224	0.999431	Not DEG
lnc-STX2-8	3569.73	4094.68	3569.73	4094.68	3832.2	0.197936	0.551851	0.358676	0.719837	0.999431	Not DEG
lnc-STX2-9	311.123	322.078	311.123	322.078	316.601	0.0499252	0.760784	0.0656233	0.947678	0.999431	Not DEG
CERS3-AS1	5.45831	0	5.45831	0	2.72915	-4.75438	6.60709	-0.719588	0.471779	0.999431	Not DEG
lnc-PRAC2-8	951.565	1301.5	951.565	1301.5	1126.53	0.451806	0.622754	0.725498	0.468147	0.999431	Not DEG
lnc-THOC6-1	2.72915	4.39697	2.72915	4.39697	3.56306	0.688057	4.91622	0.139957	0.888694	0.999431	Not DEG
lnc-COMMD6-10	3.63887	4.39697	3.63887	4.39697	4.01792	0.273033	4.63927	0.0588525	0.95307	0.999431	Not DEG
lnc-RFT1-2	4.54859	24.1833	4.54859	24.1833	14.366	2.41051	2.74477	0.878221	0.379824	0.999431	Not DEG
lnc-RFT1-3	62.7705	106.626	62.7705	106.626	84.6985	0.76441	1.2176	0.6278	0.530135	0.999431	Not DEG
lnc-RFT1-1	46.3956	97.8326	46.3956	97.8326	72.1141	1.07633	1.32367	0.813141	0.416137	0.999431	Not DEG
lnc-ALYREF-1	1509.22	928.86	1509.22	928.86	1219.04	-0.70027	0.64642	-1.0833	0.278674	0.999431	Not DEG
lnc-ZNF675-2	219.242	300.093	219.242	300.093	259.668	0.452889	0.820519	0.551954	0.58098	0.999431	Not DEG
lnc-EDN2-3	8.18746	0	8.18746	0	4.09373	-5.33939	5.64477	-0.9459	0.3442	0.999431	Not DEG
lnc-SPIRE1-4	22.7429	48.3667	22.7429	48.3667	35.5548	1.0886	1.75767	0.61934	0.535692	0.999431	Not DEG
PRKCQ-AS1	1097.12	677.133	1097.12	677.133	887.126	-0.696207	0.668703	-1.04113	0.297815	0.999431	Not DEG
lnc-CEP85-1	23.6527	21.9848	23.6527	21.9848	22.8188	-0.105483	2.08644	-0.0505565	0.959679	0.999431	Not DEG
lnc-MINDY2-1	38.2081	16.4886	38.2081	16.4886	27.3484	-1.21239	1.9801	-0.612289	0.540346	0.999431	Not DEG
TBL1XR1-AS1	115.534	187.97	115.534	187.97	151.752	0.702189	0.986793	0.711587	0.47672	0.999431	Not DEG
lnc-NOS1AP-2	87.3329	260.52	87.3329	260.52	173.927	1.5768	1.05809	1.49024	0.136162	0.999431	Not DEG
lnc-ESYT2-2	50.9442	49.4659	50.9442	49.4659	50.205	-0.0424771	1.4715	-0.0288666	0.976971	0.999431	Not DEG
lnc-DCT-1	1.81944	0	1.81944	0	0.909718	-3.16951	6.84292	-0.463181	0.643235	0.999431	Not DEG
lnc-CCNI-2	17.2846	7.6947	17.2846	7.6947	12.4897	-1.16753	2.79259	-0.418081	0.675888	0.999431	Not DEG
lnc-NOL4L-2	164.659	92.3363	164.659	92.3363	128.498	-0.834505	1.05634	-0.789996	0.42953	0.999431	Not DEG
lnc-PER2-2	0	7.6947	0	7.6947	3.84735	5.52283	5.79981	0.952244	0.340973	0.999431	Not DEG
lnc-PER2-6	18.1944	0	18.1944	0	9.09718	-6.49145	4.32237	-1.50183	0.133142	0.999431	Not DEG
lnc-PER2-7	18.1944	0	18.1944	0	9.09718	-6.49145	4.32237	-1.50183	0.133142	0.999431	Not DEG
lnc-PER2-4	167.388	71.4507	167.388	71.4507	119.419	-1.22817	1.12823	-1.08858	0.276338	0.999431	Not DEG
lnc-PER2-5	515.81	477.071	515.81	477.071	496.441	-0.112633	0.685632	-0.164276	0.869514	0.999431	Not DEG
lnc-CA5A-14	30.0207	25.2826	30.0207	25.2826	27.6516	-0.247804	1.91565	-0.129358	0.897075	0.999431	Not DEG
lnc-CA5A-11	3.63887	0	3.63887	0	1.81944	-4.16944	6.8048	-0.612721	0.540061	0.999431	Not DEG
lnc-CA5A-13	39.1179	47.2674	39.1179	47.2674	43.1926	0.273024	1.57329	0.173537	0.862229	0.999431	Not DEG
lnc-CA5A-12	4.54859	13.1909	4.54859	13.1909	8.86975	1.53605	3.28097	0.468168	0.639664	0.999431	Not DEG
lnc-PTPN21-3	29.111	17.5879	29.111	17.5879	23.3494	-0.726968	2.08522	-0.348629	0.727368	0.999431	Not DEG
lnc-GOLGA6L6-14	86.4232	176.978	86.4232	176.978	131.701	1.03408	1.06881	0.967506	0.333291	0.999431	Not DEG
lnc-GOLGA6L6-11	154.652	200.062	154.652	200.062	177.357	0.371425	0.91405	0.406351	0.684485	0.999431	Not DEG
lnc-GOLGA6L6-10	63.6802	75.8477	63.6802	75.8477	69.764	0.252264	1.28467	0.196365	0.844324	0.999431	Not DEG
lnc-GOLGA6L6-12	105.527	208.856	105.527	208.856	157.192	0.984896	1.00591	0.979113	0.327524	0.999431	Not DEG
lnc-FCGR3B-1	3.63887	0	3.63887	0	1.81944	-4.16944	6.8048	-0.612721	0.540061	0.999431	Not DEG
lnc-FCGR3B-2	11.8263	5.49621	11.8263	5.49621	8.66127	-1.10546	3.29113	-0.335891	0.736953	0.999431	Not DEG
lnc-FCGR3B-4	292.929	73.6492	292.929	73.6492	183.289	-1.9918	1.11038	-1.79381	0.0728443	0.999431	Not DEG
lnc-HRH4-9	66.4094	76.947	66.4094	76.947	71.6782	0.212481	1.26948	0.167377	0.867074	0.999431	Not DEG
lnc-KIAA1614-3	309.304	249.528	309.304	249.528	279.416	-0.309821	0.79538	-0.389526	0.696887	0.999431	Not DEG
lnc-KIAA1614-2	47.3053	31.878	47.3053	31.878	39.5917	-0.569431	1.64621	-0.345904	0.729415	0.999431	Not DEG
lnc-KIAA1614-1	19.1041	17.5879	19.1041	17.5879	18.346	-0.119287	2.30389	-0.0517763	0.958707	0.999431	Not DEG
lnc-CDK17-1	21.8332	30.7788	21.8332	30.7788	26.306	0.495418	1.96492	0.252131	0.800939	0.999431	Not DEG
lnc-RPS17-3	287.471	219.848	287.471	219.848	253.66	-0.386903	0.821593	-0.470918	0.637699	0.999431	Not DEG
lnc-RPS17-2	1206.29	1086.05	1206.29	1086.05	1146.17	-0.151477	0.601087	-0.252006	0.801037	0.999431	Not DEG
lnc-KIAA1614-5	33.6596	106.626	33.6596	106.626	70.143	1.66348	1.40718	1.18213	0.237153	0.999431	Not DEG
lnc-KIAA1614-4	193.77	123.115	193.77	123.115	158.442	-0.654332	0.969534	-0.674893	0.499744	0.999431	Not DEG
IL6R-AS1	2.72915	5.49621	2.72915	5.49621	4.11268	1.00998	4.61482	0.218855	0.826763	0.999431	Not DEG
[truncated: 24,008 more rows]
