# Supplementary material for: DNA methylation-mediated differential expression of DLX4 isoforms has opposing roles in leukemogenesis
Source: Cell Mol Biol Lett. 2022 Jul 26;27:59. doi: 10.1186/s11658-022-00358-0 (PMC9327205; doi:10.1186/s11658-022-00358-0)
Supplement: Supplementary file 6 — Additional file 6: Table S6. mRNA expression analyzed by RNA-seq in K562 cell after DLX7 overexpression (original data). [file 11658_2022_358_MOESM6_ESM.xlsx]

## Sheet: miRNA
miRNA	baseMean	log2FoldChange	lfcSE	stat	pvalue	padj	type
hsa-miR-576-3p	332.987	0.00267635	0.726668	0.00368304	0.997061	0.999997	Not DEG
hsa-miR-140-5p	1196.93	-0.124686	0.660918	-0.188656	0.850363	0.99854	Not DEG
hsa-miR-133a-3p	3.24037	-5.24993	4.43266	-1.18437	0.236265	0.99854	Not DEG
hsa-miR-1298-5p	0.46291	2.22014	6.91851	0.320898	0.748287	0.99854	Not DEG
hsa-miR-665	3.93474	0.514577	3.28005	0.156881	0.875339	0.99854	Not DEG
hsa-miR-381-3p	579.1	1.36417	0.812596	1.67879	0.0931938	0.99854	Not DEG
hsa-miR-374b-3p	451.877	-0.781673	0.749986	-1.04225	0.297296	0.99854	Not DEG
hsa-miR-548s	14.5817	-0.32192	1.81546	-0.177322	0.859256	0.99854	Not DEG
hsa-miR-3940-5p	12.9615	6.76736e-06	1.90708	3.54855e-06	0.999997	0.999997	Not DEG
hsa-miR-431-3p	1.38873	3.80508	6.02145	0.631921	0.527438	0.99854	Not DEG
hsa-miR-6832-5p	1.92879	1.36254	4.64871	0.293101	0.769445	0.99854	Not DEG
hsa-miR-103a-2-5p	1.00297	-0.222382	6.19629	-0.0358895	0.97137	0.99854	Not DEG
hsa-miR-6877-5p	7.63802	1.89308	2.54642	0.743428	0.457223	0.99854	Not DEG
hsa-miR-3682-5p	0.46291	2.22014	6.91851	0.320898	0.748287	0.99854	Not DEG
hsa-miR-3155a	16.1247	-1.74594	1.84277	-0.947453	0.343408	0.99854	Not DEG
hsa-miR-5089-5p	1.92879	1.36254	4.64871	0.293101	0.769445	0.99854	Not DEG
hsa-miR-6740-5p	1.08012	-3.6649	6.69889	-0.547091	0.584316	0.99854	Not DEG
hsa-miR-450a-2-3p	4.39765	0.777608	3.13037	0.248408	0.803819	0.99854	Not DEG
hsa-miR-6793-3p	1.85164	4.22014	5.3804	0.784354	0.432832	0.99854	Not DEG
hsa-miR-6515-3p	0.92582	3.22009	6.8429	0.470575	0.637944	0.99854	Not DEG
hsa-miR-1276	1.08012	-3.6649	6.69889	-0.547091	0.584316	0.99854	Not DEG
hsa-miR-2276-3p	1.62019	-4.24989	5.68575	-0.747462	0.454784	0.99854	Not DEG
hsa-miR-3120-3p	0.46291	2.22014	6.91851	0.320898	0.748287	0.99854	Not DEG
hsa-miR-1306-5p	144.968	0.963302	0.892949	1.07879	0.280683	0.99854	Not DEG
hsa-miR-489-3p	2.0831	-1.8073	4.52498	-0.399405	0.689594	0.99854	Not DEG
hsa-miR-23a-3p	2090.19	-0.74822	0.695064	-1.07648	0.281714	0.99854	Not DEG
hsa-miR-675-3p	4.01189	-0.222379	3.23893	-0.0686582	0.945262	0.99854	Not DEG
hsa-miR-2110	57.478	-0.764915	1.0991	-0.695946	0.486463	0.99854	Not DEG
hsa-miR-1269a	0.46291	2.22014	6.91851	0.320898	0.748287	0.99854	Not DEG
hsa-miR-483-3p	0.540062	-2.66496	6.91852	-0.385192	0.700095	0.99854	Not DEG
hsa-miR-4659a-3p	91.6562	-0.591033	0.951627	-0.621077	0.534549	0.99854	Not DEG
hsa-miR-146a-5p	2143.58	0.675914	0.687022	0.983832	0.325198	0.99854	Not DEG
hsa-miR-1289	2.00594	-0.222377	4.46955	-0.0497538	0.960319	0.99854	Not DEG
hsa-miR-8485	2.0831	-1.8073	4.52498	-0.399405	0.689594	0.99854	Not DEG
hsa-miR-425-3p	950.2	-0.317077	0.675575	-0.469344	0.638824	0.99854	Not DEG
hsa-let-7a-3p	803.766	0.155806	0.674884	0.230863	0.817421	0.99854	Not DEG
hsa-miR-4488	201.52	2.32724	1.0362	2.24593	0.0247087	0.99854	Up
hsa-miR-3691-5p	22.914	0.0291514	1.49954	0.0194402	0.98449	0.999997	Not DEG
hsa-miR-532-3p	156.541	0.480798	0.836808	0.574562	0.565587	0.99854	Not DEG
hsa-miR-4747-5p	1.62019	-4.24989	5.68575	-0.747462	0.454784	0.99854	Not DEG
hsa-miR-3653-3p	1.62019	-4.24989	5.68575	-0.747462	0.454784	0.99854	Not DEG
hsa-miR-3150b-3p	19.5194	-1.1658	1.6527	-0.705392	0.480567	0.99854	Not DEG
hsa-miR-4797-3p	21.5253	-0.155273	1.53886	-0.100901	0.919629	0.99854	Not DEG
hsa-miR-4638-5p	1.00297	-0.222382	6.19629	-0.0358895	0.97137	0.99854	Not DEG
hsa-miR-6868-3p	4.6291	5.54212	3.95423	1.40157	0.161044	0.99854	Not DEG
hsa-miR-101-5p	5.70922	-1.6374	2.8428	-0.575984	0.564626	0.99854	Not DEG
hsa-miR-1248	33.6381	-0.843875	1.32141	-0.638615	0.523074	0.99854	Not DEG
hsa-miR-4463	0.92582	3.22009	6.8429	0.470575	0.637944	0.99854	Not DEG
hsa-miR-6794-5p	1.08012	-3.6649	6.69889	-0.547091	0.584316	0.99854	Not DEG
hsa-miR-579-5p	48.9913	-0.104552	1.12764	-0.0927174	0.926128	0.99854	Not DEG
hsa-miR-1306-3p	133.781	-0.330914	0.855588	-0.386768	0.698928	0.99854	Not DEG
hsa-miR-3917	1.92879	1.36254	4.64871	0.293101	0.769445	0.99854	Not DEG
hsa-miR-320c	400.109	0.253247	0.717039	0.353185	0.72395	0.99854	Not DEG
hsa-miR-6818-3p	2.3917	1.77758	4.26877	0.416414	0.677107	0.99854	Not DEG
hsa-miR-3162-3p	0.540062	-2.66496	6.91852	-0.385192	0.700095	0.99854	Not DEG
hsa-miR-6797-5p	0.540062	-2.66496	6.91852	-0.385192	0.700095	0.99854	Not DEG
hsa-miR-4477a	3.54898	-0.63741	3.43924	-0.185335	0.852967	0.99854	Not DEG
hsa-miR-375	167.959	0.120684	0.810155	0.148964	0.881582	0.99854	Not DEG
hsa-miR-424-3p	332.138	-0.763297	0.770598	-0.990526	0.321917	0.99854	Not DEG
hsa-miR-1277-5p	43.5907	-0.627644	1.1926	-0.526281	0.598693	0.99854	Not DEG
hsa-miR-3074-5p	126.529	-0.268193	0.863748	-0.3105	0.756181	0.99854	Not DEG
hsa-miR-664b-5p	0.92582	3.22009	6.8429	0.470575	0.637944	0.99854	Not DEG
hsa-miR-486-3p	6676.47	-1.54612	0.796292	-1.94165	0.0521799	0.99854	Not DEG
hsa-miR-4525	1.46588	0.777588	5.21527	0.149098	0.881476	0.99854	Not DEG
hsa-miR-449a	2.00594	-0.222377	4.46955	-0.0497538	0.960319	0.99854	Not DEG
hsa-miR-5001-5p	4.08904	-0.959336	3.23962	-0.296126	0.767134	0.99854	Not DEG
hsa-miR-4765	4.93771	0.362576	2.94938	0.122933	0.90216	0.99854	Not DEG
hsa-miR-3619-5p	0.92582	3.22009	6.8429	0.470575	0.637944	0.99854	Not DEG
hsa-miR-766-3p	140.107	-0.139928	0.841049	-0.166373	0.867864	0.99854	Not DEG
hsa-miR-7113-5p	1.46588	0.777588	5.21527	0.149098	0.881476	0.99854	Not DEG
hsa-miR-487b-3p	10.2612	4.16989	2.73025	1.5273	0.126687	0.99854	Not DEG
hsa-miR-330-3p	474.791	0.963582	0.768682	1.25355	0.210005	0.99854	Not DEG
hsa-miR-92b-5p	184.084	-0.026603	0.795153	-0.0334564	0.973311	0.99854	Not DEG
hsa-miR-3910	7.32941	0.777611	2.48249	0.313238	0.7541	0.99854	Not DEG
hsa-miR-3124-5p	7.86947	0.514578	2.39148	0.215171	0.829634	0.99854	Not DEG
hsa-miR-4750-5p	0.92582	3.22009	6.8429	0.470575	0.637944	0.99854	Not DEG
hsa-miR-191-3p	220.114	-0.0455123	0.770919	-0.0590364	0.952923	0.99854	Not DEG
hsa-miR-3928-3p	10.7241	0.877146	2.1035	0.416994	0.676683	0.99854	Not DEG
hsa-miR-6799-5p	5.16916	-1.44476	2.95094	-0.489593	0.624422	0.99854	Not DEG
hsa-miR-20a-3p	205.146	-0.995929	0.845721	-1.17761	0.238952	0.99854	Not DEG
hsa-miR-32-5p	3908.2	0.760591	0.689865	1.10252	0.270235	0.99854	Not DEG
hsa-miR-5706	2.46885	0.362573	4.06368	0.089223	0.928905	0.99854	Not DEG
hsa-miR-1301-3p	66.5047	-0.397475	1.02947	-0.386096	0.699426	0.99854	Not DEG
hsa-miR-1273f	5.24631	1.94752	3.01104	0.646793	0.517766	0.99854	Not DEG
hsa-miR-370-3p	157.235	1.20692	0.908795	1.32804	0.184163	0.99854	Not DEG
hsa-miR-574-3p	101.377	-2.29833	1.13721	-2.02102	0.0432777	0.99854	Down
hsa-miR-23a-5p	12.19	-0.707809	1.97575	-0.358249	0.720157	0.99854	Not DEG
hsa-miR-4479	1.46588	0.777588	5.21527	0.149098	0.881476	0.99854	Not DEG
hsa-miR-105-3p	43.8222	0.0406457	1.17171	0.0346893	0.972327	0.99854	Not DEG
hsa-miR-4326	355.669	0.453084	0.737614	0.614257	0.539046	0.99854	Not DEG
hsa-let-7b-5p	430.275	-0.354096	0.716762	-0.494021	0.621291	0.99854	Not DEG
hsa-miR-3192-3p	0.540062	-2.66496	6.91852	-0.385192	0.700095	0.99854	Not DEG
hsa-miR-6856-3p	0.92582	3.22009	6.8429	0.470575	0.637944	0.99854	Not DEG
hsa-miR-6807-5p	0.46291	2.22014	6.91851	0.320898	0.748287	0.99854	Not DEG
hsa-miR-30a-5p	105.698	1.10882	0.968623	1.14473	0.25232	0.99854	Not DEG
hsa-miR-6844	0.46291	2.22014	6.91851	0.320898	0.748287	0.99854	Not DEG
hsa-miR-3189-3p	2.00594	-0.222377	4.46955	-0.0497538	0.960319	0.99854	Not DEG
hsa-miR-4689	2.77746	4.80513	4.64603	1.03424	0.301022	0.99854	Not DEG
hsa-miR-136-3p	18.9022	1.12553	1.67532	0.671833	0.50169	0.99854	Not DEG
hsa-miR-576-5p	228.986	0.466783	0.782405	0.596601	0.550774	0.99854	Not DEG
hsa-miR-371a-3p	0.540062	-2.66496	6.91852	-0.385192	0.700095	0.99854	Not DEG
hsa-miR-6762-3p	2.00594	-0.222377	4.46955	-0.0497538	0.960319	0.99854	Not DEG
hsa-miR-586	1.46588	0.777588	5.21527	0.149098	0.881476	0.99854	Not DEG
hsa-miR-4664-5p	2.16025	-4.66494	5.09937	-0.914807	0.360293	0.99854	Not DEG
hsa-miR-3150a-5p	166.802	-0.405697	0.821719	-0.493717	0.621506	0.99854	Not DEG
hsa-miR-3692-3p	1.46588	0.777588	5.21527	0.149098	0.881476	0.99854	Not DEG
hsa-miR-338-5p	1.00297	-0.222382	6.19629	-0.0358895	0.97137	0.99854	Not DEG
hsa-miR-543	66.7362	1.5783	1.14072	1.3836	0.166481	0.99854	Not DEG
hsa-miR-151b	6035.73	-3.86011	2.79559	-1.38078	0.167345	0.99854	Not DEG
hsa-miR-96-5p	2430.35	-0.0627513	0.64589	-0.0971548	0.922603	0.99854	Not DEG
hsa-miR-3689a-5p	12.9615	6.76736e-06	1.90708	3.54855e-06	0.999997	0.999997	Not DEG
hsa-miR-491-5p	15.5075	-1.44477	1.83899	-0.785633	0.432083	0.99854	Not DEG
hsa-miR-548al	3.24037	5.02753	4.4123	1.13943	0.254522	0.99854	Not DEG
hsa-miR-4685-3p	2.00594	-0.222377	4.46955	-0.0497538	0.960319	0.99854	Not DEG
hsa-miR-4286	207.307	-1.01856	0.847109	-1.2024	0.22921	0.99854	Not DEG
hsa-miR-627-3p	62.8786	-0.965612	1.08703	-0.8883	0.374379	0.99854	Not DEG
hsa-miR-4449	1.85164	4.22014	5.3804	0.784354	0.432832	0.99854	Not DEG
hsa-miR-641	404.583	0.728171	0.752153	0.968115	0.332987	0.99854	Not DEG
hsa-miR-1285-3p	283.147	-0.811678	0.789954	-1.0275	0.304185	0.99854	Not DEG
hsa-miR-3153	0.540062	-2.66496	6.91852	-0.385192	0.700095	0.99854	Not DEG
hsa-miR-30a-3p	62.7243	-0.549553	1.0558	-0.520511	0.602708	0.99854	Not DEG
hsa-miR-20b-5p	349.497	-0.164509	0.724653	-0.227018	0.82041	0.99854	Not DEG
hsa-miR-1260a	19172.7	1.10493	0.728416	1.5169	0.129293	0.99854	Not DEG
hsa-miR-92a-1-5p	2809.25	0.530487	0.669084	0.792856	0.427862	0.99854	Not DEG
hsa-miR-6763-3p	0.46291	2.22014	6.91851	0.320898	0.748287	0.99854	Not DEG
hsa-miR-548h-3p	12.8072	0.455684	1.92618	0.236575	0.812987	0.99854	Not DEG
hsa-miR-4457	2.00594	-0.222377	4.46955	-0.0497538	0.960319	0.99854	Not DEG
hsa-miR-3680-3p	1.92879	1.36254	4.64871	0.293101	0.769445	0.99854	Not DEG
hsa-miR-548t-3p	97.0568	-0.725963	0.948217	-0.765608	0.44391	0.99854	Not DEG
hsa-miR-1273c	40.0417	-0.626778	1.22815	-0.510341	0.609813	0.99854	Not DEG
hsa-miR-5690	15.1217	-0.41503	1.78984	-0.23188	0.816631	0.99854	Not DEG
hsa-miR-378f	465.533	0.370226	0.712592	0.519548	0.603379	0.99854	Not DEG
hsa-miR-183-3p	36.7242	-0.341032	1.25372	-0.272016	0.78561	0.99854	Not DEG
hsa-miR-106b-5p	2478.03	-0.532666	0.670758	-0.794125	0.427123	0.99854	Not DEG
hsa-miR-147b	69.8994	-0.326225	1.0114	-0.322547	0.747038	0.99854	Not DEG
hsa-miR-379-5p	157.775	0.920298	0.874412	1.05248	0.292581	0.99854	Not DEG
hsa-miR-1255b-5p	34.7183	0.192649	1.27697	0.150864	0.880083	0.99854	Not DEG
hsa-miR-6812-3p	2.3917	1.77758	4.26877	0.416414	0.677107	0.99854	Not DEG
hsa-let-7g-5p	5333.8	0.149803	0.640177	0.234002	0.814983	0.99854	Not DEG
hsa-miR-4757-3p	0.46291	2.22014	6.91851	0.320898	0.748287	0.99854	Not DEG
hsa-miR-4511	7.71517	-1.22238	2.45028	-0.498871	0.61787	0.99854	Not DEG
hsa-miR-197-5p	7.79232	0.915113	2.42421	0.37749	0.70581	0.99854	Not DEG
hsa-miR-6846-5p	4.24334	2.77757	3.47782	0.798654	0.424491	0.99854	Not DEG
hsa-miR-580-5p	1.62019	-4.24989	5.68575	-0.747462	0.454784	0.99854	Not DEG
hsa-miR-6715b-3p	0.540062	-2.66496	6.91852	-0.385192	0.700095	0.99854	Not DEG
hsa-miR-494-5p	0.540062	-2.66496	6.91852	-0.385192	0.700095	0.99854	Not DEG
hsa-miR-106a-5p	636.501	-0.19967	0.686523	-0.290842	0.771172	0.99854	Not DEG
hsa-miR-5697	15.1217	0.848	1.81375	0.467539	0.640114	0.99854	Not DEG
hsa-miR-3692-5p	0.46291	2.22014	6.91851	0.320898	0.748287	0.99854	Not DEG
hsa-miR-3661	5.63207	-1.02973	2.80483	-0.367127	0.713524	0.99854	Not DEG
hsa-miR-4791	18.0535	0.836504	1.68432	0.496642	0.619441	0.99854	Not DEG
hsa-miR-4638-3p	0.92582	3.22009	6.8429	0.470575	0.637944	0.99854	Not DEG
hsa-miR-1296-5p	565.213	-1.21845	0.792847	-1.53681	0.124341	0.99854	Not DEG
hsa-miR-6892-5p	0.540062	-2.66496	6.91852	-0.385192	0.700095	0.99854	Not DEG
hsa-miR-328-3p	1398.53	-0.490965	0.676998	-0.725209	0.468324	0.99854	Not DEG
hsa-miR-1291	41.8162	1.52177	1.29513	1.17499	0.239998	0.99854	Not DEG
hsa-miR-3912-3p	7.0208	-0.222382	2.50705	-0.0887025	0.929318	0.99854	Not DEG
hsa-miR-190b	12.2671	-0.959347	1.98495	-0.48331	0.628875	0.99854	Not DEG
hsa-miR-4759	2.16025	-4.66494	5.09937	-0.914807	0.360293	0.99854	Not DEG
hsa-miR-141-5p	4.55195	-0.544304	3.06346	-0.177676	0.858977	0.99854	Not DEG
hsa-miR-643	35.2583	-0.387447	1.27416	-0.30408	0.761067	0.99854	Not DEG
hsa-miR-4484	3.08607	-1.22236	3.7078	-0.329673	0.741647	0.99854	Not DEG
hsa-miR-4676-3p	28.6233	-0.959351	1.41089	-0.679961	0.496529	0.99854	Not DEG
hsa-miR-1908-5p	313.081	0.859293	0.78614	1.09305	0.27437	0.99854	Not DEG
hsa-miR-2277-3p	0.46291	2.22014	6.91851	0.320898	0.748287	0.99854	Not DEG
hsa-miR-3162-5p	6.48074	9.17283e-06	2.59886	3.52956e-06	0.999997	0.999997	Not DEG
hsa-miR-548ae-3p	9.02675	-0.222383	2.23886	-0.0993289	0.920877	0.99854	Not DEG
hsa-miR-378i	13793.2	0.408979	0.649884	0.629311	0.529146	0.99854	Not DEG
hsa-miR-6514-5p	2.31455	4.54209	4.95283	0.91707	0.359106	0.99854	Not DEG
hsa-miR-3615	473.248	0.0668099	0.700276	0.0954051	0.923993	0.99854	Not DEG
hsa-miR-4508	38.5758	2.03634	1.39504	1.4597	0.144373	0.99854	Not DEG
hsa-miR-4698	0.46291	2.22014	6.91851	0.320898	0.748287	0.99854	Not DEG
hsa-miR-4521	3145.94	-2.11721	0.88849	-2.38293	0.0171753	0.99854	Down
hsa-miR-33a-5p	43.5135	0.308126	1.17968	0.261194	0.793943	0.99854	Not DEG
hsa-miR-1287-5p	57.5551	0.508003	1.08303	0.469059	0.639028	0.99854	Not DEG
hsa-miR-154-5p	0.92582	3.22009	6.8429	0.470575	0.637944	0.99854	Not DEG
hsa-miR-6857-3p	6.32644	0.947534	2.6639	0.355694	0.72207	0.99854	Not DEG
hsa-miR-216b-5p	0.540062	-2.66496	6.91852	-0.385192	0.700095	0.99854	Not DEG
hsa-miR-6817-3p	0.46291	2.22014	6.91851	0.320898	0.748287	0.99854	Not DEG
hsa-miR-1226-3p	33.7153	0.77761	1.31795	0.590017	0.55518	0.99854	Not DEG
hsa-miR-127-3p	623.54	0.937787	0.751278	1.24826	0.211937	0.99854	Not DEG
hsa-miR-5004-3p	1.85164	4.22014	5.3804	0.784354	0.432832	0.99854	Not DEG
hsa-miR-23b-3p	884.235	0.217681	0.673351	0.32328	0.746483	0.99854	Not DEG
hsa-miR-3613-5p	280.061	-0.186256	0.745938	-0.249694	0.802824	0.99854	Not DEG
hsa-miR-5096	28.9319	-0.023079	1.36671	-0.0168866	0.986527	0.999997	Not DEG
hsa-miR-3614-5p	0.540062	-2.66496	6.91852	-0.385192	0.700095	0.99854	Not DEG
hsa-miR-6779-3p	0.46291	2.22014	6.91851	0.320898	0.748287	0.99854	Not DEG
hsa-miR-98-3p	0.540062	-2.66496	6.91852	-0.385192	0.700095	0.99854	Not DEG
hsa-miR-6501-5p	1.62019	-4.24989	5.68575	-0.747462	0.454784	0.99854	Not DEG
hsa-miR-4665-5p	2.54601	-0.807328	4.01968	-0.200844	0.840821	0.99854	Not DEG
hsa-miR-148b-5p	237.473	0.94967	0.823844	1.15273	0.249021	0.99854	Not DEG
hsa-miR-3129-5p	1.46588	0.777588	5.21527	0.149098	0.881476	0.99854	Not DEG
hsa-miR-1343-5p	2.00594	-0.222377	4.46955	-0.0497538	0.960319	0.99854	Not DEG
hsa-miR-3960	118.968	0.0561457	0.871708	0.0644088	0.948645	0.99854	Not DEG
hsa-miR-3132	0.540062	-2.66496	6.91852	-0.385192	0.700095	0.99854	Not DEG
hsa-miR-126-5p	7251.64	0.218623	0.640986	0.341073	0.733048	0.99854	Not DEG
hsa-miR-6770-3p	1.00297	-0.222382	6.19629	-0.0358895	0.97137	0.99854	Not DEG
hsa-miR-4420	0.46291	2.22014	6.91851	0.320898	0.748287	0.99854	Not DEG
hsa-miR-3138	8.79529	0.777611	2.28854	0.339785	0.734019	0.99854	Not DEG
hsa-miR-6881-3p	3.16322	-2.54427	3.8666	-0.658011	0.510531	0.99854	Not DEG
hsa-miR-6775-3p	2.31455	4.54209	4.95283	0.91707	0.359106	0.99854	Not DEG
hsa-miR-6721-5p	1.00297	-0.222382	6.19629	-0.0358895	0.97137	0.99854	Not DEG
hsa-miR-6782-3p	0.46291	2.22014	6.91851	0.320898	0.748287	0.99854	Not DEG
hsa-miR-139-3p	25.7687	-0.506179	1.44064	-0.351358	0.72532	0.99854	Not DEG
hsa-miR-491-3p	0.540062	-2.66496	6.91852	-0.385192	0.700095	0.99854	Not DEG
hsa-miR-4659a-5p	2.62316	-2.22234	4.14054	-0.536726	0.591457	0.99854	Not DEG
hsa-miR-376c-3p	2.85461	2.0995	3.99325	0.525762	0.599053	0.99854	Not DEG
hsa-miR-30b-5p	2402.58	0.0822101	0.646323	0.127197	0.898785	0.99854	Not DEG
hsa-miR-9-3p	176.06	-1.97797	0.999584	-1.97879	0.0478395	0.99854	Down
hsa-miR-3684	23.5313	0.644344	1.50235	0.428892	0.668002	0.99854	Not DEG
hsa-miR-3191-3p	2.31455	4.54209	4.95283	0.91707	0.359106	0.99854	Not DEG
hsa-miR-6797-3p	1.92879	1.36254	4.64871	0.293101	0.769445	0.99854	Not DEG
hsa-miR-1914-5p	6.01783	-0.222381	2.68901	-0.0827001	0.93409	0.99854	Not DEG
hsa-miR-330-5p	448.406	1.06907	0.785568	1.36089	0.173548	0.99854	Not DEG
hsa-miR-139-5p	294.102	0.649602	0.770426	0.843172	0.399132	0.99854	Not DEG
hsa-miR-941	11460.6	0.696447	0.677239	1.02836	0.30378	0.99854	Not DEG
hsa-miR-6761-5p	1.00297	-0.222382	6.19629	-0.0358895	0.97137	0.99854	Not DEG
hsa-miR-301a-5p	157.852	0.160939	0.820999	0.196028	0.844588	0.99854	Not DEG
hsa-miR-548ap-3p	84.5582	-0.82185	0.989994	-0.830157	0.40645	0.99854	Not DEG
hsa-miR-492	0.46291	2.22014	6.91851	0.320898	0.748287	0.99854	Not DEG
hsa-miR-6855-3p	3.31752	2.36254	3.78205	0.62467	0.532187	0.99854	Not DEG
hsa-miR-340-3p	420.862	1.31878	0.823554	1.60133	0.109303	0.99854	Not DEG
hsa-miR-3160-3p	0.540062	-2.66496	6.91852	-0.385192	0.700095	0.99854	Not DEG
hsa-miR-4742-5p	0.92582	3.22009	6.8429	0.470575	0.637944	0.99854	Not DEG
hsa-miR-451a	3185.44	-0.66185	0.680746	-0.972242	0.33093	0.99854	Not DEG
hsa-miR-126-3p	206433	1.08247	0.723861	1.49541	0.134808	0.99854	Not DEG
hsa-miR-548ag	2.3917	1.77758	4.26877	0.416414	0.677107	0.99854	Not DEG
hsa-miR-3194-3p	12.3443	2.23703	2.12831	1.05108	0.293221	0.99854	Not DEG
hsa-miR-4709-5p	0.92582	3.22009	6.8429	0.470575	0.637944	0.99854	Not DEG
hsa-miR-2277-5p	22.0654	1.6256	1.62775	0.998682	0.317949	0.99854	Not DEG
hsa-miR-4498	2.77746	4.80513	4.64603	1.03424	0.301022	0.99854	Not DEG
hsa-miR-103a-3p	11241.5	0.454963	0.65399	0.695673	0.486633	0.99854	Not DEG
hsa-let-7i-3p	1.00297	-0.222382	6.19629	-0.0358895	0.97137	0.99854	Not DEG
hsa-miR-199b-5p	925.743	1.00903	0.745375	1.35372	0.175826	0.99854	Not DEG
hsa-miR-7114-5p	6.7122	1.65207	2.66207	0.620596	0.534865	0.99854	Not DEG
hsa-miR-6821-5p	0.46291	2.22014	6.91851	0.320898	0.748287	0.99854	Not DEG
hsa-miR-450a-1-3p	1.62019	-4.24989	5.68575	-0.747462	0.454784	0.99854	Not DEG
hsa-miR-329-3p	34.2553	2.09954	1.45593	1.44206	0.149286	0.99854	Not DEG
hsa-miR-224-5p	42748.4	1.54506	0.792603	1.94935	0.0512537	0.99854	Not DEG
hsa-miR-6840-3p	2.54601	-0.807328	4.01968	-0.200844	0.840821	0.99854	Not DEG
hsa-miR-6511b-5p	3.39467	1.09953	3.55135	0.309609	0.756858	0.99854	Not DEG
hsa-miR-144-3p	1165.07	0.272708	0.667104	0.408794	0.682691	0.99854	Not DEG
hsa-miR-4713-5p	12.9615	-1.58495	1.99337	-0.795108	0.426551	0.99854	Not DEG
hsa-miR-499a-5p	137.561	-0.979412	0.902442	-1.08529	0.277793	0.99854	Not DEG
hsa-miR-4532	5.55492	-0.485413	2.79477	-0.173686	0.862112	0.99854	Not DEG
hsa-miR-374a-3p	1251.94	-0.769346	0.707351	-1.08764	0.276752	0.99854	Not DEG
hsa-miR-141-3p	3.85758	1.36256	3.37548	0.403665	0.686459	0.99854	Not DEG
hsa-miR-6856-5p	0.46291	2.22014	6.91851	0.320898	0.748287	0.99854	Not DEG
hsa-miR-339-5p	1028.28	-0.415035	0.679242	-0.611027	0.541182	0.99854	Not DEG
hsa-miR-186-5p	4529.81	0.333646	0.649697	0.513541	0.607573	0.99854	Not DEG
hsa-miR-486-5p	60407.5	-0.0523432	0.632515	-0.082754	0.934047	0.99854	Not DEG
hsa-miR-7515	0.46291	2.22014	6.91851	0.320898	0.748287	0.99854	Not DEG
hsa-miR-548j-5p	455.581	0.25229	0.707834	0.356426	0.721522	0.99854	Not DEG
hsa-miR-548ay-5p	274.814	0.532497	0.767076	0.694191	0.487563	0.99854	Not DEG
hsa-miR-3936	0.46291	2.22014	6.91851	0.320898	0.748287	0.99854	Not DEG
hsa-miR-1273h-5p	507.658	0.172101	0.698059	0.246543	0.805262	0.99854	Not DEG
hsa-miR-218-5p	116.19	-2.67408	1.16666	-2.29209	0.0219006	0.99854	Down
hsa-miR-663b	15.8932	0.140183	1.74744	0.080222	0.936061	0.99854	Not DEG
hsa-miR-135a-5p	48.5284	0.648327	1.15311	0.562243	0.57395	0.99854	Not DEG
hsa-miR-3922-5p	0.92582	3.22009	6.8429	0.470575	0.637944	0.99854	Not DEG
hsa-miR-6785-5p	2.31455	4.54209	4.95283	0.91707	0.359106	0.99854	Not DEG
hsa-miR-6723-5p	0.540062	-2.66496	6.91852	-0.385192	0.700095	0.99854	Not DEG
hsa-miR-93-5p	7700.89	-0.0377815	0.636228	-0.0593836	0.952647	0.99854	Not DEG
hsa-miR-548k	279.135	-0.196488	0.746585	-0.263183	0.79241	0.99854	Not DEG
hsa-miR-6736-5p	0.46291	2.22014	6.91851	0.320898	0.748287	0.99854	Not DEG
hsa-miR-6511b-3p	17.822	1.41504	1.74296	0.81186	0.416872	0.99854	Not DEG
hsa-miR-6750-5p	0.540062	-2.66496	6.91852	-0.385192	0.700095	0.99854	Not DEG
hsa-miR-4803	4.16619	-1.80732	3.29579	-0.548373	0.583436	0.99854	Not DEG
hsa-miR-6509-3p	2.3917	1.77758	4.26877	0.416414	0.677107	0.99854	Not DEG
hsa-miR-4772-3p	27.7746	-3.80733	1.82504	-2.08616	0.036964	0.99854	Down
hsa-miR-892a	1.46588	0.777588	5.21527	0.149098	0.881476	0.99854	Not DEG
hsa-miR-6734-3p	0.46291	2.22014	6.91851	0.320898	0.748287	0.99854	Not DEG
hsa-miR-379-3p	10.1069	1.45568	2.20816	0.659228	0.509749	0.99854	Not DEG
hsa-miR-1304-3p	686.959	-0.163496	0.681755	-0.239817	0.810472	0.99854	Not DEG
hsa-miR-24-1-5p	12.9615	6.76736e-06	1.90708	3.54855e-06	0.999997	0.999997	Not DEG
hsa-miR-3689e	12.9615	6.76736e-06	1.90708	3.54855e-06	0.999997	0.999997	Not DEG
hsa-miR-5010-5p	1.85164	4.22014	5.3804	0.784354	0.432832	0.99854	Not DEG
hsa-miR-6835-3p	0.540062	-2.66496	6.91852	-0.385192	0.700095	0.99854	Not DEG
hsa-miR-4424	0.46291	2.22014	6.91851	0.320898	0.748287	0.99854	Not DEG
hsa-miR-652-5p	30.8607	0.675731	1.35484	0.498753	0.617953	0.99854	Not DEG
hsa-miR-3691-3p	3.62613	-1.54429	3.47586	-0.44429	0.656833	0.99854	Not DEG
hsa-miR-3942-3p	10.0297	-0.222384	2.13617	-0.104104	0.917087	0.99854	Not DEG
hsa-miR-1244	1.54303	-1.22235	5.11717	-0.238871	0.811205	0.99854	Not DEG
hsa-miR-556-3p	7.32941	0.777611	2.48249	0.313238	0.7541	0.99854	Not DEG
hsa-miR-548o-5p	11.9585	-1.72488	2.07621	-0.83078	0.406098	0.99854	Not DEG
hsa-miR-548aq-3p	128.766	-0.043221	0.855727	-0.0505079	0.959718	0.99854	Not DEG
hsa-miR-5191	0.46291	2.22014	6.91851	0.320898	0.748287	0.99854	Not DEG
hsa-miR-4738-3p	0.92582	3.22009	6.8429	0.470575	0.637944	0.99854	Not DEG
hsa-miR-6792-3p	0.540062	-2.66496	6.91852	-0.385192	0.700095	0.99854	Not DEG
hsa-miR-423-5p	6704.4	0.75102	0.685442	1.09567	0.273223	0.99854	Not DEG
hsa-miR-200a-3p	6.63504	-0.900448	2.59699	-0.346727	0.728796	0.99854	Not DEG
hsa-miR-548e-3p	109.555	-0.835366	0.931235	-0.897051	0.369692	0.99854	Not DEG
hsa-miR-29b-1-5p	10.184	-0.807343	2.14204	-0.376903	0.706245	0.99854	Not DEG
hsa-miR-1265	0.540062	-2.66496	6.91852	-0.385192	0.700095	0.99854	Not DEG
hsa-miR-1343-3p	22.2197	0.362574	1.52458	0.23782	0.812021	0.99854	Not DEG
hsa-miR-410-3p	5.32347	1.19264	2.90062	0.411169	0.680949	0.99854	Not DEG
hsa-miR-365b-3p	230.452	0.0589354	0.765381	0.0770014	0.938622	0.99854	Not DEG
hsa-miR-3164	7.09795	-0.637416	2.50605	-0.254351	0.799225	0.99854	Not DEG
hsa-miR-6734-5p	1.92879	1.36254	4.64871	0.293101	0.769445	0.99854	Not DEG
hsa-miR-155-5p	5.63207	3.23701	3.18481	1.01639	0.309444	0.99854	Not DEG
hsa-miR-548x-3p	49.0685	-0.551011	1.14168	-0.482633	0.629357	0.99854	Not DEG
hsa-miR-3144-5p	3.24037	-5.24993	4.43266	-1.18437	0.236265	0.99854	Not DEG
hsa-let-7d-3p	36.3384	-0.463396	1.26307	-0.366881	0.713708	0.99854	Not DEG
hsa-miR-7854-3p	13.8101	0.405644	1.86264	0.217779	0.827601	0.99854	Not DEG
hsa-miR-3652	1.00297	-0.222382	6.19629	-0.0358895	0.97137	0.99854	Not DEG
hsa-miR-1275	178.066	-1.1237	0.879556	-1.27758	0.201397	0.99854	Not DEG
hsa-miR-500a-3p	861.784	0.180542	0.672963	0.268279	0.788484	0.99854	Not DEG
hsa-miR-552-3p	1.08012	-3.6649	6.69889	-0.547091	0.584316	0.99854	Not DEG
hsa-miR-22-3p	5898.4	-1.31725	0.762388	-1.7278	0.0840248	0.99854	Not DEG
hsa-miR-570-5p	5.94068	-6.12442	3.71463	-1.64873	0.0992037	0.99854	Not DEG
hsa-miR-411-5p	114.493	0.899073	0.929561	0.967201	0.333443	0.99854	Not DEG
hsa-miR-1247-3p	1.85164	4.22014	5.3804	0.784354	0.432832	0.99854	Not DEG
hsa-miR-5090	2.46885	0.362573	4.06368	0.089223	0.928905	0.99854	Not DEG
hsa-miR-365a-3p	230.452	0.0589354	0.765381	0.0770014	0.938622	0.99854	Not DEG
hsa-miR-3179	18.5936	-0.300388	1.63732	-0.183463	0.854434	0.99854	Not DEG
hsa-miR-744-3p	39.656	0.21371	1.21663	0.175658	0.860563	0.99854	Not DEG
hsa-miR-502-3p	848.283	0.363272	0.68234	0.532391	0.594455	0.99854	Not DEG
hsa-miR-3064-5p	6.63504	-0.900448	2.59699	-0.346727	0.728796	0.99854	Not DEG
hsa-miR-3918	4.93771	0.362576	2.94938	0.122933	0.90216	0.99854	Not DEG
hsa-miR-4755-5p	32.0951	0.979244	1.35744	0.721393	0.470668	0.99854	Not DEG
hsa-miR-500b-5p	20.4452	-0.0108829	1.57105	-0.00692712	0.994473	0.999997	Not DEG
hsa-miR-222-5p	7.86947	6.30767	3.45287	1.82679	0.0677315	0.99854	Not DEG
hsa-miR-542-3p	47.6026	-1.01757	1.18776	-0.856711	0.391604	0.99854	Not DEG
hsa-miR-589-5p	707.172	0.0648604	0.678471	0.0955979	0.92384	0.99854	Not DEG
hsa-miR-16-1-3p	42.6649	-0.707814	1.20645	-0.586693	0.55741	0.99854	Not DEG
hsa-miR-624-3p	6.55789	-0.444772	2.59038	-0.171702	0.863672	0.99854	Not DEG
hsa-miR-548o-3p	891.719	0.342618	0.679267	0.504393	0.613985	0.99854	Not DEG
hsa-miR-181c-3p	13.733	-2.6818	2.09413	-1.28063	0.200325	0.99854	Not DEG
hsa-miR-181a-2-3p	146.125	-0.943235	0.888321	-1.06182	0.288319	0.99854	Not DEG
hsa-miR-4732-3p	2.00594	-0.222377	4.46955	-0.0497538	0.960319	0.99854	Not DEG
hsa-miR-335-3p	3.39467	1.09953	3.55135	0.309609	0.756858	0.99854	Not DEG
hsa-miR-27a-5p	2478.42	0.0258713	0.645343	0.0400892	0.968022	0.99854	Not DEG
hsa-miR-942-3p	49.84	-0.368239	1.12731	-0.326654	0.743929	0.99854	Not DEG
hsa-miR-6884-5p	2.00594	-0.222377	4.46955	-0.0497538	0.960319	0.99854	Not DEG
hsa-miR-4635	0.46291	2.22014	6.91851	0.320898	0.748287	0.99854	Not DEG
hsa-miR-4797-5p	7.32941	0.777611	2.48249	0.313238	0.7541	0.99854	Not DEG
hsa-miR-18b-5p	57.7095	-0.578532	1.08503	-0.533194	0.593899	0.99854	Not DEG
hsa-miR-18a-5p	3564.95	-0.231728	0.646292	-0.35855	0.719932	0.99854	Not DEG
hsa-miR-4778-5p	0.540062	-2.66496	6.91852	-0.385192	0.700095	0.99854	Not DEG
hsa-miR-7-1-3p	118.505	-0.431485	0.884273	-0.487954	0.625582	0.99854	Not DEG
hsa-miR-378j	11.6499	-0.600894	2.01006	-0.298943	0.764983	0.99854	Not DEG
hsa-miR-6839-5p	2.31455	4.54209	4.95283	0.91707	0.359106	0.99854	Not DEG
hsa-miR-337-5p	1.46588	0.777588	5.21527	0.149098	0.881476	0.99854	Not DEG
hsa-miR-4800-3p	4.93771	0.362576	2.94938	0.122933	0.90216	0.99854	Not DEG
hsa-miR-374a-5p	3177.34	-0.987665	0.720082	-1.3716	0.170188	0.99854	Not DEG
hsa-miR-6513-3p	3.78043	2.58493	3.61447	0.715162	0.474509	0.99854	Not DEG
hsa-miR-4524a-5p	1.62019	-4.24989	5.68575	-0.747462	0.454784	0.99854	Not DEG
hsa-miR-28-3p	1.54303	-1.22235	5.11717	-0.238871	0.811205	0.99854	Not DEG
hsa-miR-3611	11.0327	-0.222384	2.04795	-0.108589	0.913529	0.99854	Not DEG
hsa-miR-10a-5p	32132.7	-0.150462	0.634922	-0.236977	0.812674	0.99854	Not DEG
hsa-miR-29b-2-5p	10.7241	-0.92282	2.1011	-0.439208	0.660511	0.99854	Not DEG
hsa-miR-561-3p	8.25523	-1.35988	2.39031	-0.568913	0.569415	0.99854	Not DEG
hsa-miR-6516-5p	10.4155	0.192652	2.1015	0.0916734	0.926958	0.99854	Not DEG
hsa-miR-3607-3p	5.09201	-0.807337	2.92192	-0.276304	0.782315	0.99854	Not DEG
hsa-miR-4726-5p	3.70328	-2.8073	3.66021	-0.766978	0.443095	0.99854	Not DEG
hsa-miR-559	0.46291	2.22014	6.91851	0.320898	0.748287	0.99854	Not DEG
hsa-miR-101-3p	19963.7	0.133071	0.635087	0.209532	0.834033	0.99854	Not DEG
hsa-miR-301b-5p	54.7777	-1.02445	1.13781	-0.900364	0.367926	0.99854	Not DEG
hsa-miR-127-5p	7.86947	0.514578	2.39148	0.215171	0.829634	0.99854	Not DEG
hsa-miR-3134	8.40953	0.292187	2.31408	0.126265	0.899522	0.99854	Not DEG
hsa-miR-193b-3p	520.62	-0.33675	0.703626	-0.478593	0.632228	0.99854	Not DEG
hsa-miR-589-3p	6.7122	-1.3923	2.62136	-0.531135	0.595325	0.99854	Not DEG
hsa-miR-5194	0.46291	2.22014	6.91851	0.320898	0.748287	0.99854	Not DEG
hsa-miR-3192-5p	2.0831	-1.8073	4.52498	-0.399405	0.689594	0.99854	Not DEG
hsa-miR-597-3p	68.7421	-0.243451	1.01384	-0.240128	0.810231	0.99854	Not DEG
hsa-miR-548x-5p	2.93176	0.777605	3.773	0.206097	0.836715	0.99854	Not DEG
hsa-miR-6793-5p	1.08012	-3.6649	6.69889	-0.547091	0.584316	0.99854	Not DEG
hsa-miR-24-3p	7562.18	0.38481	0.65011	0.591916	0.553907	0.99854	Not DEG
hsa-miR-3934-5p	26.9259	-0.717151	1.427	-0.50256	0.615274	0.99854	Not DEG
hsa-miR-134-5p	45.4423	-0.0636909	1.1569	-0.055053	0.956096	0.99854	Not DEG
hsa-miR-4512	1.46588	0.777588	5.21527	0.149098	0.881476	0.99854	Not DEG
hsa-miR-6733-5p	3.93474	0.514577	3.28005	0.156881	0.875339	0.99854	Not DEG
hsa-miR-182-3p	80.392	-0.776977	0.999284	-0.777534	0.436844	0.99854	Not DEG
hsa-miR-625-3p	542.531	0.406426	0.705657	0.575955	0.564646	0.99854	Not DEG
hsa-miR-616-5p	23.377	-0.729345	1.5085	-0.48349	0.628748	0.99854	Not DEG
hsa-miR-138-5p	1.08012	-3.6649	6.69889	-0.547091	0.584316	0.99854	Not DEG
hsa-miR-4448	72.4454	-2.77082	1.28493	-2.1564	0.0310526	0.99854	Down
hsa-miR-3065-3p	5.32347	1.19264	2.90062	0.411169	0.680949	0.99854	Not DEG
hsa-miR-3117-3p	1.08012	-3.6649	6.69889	-0.547091	0.584316	0.99854	Not DEG
hsa-miR-6505-5p	4.70625	2.9475	3.36401	0.876186	0.380929	0.99854	Not DEG
hsa-miR-365a-5p	114.879	0.0911096	0.879379	0.103607	0.917481	0.99854	Not DEG
hsa-miR-6816-3p	0.540062	-2.66496	6.91852	-0.385192	0.700095	0.99854	Not DEG
hsa-miR-539-3p	10.0297	-0.222384	2.13617	-0.104104	0.917087	0.99854	Not DEG
hsa-miR-380-3p	2.00594	-0.222377	4.46955	-0.0497538	0.960319	0.99854	Not DEG
hsa-miR-548n	30.6292	-1.64865	1.44483	-1.14106	0.253843	0.99854	Not DEG
hsa-miR-6805-5p	0.46291	2.22014	6.91851	0.320898	0.748287	0.99854	Not DEG
hsa-miR-3942-5p	12.73	-3.02972	2.21628	-1.36703	0.171616	0.99854	Not DEG
hsa-let-7e-3p	69.8994	-0.05733	1.0057	-0.0570049	0.954541	0.99854	Not DEG
hsa-miR-659-5p	18.825	1.31366	1.69548	0.774803	0.438456	0.99854	Not DEG
hsa-miR-3191-5p	1.00297	-0.222382	6.19629	-0.0358895	0.97137	0.99854	Not DEG
hsa-miR-6886-3p	1.62019	-4.24989	5.68575	-0.747462	0.454784	0.99854	Not DEG
hsa-miR-3180-3p	9731.76	0.108893	0.636301	0.171134	0.864118	0.99854	Not DEG
hsa-miR-2467-5p	4.24334	2.77757	3.47782	0.798654	0.424491	0.99854	Not DEG
hsa-miR-1288-3p	10.5698	1.54314	2.17573	0.709253	0.478167	0.99854	Not DEG
hsa-miR-3679-5p	12.73	-0.807344	1.94446	-0.415203	0.677993	0.99854	Not DEG
hsa-miR-548c-5p	11.9585	-1.72488	2.07621	-0.83078	0.406098	0.99854	Not DEG
hsa-miR-128-1-5p	130.772	-0.189223	0.85498	-0.221319	0.824844	0.99854	Not DEG
hsa-miR-7704	1191.3	0.288546	0.667296	0.432411	0.665443	0.99854	Not DEG
hsa-miR-664b-3p	4.16619	-1.80732	3.29579	-0.548373	0.583436	0.99854	Not DEG
hsa-miR-15b-3p	911.933	-0.566674	0.695456	-0.814824	0.415173	0.99854	Not DEG
hsa-miR-4645-3p	2.31455	4.54209	4.95283	0.91707	0.359106	0.99854	Not DEG
hsa-miR-4458	8.87244	-1.92281	2.37764	-0.808706	0.418684	0.99854	Not DEG
hsa-miR-181b-5p	104.695	-1.12792	0.971552	-1.16095	0.245662	0.99854	Not DEG
hsa-miR-196b-5p	1.46588	0.777588	5.21527	0.149098	0.881476	0.99854	Not DEG
hsa-miR-219b-5p	19.2108	1.56188	1.70816	0.914364	0.360525	0.99854	Not DEG
hsa-miR-1266-5p	0.540062	-2.66496	6.91852	-0.385192	0.700095	0.99854	Not DEG
hsa-miR-409-5p	6.32644	0.947534	2.6639	0.355694	0.72207	0.99854	Not DEG
hsa-miR-3909	399.414	0.657097	0.745816	0.881044	0.378294	0.99854	Not DEG
hsa-miR-4504	18.2849	0.330153	1.65092	0.199981	0.841495	0.99854	Not DEG
hsa-miR-6850-5p	1.00297	-0.222382	6.19629	-0.0358895	0.97137	0.99854	Not DEG
hsa-miR-3683	1.08012	-3.6649	6.69889	-0.547091	0.584316	0.99854	Not DEG
hsa-miR-6804-3p	0.540062	-2.66496	6.91852	-0.385192	0.700095	0.99854	Not DEG
hsa-miR-624-5p	110.404	-0.595048	0.909439	-0.654302	0.512917	0.99854	Not DEG
hsa-miR-548ap-5p	455.581	0.25229	0.707834	0.356426	0.721522	0.99854	Not DEG
hsa-miR-1304-5p	231.609	0.522749	0.785063	0.665869	0.505495	0.99854	Not DEG
hsa-miR-193b-5p	69.7451	0.294669	1.01153	0.291311	0.770813	0.99854	Not DEG
hsa-miR-7155-3p	0.540062	-2.66496	6.91852	-0.385192	0.700095	0.99854	Not DEG
hsa-miR-550a-5p	274.891	0.663352	0.778273	0.852339	0.394026	0.99854	Not DEG
hsa-miR-1268b	438.762	-0.931653	0.769282	-1.21107	0.225869	0.99854	Not DEG
hsa-miR-3605-5p	3.47183	0.192653	3.46461	0.0556059	0.955656	0.99854	Not DEG
hsa-miR-215-3p	4.01189	-0.222379	3.23893	-0.0686582	0.945262	0.99854	Not DEG
hsa-miR-30b-3p	164.873	0.489365	0.829074	0.590254	0.55502	0.99854	Not DEG
hsa-miR-4687-3p	7.79232	0.915113	2.42421	0.37749	0.70581	0.99854	Not DEG
hsa-miR-29b-3p	441.539	-2.58819	1.00952	-2.56377	0.0103541	0.99854	Down
hsa-miR-4713-3p	0.92582	3.22009	6.8429	0.470575	0.637944	0.99854	Not DEG
hsa-miR-4433b-5p	0.46291	2.22014	6.91851	0.320898	0.748287	0.99854	Not DEG
hsa-miR-4659b-3p	7.56086	-0.415026	2.42819	-0.17092	0.864287	0.99854	Not DEG
hsa-miR-6513-5p	1.38873	3.80508	6.02145	0.631921	0.527438	0.99854	Not DEG
hsa-miR-431-5p	18.1306	1.92445	1.79124	1.07437	0.282658	0.99854	Not DEG
hsa-miR-7974	590.905	-0.200364	0.690323	-0.290246	0.771628	0.99854	Not DEG
hsa-miR-6516-3p	6.01783	-0.222381	2.68901	-0.0827001	0.93409	0.99854	Not DEG
hsa-miR-548ar-5p	2.46885	0.362573	4.06368	0.089223	0.928905	0.99854	Not DEG
hsa-miR-200b-3p	23.7627	-0.530508	1.48856	-0.356389	0.721549	0.99854	Not DEG
hsa-miR-1249-5p	1.92879	1.36254	4.64871	0.293101	0.769445	0.99854	Not DEG
hsa-miR-937-3p	55.6264	1.21573	1.15428	1.05323	0.292234	0.99854	Not DEG
hsa-miR-6510-3p	0.46291	2.22014	6.91851	0.320898	0.748287	0.99854	Not DEG
hsa-miR-3660	3.39467	1.09953	3.55135	0.309609	0.756858	0.99854	Not DEG
hsa-miR-3180	9731.76	0.108893	0.636301	0.171134	0.864118	0.99854	Not DEG
hsa-miR-421	276.434	0.796769	0.790892	1.00743	0.313728	0.99854	Not DEG
hsa-miR-151a-5p	6043.75	-3.86032	2.79569	-1.38081	0.167337	0.99854	Not DEG
hsa-miR-378g	234.464	0.705908	0.79932	0.883136	0.377163	0.99854	Not DEG
hsa-miR-29a-5p	2.0831	-1.8073	4.52498	-0.399405	0.689594	0.99854	Not DEG
hsa-miR-6894-3p	0.46291	2.22014	6.91851	0.320898	0.748287	0.99854	Not DEG
hsa-miR-590-5p	12.2671	-3.61468	2.36647	-1.52746	0.126647	0.99854	Not DEG
hsa-miR-4483	116.653	-10.4193	6.76718	-1.53969	0.123637	0.99854	Not DEG
hsa-miR-3657	5.09201	-0.807337	2.92192	-0.276304	0.782315	0.99854	Not DEG
hsa-miR-148a-3p	164908	0.496664	0.654789	0.75851	0.448146	0.99854	Not DEG
hsa-miR-570-3p	24.4571	-0.832439	1.48842	-0.559277	0.575973	0.99854	Not DEG
hsa-miR-3135a	4.7834	-3.22234	3.3677	-0.956838	0.338649	0.99854	Not DEG
hsa-miR-622	0.540062	-2.66496	6.91852	-0.385192	0.700095	0.99854	Not DEG
hsa-miR-324-3p	70.2852	-0.816068	1.04001	-0.78467	0.432647	0.99854	Not DEG
hsa-miR-581	67.9706	0.459081	1.02658	0.447196	0.654733	0.99854	Not DEG
hsa-miR-1273h-3p	3839.45	0.691241	0.682226	1.01321	0.310958	0.99854	Not DEG
hsa-miR-6780a-5p	0.46291	2.22014	6.91851	0.320898	0.748287	0.99854	Not DEG
hsa-miR-484	5497.44	-0.354019	0.64969	-0.544905	0.585819	0.99854	Not DEG
hsa-miR-382-3p	11.2641	0.684502	2.04748	0.334314	0.738143	0.99854	Not DEG
hsa-miR-6724-5p	23.1455	0.465667	1.50344	0.309736	0.756762	0.99854	Not DEG
hsa-miR-96-3p	9.2582	-1.22238	2.26212	-0.540367	0.588944	0.99854	Not DEG
hsa-miR-4676-5p	2.54601	-0.807328	4.01968	-0.200844	0.840821	0.99854	Not DEG
hsa-miR-320d	141.033	-0.120028	0.839508	-0.142974	0.88631	0.99854	Not DEG
hsa-miR-3620-5p	3.08607	-1.22236	3.7078	-0.329673	0.741647	0.99854	Not DEG
hsa-miR-4688	1.00297	-0.222382	6.19629	-0.0358895	0.97137	0.99854	Not DEG
hsa-miR-222-3p	1323.23	5.39177	3.44667	1.56434	0.117737	0.99854	Not DEG
hsa-miR-6784-3p	0.540062	-2.66496	6.91852	-0.385192	0.700095	0.99854	Not DEG
hsa-miR-767-3p	26.1544	-0.333418	1.42627	-0.233769	0.815164	0.99854	Not DEG
hsa-miR-6875-3p	0.46291	2.22014	6.91851	0.320898	0.748287	0.99854	Not DEG
hsa-miR-6789-3p	3.93474	0.514577	3.28005	0.156881	0.875339	0.99854	Not DEG
hsa-miR-193a-3p	1.62019	-4.24989	5.68575	-0.747462	0.454784	0.99854	Not DEG
hsa-miR-6847-5p	1.00297	-0.222382	6.19629	-0.0358895	0.97137	0.99854	Not DEG
hsa-miR-4655-3p	0.46291	2.22014	6.91851	0.320898	0.748287	0.99854	Not DEG
hsa-miR-6833-3p	0.92582	3.22009	6.8429	0.470575	0.637944	0.99854	Not DEG
hsa-miR-1277-3p	8.02377	-0.222383	2.36034	-0.0942163	0.924937	0.99854	Not DEG
hsa-miR-1538	1.08012	-3.6649	6.69889	-0.547091	0.584316	0.99854	Not DEG
hsa-miR-30c-2-3p	0.46291	2.22014	6.91851	0.320898	0.748287	0.99854	Not DEG
hsa-miR-30e-3p	4467.24	-0.298356	0.64772	-0.460624	0.645068	0.99854	Not DEG
hsa-miR-149-5p	21.2167	-3.02973	1.84352	-1.64345	0.10029	0.99854	Not DEG
hsa-miR-3198	0.540062	-2.66496	6.91852	-0.385192	0.700095	0.99854	Not DEG
hsa-miR-221-3p	2295.11	5.34565	3.42617	1.56024	0.118702	0.99854	Not DEG
hsa-miR-3139	1.92879	1.36254	4.64871	0.293101	0.769445	0.99854	Not DEG
hsa-miR-4999-5p	5.24631	-2.22236	3.03161	-0.733063	0.46352	0.99854	Not DEG
hsa-miR-652-3p	850.211	0.0995378	0.671414	0.148251	0.882145	0.99854	Not DEG
hsa-miR-3656	108.784	1.67646	1.03562	1.6188	0.10549	0.99854	Not DEG
hsa-miR-4734	1.08012	-3.6649	6.69889	-0.547091	0.584316	0.99854	Not DEG
hsa-miR-4662a-5p	4.86056	-5.8349	3.91998	-1.4885	0.136618	0.99854	Not DEG
hsa-miR-212-3p	6.78935	1.09954	2.59244	0.424131	0.67147	0.99854	Not DEG
hsa-miR-4772-5p	38.3444	-1.55799	1.33168	-1.16994	0.242024	0.99854	Not DEG
hsa-miR-3158-3p	571.925	-0.537431	0.712622	-0.754161	0.450753	0.99854	Not DEG
hsa-miR-3913-5p	21.2939	0.251543	1.54814	0.162481	0.870927	0.99854	Not DEG
hsa-miR-6741-5p	6.55789	-0.444772	2.59038	-0.171702	0.863672	0.99854	Not DEG
hsa-miR-940	9.2582	-1.22238	2.26212	-0.540367	0.588944	0.99854	Not DEG
hsa-miR-33b-3p	347.26	-0.690478	0.759468	-0.90916	0.363266	0.99854	Not DEG
hsa-miR-588	2.46885	0.362573	4.06368	0.089223	0.928905	0.99854	Not DEG
hsa-miR-449c-5p	4.39765	0.777608	3.13037	0.248408	0.803819	0.99854	Not DEG
hsa-miR-5087	1.08012	-3.6649	6.69889	-0.547091	0.584316	0.99854	Not DEG
hsa-miR-6800-3p	0.46291	2.22014	6.91851	0.320898	0.748287	0.99854	Not DEG
hsa-miR-1292-3p	2.31455	4.54209	4.95283	0.91707	0.359106	0.99854	Not DEG
hsa-miR-6735-3p	0.540062	-2.66496	6.91852	-0.385192	0.700095	0.99854	Not DEG
hsa-miR-548av-3p	888.016	0.353217	0.680056	0.519394	0.603486	0.99854	Not DEG
hsa-miR-5701	118.042	1.02554	0.936562	1.095	0.273516	0.99854	Not DEG
hsa-miR-3187-5p	5.32347	-3.39227	3.25973	-1.04066	0.298033	0.99854	Not DEG
hsa-miR-6820-5p	4.39765	0.777608	3.13037	0.248408	0.803819	0.99854	Not DEG
hsa-miR-3121-3p	4.01189	-0.222379	3.23893	-0.0686582	0.945262	0.99854	Not DEG
hsa-miR-452-5p	13084.1	1.85632	0.841871	2.205	0.0274543	0.99854	Up
hsa-miR-642a-5p	343.711	0.357392	0.734395	0.486648	0.626508	0.99854	Not DEG
hsa-miR-6753-3p	8.71814	1.15612	2.32481	0.497296	0.618981	0.99854	Not DEG
hsa-miR-3156-5p	0.46291	2.22014	6.91851	0.320898	0.748287	0.99854	Not DEG
hsa-miR-7851-3p	11.7271	0.777611	2.01718	0.385495	0.699871	0.99854	Not DEG
hsa-miR-6783-5p	1.00297	-0.222382	6.19629	-0.0358895	0.97137	0.99854	Not DEG
hsa-miR-580-3p	23.4541	-0.0379627	1.48536	-0.0255579	0.97961	0.999618	Not DEG
hsa-miR-4766-5p	3.00892	-0.222378	3.70044	-0.060095	0.95208	0.99854	Not DEG
hsa-miR-25-5p	1449.29	-0.144657	0.656672	-0.220288	0.825647	0.99854	Not DEG
hsa-miR-548b-3p	31.7093	-1.71424	1.43624	-1.19356	0.23265	0.99854	Not DEG
hsa-miR-4651	0.540062	-2.66496	6.91852	-0.385192	0.700095	0.99854	Not DEG
hsa-miR-148a-5p	1524.05	0.595197	0.684638	0.86936	0.38465	0.99854	Not DEG
hsa-miR-4781-3p	4.7834	1.7776	3.11256	0.571105	0.567929	0.99854	Not DEG
hsa-miR-99b-5p	15767.9	0.857542	0.695674	1.23268	0.217696	0.99854	Not DEG
hsa-miR-548au-5p	56.1664	0.111035	1.07779	0.103021	0.917946	0.99854	Not DEG
hsa-miR-494-3p	41.199	1.12338	1.2576	0.893275	0.37171	0.99854	Not DEG
hsa-miR-19b-2-5p	6.24929	-1.80733	2.75108	-0.656952	0.511212	0.99854	Not DEG
hsa-miR-221-5p	60.024	3.33832	1.43149	2.33206	0.0196976	0.99854	Up
hsa-miR-548at-3p	3.62613	-1.54429	3.47586	-0.44429	0.656833	0.99854	Not DEG
hsa-miR-551a	6.7122	-1.3923	2.62136	-0.531135	0.595325	0.99854	Not DEG
hsa-let-7f-2-3p	54.1605	0.123386	1.09087	0.113107	0.909946	0.99854	Not DEG
hsa-miR-4749-5p	2.93176	0.777605	3.773	0.206097	0.836715	0.99854	Not DEG
hsa-miR-215-5p	361.301	-0.456636	0.736372	-0.620115	0.535182	0.99854	Not DEG
hsa-miR-1292-5p	30.9378	-0.0359748	1.3318	-0.0270122	0.97845	0.999618	Not DEG
hsa-miR-6806-3p	2.85461	2.0995	3.99325	0.525762	0.599053	0.99854	Not DEG
hsa-miR-6758-3p	0.92582	3.22009	6.8429	0.470575	0.637944	0.99854	Not DEG
hsa-miR-5684	0.46291	2.22014	6.91851	0.320898	0.748287	0.99854	Not DEG
hsa-miR-150-5p	5.47777	0.0406513	2.80636	0.0144854	0.988443	0.999997	Not DEG
hsa-miR-361-3p	845.968	-0.840018	0.726992	-1.15547	0.247898	0.99854	Not DEG
hsa-miR-628-5p	71.8282	-0.548889	1.01421	-0.541201	0.588369	0.99854	Not DEG
hsa-miR-3133	8.64099	-0.736953	2.29927	-0.320515	0.748578	0.99854	Not DEG
hsa-miR-345-5p	396.714	-0.611664	0.741795	-0.824573	0.409614	0.99854	Not DEG
hsa-miR-877-5p	81.7808	0.935151	1.01052	0.925417	0.354749	0.99854	Not DEG
hsa-miR-27b-5p	146.82	0.0621776	0.831716	0.0747582	0.940407	0.99854	Not DEG
hsa-miR-301b-3p	229.449	1.18151	0.856286	1.3798	0.167647	0.99854	Not DEG
hsa-miR-5000-3p	1.38873	3.80508	6.02145	0.631921	0.527438	0.99854	Not DEG
hsa-miR-1227-3p	0.540062	-2.66496	6.91852	-0.385192	0.700095	0.99854	Not DEG
hsa-miR-659-3p	1.38873	3.80508	6.02145	0.631921	0.527438	0.99854	Not DEG
hsa-miR-1256	1.85164	4.22014	5.3804	0.784354	0.432832	0.99854	Not DEG
hsa-miR-105-5p	843.114	0.48724	0.691484	0.704629	0.481041	0.99854	Not DEG
hsa-miR-4755-3p	3.16322	-2.54427	3.8666	-0.658011	0.510531	0.99854	Not DEG
hsa-miR-199a-3p	1362.34	1.00221	0.734427	1.36461	0.172374	0.99854	Not DEG
hsa-miR-30d-3p	383.29	0.104591	0.715873	0.146103	0.88384	0.99854	Not DEG
hsa-miR-1307-5p	1056.44	-0.521661	0.686836	-0.759513	0.447545	0.99854	Not DEG
hsa-miR-32-3p	439.379	0.069427	0.705284	0.0984383	0.921584	0.99854	Not DEG
hsa-miR-488-3p	0.46291	2.22014	6.91851	0.320898	0.748287	0.99854	Not DEG
hsa-miR-4466	6.7122	1.65207	2.66207	0.620596	0.534865	0.99854	Not DEG
hsa-miR-2467-3p	0.92582	3.22009	6.8429	0.470575	0.637944	0.99854	Not DEG
hsa-miR-6764-5p	0.92582	3.22009	6.8429	0.470575	0.637944	0.99854	Not DEG
hsa-miR-34a-5p	0.540062	-2.66496	6.91852	-0.385192	0.700095	0.99854	Not DEG
hsa-miR-99b-3p	1525.6	0.0580856	0.653916	0.0888273	0.929219	0.99854	Not DEG
hsa-miR-5091	0.46291	2.22014	6.91851	0.320898	0.748287	0.99854	Not DEG
hsa-miR-26a-5p	54749	0.884551	0.69771	1.26779	0.204873	0.99854	Not DEG
hsa-miR-6819-5p	0.46291	2.22014	6.91851	0.320898	0.748287	0.99854	Not DEG
hsa-miR-6747-3p	10.3383	0.478052	2.11639	0.225881	0.821294	0.99854	Not DEG
hsa-miR-190a-5p	0.540062	-2.66496	6.91852	-0.385192	0.700095	0.99854	Not DEG
hsa-miR-7109-5p	0.540062	-2.66496	6.91852	-0.385192	0.700095	0.99854	Not DEG
hsa-miR-6728-3p	0.46291	2.22014	6.91851	0.320898	0.748287	0.99854	Not DEG
hsa-miR-3674	0.92582	3.22009	6.8429	0.470575	0.637944	0.99854	Not DEG
hsa-miR-3165	3.70328	-2.8073	3.66021	-0.766978	0.443095	0.99854	Not DEG
hsa-miR-548c-3p	1.85164	4.22014	5.3804	0.784354	0.432832	0.99854	Not DEG
hsa-miR-3130-3p	8.17808	-0.959343	2.36905	-0.404948	0.685516	0.99854	Not DEG
hsa-miR-4639-5p	3.47183	0.192653	3.46461	0.0556059	0.955656	0.99854	Not DEG
hsa-miR-3188	3.47183	0.192653	3.46461	0.0556059	0.955656	0.99854	Not DEG
hsa-let-7a-5p	18823.1	0.187992	0.636893	0.29517	0.767864	0.99854	Not DEG
hsa-miR-7-5p	18265.4	0.286302	0.641444	0.446339	0.655352	0.99854	Not DEG
hsa-miR-3136-5p	9.1039	-0.544309	2.23834	-0.243175	0.80787	0.99854	Not DEG
hsa-miR-629-3p	73.3712	-0.0455115	0.991209	-0.0459152	0.963378	0.99854	Not DEG
hsa-miR-6746-5p	0.46291	2.22014	6.91851	0.320898	0.748287	0.99854	Not DEG
hsa-miR-6772-3p	3.00892	-0.222378	3.70044	-0.060095	0.95208	0.99854	Not DEG
hsa-miR-874-3p	58.5581	0.832058	1.09983	0.75653	0.449331	0.99854	Not DEG
hsa-miR-331-3p	212.784	0.827535	0.823138	1.00534	0.314732	0.99854	Not DEG
hsa-miR-3150a-3p	6.09498	3.36254	3.11286	1.08021	0.280049	0.99854	Not DEG
hsa-miR-579-3p	9.95257	-2.12926	2.29239	-0.928841	0.352971	0.99854	Not DEG
hsa-miR-577	102.843	-1.00162	0.961428	-1.0418	0.297502	0.99854	Not DEG
hsa-miR-382-5p	20.0594	1.86507	1.71628	1.08669	0.277173	0.99854	Not DEG
hsa-miR-6877-3p	0.92582	3.22009	6.8429	0.470575	0.637944	0.99854	Not DEG
hsa-miR-3115	16.2019	0.584966	1.74712	0.334818	0.737762	0.99854	Not DEG
hsa-miR-4746-5p	126.297	-0.500242	0.875732	-0.571228	0.567845	0.99854	Not DEG
hsa-miR-5010-3p	158.701	1.49382	0.945473	1.57997	0.114115	0.99854	Not DEG
hsa-miR-376a-5p	0.540062	-2.66496	6.91852	-0.385192	0.700095	0.99854	Not DEG
hsa-miR-188-5p	84.3268	-0.256741	0.956106	-0.268527	0.788293	0.99854	Not DEG
hsa-miR-495-3p	29.7805	2.55897	1.58994	1.60947	0.107513	0.99854	Not DEG
hsa-miR-4516	10.4155	2.44056	2.31277	1.05526	0.291307	0.99854	Not DEG
hsa-miR-152-5p	1.92879	1.36254	4.64871	0.293101	0.769445	0.99854	Not DEG
hsa-miR-204-5p	6.09498	3.36254	3.11286	1.08021	0.280049	0.99854	Not DEG
hsa-miR-409-3p	56.7836	1.46211	1.17604	1.24325	0.213776	0.99854	Not DEG
hsa-miR-1249-3p	24.9971	0.65208	1.46735	0.444393	0.656759	0.99854	Not DEG
hsa-miR-4787-3p	0.46291	2.22014	6.91851	0.320898	0.748287	0.99854	Not DEG
hsa-miR-548az-3p	3.24037	-5.24993	4.43266	-1.18437	0.236265	0.99854	Not DEG
hsa-miR-183-5p	8544.7	0.170481	0.638444	0.267026	0.789449	0.99854	Not DEG
hsa-miR-135b-3p	115.805	-1.06245	0.943542	-1.12602	0.260157	0.99854	Not DEG
hsa-miR-548ai	5.94068	-6.12442	3.71463	-1.64873	0.0992037	0.99854	Not DEG
hsa-miR-501-3p	579.872	0.220018	0.692108	0.317896	0.750564	0.99854	Not DEG
hsa-miR-548ao-5p	0.46291	2.22014	6.91851	0.320898	0.748287	0.99854	Not DEG
hsa-miR-6087	172.048	1.12811	0.88571	1.27367	0.202779	0.99854	Not DEG
hsa-miR-3141	0.540062	-2.66496	6.91852	-0.385192	0.700095	0.99854	Not DEG
hsa-miR-6885-3p	1.62019	-4.24989	5.68575	-0.747462	0.454784	0.99854	Not DEG
hsa-miR-21-5p	303421	0.518767	0.656661	0.790008	0.429523	0.99854	Not DEG
hsa-miR-197-3p	1335.42	0.298284	0.664892	0.44862	0.653706	0.99854	Not DEG
hsa-miR-5582-3p	47.9112	0.755584	1.16548	0.6483	0.516791	0.99854	Not DEG
hsa-miR-4786-5p	11.8814	0.26304	1.98439	0.132555	0.894545	0.99854	Not DEG
hsa-miR-145-5p	165.336	-0.301341	0.817887	-0.368438	0.712546	0.99854	Not DEG
hsa-miR-602	0.46291	2.22014	6.91851	0.320898	0.748287	0.99854	Not DEG
hsa-miR-3935	0.46291	2.22014	6.91851	0.320898	0.748287	0.99854	Not DEG
hsa-miR-2355-5p	2.16025	-4.66494	5.09937	-0.914807	0.360293	0.99854	Not DEG
hsa-miR-4768-3p	0.46291	2.22014	6.91851	0.320898	0.748287	0.99854	Not DEG
hsa-miR-5582-5p	0.540062	-2.66496	6.91852	-0.385192	0.700095	0.99854	Not DEG
hsa-miR-433-3p	11.8042	2.65207	2.23385	1.18722	0.235141	0.99854	Not DEG
hsa-miR-1293	60.6412	-0.511895	1.06467	-0.480804	0.630656	0.99854	Not DEG
hsa-miR-4749-3p	1.08012	-3.6649	6.69889	-0.547091	0.584316	0.99854	Not DEG
hsa-miR-210-3p	1142.92	-0.852541	0.719452	-1.18499	0.236023	0.99854	Not DEG
hsa-miR-3177-3p	20.4452	-0.0108829	1.57105	-0.00692712	0.994473	0.999997	Not DEG
hsa-miR-4687-5p	1.54303	-1.22235	5.11717	-0.238871	0.811205	0.99854	Not DEG
hsa-miR-487a-3p	5.16916	3.0995	3.26761	0.948553	0.342848	0.99854	Not DEG
hsa-miR-30d-5p	45917.2	1.12603	0.730501	1.54144	0.123209	0.99854	Not DEG
hsa-miR-548av-5p	279.135	-0.196488	0.746585	-0.263183	0.79241	0.99854	Not DEG
hsa-miR-6786-3p	2.31455	4.54209	4.95283	0.91707	0.359106	0.99854	Not DEG
hsa-miR-17-5p	44444.9	-0.0214547	0.63249	-0.033921	0.97294	0.99854	Not DEG
hsa-miR-3681-5p	478.649	-0.559425	0.724617	-0.772029	0.440098	0.99854	Not DEG
hsa-miR-92b-3p	4879.61	-0.378573	0.652053	-0.580587	0.561519	0.99854	Not DEG
hsa-miR-3140-5p	3.39467	1.09953	3.55135	0.309609	0.756858	0.99854	Not DEG
hsa-miR-3680-5p	3.00892	-0.222378	3.70044	-0.060095	0.95208	0.99854	Not DEG
hsa-miR-3187-3p	16.2019	-1.99999	1.8707	-1.06911	0.285019	0.99854	Not DEG
hsa-miR-5089-3p	2.0831	-1.8073	4.52498	-0.399405	0.689594	0.99854	Not DEG
hsa-miR-377-5p	0.46291	2.22014	6.91851	0.320898	0.748287	0.99854	Not DEG
hsa-miR-4695-3p	3.39467	1.09953	3.55135	0.309609	0.756858	0.99854	Not DEG
hsa-miR-202-3p	3.31752	2.36254	3.78205	0.62467	0.532187	0.99854	Not DEG
hsa-miR-3681-3p	1.46588	0.777588	5.21527	0.149098	0.881476	0.99854	Not DEG
hsa-miR-615-5p	21.7568	-0.559421	1.54358	-0.362417	0.717041	0.99854	Not DEG
hsa-miR-3677-3p	23.4541	1.74108	1.60537	1.08454	0.278127	0.99854	Not DEG
hsa-miR-370-5p	0.540062	-2.66496	6.91852	-0.385192	0.700095	0.99854	Not DEG
hsa-miR-4732-5p	0.540062	-2.66496	6.91852	-0.385192	0.700095	0.99854	Not DEG
hsa-miR-3195	1.46588	0.777588	5.21527	0.149098	0.881476	0.99854	Not DEG
hsa-miR-193a-5p	10.7241	-0.92282	2.1011	-0.439208	0.660511	0.99854	Not DEG
hsa-miR-2278	3.47183	0.192653	3.46461	0.0556059	0.955656	0.99854	Not DEG
hsa-miR-1179	1.46588	0.777588	5.21527	0.149098	0.881476	0.99854	Not DEG
hsa-miR-380-5p	2.3917	1.77758	4.26877	0.416414	0.677107	0.99854	Not DEG
hsa-miR-19b-1-5p	118.119	-0.976033	0.930085	-1.0494	0.293993	0.99854	Not DEG
hsa-miR-500a-5p	39.5788	0.287806	1.2194	0.236022	0.813416	0.99854	Not DEG
hsa-miR-744-5p	2472.63	1.16364	0.747019	1.55771	0.119301	0.99854	Not DEG
hsa-miR-26a-2-3p	82.4751	1.64497	1.09272	1.50539	0.132223	0.99854	Not DEG
hsa-miR-3605-3p	5.09201	-0.807337	2.92192	-0.276304	0.782315	0.99854	Not DEG
hsa-miR-4677-3p	196.428	-0.681016	0.818362	-0.832169	0.405313	0.99854	Not DEG
hsa-miR-3653-5p	2.46885	0.362573	4.06368	0.089223	0.928905	0.99854	Not DEG
hsa-miR-758-3p	37.65	1.31366	1.31589	0.998305	0.318131	0.99854	Not DEG
hsa-miR-3122	1.54303	-1.22235	5.11717	-0.238871	0.811205	0.99854	Not DEG
hsa-miR-4465	4.4748	0.0995448	3.08001	0.0323197	0.974217	0.99854	Not DEG
hsa-miR-548ar-3p	21.0624	0.678075	1.57237	0.431243	0.666291	0.99854	Not DEG
hsa-miR-4690-3p	0.92582	3.22009	6.8429	0.470575	0.637944	0.99854	Not DEG
hsa-miR-202-5p	212.553	1.99346	0.980252	2.03362	0.0419895	0.99854	Up
hsa-miR-378d	3621.19	0.592192	0.672383	0.880736	0.378461	0.99854	Not DEG
hsa-miR-6765-5p	0.46291	2.22014	6.91851	0.320898	0.748287	0.99854	Not DEG
hsa-miR-6511a-5p	1.85164	4.22014	5.3804	0.784354	0.432832	0.99854	Not DEG
hsa-miR-1267	7.09795	-0.637416	2.50605	-0.254351	0.799225	0.99854	Not DEG
hsa-miR-4668-5p	0.92582	3.22009	6.8429	0.470575	0.637944	0.99854	Not DEG
hsa-miR-135a-3p	18.5164	-0.144384	1.63768	-0.0881634	0.929747	0.99854	Not DEG
hsa-miR-548b-5p	187.864	0.214877	0.795674	0.270057	0.787117	0.99854	Not DEG
hsa-miR-205-5p	1.08012	-3.6649	6.69889	-0.547091	0.584316	0.99854	Not DEG
hsa-miR-6515-5p	16.1247	0.777611	1.76114	0.441539	0.658823	0.99854	Not DEG
hsa-miR-653-5p	16.2019	-0.584954	1.74439	-0.335334	0.737373	0.99854	Not DEG
hsa-miR-6503-5p	0.46291	2.22014	6.91851	0.320898	0.748287	0.99854	Not DEG
hsa-miR-627-5p	5.70922	-1.6374	2.8428	-0.575984	0.564626	0.99854	Not DEG
hsa-miR-3618	0.540062	-2.66496	6.91852	-0.385192	0.700095	0.99854	Not DEG
hsa-miR-210-5p	29.4719	0.566107	1.37223	0.412544	0.679941	0.99854	Not DEG
hsa-miR-3173-5p	32.558	-0.769874	1.33201	-0.577981	0.563277	0.99854	Not DEG
hsa-miR-223-3p	2568.07	0.318732	0.654349	0.487098	0.626189	0.99854	Not DEG
hsa-miR-142-5p	8635.2	-0.00590091	0.635615	-0.00928378	0.992593	0.999997	Not DEG
hsa-miR-6803-3p	0.46291	2.22014	6.91851	0.320898	0.748287	0.99854	Not DEG
hsa-miR-6511a-3p	4.24334	2.77757	3.47782	0.798654	0.424491	0.99854	Not DEG
hsa-miR-3171	26.9259	-0.717151	1.427	-0.50256	0.615274	0.99854	Not DEG
hsa-miR-3908	4.16619	-1.80732	3.29579	-0.548373	0.583436	0.99854	Not DEG
hsa-miR-4761-5p	1.46588	0.777588	5.21527	0.149098	0.881476	0.99854	Not DEG
hsa-miR-7106-3p	1.08012	-3.6649	6.69889	-0.547091	0.584316	0.99854	Not DEG
hsa-miR-10a-3p	936.467	0.169927	0.669666	0.253749	0.799689	0.99854	Not DEG
hsa-miR-1-3p	69.4365	-1.55942	1.12456	-1.38669	0.165537	0.99854	Not DEG
hsa-miR-200a-5p	0.540062	-2.66496	6.91852	-0.385192	0.700095	0.99854	Not DEG
hsa-miR-943	4.39765	0.777608	3.13037	0.248408	0.803819	0.99854	Not DEG
hsa-let-7b-3p	4.01189	-0.222379	3.23893	-0.0686582	0.945262	0.99854	Not DEG
hsa-miR-3149	0.540062	-2.66496	6.91852	-0.385192	0.700095	0.99854	Not DEG
hsa-miR-6878-5p	0.46291	2.22014	6.91851	0.320898	0.748287	0.99854	Not DEG
hsa-miR-146b-3p	3205.96	0.0643118	0.642591	0.100082	0.920279	0.99854	Not DEG
hsa-miR-4731-5p	1.54303	-1.22235	5.11717	-0.238871	0.811205	0.99854	Not DEG
hsa-miR-769-5p	1860.82	-0.38107	0.663029	-0.574741	0.565466	0.99854	Not DEG
hsa-miR-19a-3p	3590.87	-0.104627	0.64212	-0.162941	0.870565	0.99854	Not DEG
hsa-miR-381-5p	0.46291	2.22014	6.91851	0.320898	0.748287	0.99854	Not DEG
hsa-miR-6741-3p	7.94662	0.140185	2.3708	0.0591299	0.952849	0.99854	Not DEG
hsa-miR-3677-5p	5.47777	0.0406513	2.80636	0.0144854	0.988443	0.999997	Not DEG
hsa-miR-3074-3p	3.00892	-0.222378	3.70044	-0.060095	0.95208	0.99854	Not DEG
hsa-miR-342-3p	212.553	-0.297441	0.781875	-0.380419	0.703634	0.99854	Not DEG
hsa-miR-6716-3p	5.40062	0.584966	2.83948	0.206012	0.836782	0.99854	Not DEG
hsa-miR-5587-5p	2.46885	0.362573	4.06368	0.089223	0.928905	0.99854	Not DEG
hsa-miR-584-5p	433.978	-2.2377	0.958049	-2.33568	0.0195078	0.99854	Down
hsa-miR-542-5p	0.46291	2.22014	6.91851	0.320898	0.748287	0.99854	Not DEG
hsa-miR-19b-3p	3610.7	-0.00443663	0.641046	-0.00692093	0.994478	0.999997	Not DEG
hsa-miR-675-5p	6.94365	0.192653	2.52074	0.076427	0.939079	0.99854	Not DEG
hsa-miR-199a-5p	7.94662	0.140185	2.3708	0.0591299	0.952849	0.99854	Not DEG
hsa-miR-4455	32.9438	-8.59531	6.76899	-1.26981	0.204153	0.99854	Not DEG
hsa-miR-3682-3p	5.24631	-2.22236	3.03161	-0.733063	0.46352	0.99854	Not DEG
hsa-miR-939-3p	2.62316	-2.22234	4.14054	-0.536726	0.591457	0.99854	Not DEG
hsa-miR-548ad-5p	274.814	0.532497	0.767076	0.694191	0.487563	0.99854	Not DEG
hsa-miR-339-3p	810.864	0.334785	0.682363	0.490626	0.623691	0.99854	Not DEG
hsa-miR-1246	2369.95	-0.886748	0.71019	-1.24861	0.211809	0.99854	Not DEG
hsa-miR-600	2.16025	-4.66494	5.09937	-0.914807	0.360293	0.99854	Not DEG
hsa-miR-766-5p	21.6796	-0.42402	1.54036	-0.275273	0.783107	0.99854	Not DEG
hsa-miR-548ae-5p	274.814	0.532497	0.767076	0.694191	0.487563	0.99854	Not DEG
hsa-miR-200c-3p	187.093	0.682329	0.825622	0.826443	0.408553	0.99854	Not DEG
hsa-miR-6810-5p	0.540062	-2.66496	6.91852	-0.385192	0.700095	0.99854	Not DEG
hsa-miR-4744	0.540062	-2.66496	6.91852	-0.385192	0.700095	0.99854	Not DEG
hsa-miR-17-3p	1141.23	-0.811108	0.714538	-1.13515	0.256312	0.99854	Not DEG
hsa-miR-4652-3p	1.08012	-3.6649	6.69889	-0.547091	0.584316	0.99854	Not DEG
hsa-miR-196a-3p	0.92582	3.22009	6.8429	0.470575	0.637944	0.99854	Not DEG
hsa-miR-320e	2.0831	-1.8073	4.52498	-0.399405	0.689594	0.99854	Not DEG
hsa-miR-4804-3p	1.08012	-3.6649	6.69889	-0.547091	0.584316	0.99854	Not DEG
hsa-miR-3689a-3p	1.54303	-1.22235	5.11717	-0.238871	0.811205	0.99854	Not DEG
hsa-miR-548d-3p	8.64099	-6.66499	3.40342	-1.95832	0.0501921	0.99854	Not DEG
hsa-miR-4690-5p	2.0831	-1.8073	4.52498	-0.399405	0.689594	0.99854	Not DEG
hsa-miR-548az-5p	141.882	0.450799	0.851658	0.52932	0.596584	0.99854	Not DEG
hsa-miR-3194-5p	0.46291	2.22014	6.91851	0.320898	0.748287	0.99854	Not DEG
hsa-miR-7849-3p	0.46291	2.22014	6.91851	0.320898	0.748287	0.99854	Not DEG
hsa-miR-503-3p	1.92879	1.36254	4.64871	0.293101	0.769445	0.99854	Not DEG
hsa-miR-1307-3p	10050.2	1.37784	0.769402	1.79079	0.0733271	0.99854	Not DEG
hsa-miR-376a-3p	4.24334	2.77757	3.47782	0.798654	0.424491	0.99854	Not DEG
hsa-miR-3065-5p	13.5015	-0.11547	1.87375	-0.0616253	0.950861	0.99854	Not DEG
hsa-miR-125b-2-3p	5.70922	2.09952	2.92375	0.718091	0.472701	0.99854	Not DEG
hsa-miR-548am-5p	11.9585	-1.72488	2.07621	-0.83078	0.406098	0.99854	Not DEG
hsa-miR-323b-3p	9.33535	0.55522	2.21746	0.250386	0.802289	0.99854	Not DEG
hsa-miR-6862-3p	0.92582	3.22009	6.8429	0.470575	0.637944	0.99854	Not DEG
hsa-miR-194-3p	16.2019	-1.99999	1.8707	-1.06911	0.285019	0.99854	Not DEG
hsa-miR-223-5p	2376.66	1.3743	0.778098	1.76623	0.0773571	0.99854	Not DEG
hsa-miR-1914-3p	0.46291	2.22014	6.91851	0.320898	0.748287	0.99854	Not DEG
hsa-miR-504-3p	1.38873	3.80508	6.02145	0.631921	0.527438	0.99854	Not DEG
hsa-miR-149-3p	0.540062	-2.66496	6.91852	-0.385192	0.700095	0.99854	Not DEG
hsa-miR-26b-5p	10932	-0.387151	0.648924	-0.596605	0.550771	0.99854	Not DEG
hsa-miR-5708	1.08012	-3.6649	6.69889	-0.547091	0.584316	0.99854	Not DEG
hsa-miR-1236-3p	0.92582	3.22009	6.8429	0.470575	0.637944	0.99854	Not DEG
hsa-miR-573	22.7597	0.284572	1.50755	0.188764	0.850278	0.99854	Not DEG
hsa-miR-670-3p	0.92582	3.22009	6.8429	0.470575	0.637944	0.99854	Not DEG
hsa-miR-3686	8.56384	2.09953	2.45334	0.855785	0.392117	0.99854	Not DEG
hsa-miR-660-3p	12.9615	6.76736e-06	1.90708	3.54855e-06	0.999997	0.999997	Not DEG
hsa-miR-765	0.46291	2.22014	6.91851	0.320898	0.748287	0.99854	Not DEG
hsa-miR-628-3p	39.2702	0.10776	1.21911	0.0883926	0.929565	0.99854	Not DEG
hsa-miR-3687	43.1278	-0.667172	1.19939	-0.55626	0.578033	0.99854	Not DEG
hsa-miR-3131	1.46588	0.777588	5.21527	0.149098	0.881476	0.99854	Not DEG
hsa-miR-532-5p	10495.5	0.713796	0.679637	1.05026	0.293598	0.99854	Not DEG
hsa-miR-296-5p	3.00892	-0.222378	3.70044	-0.060095	0.95208	0.99854	Not DEG
hsa-miR-378a-5p	855.921	0.0889796	0.670981	0.132611	0.894501	0.99854	Not DEG
hsa-miR-6802-5p	0.92582	3.22009	6.8429	0.470575	0.637944	0.99854	Not DEG
hsa-miR-20a-5p	74404.5	-0.4815	0.653722	-0.736551	0.461396	0.99854	Not DEG
hsa-miR-6128	4.01189	-0.222379	3.23893	-0.0686582	0.945262	0.99854	Not DEG
hsa-miR-188-3p	1.54303	-1.22235	5.11717	-0.238871	0.811205	0.99854	Not DEG
hsa-miR-21-3p	1191.53	-0.190841	0.66295	-0.287867	0.773449	0.99854	Not DEG
hsa-miR-6859-5p	3.00892	-0.222378	3.70044	-0.060095	0.95208	0.99854	Not DEG
hsa-miR-550b-2-5p	3.62613	-1.54429	3.47586	-0.44429	0.656833	0.99854	Not DEG
hsa-miR-4527	6.48074	-6.24995	3.63442	-1.71966	0.0854949	0.99854	Not DEG
hsa-miR-2355-3p	9.4125	2.94752	2.50559	1.17638	0.239445	0.99854	Not DEG
hsa-miR-148b-3p	11318.2	0.369236	0.647588	0.570171	0.568562	0.99854	Not DEG
hsa-miR-590-3p	462.139	-1.55112	0.851089	-1.82251	0.0683779	0.99854	Not DEG
hsa-miR-100-5p	2.46885	0.362573	4.06368	0.089223	0.928905	0.99854	Not DEG
hsa-miR-548u	90.5761	1.15399	1.00841	1.14437	0.252472	0.99854	Not DEG
hsa-miR-6837-3p	0.540062	-2.66496	6.91852	-0.385192	0.700095	0.99854	Not DEG
hsa-miR-6808-3p	0.46291	2.22014	6.91851	0.320898	0.748287	0.99854	Not DEG
hsa-miR-301a-3p	26.9259	-0.00826287	1.40571	-0.00587809	0.99531	0.999997	Not DEG
hsa-miR-3199	1.85164	4.22014	5.3804	0.784354	0.432832	0.99854	Not DEG
hsa-miR-152-3p	202.677	-0.711536	0.817065	-0.870844	0.38384	0.99854	Not DEG
hsa-miR-361-5p	455.195	-0.98535	0.773629	-1.27367	0.202779	0.99854	Not DEG
hsa-miR-6871-5p	0.46291	2.22014	6.91851	0.320898	0.748287	0.99854	Not DEG
hsa-miR-656-3p	3.47183	0.192653	3.46461	0.0556059	0.955656	0.99854	Not DEG
hsa-miR-23c	2.0831	-1.8073	4.52498	-0.399405	0.689594	0.99854	Not DEG
hsa-miR-4717-3p	12.1128	-0.463391	1.97118	-0.235083	0.814144	0.99854	Not DEG
hsa-miR-6854-5p	1.38873	3.80508	6.02145	0.631921	0.527438	0.99854	Not DEG
hsa-miR-6729-5p	2.62316	-2.22234	4.14054	-0.536726	0.591457	0.99854	Not DEG
hsa-let-7i-5p	2014.51	0.535266	0.673983	0.794184	0.427088	0.99854	Not DEG
hsa-miR-1273g-3p	36.9557	2.38426	1.46301	1.6297	0.103165	0.99854	Not DEG
hsa-miR-1252-5p	0.540062	-2.66496	6.91852	-0.385192	0.700095	0.99854	Not DEG
hsa-miR-500b-3p	24.92	-0.758438	1.47289	-0.514932	0.606601	0.99854	Not DEG
hsa-miR-4802-5p	0.540062	-2.66496	6.91852	-0.385192	0.700095	0.99854	Not DEG
hsa-miR-4509	1.54303	-1.22235	5.11717	-0.238871	0.811205	0.99854	Not DEG
hsa-miR-654-3p	170.197	1.36803	0.918252	1.48982	0.136273	0.99854	Not DEG
hsa-miR-429	1.08012	-3.6649	6.69889	-0.547091	0.584316	0.99854	Not DEG
hsa-miR-584-3p	3.24037	-5.24993	4.43266	-1.18437	0.236265	0.99854	Not DEG
hsa-miR-4655-5p	3.08607	-1.22236	3.7078	-0.329673	0.741647	0.99854	Not DEG
hsa-miR-4762-5p	0.46291	2.22014	6.91851	0.320898	0.748287	0.99854	Not DEG
hsa-miR-6837-5p	0.92582	3.22009	6.8429	0.470575	0.637944	0.99854	Not DEG
hsa-miR-3157-3p	31.0921	-0.222388	1.33119	-0.167059	0.867324	0.99854	Not DEG
hsa-miR-548d-5p	274.814	0.532497	0.767076	0.694191	0.487563	0.99854	Not DEG
hsa-miR-324-5p	30.3206	-1.18586	1.40084	-0.846536	0.397254	0.99854	Not DEG
hsa-miR-26a-1-3p	0.540062	-2.66496	6.91852	-0.385192	0.700095	0.99854	Not DEG
hsa-miR-6855-5p	0.92582	3.22009	6.8429	0.470575	0.637944	0.99854	Not DEG
hsa-miR-1294	98.9084	0.302701	0.918319	0.329625	0.741683	0.99854	Not DEG
hsa-miR-5696	1.00297	-0.222382	6.19629	-0.0358895	0.97137	0.99854	Not DEG
hsa-miR-3157-5p	22.4511	-0.889809	1.54305	-0.576657	0.564171	0.99854	Not DEG
hsa-miR-548aa	97.0568	-0.725963	0.948217	-0.765608	0.44391	0.99854	Not DEG
hsa-miR-154-3p	1.54303	-1.22235	5.11717	-0.238871	0.811205	0.99854	Not DEG
hsa-miR-769-3p	47.834	0.0186193	1.13648	0.0163832	0.986929	0.999997	Not DEG
hsa-miR-3168	1.00297	-0.222382	6.19629	-0.0358895	0.97137	0.99854	Not DEG
hsa-miR-143-3p	206.381	-0.837099	0.827125	-1.01206	0.31151	0.99854	Not DEG
hsa-miR-10b-5p	78.0003	-0.352786	0.980672	-0.359738	0.719043	0.99854	Not DEG
hsa-miR-4677-5p	33.0209	0.434723	1.30862	0.332201	0.739738	0.99854	Not DEG
hsa-miR-7705	5.86353	0.77761	2.74544	0.283237	0.776995	0.99854	Not DEG
hsa-miR-6847-3p	3.93474	0.514577	3.28005	0.156881	0.875339	0.99854	Not DEG
hsa-miR-6755-5p	1.54303	-1.22235	5.11717	-0.238871	0.811205	0.99854	Not DEG
hsa-miR-153-3p	1.62019	-4.24989	5.68575	-0.747462	0.454784	0.99854	Not DEG
hsa-miR-4454	104.078	-0.139134	0.901615	-0.154316	0.87736	0.99854	Not DEG
hsa-miR-7110-3p	0.92582	3.22009	6.8429	0.470575	0.637944	0.99854	Not DEG
hsa-miR-423-3p	29712.7	0.564111	0.661871	0.852298	0.394049	0.99854	Not DEG
hsa-miR-331-5p	150.523	0.256531	0.831852	0.308385	0.757789	0.99854	Not DEG
hsa-miR-610	10.6469	-0.637419	2.09235	-0.304642	0.760639	0.99854	Not DEG
hsa-miR-3924	1.08012	-3.6649	6.69889	-0.547091	0.584316	0.99854	Not DEG
hsa-miR-935	6.01783	-0.222381	2.68901	-0.0827001	0.93409	0.99854	Not DEG
hsa-miR-612	1.62019	-4.24989	5.68575	-0.747462	0.454784	0.99854	Not DEG
hsa-miR-4503	2.54601	-0.807328	4.01968	-0.200844	0.840821	0.99854	Not DEG
hsa-miR-4999-3p	2.31455	4.54209	4.95283	0.91707	0.359106	0.99854	Not DEG
hsa-miR-548aq-5p	1.46588	0.777588	5.21527	0.149098	0.881476	0.99854	Not DEG
hsa-miR-3130-5p	26.0773	-0.222387	1.42542	-0.156015	0.876021	0.99854	Not DEG
hsa-miR-6818-5p	0.46291	2.22014	6.91851	0.320898	0.748287	0.99854	Not DEG
hsa-miR-676-3p	1.62019	-4.24989	5.68575	-0.747462	0.454784	0.99854	Not DEG
hsa-miR-376b-3p	0.540062	-2.66496	6.91852	-0.385192	0.700095	0.99854	Not DEG
hsa-miR-566	0.92582	3.22009	6.8429	0.470575	0.637944	0.99854	Not DEG
hsa-miR-548e-5p	9.87541	-1.7078	2.24715	-0.759986	0.447263	0.99854	Not DEG
hsa-miR-651-5p	178.22	-0.584959	0.823793	-0.710081	0.477654	0.99854	Not DEG
hsa-miR-422a	198.743	0.604593	0.810697	0.745769	0.455807	0.99854	Not DEG
hsa-miR-4524a-3p	0.540062	-2.66496	6.91852	-0.385192	0.700095	0.99854	Not DEG
hsa-miR-362-3p	19.9823	-1.05888	1.62865	-0.650162	0.515588	0.99854	Not DEG
hsa-miR-1257	120.279	-1.79903	1.03218	-1.74294	0.0813437	0.99854	Not DEG
hsa-miR-3911	8.48668	-0.0524589	2.30044	-0.0228038	0.981807	0.999997	Not DEG
hsa-miR-4429	2.3917	1.77758	4.26877	0.416414	0.677107	0.99854	Not DEG
hsa-miR-4667-5p	0.540062	-2.66496	6.91852	-0.385192	0.700095	0.99854	Not DEG
hsa-miR-146b-5p	115286	0.911301	0.700862	1.30026	0.193513	0.99854	Not DEG
hsa-miR-6730-5p	0.540062	-2.66496	6.91852	-0.385192	0.700095	0.99854	Not DEG
hsa-miR-378a-3p	67735.8	0.485396	0.654099	0.742084	0.458037	0.99854	Not DEG
hsa-miR-548ah-3p	62.9558	0.514576	1.05364	0.48838	0.625281	0.99854	Not DEG
hsa-miR-15b-5p	1010.76	-0.176632	0.667319	-0.264689	0.791249	0.99854	Not DEG
hsa-miR-4664-3p	204.529	0.342273	0.789285	0.433649	0.664543	0.99854	Not DEG
hsa-miR-548q	9.95257	0.0671215	2.14273	0.0313252	0.97501	0.99854	Not DEG
hsa-miR-572	2.3917	1.77758	4.26877	0.416414	0.677107	0.99854	Not DEG
hsa-miR-4478	0.92582	3.22009	6.8429	0.470575	0.637944	0.99854	Not DEG
hsa-miR-4485-3p	76.5345	0.614111	1.00131	0.613307	0.539673	0.99854	Not DEG
hsa-miR-3648	27.7746	0.192649	1.39067	0.13853	0.889821	0.99854	Not DEG
hsa-miR-937-5p	1.46588	0.777588	5.21527	0.149098	0.881476	0.99854	Not DEG
hsa-miR-128-3p	37066.8	0.661122	0.671424	0.984657	0.324792	0.99854	Not DEG
hsa-miR-6829-5p	0.46291	2.22014	6.91851	0.320898	0.748287	0.99854	Not DEG
hsa-miR-3175	1.08012	-3.6649	6.69889	-0.547091	0.584316	0.99854	Not DEG
hsa-miR-3158-5p	2.0831	-1.8073	4.52498	-0.399405	0.689594	0.99854	Not DEG
hsa-miR-1237-3p	0.92582	3.22009	6.8429	0.470575	0.637944	0.99854	Not DEG
hsa-miR-4517	4.24334	-3.0297	3.49838	-0.866027	0.386475	0.99854	Not DEG
hsa-miR-3128	13.8101	0.405644	1.86264	0.217779	0.827601	0.99854	Not DEG
hsa-miR-1268a	438.762	-0.931653	0.769282	-1.21107	0.225869	0.99854	Not DEG
hsa-miR-4661-3p	3.78043	2.58493	3.61447	0.715162	0.474509	0.99854	Not DEG
hsa-miR-501-5p	66.3504	1.89735	1.18529	1.60075	0.109433	0.99854	Not DEG
hsa-miR-342-5p	39.8103	0.543145	1.22755	0.442462	0.658155	0.99854	Not DEG
hsa-miR-1229-3p	1.46588	0.777588	5.21527	0.149098	0.881476	0.99854	Not DEG
hsa-miR-1284	17.1277	-0.39231	1.69719	-0.231153	0.817196	0.99854	Not DEG
hsa-miR-642a-3p	319.871	0.314416	0.738407	0.425804	0.670251	0.99854	Not DEG
hsa-miR-556-5p	9.72111	1	2.20448	0.453623	0.6501	0.99854	Not DEG
hsa-miR-5094	3.70328	-2.8073	3.66021	-0.766978	0.443095	0.99854	Not DEG
hsa-miR-145-3p	199.283	-0.743221	0.822262	-0.903874	0.366062	0.99854	Not DEG
hsa-miR-4741	8.33238	0.652081	2.33727	0.278992	0.780251	0.99854	Not DEG
hsa-miR-6789-5p	0.46291	2.22014	6.91851	0.320898	0.748287	0.99854	Not DEG
hsa-miR-548t-5p	26.1544	-0.333418	1.42627	-0.233769	0.815164	0.99854	Not DEG
hsa-miR-29c-3p	81.395	-1.02262	1.01921	-1.00335	0.315694	0.99854	Not DEG
hsa-let-7f-5p	11120.6	0.483326	0.656374	0.736358	0.461513	0.99854	Not DEG
hsa-miR-6842-5p	1.62019	-4.24989	5.68575	-0.747462	0.454784	0.99854	Not DEG
hsa-miR-4745-5p	15.1217	0.848	1.81375	0.467539	0.640114	0.99854	Not DEG
hsa-miR-3675-3p	14.3502	0.280113	1.82851	0.153192	0.878247	0.99854	Not DEG
hsa-let-7d-5p	165.799	-0.0657996	0.811369	-0.0810969	0.935365	0.99854	Not DEG
hsa-miR-30e-5p	8338.09	0.11278	0.636965	0.177059	0.859462	0.99854	Not DEG
hsa-miR-1271-5p	4.01189	-0.222379	3.23893	-0.0686582	0.945262	0.99854	Not DEG
hsa-miR-18a-3p	3478.23	0.209334	0.645554	0.324271	0.745733	0.99854	Not DEG
hsa-miR-378b	15.6618	0.710497	1.77886	0.399412	0.68959	0.99854	Not DEG
hsa-miR-369-5p	3.24037	5.02753	4.4123	1.13943	0.254522	0.99854	Not DEG
hsa-miR-6862-5p	1.85164	4.22014	5.3804	0.784354	0.432832	0.99854	Not DEG
hsa-miR-654-5p	8.94959	2.86506	2.54118	1.12745	0.259551	0.99854	Not DEG
hsa-miR-130b-5p	11282.4	-0.34625	0.64611	-0.5359	0.592028	0.99854	Not DEG
hsa-miR-487a-5p	0.92582	3.22009	6.8429	0.470575	0.637944	0.99854	Not DEG
hsa-miR-6799-3p	0.540062	-2.66496	6.91852	-0.385192	0.700095	0.99854	Not DEG
hsa-miR-6726-3p	0.92582	3.22009	6.8429	0.470575	0.637944	0.99854	Not DEG
hsa-miR-939-5p	17.0505	-0.222386	1.69644	-0.13109	0.895704	0.99854	Not DEG
hsa-miR-485-5p	6.78935	1.09954	2.59244	0.424131	0.67147	0.99854	Not DEG
hsa-miR-144-5p	1371.68	-0.999388	0.733806	-1.36192	0.173222	0.99854	Not DEG
hsa-miR-122-5p	7.32941	-2.09684	2.60373	-0.80532	0.420635	0.99854	Not DEG
hsa-miR-548f-5p	1.08012	-3.6649	6.69889	-0.547091	0.584316	0.99854	Not DEG
hsa-miR-136-5p	4.70625	2.9475	3.36401	0.876186	0.380929	0.99854	Not DEG
hsa-miR-6810-3p	0.92582	3.22009	6.8429	0.470575	0.637944	0.99854	Not DEG
hsa-miR-8072	1.46588	0.777588	5.21527	0.149098	0.881476	0.99854	Not DEG
hsa-miR-1972	4.86056	0.999999	3.00595	0.332673	0.739381	0.99854	Not DEG
hsa-miR-340-5p	3916.76	0.586599	0.671173	0.87399	0.382124	0.99854	Not DEG
hsa-miR-485-3p	15.5075	3.09953	2.09045	1.48271	0.138152	0.99854	Not DEG
hsa-miR-25-3p	43210.9	-0.436293	0.650342	-0.670867	0.502305	0.99854	Not DEG
hsa-miR-6728-5p	1.08012	-3.6649	6.69889	-0.547091	0.584316	0.99854	Not DEG
hsa-miR-3688-3p	21.371	-0.778778	1.56625	-0.497226	0.61903	0.99854	Not DEG
hsa-miR-425-5p	3741.47	0.755609	0.689639	1.09566	0.273228	0.99854	Not DEG
hsa-miR-181c-5p	11.8042	-4.61467	2.6734	-1.72614	0.0843221	0.99854	Not DEG
hsa-miR-3668	4.86056	-5.8349	3.91998	-1.4885	0.136618	0.99854	Not DEG
hsa-miR-499b-5p	2.54601	-0.807328	4.01968	-0.200844	0.840821	0.99854	Not DEG
hsa-miR-767-5p	474.483	0.608462	0.729742	0.833803	0.404392	0.99854	Not DEG
hsa-miR-219a-5p	4.32049	1.58495	3.23225	0.490355	0.623882	0.99854	Not DEG
hsa-miR-219a-1-3p	56.6293	-0.532728	1.08886	-0.489251	0.624664	0.99854	Not DEG
hsa-miR-4523	2.93176	0.777605	3.773	0.206097	0.836715	0.99854	Not DEG
hsa-miR-140-3p	5429.86	-0.279779	0.645403	-0.433496	0.664655	0.99854	Not DEG
hsa-miR-3679-3p	1.92879	1.36254	4.64871	0.293101	0.769445	0.99854	Not DEG
hsa-miR-625-5p	43.2049	-1.22239	1.24565	-0.981321	0.326434	0.99854	Not DEG
hsa-miR-1287-3p	2.16025	-4.66494	5.09937	-0.914807	0.360293	0.99854	Not DEG
hsa-miR-369-3p	17.8992	1.21057	1.72	0.703819	0.481545	0.99854	Not DEG
hsa-miR-132-3p	197.894	0.192647	0.787693	0.244571	0.806788	0.99854	Not DEG
hsa-miR-6882-5p	1.00297	-0.222382	6.19629	-0.0358895	0.97137	0.99854	Not DEG
hsa-miR-1908-3p	17.7449	-0.637422	1.68167	-0.379042	0.704657	0.99854	Not DEG
hsa-miR-6514-3p	0.540062	-2.66496	6.91852	-0.385192	0.700095	0.99854	Not DEG
hsa-miR-6738-3p	0.92582	3.22009	6.8429	0.470575	0.637944	0.99854	Not DEG
hsa-miR-548h-5p	162.944	-0.807352	0.857199	-0.941848	0.34627	0.99854	Not DEG
hsa-miR-130a-3p	1.46588	0.777588	5.21527	0.149098	0.881476	0.99854	Not DEG
hsa-miR-5088-3p	0.540062	-2.66496	6.91852	-0.385192	0.700095	0.99854	Not DEG
hsa-miR-142-3p	13854.7	0.622462	0.669078	0.930327	0.352202	0.99854	Not DEG
hsa-miR-5187-5p	1.00297	-0.222382	6.19629	-0.0358895	0.97137	0.99854	Not DEG
hsa-miR-4428	2.16025	-4.66494	5.09937	-0.914807	0.360293	0.99854	Not DEG
hsa-miR-4646-3p	1.46588	0.777588	5.21527	0.149098	0.881476	0.99854	Not DEG
hsa-miR-3529-5p	0.92582	3.22009	6.8429	0.470575	0.637944	0.99854	Not DEG
hsa-miR-27a-3p	13413.8	-0.0758075	0.634751	-0.119429	0.904936	0.99854	Not DEG
hsa-miR-671-5p	128.612	-1.06145	0.923648	-1.1492	0.250476	0.99854	Not DEG
hsa-miR-1285-5p	30.3978	-1.29639	1.41031	-0.919221	0.35798	0.99854	Not DEG
hsa-miR-33b-5p	33.3295	-5.12925	2.00746	-2.5551	0.0106157	0.99854	Down
hsa-miR-3916	3.31752	2.36254	3.78205	0.62467	0.532187	0.99854	Not DEG
hsa-miR-4306	0.540062	-2.66496	6.91852	-0.385192	0.700095	0.99854	Not DEG
hsa-miR-3689b-5p	12.9615	6.76736e-06	1.90708	3.54855e-06	0.999997	0.999997	Not DEG
hsa-miR-4515	1.46588	0.777588	5.21527	0.149098	0.881476	0.99854	Not DEG
hsa-miR-1254	61.7213	0.67573	1.07039	0.631293	0.527849	0.99854	Not DEG
hsa-miR-4802-3p	3.16322	-2.54427	3.8666	-0.658011	0.510531	0.99854	Not DEG
hsa-miR-548aj-3p	5.40062	-5.98691	3.80851	-1.57198	0.115955	0.99854	Not DEG
hsa-miR-3127-5p	6.63504	2.36256	2.78116	0.849487	0.39561	0.99854	Not DEG
hsa-miR-185-5p	9152.97	-0.35591	0.647417	-0.549739	0.582499	0.99854	Not DEG
hsa-miR-6503-3p	18.9793	-0.0703835	1.62039	-0.0434361	0.965354	0.99854	Not DEG
hsa-miR-3180-5p	1304.02	0.52503	0.681603	0.770287	0.44113	0.99854	Not DEG
hsa-miR-4477b	27.1574	1.09954	1.45405	0.756191	0.449535	0.99854	Not DEG
hsa-miR-548ah-5p	0.46291	2.22014	6.91851	0.320898	0.748287	0.99854	Not DEG
hsa-miR-4284	0.92582	3.22009	6.8429	0.470575	0.637944	0.99854	Not DEG
hsa-miR-3667-5p	17.282	-2.11546	1.84006	-1.14967	0.250279	0.99854	Not DEG
hsa-miR-450a-5p	120.434	0.0647083	0.86927	0.0744397	0.940661	0.99854	Not DEG
hsa-miR-3118	16.4333	0.0406479	1.72183	0.0236074	0.981166	0.999997	Not DEG
hsa-miR-3163	1.54303	-1.22235	5.11717	-0.238871	0.811205	0.99854	Not DEG
hsa-miR-1290	221.657	0.543652	0.79192	0.686499	0.492399	0.99854	Not DEG
hsa-miR-663a	44.1308	0.202109	1.17102	0.172592	0.862972	0.99854	Not DEG
hsa-miR-9-5p	878.68	-1.75431	0.85473	-2.05247	0.040124	0.99854	Down
hsa-miR-548f-3p	330.518	0.113213	0.728412	0.155424	0.876487	0.99854	Not DEG
hsa-miR-378c	7020.57	0.356402	0.648521	0.549561	0.582621	0.99854	Not DEG
hsa-miR-125a-5p	8430.75	0.751583	0.684557	1.09791	0.272243	0.99854	Not DEG
hsa-miR-378e	129.846	0.514575	0.871957	0.590138	0.555098	0.99854	Not DEG
hsa-miR-3662	12.9615	6.76736e-06	1.90708	3.54855e-06	0.999997	0.999997	Not DEG
hsa-miR-3140-3p	12.0357	1.44057	2.04906	0.703041	0.48203	0.99854	Not DEG
hsa-miR-181b-2-3p	6.7122	-1.3923	2.62136	-0.531135	0.595325	0.99854	Not DEG
hsa-miR-3907	0.46291	2.22014	6.91851	0.320898	0.748287	0.99854	Not DEG
hsa-miR-6130	3.78043	2.58493	3.61447	0.715162	0.474509	0.99854	Not DEG
hsa-miR-493-3p	176.677	2.21425	1.03534	2.13868	0.0324619	0.99854	Up
hsa-miR-5009-3p	0.540062	-2.66496	6.91852	-0.385192	0.700095	0.99854	Not DEG
hsa-miR-99a-5p	476.103	1.87358	0.898214	2.08589	0.0369883	0.99854	Up
hsa-miR-196a-5p	374.186	0.02023	0.716873	0.0282198	0.977487	0.999618	Not DEG
hsa-miR-4723-3p	0.92582	3.22009	6.8429	0.470575	0.637944	0.99854	Not DEG
hsa-miR-6763-5p	0.46291	2.22014	6.91851	0.320898	0.748287	0.99854	Not DEG
hsa-miR-4667-3p	0.540062	-2.66496	6.91852	-0.385192	0.700095	0.99854	Not DEG
hsa-miR-1247-5p	0.46291	2.22014	6.91851	0.320898	0.748287	0.99854	Not DEG
hsa-miR-3613-3p	4.01189	-0.222379	3.23893	-0.0686582	0.945262	0.99854	Not DEG
hsa-miR-1180-5p	1.00297	-0.222382	6.19629	-0.0358895	0.97137	0.99854	Not DEG
hsa-miR-497-5p	19.1336	0.614113	1.63165	0.376375	0.706638	0.99854	Not DEG
hsa-miR-4426	9.56681	-0.374386	2.18441	-0.17139	0.863917	0.99854	Not DEG
hsa-miR-3196	1.38873	3.80508	6.02145	0.631921	0.527438	0.99854	Not DEG
hsa-miR-1273g-5p	1.00297	-0.222382	6.19629	-0.0358895	0.97137	0.99854	Not DEG
hsa-miR-6840-5p	5.32347	1.19264	2.90062	0.411169	0.680949	0.99854	Not DEG
hsa-miR-642b-3p	8.10093	-0.58495	2.35958	-0.247904	0.804208	0.99854	Not DEG
hsa-miR-363-3p	40.4275	-0.0440512	1.20571	-0.0365355	0.970855	0.99854	Not DEG
hsa-miR-3620-3p	0.540062	-2.66496	6.91852	-0.385192	0.700095	0.99854	Not DEG
hsa-miR-3154	0.92582	3.22009	6.8429	0.470575	0.637944	0.99854	Not DEG
hsa-miR-4685-5p	0.46291	2.22014	6.91851	0.320898	0.748287	0.99854	Not DEG
hsa-miR-493-5p	280.909	1.75316	0.916852	1.91215	0.0558574	0.99854	Not DEG
hsa-miR-629-5p	3605.07	-0.210754	0.645262	-0.326617	0.743957	0.99854	Not DEG
hsa-miR-6776-3p	1.85164	4.22014	5.3804	0.784354	0.432832	0.99854	Not DEG
hsa-miR-5009-5p	4.39765	0.777608	3.13037	0.248408	0.803819	0.99854	Not DEG
hsa-miR-655-3p	4.01189	-0.222379	3.23893	-0.0686582	0.945262	0.99854	Not DEG
hsa-miR-181d-5p	53.0032	-2.96488	1.40696	-2.10729	0.0350922	0.99854	Down
hsa-miR-4443	45.288	1.40379	1.24943	1.12355	0.261203	0.99854	Not DEG
hsa-miR-6895-5p	0.46291	2.22014	6.91851	0.320898	0.748287	0.99854	Not DEG
hsa-miR-22-5p	269.414	-0.739607	0.787283	-0.939443	0.347504	0.99854	Not DEG
hsa-miR-3190-3p	4.01189	-0.222379	3.23893	-0.0686582	0.945262	0.99854	Not DEG
hsa-miR-548m	0.46291	2.22014	6.91851	0.320898	0.748287	0.99854	Not DEG
hsa-miR-18b-3p	5.94068	0.263042	2.70757	0.0971503	0.922607	0.99854	Not DEG
hsa-miR-28-5p	11.8814	-7.12443	3.20134	-2.22545	0.0260507	0.99854	Down
hsa-miR-323a-3p	32.9438	1.88452	1.44486	1.30429	0.192135	0.99854	Not DEG
hsa-miR-3173-3p	1.92879	1.36254	4.64871	0.293101	0.769445	0.99854	Not DEG
hsa-miR-6861-5p	0.92582	3.22009	6.8429	0.470575	0.637944	0.99854	Not DEG
hsa-miR-6767-5p	0.92582	3.22009	6.8429	0.470575	0.637944	0.99854	Not DEG
hsa-miR-129-5p	20.9853	0.828237	1.58408	0.52285	0.601079	0.99854	Not DEG
hsa-miR-4733-5p	0.46291	2.22014	6.91851	0.320898	0.748287	0.99854	Not DEG
hsa-miR-182-5p	8673.08	-0.247934	0.641524	-0.386476	0.699144	0.99854	Not DEG
hsa-miR-548ak	2.16025	-4.66494	5.09937	-0.914807	0.360293	0.99854	Not DEG
hsa-miR-5588-5p	1.38873	3.80508	6.02145	0.631921	0.527438	0.99854	Not DEG
hsa-miR-3143	6.7122	1.65207	2.66207	0.620596	0.534865	0.99854	Not DEG
hsa-miR-504-5p	510.281	4.35571	3.02973	1.43765	0.150532	0.99854	Not DEG
hsa-miR-411-3p	24.3799	0.0730682	1.46276	0.0499524	0.96016	0.99854	Not DEG
hsa-miR-7111-3p	1.00297	-0.222382	6.19629	-0.0358895	0.97137	0.99854	Not DEG
hsa-miR-514a-3p	1.62019	-4.24989	5.68575	-0.747462	0.454784	0.99854	Not DEG
hsa-miR-6727-5p	2.70031	-4.98688	4.71179	-1.05838	0.289881	0.99854	Not DEG
hsa-miR-4672	3.62613	-1.54429	3.47586	-0.44429	0.656833	0.99854	Not DEG
hsa-miR-4714-3p	0.540062	-2.66496	6.91852	-0.385192	0.700095	0.99854	Not DEG
hsa-miR-4753-3p	5.55492	-0.485413	2.79477	-0.173686	0.862112	0.99854	Not DEG
hsa-miR-132-5p	223.277	0.346631	0.778284	0.445378	0.656046	0.99854	Not DEG
hsa-miR-6509-5p	1.92879	1.36254	4.64871	0.293101	0.769445	0.99854	Not DEG
hsa-miR-1909-3p	2.3917	1.77758	4.26877	0.416414	0.677107	0.99854	Not DEG
hsa-miR-30c-5p	8512.61	0.127912	0.637234	0.20073	0.84091	0.99854	Not DEG
hsa-miR-455-5p	0.540062	-2.66496	6.91852	-0.385192	0.700095	0.99854	Not DEG
hsa-miR-4761-3p	9.4125	0.237046	2.19911	0.107792	0.914161	0.99854	Not DEG
hsa-miR-5585-3p	10.8784	-1.5443	2.13994	-0.721657	0.470506	0.99854	Not DEG
hsa-miR-195-3p	28.8547	0.0771723	1.36854	0.0563903	0.955031	0.99854	Not DEG
hsa-miR-1303	647.225	-0.872075	0.741354	-1.17633	0.239464	0.99854	Not DEG
hsa-miR-548aj-5p	2.93176	0.777605	3.773	0.206097	0.836715	0.99854	Not DEG
hsa-miR-7161-3p	0.540062	-2.66496	6.91852	-0.385192	0.700095	0.99854	Not DEG
hsa-miR-4637	1.46588	0.777588	5.21527	0.149098	0.881476	0.99854	Not DEG
hsa-miR-6800-5p	0.46291	2.22014	6.91851	0.320898	0.748287	0.99854	Not DEG
hsa-miR-1182	0.92582	3.22009	6.8429	0.470575	0.637944	0.99854	Not DEG
hsa-miR-653-3p	5.55492	-0.485413	2.79477	-0.173686	0.862112	0.99854	Not DEG
hsa-miR-6871-3p	1.08012	-3.6649	6.69889	-0.547091	0.584316	0.99854	Not DEG
hsa-miR-299-5p	1.38873	3.80508	6.02145	0.631921	0.527438	0.99854	Not DEG
hsa-miR-548p	66.4276	0.497502	1.03572	0.480344	0.630983	0.99854	Not DEG
hsa-miR-4470	2.31455	4.54209	4.95283	0.91707	0.359106	0.99854	Not DEG
hsa-miR-3137	3.00892	-0.222378	3.70044	-0.060095	0.95208	0.99854	Not DEG
hsa-miR-615-3p	1806.04	0.282302	0.657717	0.429214	0.667767	0.99854	Not DEG
hsa-miR-1185-2-3p	8.17808	1.47805	2.42223	0.6102	0.541729	0.99854	Not DEG
hsa-miR-548ad-3p	0.46291	2.22014	6.91851	0.320898	0.748287	0.99854	Not DEG
hsa-miR-3685	1.85164	4.22014	5.3804	0.784354	0.432832	0.99854	Not DEG
hsa-miR-7977	144.737	-0.567037	0.855438	-0.662862	0.507419	0.99854	Not DEG
hsa-miR-4787-5p	0.46291	2.22014	6.91851	0.320898	0.748287	0.99854	Not DEG
hsa-miR-5581-3p	7.94662	0.140185	2.3708	0.0591299	0.952849	0.99854	Not DEG
hsa-miR-454-5p	67.0448	0.142895	1.01969	0.140136	0.888553	0.99854	Not DEG
hsa-miR-548ay-3p	15.8932	-1.08488	1.78891	-0.606448	0.544217	0.99854	Not DEG
hsa-miR-4451	0.540062	-2.66496	6.91852	-0.385192	0.700095	0.99854	Not DEG
hsa-miR-5100	191.182	0.343957	0.798582	0.430709	0.66668	0.99854	Not DEG
hsa-miR-1273e	5.55492	-0.485413	2.79477	-0.173686	0.862112	0.99854	Not DEG
hsa-miR-92a-3p	460837	-0.309779	0.641003	-0.483271	0.628903	0.99854	Not DEG
hsa-miR-337-3p	13.0386	1.29218	1.967	0.656931	0.511226	0.99854	Not DEG
hsa-miR-6852-5p	1.54303	-1.22235	5.11717	-0.238871	0.811205	0.99854	Not DEG
hsa-miR-548i	40.8904	-0.472366	1.21111	-0.390026	0.696517	0.99854	Not DEG
hsa-miR-660-5p	849.98	-0.110313	0.671603	-0.164253	0.869532	0.99854	Not DEG
hsa-miR-3155b	16.1247	-1.74594	1.84277	-0.947453	0.343408	0.99854	Not DEG
hsa-miR-151a-3p	55108.6	1.06261	0.721465	1.47285	0.140792	0.99854	Not DEG
hsa-miR-200c-5p	1.62019	-4.24989	5.68575	-0.747462	0.454784	0.99854	Not DEG
hsa-miR-26b-3p	54.3919	-0.0368333	1.08841	-0.0338412	0.973004	0.99854	Not DEG
hsa-miR-1468-5p	1.46588	0.777588	5.21527	0.149098	0.881476	0.99854	Not DEG
hsa-miR-6794-3p	0.46291	2.22014	6.91851	0.320898	0.748287	0.99854	Not DEG
hsa-miR-582-3p	1.00297	-0.222382	6.19629	-0.0358895	0.97137	0.99854	Not DEG
hsa-miR-106b-3p	8993.03	-0.0696931	0.635905	-0.109597	0.912729	0.99854	Not DEG
hsa-miR-4762-3p	2.46885	0.362573	4.06368	0.089223	0.928905	0.99854	Not DEG
hsa-miR-942-5p	381.824	-0.290741	0.722213	-0.402569	0.687265	0.99854	Not DEG
hsa-miR-6739-3p	1.46588	0.777588	5.21527	0.149098	0.881476	0.99854	Not DEG
hsa-miR-3177-5p	0.46291	2.22014	6.91851	0.320898	0.748287	0.99854	Not DEG
hsa-miR-4492	9.4125	2.94752	2.50559	1.17638	0.239445	0.99854	Not DEG
hsa-miR-4779	0.540062	-2.66496	6.91852	-0.385192	0.700095	0.99854	Not DEG
hsa-miR-5001-3p	31.9408	-0.0418157	1.31568	-0.0317827	0.974645	0.99854	Not DEG
hsa-miR-7109-3p	0.46291	2.22014	6.91851	0.320898	0.748287	0.99854	Not DEG
hsa-miR-4670-5p	1.92879	1.36254	4.64871	0.293101	0.769445	0.99854	Not DEG
hsa-miR-98-5p	140.956	0.710495	0.872318	0.814492	0.415363	0.99854	Not DEG
hsa-miR-29a-3p	1362.19	-0.663162	0.693922	-0.955672	0.339238	0.99854	Not DEG
hsa-miR-362-5p	419.242	0.314525	0.716569	0.438932	0.660711	0.99854	Not DEG
hsa-miR-1286	4.32049	-5.66497	4.0547	-1.39714	0.162372	0.99854	Not DEG
hsa-miR-505-3p	361.147	0.499918	0.739828	0.675722	0.499217	0.99854	Not DEG
hsa-miR-3675-5p	56.3207	-0.325482	1.08143	-0.300974	0.763435	0.99854	Not DEG
hsa-miR-15a-5p	262.239	-2.75707	1.07208	-2.5717	0.0101201	0.99854	Down
hsa-miR-548as-5p	2.54601	-0.807328	4.01968	-0.200844	0.840821	0.99854	Not DEG
hsa-miR-642b-5p	5.94068	0.263042	2.70757	0.0971503	0.922607	0.99854	Not DEG
hsa-miR-550a-3-5p	272.808	0.681522	0.780742	0.872916	0.382709	0.99854	Not DEG
hsa-miR-1273a	3.54898	-0.63741	3.43924	-0.185335	0.852967	0.99854	Not DEG
hsa-miR-147a	1.38873	3.80508	6.02145	0.631921	0.527438	0.99854	Not DEG
hsa-miR-432-5p	11.0327	-0.222384	2.04795	-0.108589	0.913529	0.99854	Not DEG
hsa-miR-4666b	0.46291	2.22014	6.91851	0.320898	0.748287	0.99854	Not DEG
hsa-miR-6886-5p	2.16025	-4.66494	5.09937	-0.914807	0.360293	0.99854	Not DEG
hsa-miR-3184-5p	3.39467	1.09953	3.55135	0.309609	0.756858	0.99854	Not DEG
hsa-miR-345-3p	0.46291	2.22014	6.91851	0.320898	0.748287	0.99854	Not DEG
hsa-miR-3176	62.1071	-0.481123	1.05523	-0.455939	0.648434	0.99854	Not DEG
hsa-miR-502-5p	22.6826	-0.415031	1.51214	-0.274466	0.783727	0.99854	Not DEG
hsa-miR-7641	243.954	-0.571285	0.78252	-0.730058	0.465355	0.99854	Not DEG
hsa-miR-1180-3p	1528.22	0.957167	0.726184	1.31808	0.187477	0.99854	Not DEG
hsa-miR-3944-5p	7.71517	-1.22238	2.45028	-0.498871	0.61787	0.99854	Not DEG
hsa-miR-548at-5p	4.70625	-2.02971	3.15086	-0.644178	0.51946	0.99854	Not DEG
hsa-miR-664a-3p	28.6233	-0.273013	1.37534	-0.198506	0.84265	0.99854	Not DEG
hsa-miR-143-5p	1.08012	-3.6649	6.69889	-0.547091	0.584316	0.99854	Not DEG
hsa-miR-383-5p	15.6618	-1.93858	1.88721	-1.02722	0.304317	0.99854	Not DEG
hsa-miR-4753-5p	0.46291	2.22014	6.91851	0.320898	0.748287	0.99854	Not DEG
hsa-miR-503-5p	72.1368	-0.997681	1.04948	-0.950639	0.341787	0.99854	Not DEG
hsa-miR-6875-5p	0.92582	3.22009	6.8429	0.470575	0.637944	0.99854	Not DEG
hsa-miR-1234-3p	3.00892	-0.222378	3.70044	-0.060095	0.95208	0.99854	Not DEG
hsa-miR-19a-5p	20.9081	-4.43182	2.13304	-2.0777	0.0377369	0.99854	Down
hsa-miR-6779-5p	0.46291	2.22014	6.91851	0.320898	0.748287	0.99854	Not DEG
hsa-miR-1260b	20448.3	1.0436	0.719764	1.44992	0.147082	0.99854	Not DEG
hsa-miR-185-3p	795.511	-1.02209	0.751989	-1.35918	0.174089	0.99854	Not DEG
hsa-miR-1273d	16.5105	-1.35988	1.78499	-0.761843	0.446154	0.99854	Not DEG
hsa-miR-449b-5p	0.46291	2.22014	6.91851	0.320898	0.748287	0.99854	Not DEG
hsa-miR-4652-5p	16.9734	-0.0524613	1.69821	-0.0308921	0.975356	0.99854	Not DEG
hsa-miR-4795-3p	0.46291	2.22014	6.91851	0.320898	0.748287	0.99854	Not DEG
hsa-miR-374b-5p	3291.14	-0.712016	0.685857	-1.03814	0.299205	0.99854	Not DEG
hsa-miR-29c-5p	87.1814	-0.406101	0.953394	-0.425953	0.670142	0.99854	Not DEG
hsa-miR-30c-1-3p	207.152	-0.229376	0.782512	-0.293128	0.769424	0.99854	Not DEG
hsa-miR-548w	3.62613	-1.54429	3.47586	-0.44429	0.656833	0.99854	Not DEG
hsa-miR-616-3p	12.4986	-0.106908	1.93773	-0.0551717	0.956002	0.99854	Not DEG
hsa-miR-561-5p	47.6797	-1.08488	1.19349	-0.909004	0.363348	0.99854	Not DEG
hsa-miR-4786-3p	2.46885	0.362573	4.06368	0.089223	0.928905	0.99854	Not DEG
hsa-miR-23b-5p	45.5966	-0.19068	1.15704	-0.164799	0.869102	0.99854	Not DEG
hsa-miR-125b-5p	28.5461	0.488104	1.38533	0.352338	0.724585	0.99854	Not DEG
hsa-miR-6804-5p	1.46588	0.777588	5.21527	0.149098	0.881476	0.99854	Not DEG
hsa-miR-3651	1.38873	3.80508	6.02145	0.631921	0.527438	0.99854	Not DEG
hsa-miR-545-5p	1.08012	-3.6649	6.69889	-0.547091	0.584316	0.99854	Not DEG
hsa-miR-671-3p	1149.33	-0.739597	0.706256	-1.04721	0.295003	0.99854	Not DEG
hsa-miR-1261	3.62613	-1.54429	3.47586	-0.44429	0.656833	0.99854	Not DEG
hsa-miR-545-3p	1.00297	-0.222382	6.19629	-0.0358895	0.97137	0.99854	Not DEG
hsa-miR-184	1.62019	-4.24989	5.68575	-0.747462	0.454784	0.99854	Not DEG
hsa-miR-93-3p	216.179	-0.673051	0.805415	-0.835657	0.403348	0.99854	Not DEG
hsa-miR-135b-5p	875.054	0.489529	0.690329	0.709125	0.478247	0.99854	Not DEG
hsa-miR-195-5p	26.2316	1.02554	1.46661	0.699258	0.484391	0.99854	Not DEG
hsa-miR-548j-3p	69.9766	-0.0986538	1.00571	-0.0980941	0.921858	0.99854	Not DEG
hsa-miR-125a-3p	254.523	-0.0411079	0.75362	-0.0545473	0.956499	0.99854	Not DEG
hsa-miR-224-3p	126.529	0.947535	0.914989	1.03557	0.300403	0.99854	Not DEG
hsa-miR-4447	9.18105	-6.75246	3.36091	-2.00912	0.0445248	0.99854	Down
hsa-miR-3182	0.540062	-2.66496	6.91852	-0.385192	0.700095	0.99854	Not DEG
hsa-miR-450b-5p	91.6562	-0.591033	0.951627	-0.621077	0.534549	0.99854	Not DEG
hsa-miR-4792	398.797	-0.233278	0.716369	-0.32564	0.744697	0.99854	Not DEG
hsa-miR-4683	1.00297	-0.222382	6.19629	-0.0358895	0.97137	0.99854	Not DEG
hsa-miR-4691-3p	0.46291	2.22014	6.91851	0.320898	0.748287	0.99854	Not DEG
hsa-miR-3654	3.62613	-1.54429	3.47586	-0.44429	0.656833	0.99854	Not DEG
hsa-miR-7114-3p	0.46291	2.22014	6.91851	0.320898	0.748287	0.99854	Not DEG
hsa-miR-299-3p	12.9615	6.76736e-06	1.90708	3.54855e-06	0.999997	0.999997	Not DEG
hsa-miR-636	3.00892	-0.222378	3.70044	-0.060095	0.95208	0.99854	Not DEG
hsa-miR-578	0.46291	2.22014	6.91851	0.320898	0.748287	0.99854	Not DEG
hsa-miR-3150b-5p	12.0357	1.44057	2.04906	0.703041	0.48203	0.99854	Not DEG
hsa-miR-6834-5p	0.46291	2.22014	6.91851	0.320898	0.748287	0.99854	Not DEG
hsa-miR-3174	2.54601	-0.807328	4.01968	-0.200844	0.840821	0.99854	Not DEG
hsa-miR-6739-5p	0.46291	2.22014	6.91851	0.320898	0.748287	0.99854	Not DEG
hsa-miR-934	0.540062	-2.66496	6.91852	-0.385192	0.700095	0.99854	Not DEG
hsa-miR-3939	15.5846	-0.315494	1.76439	-0.178812	0.858085	0.99854	Not DEG
hsa-miR-548am-3p	322.88	0.0765502	0.729939	0.104872	0.916477	0.99854	Not DEG
hsa-miR-424-5p	49.2999	-0.733349	1.15136	-0.636942	0.524163	0.99854	Not DEG
hsa-miR-194-5p	1213.52	-0.204513	0.66295	-0.308488	0.757711	0.99854	Not DEG
hsa-miR-3667-3p	51.5373	-0.891181	1.1473	-0.776763	0.437299	0.99854	Not DEG
hsa-miR-6842-3p	69.7451	0.569023	1.02515	0.555064	0.578851	0.99854	Not DEG
hsa-miR-5189-3p	5.09201	-0.807337	2.92192	-0.276304	0.782315	0.99854	Not DEG
hsa-miR-4742-3p	7.32941	0.777611	2.48249	0.313238	0.7541	0.99854	Not DEG
hsa-miR-548bb-5p	3.00892	-0.222378	3.70044	-0.060095	0.95208	0.99854	Not DEG
hsa-miR-3944-3p	23.0684	-1.08037	1.54124	-0.700973	0.48332	0.99854	Not DEG
hsa-miR-3609	3.70328	-2.8073	3.66021	-0.766978	0.443095	0.99854	Not DEG
hsa-miR-548a-3p	20.0594	-1.22238	1.63993	-0.745385	0.456039	0.99854	Not DEG
hsa-miR-4440	1.54303	-1.22235	5.11717	-0.238871	0.811205	0.99854	Not DEG
hsa-miR-378h	37.5729	0.315268	1.24343	0.253547	0.799845	0.99854	Not DEG
hsa-miR-1255a	63.2644	2.66025	1.31035	2.03019	0.0423376	0.99854	Up
hsa-miR-7976	109.015	0.227136	0.893601	0.25418	0.799356	0.99854	Not DEG
hsa-miR-451b	0.540062	-2.66496	6.91852	-0.385192	0.700095	0.99854	Not DEG
hsa-miR-4660	6.09498	-0.707804	2.68785	-0.263334	0.792293	0.99854	Not DEG
hsa-miR-619-5p	60.3326	0.303679	1.05788	0.287063	0.774064	0.99854	Not DEG
hsa-miR-597-5p	11.8814	-1.41502	2.04938	-0.690462	0.489903	0.99854	Not DEG
hsa-miR-550a-3p	40.196	-0.776976	1.23619	-0.628524	0.529661	0.99854	Not DEG
hsa-miR-3144-3p	143.194	-2.71032	1.13728	-2.38317	0.0171644	0.99854	Down
hsa-miR-3127-3p	24.0713	-0.222387	1.47162	-0.151117	0.879884	0.99854	Not DEG
hsa-let-7e-5p	3241.68	0.379249	0.655507	0.578558	0.562887	0.99854	Not DEG
hsa-miR-4510	1.46588	0.777588	5.21527	0.149098	0.881476	0.99854	Not DEG
hsa-miR-4301	12.3443	0.362575	1.95411	0.185545	0.852801	0.99854	Not DEG
hsa-miR-5189-5p	5.16916	-1.44476	2.95094	-0.489593	0.624422	0.99854	Not DEG
hsa-let-7f-1-3p	0.540062	-2.66496	6.91852	-0.385192	0.700095	0.99854	Not DEG
hsa-miR-760	44.2851	0.497503	1.1804	0.421471	0.673411	0.99854	Not DEG
hsa-let-7c-3p	1.00297	-0.222382	6.19629	-0.0358895	0.97137	0.99854	Not DEG
hsa-miR-1296-3p	2.70031	-4.98688	4.71179	-1.05838	0.289881	0.99854	Not DEG
hsa-miR-7846-3p	0.46291	2.22014	6.91851	0.320898	0.748287	0.99854	Not DEG
hsa-miR-6737-3p	0.46291	2.22014	6.91851	0.320898	0.748287	0.99854	Not DEG
hsa-miR-4774-5p	0.46291	2.22014	6.91851	0.320898	0.748287	0.99854	Not DEG
hsa-miR-4435	11.8814	0.26304	1.98439	0.132555	0.894545	0.99854	Not DEG
hsa-miR-6798-3p	5.24631	1.94752	3.01104	0.646793	0.517766	0.99854	Not DEG
hsa-miR-1910-5p	1.00297	-0.222382	6.19629	-0.0358895	0.97137	0.99854	Not DEG
hsa-miR-548ab	59.3296	-0.00374882	1.0581	-0.00354298	0.997173	0.999997	Not DEG
hsa-miR-664a-5p	9.72111	-0.999986	2.19812	-0.454929	0.649161	0.99854	Not DEG
hsa-miR-4425	0.46291	2.22014	6.91851	0.320898	0.748287	0.99854	Not DEG
hsa-miR-219b-3p	4.24334	2.77757	3.47782	0.798654	0.424491	0.99854	Not DEG
hsa-miR-320a	5263.6	0.344541	0.649361	0.530585	0.595706	0.99854	Not DEG
hsa-miR-16-2-3p	4264.02	-0.098185	0.640521	-0.153289	0.87817	0.99854	Not DEG
hsa-miR-181a-5p	188.327	-1.12326	0.871983	-1.28816	0.19769	0.99854	Not DEG
hsa-miR-4766-3p	2.85461	2.0995	3.99325	0.525762	0.599053	0.99854	Not DEG
hsa-miR-1827	0.92582	3.22009	6.8429	0.470575	0.637944	0.99854	Not DEG
hsa-miR-1299	3.93474	0.514577	3.28005	0.156881	0.875339	0.99854	Not DEG
hsa-miR-374c-3p	2.62316	-2.22234	4.14054	-0.536726	0.591457	0.99854	Not DEG
hsa-miR-320b	912.55	0.276996	0.674912	0.410419	0.681499	0.99854	Not DEG
hsa-miR-505-5p	16.5105	1.04064	1.76255	0.590419	0.55491	0.99854	Not DEG
hsa-miR-4729	0.540062	-2.66496	6.91852	-0.385192	0.700095	0.99854	Not DEG
hsa-miR-6781-5p	0.92582	3.22009	6.8429	0.470575	0.637944	0.99854	Not DEG
hsa-miR-192-5p	7578.76	-0.114966	0.637415	-0.180363	0.856868	0.99854	Not DEG
hsa-miR-548l	44.9794	-0.51517	1.17374	-0.438912	0.660726	0.99854	Not DEG
hsa-miR-5006-3p	0.46291	2.22014	6.91851	0.320898	0.748287	0.99854	Not DEG
hsa-miR-5689	0.540062	-2.66496	6.91852	-0.385192	0.700095	0.99854	Not DEG
hsa-miR-130b-3p	1590.79	-1.13732	0.749684	-1.51706	0.129251	0.99854	Not DEG
hsa-let-7c-5p	1430.55	-0.00777845	0.65506	-0.0118744	0.990526	0.999997	Not DEG
hsa-miR-548z	12.8072	0.455684	1.92618	0.236575	0.812987	0.99854	Not DEG
hsa-miR-203a-3p	1.00297	-0.222382	6.19629	-0.0358895	0.97137	0.99854	Not DEG
hsa-miR-377-3p	0.46291	2.22014	6.91851	0.320898	0.748287	0.99854	Not DEG
hsa-miR-6783-3p	2.31455	4.54209	4.95283	0.91707	0.359106	0.99854	Not DEG
hsa-miR-374c-5p	7.56086	-0.415026	2.42819	-0.17092	0.864287	0.99854	Not DEG
hsa-miR-199b-3p	1362.34	1.00221	0.734427	1.36461	0.172374	0.99854	Not DEG
hsa-miR-454-3p	205.609	0.417566	0.792742	0.526737	0.598376	0.99854	Not DEG
hsa-miR-4639-3p	0.540062	-2.66496	6.91852	-0.385192	0.700095	0.99854	Not DEG
hsa-miR-1278	309.918	0.0193965	0.733274	0.0264519	0.978897	0.999618	Not DEG
hsa-miR-6865-5p	2.3917	1.77758	4.26877	0.416414	0.677107	0.99854	Not DEG
hsa-miR-5699-3p	0.46291	2.22014	6.91851	0.320898	0.748287	0.99854	Not DEG
hsa-miR-874-5p	2.70031	-4.98688	4.71179	-1.05838	0.289881	0.99854	Not DEG
hsa-miR-6505-3p	1.92879	1.36254	4.64871	0.293101	0.769445	0.99854	Not DEG
hsa-miR-3129-3p	2.0831	-1.8073	4.52498	-0.399405	0.689594	0.99854	Not DEG
hsa-miR-6866-5p	6.8665	0.625609	2.54805	0.245524	0.806051	0.99854	Not DEG
hsa-miR-107	1890.52	-0.250732	0.655333	-0.382602	0.702015	0.99854	Not DEG
hsa-miR-4804-5p	7.94662	0.140185	2.3708	0.0591299	0.952849	0.99854	Not DEG
hsa-miR-6873-3p	16.5105	1.04064	1.76255	0.590419	0.55491	0.99854	Not DEG
hsa-miR-4775	4.39765	0.777608	3.13037	0.248408	0.803819	0.99854	Not DEG
hsa-miR-933	64.7303	0.0447148	1.02962	0.0434286	0.96536	0.99854	Not DEG
hsa-miR-7845-5p	0.46291	2.22014	6.91851	0.320898	0.748287	0.99854	Not DEG
hsa-miR-3940-3p	39.2702	0.10776	1.21911	0.0883926	0.929565	0.99854	Not DEG
hsa-miR-6742-3p	1.38873	3.80508	6.02145	0.631921	0.527438	0.99854	Not DEG
hsa-miR-212-5p	28.6233	1.08246	1.42449	0.759894	0.447318	0.99854	Not DEG
hsa-miR-889-3p	37.4186	1.00894	1.28829	0.783156	0.433536	0.99854	Not DEG
hsa-miR-6732-3p	1.92879	1.36254	4.64871	0.293101	0.769445	0.99854	Not DEG
hsa-miR-15a-3p	5.24631	-2.22236	3.03161	-0.733063	0.46352	0.99854	Not DEG
hsa-miR-6790-5p	0.92582	3.22009	6.8429	0.470575	0.637944	0.99854	Not DEG
hsa-miR-574-5p	208.541	-2.84617	1.10823	-2.56822	0.0102224	0.99854	Down
hsa-miR-33a-3p	19.5194	-2.59161	1.82636	-1.41901	0.155897	0.99854	Not DEG
hsa-miR-1909-5p	2.00594	-0.222377	4.46955	-0.0497538	0.960319	0.99854	Not DEG
hsa-miR-548g-3p	113.413	0.41504	0.893024	0.464758	0.642105	0.99854	Not DEG
hsa-miR-1226-5p	12.6529	0.947535	1.96321	0.482645	0.629348	0.99854	Not DEG
hsa-miR-4461	31.2464	0.811558	1.35762	0.597781	0.549986	0.99854	Not DEG
hsa-miR-4767	1.08012	-3.6649	6.69889	-0.547091	0.584316	0.99854	Not DEG
hsa-miR-5095	1.85164	4.22014	5.3804	0.784354	0.432832	0.99854	Not DEG
hsa-miR-296-3p	27.9289	-0.0159369	1.38565	-0.0115014	0.990823	0.999997	Not DEG
hsa-miR-4423-3p	0.540062	-2.66496	6.91852	-0.385192	0.700095	0.99854	Not DEG
hsa-miR-877-3p	15.7389	1.94753	1.89452	1.02798	0.30396	0.99854	Not DEG
hsa-miR-27b-3p	20220	-0.0214111	0.633407	-0.033803	0.973034	0.99854	Not DEG
hsa-miR-208b-3p	0.540062	-2.66496	6.91852	-0.385192	0.700095	0.99854	Not DEG
hsa-miR-487b-5p	0.540062	-2.66496	6.91852	-0.385192	0.700095	0.99854	Not DEG
hsa-miR-326	85.8698	-0.0544448	0.947652	-0.0574523	0.954185	0.99854	Not DEG
hsa-miR-24-2-5p	172.588	0.304239	0.811628	0.37485	0.707772	0.99854	Not DEG
hsa-miR-1185-1-3p	20.6766	1.50007	1.65378	0.907056	0.364377	0.99854	Not DEG
hsa-miR-548g-5p	2.93176	0.777605	3.773	0.206097	0.836715	0.99854	Not DEG
hsa-miR-6846-3p	0.92582	3.22009	6.8429	0.470575	0.637944	0.99854	Not DEG
hsa-miR-4661-5p	74.4514	0.679046	1.01377	0.669826	0.502969	0.99854	Not DEG
hsa-miR-548as-3p	0.540062	-2.66496	6.91852	-0.385192	0.700095	0.99854	Not DEG
hsa-miR-16-5p	3454.39	-0.877654	0.70506	-1.24479	0.213208	0.99854	Not DEG
hsa-miR-3159	4.6291	-1.22237	3.08096	-0.396749	0.691553	0.99854	Not DEG
hsa-miR-1302	3.54898	-0.63741	3.43924	-0.185335	0.852967	0.99854	Not DEG
hsa-miR-4723-5p	1.92879	1.36254	4.64871	0.293101	0.769445	0.99854	Not DEG
hsa-miR-4785	0.540062	-2.66496	6.91852	-0.385192	0.700095	0.99854	Not DEG
hsa-miR-4502	1.00297	-0.222382	6.19629	-0.0358895	0.97137	0.99854	Not DEG
hsa-miR-191-5p	23112.3	0.68589	0.674703	1.01658	0.309353	0.99854	Not DEG
hsa-miR-1976	4.08904	-0.959336	3.23962	-0.296126	0.767134	0.99854	Not DEG
