# Supplementary material for: DNA methylation-mediated differential expression of DLX4 isoforms has opposing roles in leukemogenesis
Source: Cell Mol Biol Lett. 2022 Jul 26;27:59. doi: 10.1186/s11658-022-00358-0 (PMC9327205; doi:10.1186/s11658-022-00358-0)
Supplement: Supplementary file 7 — Additional file 7: Table S7. mRNA expression analyzed by RNA-seq in K562 cell after DLX7 overexpression (original data). [file 11658_2022_358_MOESM7_ESM.xlsx]

## Sheet: K562-BP1
Chromosome	Start	End	#Overlaped_Genes	Downstream_FW_Gene	Symbol	Distance	Downstream_REV_Gene	Symbol	Distance	annovar_region	annovar_gene
chr1	875653	875815	1	NM_198317	KLHL17	20233	NR_122045	LOC100130417	20662	intronic	SAMD11
chr1	877196	877358	1	NM_198317	KLHL17	18690	NR_122045	LOC100130417	22205	intronic	SAMD11
chr1	1059217	1059379	0	NR_038869	LINC01342	13099	NM_017891	C1orf159	7562	intergenic	C1orf159(dist=7481),LINC01342(dist=13018)
chr1	1144443	1144605	0	NM_080605	B3GALT6	23105	NM_148902	TNFRSF18	2435	intergenic	TNFRSF18(dist=2354),TNFRSF4(dist=2101)
chr1	2473366	2473528	0	NM_001297605	TNFRSF14	14357	NM_001010926	HES5	11763	intergenic	HES5(dist=11682),TNFRSF14-AS1(dist=7831)
chr1	2615447	2615609	1	NM_080431	ACTRT2	322518	NM_033467	MMEL1	51047	intronic	TTC34
chr1	2629101	2629263	1	NM_080431	ACTRT2	308864	NM_033467	MMEL1	64701	intronic	TTC34
chr1	3691434	3691596	2	NM_001282669	DFFB	82316	NR_033711	TP73-AS1	27578	intronic	SMIM1
chr1	5945955	5946117	4	NM_001199861	KCNAB2	106322	NR_039838	MIR4689	23235	intronic	NPHP4
chr1	6052819	6052981	1	NM_003636	KCNAB2	33173	NR_111987	NPHP4	367	UTR5	KCNAB2(NM_001199861:c.-47810_-47781delins0)
chr1	6296312	6296474	1	NM_001024598	HES3	7859	NM_012405	ICMT	349	ncRNA_exonic	LINC00337
chr1	6486479	6486641	1	NM_138697	TAS1R1	128778	NM_019089	HES2	6581	intronic	ESPN
chr1	6489853	6490015	2	NM_138697	TAS1R1	125404	NM_019089	HES2	9955	ncRNA_exonic	MIR4252
chr1	8033374	8033536	2	NR_125998	LOC102724539	235277	NM_001561	TNFRSF9	30230	intronic	PARK7
chr1	8257948	8258110	0	NR_125998	LOC102724539	10703	NM_018948	ERRFI1	171636	intergenic	ERRFI1(dist=171555),LINC01714(dist=10622)
chr1	8686575	8686737	2	NR_038351	ENO1-AS1	252238	NR_132752		131683	intronic	RERE
chr1	8992020	8992182	0	NM_001270500	CA6	13792	NM_001428	ENO1	52950	intergenic	ENO1-AS1(dist=52077),CA6(dist=13711)
chr1	9135933	9136095	0	NR_132738		106249	NM_001135585	SLC2A5	6127	intergenic	SLC2A5(dist=3647),GPR157(dist=28381)
chr1	9294233	9294395	0	NM_004285	H6PD	549	NR_132742		51917	upstream	H6PD
chr1	9443141	9443303	0	NM_032315	SLC25A33	156306	NR_132742		200825	intergenic	SPSB1(dist=13551),LOC100506022(dist=41850)
chr1	9470994	9471156	0	NM_032315	SLC25A33	128453	NR_132742		228678	intergenic	SPSB1(dist=41404),LOC100506022(dist=13997)
chr1	9524388	9524550	0	NM_032315	SLC25A33	75059	NR_104622	LOC100506022	35414	intergenic	LOC100506022(dist=35333),SLC25A33(dist=74978)
chr1	11710424	11710586	1	NM_001304791	FBXO44	3927	NM_004958	MTOR	387897	exonic	FBXO2
chr1	11857505	11857667	1	NM_001256959	CLCN6	8567	NR_126000	LOC102724659	17910	intronic	MTHFR
chr1	12043643	12043805	2	NM_021933	MIIP	35575	NM_138346	KIAA2013	57239	intronic	MFN2
chr1	12209084	12209246	0	NR_107000	MIR7846	17835	NM_138346	KIAA2013	222680	intergenic	TNFRSF8(dist=4820),MIR7846(dist=17754)
chr1	12221983	12222145	0	NR_107000	MIR7846	4936	NM_138346	KIAA2013	235579	intergenic	TNFRSF8(dist=17719),MIR7846(dist=4855)
chr1	12235292	12235454	1	NR_039775	MIR4632	16397	NM_138346	KIAA2013	248888	intronic	TNFRSF1B
chr1	12611725	12611887	0	NM_001013630	AADACL4	92760	NM_138346	KIAA2013	625321	intergenic	VPS13D(dist=39627),DHRS3(dist=16052)
chr1	14763084	14763246	0	NM_015209	KAZN	162048	NM_001010847	LRRC38	922923	intergenic	PRDM2(dist=611510),KAZN(dist=161967)
chr1	14763597	14763759	0	NM_015209	KAZN	161535	NM_001010847	LRRC38	923436	intergenic	PRDM2(dist=612023),KAZN(dist=161454)
chr1	15109637	15109799	2	NM_001018000	KAZN	140907	NM_001010847	LRRC38	1269476	intronic	KAZN
chr1	15110614	15110776	2	NM_001018000	KAZN	139930	NM_001010847	LRRC38	1270453	intronic	KAZN
chr1	15115932	15116094	2	NM_001018000	KAZN	134612	NM_001010847	LRRC38	1275771	intronic	KAZN
chr1	15742266	15742428	1	NM_007272	CTRC	22591	NM_001278501	C1orf195	244227	intronic	EFHD2
chr1	15750693	15750855	1	NM_007272	CTRC	14164	NM_001278501	C1orf195	252654	intronic	EFHD2
chr1	16121782	16121944	0	NM_015001	SPEN	52496	NM_024758	AGMAT	210258	intergenic	FBLIM1(dist=8693),UQCRHL(dist=11713)
chr1	16339246	16339408	0	NM_001042704	CLCNKA	9159	NM_003443	ZBTB17	36700	downstream	HSPB7
chr1	16472838	16473000	1	NM_001114600	SZRD1	220606	NM_182623	FAM131C	72792	intronic	EPHA2
chr1	16478050	16478212	1	NM_001114600	SZRD1	215394	NM_182623	FAM131C	78004	intronic	EPHA2
chr1	16593086	16593248	1	NM_001114600	SZRD1	100358	NM_030907	RSG1	29508	intronic	FBXO42
chr1	16840515	16840677	0	NM_001310155	FAM231B	24623	NR_023386	CROCCP3	21400	intergenic	CROCCP3(dist=21319),LOC440570(dist=19660)
chr1	16845885	16846047	0	NM_001310155	FAM231B	19253	NR_023386	CROCCP3	26770	intergenic	CROCCP3(dist=26689),LOC440570(dist=14290)
chr1	16871625	16871787	0	NR_037446	MIR3675	3703	NR_023386	CROCCP3	52510	intergenic	FAM231B(dist=5095),MIR3675(dist=3622)
chr1	17059395	17059557	0	NM_014675	CROCC	188969	NR_026567	ESPNP	12824	downstream	FAM231A,FAM231C
chr1	17217314	17217476	0	NM_014675	CROCC	31050	NR_135059		1234	upstream	LOC105376805
chr1	17612473	17612635	0	NM_012387	PADI4	22136	NM_007365	PADI2	166606	downstream	PADI3
chr1	17675135	17675297	1	NM_207421	PADI6	23475	NM_007365	PADI2	229268	intronic	PADI4
chr1	19652104	19652266	5	NM_001032363	MINOS1	271286	NM_003689	AKR7A2	13545	intronic	PQLC2
chr1	19805937	19806099	5	NM_001032363	MINOS1	117453	NM_003689	AKR7A2	167378	intronic	CAPZB
chr1	19812733	19812895	0	NM_001032363	MINOS1	110657	NM_001313932		679	upstream	CAPZB
chr1	20196607	20196769	0	NM_015207	OTUD3	12200	NM_019062	RNF186	54917	intergenic	RNF186(dist=54836),OTUD3(dist=12119)
chr1	20524059	20524221	0	NM_001039500	VWA5B1	93272	NR_110078	UBXN10-AS1	11161	downstream	UBXN10
chr1	21646485	21646647	1	NM_001256416	NBPF3	120017	NM_001397	ECE1	29584	intronic	ECE1
chr1	21647618	21647780	1	NM_001256416	NBPF3	118884	NM_001397	ECE1	30717	intronic	ECE1
chr1	22002662	22002824	0	NM_001013693	LDLRAD2	136015	NM_002885	RAP1GAP	6887	intergenic	RAP1GAP(dist=6789),USP48(dist=2248)
chr1	22076434	22076596	2	NM_001013693	LDLRAD2	62243	NM_002885	RAP1GAP	80659	intronic	USP48
chr1	22231657	22231819	2	NM_007352	CELA3B	71680	NM_001032730	USP48	122050	intronic	HSPG2
chr1	22234328	22234490	2	NM_007352	CELA3B	69009	NM_001032730	USP48	124721	intronic	HSPG2
chr1	22587487	22587649	0	NR_039613	MIR4418	5164	NM_030761	WNT4	118049	intergenic	WNT4(dist=117968),MIR4418(dist=5083)
chr1	23324173	23324335	0	NM_001009999	KDM1A	21687	NM_001289974	LACTBL1	32331	intergenic	LACTBL1(dist=32250),TEX46(dist=12992)
chr1	23952417	23952579	0	NR_027042	MDS2	1326	NM_002167	ID3	66213	upstream	MDS2
chr1	24648847	24649009	3	NM_021180	GRHL3	602	NM_173065	IFNLR1	135163	intronic	GRHL3
chr1	25611697	25611859	8	NM_014313	TMEM50A	53011	NR_135144		37768	intronic	RHD,RSRP1
chr1	25696563	25696725	4	NM_001282564	TMEM57	60705	NR_135144		122634	intronic	RHCE
chr1	25739852	25740014	4	NM_001282564	TMEM57	17416	NR_135144		165923	intronic	RHCE
chr1	26086721	26086883	2	NM_020451	SEPN1	39865	NM_138618	RHCE	339439	intronic	MAN1C1
chr1	26087478	26087640	2	NM_020451	SEPN1	39108	NM_138618	RHCE	340196	intronic	MAN1C1
chr1	26109362	26109524	2	NM_020451	SEPN1	17224	NM_138618	RHCE	362080	intronic	MAN1C1
chr1	26703384	26703546	0	NM_024674	LIN28A	33794	NM_173574	ZNF683	4180	intergenic	ZNF683(dist=4099),LIN28A(dist=33713)
chr1	26904278	26904440	0	NM_006015	ARID1A	118163	NR_125953	LOC101928324	110331	intergenic	RPS6KA1(dist=2758),LOC101928728(dist=113961)
chr1	27048308	27048470	2	NM_017837	PIGV	66065	NR_125953	LOC101928324	254361	intronic	ARID1A
chr1	27831439	27831601	0	NM_001143912	FAM76A	220970	NM_006990	WASF2	14822	intergenic	WASF2(dist=14741),AHDC1(dist=29155)
chr1	27936528	27936690	0	NM_001143912	FAM76A	115881	NM_001029882	AHDC1	6604	intergenic	AHDC1(dist=6523),FGR(dist=2111)
chr1	28744137	28744299	1	NM_023923	PHACTR4	20443	NM_014280	DNAJC8	184676	intronic	PHACTR4
chr1	28851606	28851768	6	NM_017846	TRNAU1AP	27842	NM_014280	DNAJC8	292145	intronic	RCC1
chr1	28916594	28916756	0	NM_152304	RAB42	2037	NR_024127	SNHG12	8309	upstream	RAB42
chr1	28975403	28975565	0	NM_001319674		19756	NM_005644	TAF12	5880	downstream	LINC01715,RNU11
chr1	29210445	29210607	0	NM_001166005	EPB41	3077	NM_005644	TAF12	240922	intergenic	OPRD1(dist=20237),EPB41(dist=2996)
chr1	29211550	29211712	0	NM_001166005	EPB41	1972	NM_005644	TAF12	242027	upstream	EPB41
chr1	29485870	29486032	1	NM_001195001	PTPRU	77077	NM_001003682	TMEM200B	35530	exonic	SRSF4
chr1	29556801	29556963	2	NM_001195001	PTPRU	6146	NM_005626	SRSF4	48245	intronic	MECR
chr1	31238457	31238619	0	NM_001282566	ZCCHC17	531291	NM_006762	LAPTM5	7855	intergenic	LAPTM5(dist=7774),LINC01778(dist=58880)
chr1	31241859	31242021	0	NM_001282566	ZCCHC17	527889	NM_006762	LAPTM5	11257	intergenic	LAPTM5(dist=11176),LINC01778(dist=55478)
chr1	32292742	32292904	0	NM_001271878	KHDRBS1	186472	NM_144569	SPOCD1	11171	intergenic	SPOCD1(dist=11090),PTP4A2(dist=79118)
chr1	32599174	32599336	1	NM_175852	TXLNA	46090	NM_080391	PTP4A2	195267	intronic	KPNA6
chr1	33222917	33223079	1	NM_001198972	KIAA1522	8237	NM_030786	SYNC	54637	intronic	KIAA1522
chr1	35309312	35309474	0	NM_001289088	ZMYM1	215994	NR_030278	MIR552	174098	intergenic	GJA4(dist=47964),SMIM12(dist=6489)
chr1	35837466	35837628	1	NM_001014839	NCDN	185846	NM_005066	SFPQ	178804	intronic	ZMYM4
chr1	35982396	35982558	1	NM_001014839	NCDN	40916	NM_005066	SFPQ	323734	intronic	KIAA0319L
chr1	39634292	39634454	1	NM_015038	KIAA0754	240803	NM_017821	RHBDL2	226871	intronic	MACF1
chr1	41329756	41329918	0	NM_001905	CTPS1	115134	NM_133467	CITED4	1819	upstream	CITED4
chr1	41440748	41440910	0	NM_001905	CTPS1	4142	NM_133467	CITED4	112811	intergenic	CITED4(dist=112730),CTPS1(dist=4061)
chr1	41616705	41616867	8	NM_001291281	FOXO6	210817	NM_144990	SLFNL1	129359	intronic	SCMH1
chr1	43290860	43291022	1	NM_018538	ERMAP	308	NM_199342	SVBP	7882	intronic	ERMAP
chr1	43418245	43418407	1	NR_033967	SLC2A1-AS1	6394	NM_199342	SVBP	135267	intronic	SLC2A1
chr1	43428820	43428982	1	NM_001101376	FAM183A	184693	NM_006516	SLC2A1	4054	ncRNA_intronic	SLC2A1-AS1
chr1	43429400	43429562	1	NM_001101376	FAM183A	184113	NM_006516	SLC2A1	4634	ncRNA_intronic	SLC2A1-AS1
chr1	43870954	43871116	1	NR_106793	MIR6735	43175	NM_201542	MED8	15552	intronic	SZT2
chr1	43988535	43988697	0	NM_002840	PTPRF	7931	NM_031207	HYI	68956	intergenic	SZT2(dist=68617),PTPRF(dist=3011)
chr1	44300857	44301019	25	NR_106727	MIR6079	3356	NR_125986	LOC101929592	107924	intronic	ST3GAL3
chr1	44471543	44471705	6	NM_173484	KLF17	112898	NR_125986	LOC101929592	278610	intronic	SLC6A9
chr1	44501712	44501874	0	NM_173484	KLF17	82729	NR_048549	SLC6A9	4629	intergenic	SLC6A9(dist=4548),KLF17(dist=82648)
chr1	44756591	44756753	5	NM_001319956		114160	NR_132966		38441	intronic	ERI3
chr1	44951439	44951601	3	NR_049849	MIR5584	59645	NM_024066	ERI3	130569	intronic	RNF220
chr1	45075804	45075966	3	NM_001145636	C1orf228	64509	NM_024066	ERI3	254934	intronic	RNF220
chr1	45103699	45103861	3	NM_001145636	C1orf228	36614	NM_024066	ERI3	282829	intronic	RNF220
chr1	45285116	45285278	0	NM_000374	UROD	192608	NM_001013632	TCTEX1D4	12240	downstream	PTCH2
chr1	45501457	45501619	1	NR_024270	LINC01144	268044	NM_024602	HECTD3	24511	exonic	ZSWIM5
chr1	45504749	45504911	1	NR_024270	LINC01144	264752	NM_024602	HECTD3	27803	intronic	ZSWIM5
chr1	45564622	45564784	1	NR_024270	LINC01144	204879	NM_024602	HECTD3	87676	intronic	ZSWIM5
chr1	46987979	46988141	0	NR_038403	MKNK1-AS1	16308	NR_121680	LINC01398	72684	intergenic	DMBX1(dist=8093),MKNK1-AS1(dist=16227)
chr1	47646978	47647140	0	NR_046395	CMPK1	152410	NR_134994		239903	downstream	LINC00853
chr1	47697959	47698121	3	NR_046395	CMPK1	101429	NM_001290405	TAL1	479	UTR5	TAL1(NM_003189:c.6447_6399delins0,NM_001290403:c.6447_6399delins0,NM_001290406:c.8268_8220delins0)
chr1	47973974	47974136	0	NM_001011547	SLC5A9	714302	NR_126355	LINC01389	71066	intergenic	FOXD2(dist=67611),TRABD2B(dist=252064)
chr1	48643076	48643238	1	NM_001011547	SLC5A9	45200	NM_001194986	TRABD2B	180595	ncRNA_intronic	SKINT1L
chr1	51316854	51317016	1	NM_001262	CDKN2C	117432	NM_032110	DMRTA2	427816	intronic	FAF1
chr1	51750243	51750405	0	NR_123731	TTC39A-AS1	45002	NM_007051	FAF1	324388	intergenic	RNF11(dist=11124),TTC39A(dist=2525)
chr1	52097548	52097710	5	NM_148904	OSBPL9	97857	NM_001981	EPS15	112634	intronic	OSBPL9
chr1	52292173	52292335	3	NR_126385	TXNDC12-AS1	224336	NM_001981	EPS15	307259	intronic	NRDC
chr1	52432150	52432312	1	NR_126385	TXNDC12-AS1	84359	NM_002525	NRD1	87622	intronic	RAB3B
chr1	52541431	52541593	3	NM_004799	ZFYVE9	66254	NR_046406	TXNDC12	19669	intronic	BTF3L4
chr1	53833775	53833937	0	NM_033067	DMRTB1	91216	NM_033300	LRP8	40035	intergenic	LINC01771(dist=31594),SLC25A3P1(dist=70106)
chr1	54332441	54332603	4	NM_000792	DIO1	27339	NR_033142	NDC1	28297	exonic	YIPF1
chr1	54355037	54355199	4	NM_000792	DIO1	4743	NR_033142	NDC1	50893	UTR5	YIPF1(NM_018982:c.526_427delins0)
chr1	54930473	54930635	0	NM_147161	ACOT11	83253	NM_145716	SSBP3	58486	intergenic	SSBP3(dist=58405),ACOT11(dist=83172)
chr1	54954011	54954173	0	NM_147161	ACOT11	59715	NM_145716	SSBP3	82024	intergenic	SSBP3(dist=81943),ACOT11(dist=59634)
chr1	55123887	55124049	7	NM_001291333	TTC4	57527	NM_176782	FAM151A	34768	ncRNA_intronic	MROH7-TTC4
chr1	59280970	59281132	3	NR_110626	LINC01358	205097	NM_002228	JUN	31266	ncRNA_intronic	LINC01135
chr1	59347334	59347496	3	NR_110626	LINC01358	138733	NM_002228	JUN	97630	ncRNA_intronic	LINC01135
chr1	59349817	59349979	3	NR_110626	LINC01358	136250	NM_002228	JUN	100113	ncRNA_intronic	LINC01135
chr1	59351053	59351215	3	NR_110626	LINC01358	135014	NM_002228	JUN	101349	ncRNA_intronic	LINC01135
chr1	59364801	59364963	3	NR_110626	LINC01358	121266	NM_002228	JUN	115097	ncRNA_exonic	LINC01135
chr1	61514755	61514917	0	NM_001145511	NFIA	28110	NR_110618	NFIA-AS2	78388	intergenic	NFIA-AS2(dist=78307),NFIA(dist=28029)
chr1	67382115	67382277	2	NM_001278215	MIER1	8382	NM_005478	INSL5	115254	intronic	WDR78
chr1	85992830	85992992	1	NM_001554	CYR61	53533	NM_012137	DDAH1	62022	intronic	DDAH1
chr1	91341384	91341546	0	NM_001134419	CDC7	624939	NR_135038		24270	intergenic	LINC01763(dist=20928),ZNF644(dist=39311)
chr1	92270303	92270465	4	NM_001242805	BRDT	144544	NM_001017975	HFM1	399958	intronic	TGFBR3
chr1	93010400	93010562	2	NM_000969	RPL5	287113	NM_005263	GFI1	58048	intronic	EVI5
chr1	93317873	93318035	5	NM_001164391	MTF2	226838	NM_005665	EVI5	59993	intronic	FAM69A
chr1	93914744	93914906	3	NR_034091	LOC100129046	142700	NR_034089	LOC100131564	103457	intronic	FNBP1L
chr1	94371325	94371487	2	NM_001122674	ABCD3	512527	NM_014597	DNTTIP2	26644	intronic	GCLM
chr1	100106359	100106521	0	NM_017734	PALMD	4991	NR_125951	LOC101928270	153080	intergenic	LINC01708(dist=152999),PALMD(dist=4910)
chr1	100409158	100409320	0	NM_001271684	SLC35A3	26106	NM_001013660	FRRS1	177890	intergenic	AGL(dist=19579),SLC35A3(dist=26025)
chr1	100813619	100813781	1	NM_033313	CDC14A	4323	NR_110435	RTCA-AS1	81970	intronic	CDC14A
chr1	101594105	101594267	0	NM_001320730		108119	NM_015958	DPH5	102824	intergenic	LOC102606465(dist=41170),LOC101928370(dist=106162)
chr1	108479220	108479382	1	NR_046653	VAV3-AS1	27764	NM_001079874	VAV3	248175	intronic	VAV3
chr1	108559138	108559300	0	NM_001143987	NBPF6	433685	NM_006113	VAV3	51674	intergenic	VAV3-AS1(dist=21909),SLC25A24(dist=118044)
chr1	109054522	109054684	0	NM_001010883	FAM102B	48368	NM_001143989	NBPF4	267900	intergenic	NBPF6(dist=41262),FAM102B(dist=48287)
chr1	109677126	109677288	3	NM_001284353	KIAA1324	51964	NM_001122961	C1orf194	20728	intronic	KIAA1324
chr1	109691981	109692143	3	NM_001284353	KIAA1324	37109	NM_001122961	C1orf194	35583	intronic	KIAA1324
chr1	109757453	109757615	2	NM_001408	CELSR2	35107	NM_001122961	C1orf194	101055	intronic	SARS
chr1	111704594	111704756	2	NM_001025197	CHI3L2	65606	NM_178454	DRAM2	21837	intronic	CEPT1
chr1	113089053	113089215	5	NM_006135	CAPZA1	72941	NR_036210	MIR4256	84679	intronic	ST7L
chr1	113216317	113216479	0	NM_001286072	MOV10	536	NM_138729	ST7L	54358	upstream	MOV10
chr1	113819225	113819387	0	NM_001142782	MAGI3	114169	NR_038846	LOC643441	70431	intergenic	LOC643441(dist=70350),MAGI3(dist=114088)
chr1	113931240	113931402	0	NM_001142782	MAGI3	2154	NR_038846	LOC643441	182446	intergenic	LOC643441(dist=182365),MAGI3(dist=2073)
chr1	114085702	114085864	2	NR_125965	AP4B1-AS1	269451	NR_038846	LOC643441	336908	intronic	MAGI3
chr1	114219263	114219425	2	NR_125965	AP4B1-AS1	135890	NR_038846	LOC643441	470469	intronic	MAGI3
chr1	114376157	114376319	5	NR_037864	AP4B1-AS1	23019	NR_130896	RSBN1	21140	ncRNA_intronic	AP4B1-AS1
chr1	114922685	114922847	0	NM_001282541	SYCP1	474658	NM_001270805	SYT6	226294	intergenic	SYT6(dist=226213),TRIM33(dist=12552)
chr1	115270274	115270436	6	NM_001282541	SYCP1	127069	NM_002524	NRAS	10840	intronic	CSDE1
chr1	116958463	116958625	5	NR_031564	MIR320B1	255827	NR_125970	LOC101928977	438647	ncRNA_intronic	ATP1A1-AS1
chr1	117230229	117230391	0	NM_001013643	C1orf137	6424	NM_001007237	IGSF3	19933	intergenic	MIR320B1(dist=15780),C1orf137(dist=6343)
chr1	117353113	117353275	0	NM_020440	PTGFRN	99351	NM_001007237	IGSF3	142817	intergenic	CD2(dist=41262),PTGFRN(dist=99270)
chr1	118155328	118155490	1	NM_006784	WDR3	316963	NR_121626	LOC100996263	7017	intronic	FAM46C
chr1	118155961	118156123	1	NM_006784	WDR3	316330	NR_121626	LOC100996263	7650	intronic	FAM46C
chr1	118185690	118185852	0	NM_006784	WDR3	286601	NR_121626	LOC100996263	37379	intergenic	FAM46C(dist=14679),GDAP2(dist=220255)
chr1	118187366	118187528	0	NM_006784	WDR3	284925	NR_121626	LOC100996263	39055	intergenic	FAM46C(dist=16355),GDAP2(dist=218579)
chr1	118202522	118202684	0	NM_006784	WDR3	269769	NR_121626	LOC100996263	54211	intergenic	FAM46C(dist=31511),GDAP2(dist=203423)
chr1	118354990	118355152	0	NM_006784	WDR3	117301	NR_121626	LOC100996263	206679	intergenic	FAM46C(dist=183979),GDAP2(dist=50955)
chr1	120255475	120255637	1	NM_001100910	FAM72B	583449	NM_001080470	ZNF697	65166	intronic	PHGDH
chr1	120279925	120280087	1	NM_001100910	FAM72B	558999	NM_001080470	ZNF697	89616	intronic	PHGDH
chr1	120545023	120545185	2	NM_001100910	FAM72B	293901	NM_021794	ADAM30	105957	intronic	NOTCH2
chr1	120930395	120930557	4	NR_120535	SRGAP2D	176676	NM_001200001	NOTCH2	318159	intronic	FCGR1B
chr1	121336993	121337155	0	NR_106967	MIR6077	22335847	NR_104189	SRGAP2-AS1	197309	intergenic	EMBP1(dist=23307),NONE(dist=NONE)
chr1	121357919	121358081	0	NR_106967	MIR6077	22314921	NR_104189	SRGAP2-AS1	218235	intergenic	EMBP1(dist=44233),NONE(dist=NONE)
chr1	121485203	121485365	0	NR_106967	MIR6077	22187637	NR_104189	SRGAP2-AS1	345519	intergenic	EMBP1(dist=171517),NONE(dist=NONE)
chr1	142812697	142812859	0	NR_106967	MIR6077	860143	NR_046228	ANKRD20A12P	99173	intergenic	ANKRD20A12P(dist=99092),LOC102723769(dist=321744)
chr1	142821335	142821497	0	NR_106967	MIR6077	851505	NR_046228	ANKRD20A12P	107811	intergenic	ANKRD20A12P(dist=107730),LOC102723769(dist=313106)
chr1	142830538	142830700	0	NR_106967	MIR6077	842302	NR_046228	ANKRD20A12P	117014	intergenic	ANKRD20A12P(dist=116933),LOC102723769(dist=303903)
chr1	143283237	143283399	0	NR_106967	MIR6077	389603	NR_110761	LOC102723769	81079	intergenic	LOC102723769(dist=80998),MIR6077(dist=389522)
chr1	144527018	144527180	1	NM_001037501	NBPF8	87860	NM_001143883	PPIAL4A	162853	intronic	NBPF19,NBPF20
chr1	145101408	145101570	3	NM_203458	NOTCH2NL	107624	NM_022359	PDE4DIP	25303	intronic	NBPF19,NBPF20,NBPF9,SEC22B
chr1	145214992	145215154	3	NR_104217	NBPF25P	74697	NM_022359	PDE4DIP	138887	intronic	NBPF19,NBPF20,NBPF9,NOTCH2NL
chr1	145250879	145251041	3	NR_104217	NBPF25P	38810	NM_022359	PDE4DIP	174774	intronic	NBPF19,NBPF20,NBPF9,NOTCH2NL
chr1	145383301	145383463	3	NM_001316767		29809	NR_125968	LOC101928979	978	intronic	NBPF10,NBPF19,NBPF20
chr1	145472073	145472235	4	NM_153713	LIX1L	4913	NM_032305	POLR3GL	1767	UTR5	ANKRD34A(NM_001039888:c.-1207_-1094delins0)
chr1	145502169	145502331	3	NM_005105	RBM8A	5307	NM_032305	POLR3GL	31863	ncRNA_intronic	LIX1L-AS1
chr1	148241721	148241883	3	NM_001170755	NBPF15	316386	NM_001164262	PPIAL4F	39266	intronic	NBPF19,NBPF26
chr1	148556864	148557026	1	NM_001170755	NBPF15	1243	NM_001277444	NBPF9	210016	ncRNA_intronic	NBPF25P
chr1	149223740	149223902	0	NR_111933	LOC388692	63309	NR_104217	NBPF25P	114096	intergenic	NBPF25P(dist=114015),FAM231D(dist=64333)
chr1	149275037	149275199	0	NR_111933	LOC388692	12012	NR_104217	NBPF25P	165393	intergenic	NBPF25P(dist=165312),FAM231D(dist=13036)
chr1	149291240	149291402	2	NR_027484	FCGR1C	77973	NR_104217	NBPF25P	181596	UTR3	FAM231D(NM_001348147:c.*202_*364delins0),LOC100996741(NM_001348152:c.*202_*364delins0),LOC388692(NM_001013644:c.*202_*364delins0)
chr1	149309702	149309864	0	NR_027484	FCGR1C	59511	NR_104217	NBPF25P	200058	intergenic	LOC100996741(dist=17959),FCGR1CP(dist=59430)
chr1	149857469	149857631	1	NM_003517	HIST2H2AC	975	NM_003548	HIST2H4A	24825	UTR3	HIST2H2BE(NM_003528:c.*341_*179delins0)
chr1	150119174	150119336	0	NM_001304722	PLEKHO1	2369	NM_020205	OTUD7B	136569	downstream	VPS45
chr1	151763151	151763313	0	NR_024237	LOC100132111	47713	NM_001083965	TDRKH	222	ncRNA_exonic	TDRKH-AS1
chr1	151960974	151961136	1	NR_103561	NBPF18P	29699	NM_053055	THEM4	78694	intronic	S100A10
chr1	152160884	152161046	0	NR_103778	FLG-AS1	124970	NM_001122965	RPTN	29261	intergenic	RPTN(dist=29180),HRNR(dist=23506)
chr1	153316350	153316512	1	NM_002965	S100A9	13899	NM_052891	PGLYRP3	33237	intronic	PGLYRP4
chr1	153669789	153669951	0	NM_023015	INTS3	30697	NR_107050	MIR8083	7601	intergenic	NPR1(dist=3321),INTS3(dist=30592)
chr1	154054333	154054495	2	NM_001127320	UBAP2L	138234	NR_073553	RAB13	95561	intronic	NUP210L
chr1	154076931	154077093	2	NM_001127320	UBAP2L	115636	NR_073553	RAB13	118159	ncRNA_exonic	MIR5698
chr1	154126585	154126747	2	NM_001127320	UBAP2L	65982	NR_073553	RAB13	167813	intronic	NUP210L
chr1	154327017	154327179	0	NM_001206866	IL6R	50571	NM_001297723	C1orf43	133825	intergenic	ATP8B2(dist=3237),IL6R(dist=50490)
chr1	154404378	154404540	3	NM_001098475	TDRD10	70236	NM_001297723	C1orf43	211186	intronic	IL6R
chr1	155366999	155367161	1	NR_034180	POU5F1P4	35891	NR_030282	MIR555	50844	intronic	ASH1L
chr1	155829381	155829543	1	NM_181885	RXFP4	82018	NM_001282856	GON4L	271	UTR5	SYT11(NM_152280:c.-172_-10delins0)
chr1	155870111	155870273	3	NM_181885	RXFP4	41288	NM_001282856	GON4L	41001	exonic	RIT1
chr1	156051298	156051460	1	NM_001282625	LMNA	958	NM_020131	UBQLN4	27763	exonic	MEX3A
chr1	156430417	156430579	0	NM_001105669	TTC24	119021	NR_135264		31158	intergenic	C1orf61(dist=31077),MEF2D(dist=2934)
chr1	156560183	156560345	0	NM_144772	APOA1BP	1294	NM_178229	IQGAP3	17868	upstream	NAXE
chr1	156634982	156635144	0	NM_001142560	RRNAD1	63200	NR_135113		43343	intergenic	BCAN(dist=5658),NES(dist=3412)
chr1	156928210	156928372	2	NR_001560	CYCSP52	169863	NR_030527	MIR765	22255	intronic	ARHGEF11
chr1	157197553	157197715	0	NM_001286349	KIRREL	765429	NM_001145312	ETV3	89251	intergenic	ETV3(dist=89170),FCRL5(dist=285452)
chr1	157205209	157205371	0	NM_001286349	KIRREL	757773	NM_001145312	ETV3	96907	intergenic	ETV3(dist=96826),FCRL5(dist=277796)
chr1	157290876	157291038	0	NM_001286349	KIRREL	672106	NM_001145312	ETV3	182574	intergenic	ETV3(dist=182493),FCRL5(dist=192129)
chr1	158979765	158979927	2	NM_021189	CADM3	161531	NM_001320010		9744	UTR5	IFI16(NM_001206567:c.-4706_-4544delins0,NM_005531:c.-4706_-4544delins0)
chr1	160016366	160016528	1	NM_004983	KCNJ9	34913	NM_145167	PIGM	14664	intronic	KCNJ10
chr1	160068565	160068727	1	NM_000702	ATP1A2	16874	NM_052868	IGSF8	167	UTR5	IGSF8(NM_001206665:c.356_327delins0)
chr1	160477182	160477344	4	NM_001282588	SLAMF7	231584	NM_004371	COPA	163909	intronic	SLAMF6
chr1	160510020	160510182	0	NM_001282588	SLAMF7	198746	NM_052931	SLAMF6	17049	downstream	CD84
chr1	160649766	160649928	1	NM_001282588	SLAMF7	59000	NR_104401	SLAMF1	32746	intronic	CD48
chr1	160919095	160919257	2	NR_033385	KLHDC9	148975	NM_017625	ITLN1	64216	ncRNA_exonic	LOC101928372
chr1	160959576	160959738	0	NR_033385	KLHDC9	108494	NM_080878	ITLN2	35068	intergenic	ITLN2(dist=34987),F11R(dist=5258)
chr1	160979452	160979614	1	NR_033385	KLHDC9	88618	NM_080878	ITLN2	54944	intronic	F11R
chr1	161124391	161124553	1	NM_001014443	USP21	4782	NM_032998	DEDD	21994	intronic	UFC1
chr1	161581600	161581762	0	NM_001002273	FCGR2B	51224	NM_001127596	FCGR3A	61268	intergenic	HSPA7(dist=3259),FCGR3B(dist=11226)
chr1	161590323	161590485	0	NM_001002273	FCGR2B	42501	NM_001127596	FCGR3A	69991	intergenic	HSPA7(dist=11982),FCGR3B(dist=2503)
chr1	162342617	162342779	0	NM_001135240	C1orf226	5998	NM_015441	OLFML2B	348443	downstream	SPATA46
chr1	162356179	162356341	1	NM_001184763	UHMK1	110704	NM_182581	C1orf111	9616	UTR3	C1orf226(NM_001085375:c.*2706_*2868delins0)
chr1	165819888	165820050	1	NR_037431	MIR3658	57189	NR_045818	TMCO1	81810	intronic	UCK2
chr1	166844566	166844728	1	NM_001286378	MAEL	100172	NM_001017961	FAM78B	708655	intronic	TADA1
chr1	167424839	167425001	2	NM_052862	RCSD1	174554	NR_110811	LINC01363	259878	intronic	CD247
chr1	167833292	167833454	3	NM_001017977	DCAF6	72424	NM_003851	CREG1	310317	intronic	ADCY10
chr1	168435553	168435715	1	NM_002995	XCL1	110077	NR_037851	LOC100505918	43740	ncRNA_intronic	LOC101928565
chr1	169108545	169108707	3	NM_003666	BLZF1	228568	NR_104091	LINC00970	52383	intronic	NME7
chr1	171342919	171343081	0	NM_015172	PRRC2C	111666	NR_031627	MIR1295A	272053	intergenic	FMO4(dist=31696),PRRC2C(dist=111585)
chr1	171365725	171365887	0	NM_015172	PRRC2C	88860	NR_031627	MIR1295A	294859	intergenic	FMO4(dist=54502),PRRC2C(dist=88779)
chr1	173324411	173324573	1	NM_004905	PRDX6	121994	NM_003326	TNFSF4	148040	ncRNA_intronic	LOC100506023
chr1	173785438	173785600	3	NM_018122	DARS2	8278	NM_198493	ANKRD45	146518	intronic	CENPL
chr1	178760380	178760542	2	NM_014864	FAM20B	234613	NR_027982	RASAL2-AS1	697333	intronic	RALGPS2
chr1	179016266	179016428	1	NM_022371	TOR3A	34765	NM_004673	ANGPTL1	176132	intronic	FAM20B
chr1	179343351	179343513	2	NM_001199091	TDRD5	217316	NM_001136001	ABL2	144613	intronic	AXDND1
chr1	179941101	179941263	1	NM_001004128	QSOX1	182786	NM_022347	TOR1AIP2	94241	intronic	CEP350
chr1	180823704	180823866	2	NM_020950	KIAA1614	58528	NM_032360	ACBD6	351763	intronic	XPR1
chr1	181099045	181099207	0	NR_125966	LOC101928973	44494	NM_005819	STX6	106869	intergenic	IER5(dist=39066),LINC01732(dist=44413)
chr1	181122207	181122369	0	NR_125966	LOC101928973	21332	NM_005819	STX6	130031	intergenic	IER5(dist=62228),LINC01732(dist=21251)
chr1	181687283	181687445	3	NR_034131	LINC00272	689392	NM_005819	STX6	695107	exonic	CACNA1E
chr1	182199975	182200137	1	NR_034131	LINC00272	176700	NM_001009992	ZNF648	169209	ncRNA_intronic	LINC01344
chr1	182205460	182205622	1	NR_034131	LINC00272	171215	NM_001009992	ZNF648	174694	ncRNA_intronic	LINC01344
chr1	182360663	182360825	2	NR_034131	LINC00272	16012	NM_001033056	GLUL	205	UTR5	GLUL(NM_002065:c.-2942_-2953delins0,NM_001033044:c.-2942_-2953delins0)
chr1	186073709	186073871	2	NM_001127708	PRG4	191615	NR_110793	LINC01350	476170	intronic	HMCN1
chr1	186164520	186164682	1	NM_001127708	PRG4	100804	NR_110793	LINC01350	566981	intergenic	HMCN1(dist=4435),PRG4(dist=100723)
chr1	193128205	193128367	1	NR_125789	LINC01031	145589	NM_016066	GLRX2	53042	intronic	CDC73
chr1	194004411	194004573	0	NM_001014975	CFH	2616516	NM_003783	B3GALT2	848749	intergenic	LINC01031(dist=669328),NONE(dist=NONE)
chr1	197654312	197654474	4	NM_001024594	C1orf53	217289	NM_194314	ZBTB41	484721	intronic	DENND1B
chr1	200638201	200638363	2	NR_110787	LOC101929224	353	NM_001320182		2403	intronic	DDX59
chr1	200708337	200708499	0	NM_001297707	CAMSAP2	268	NM_001031725	DDX59	69292	upstream	CAMSAP2
chr1	200990022	200990184	4	NM_001164586	IGFN1	169850	NM_001031725	DDX59	350977	intronic	KIF21B
chr1	201536194	201536356	0	NM_020443	NAV1	81175	NM_004078	CSRP1	59888	intergenic	RPS10P7(dist=46474),NAV1(dist=81094)
chr1	202045305	202045467	0	NM_004767	GPR37L1	46643	NM_012134	LMOD1	129670	intergenic	ELF3(dist=58990),GPR37L1(dist=46562)
chr1	202046104	202046266	0	NM_004767	GPR37L1	45844	NM_012134	LMOD1	130469	intergenic	ELF3(dist=59789),GPR37L1(dist=45763)
chr1	202135230	202135392	0	NR_002930	PTPRVP	1868	NR_037664	PTPN7	4595	upstream	PTPRVP
chr1	203281048	203281210	0	NM_002725	PRELP	163754	NR_034151	LINC01136	6676	intergenic	BTG2(dist=2319),FMOD(dist=28539)
chr1	204386552	204386714	0	NM_001204171	MDM4	98874	NM_032833	PPP1R15B	5688	intergenic	PPP1R15B(dist=5607),PIK3C2B(dist=5044)
chr1	204430888	204431050	1	NM_001204171	MDM4	54538	NM_032833	PPP1R15B	50024	intronic	PIK3C2B
chr1	205218389	205218551	3	NM_001297613	TMCC2	6859	NM_199462	DSTYK	37743	intronic	TMCC2
chr1	205225095	205225257	3	NM_001297613	TMCC2	153	NM_199462	DSTYK	44449	intronic	TMCC2
chr1	205647808	205647970	1	NR_046097	LOC284581	183318	NM_021795	ELK4	45889	intronic	SLC45A3
chr1	205718809	205718971	1	NR_046097	LOC284581	112317	NM_033102	SLC45A3	69260	intronic	NUCKS1
chr1	205720013	205720175	0	NR_046097	LOC284581	111113	NM_022731	NUCKS1	722	upstream	NUCKS1
chr1	206274261	206274423	1	NM_001317331		43117	NM_134325	SLC26A9	361754	intronic	C1orf186
chr1	206554433	206554595	4	NR_120535	SRGAP2D	2853	NM_001007544	C1orf186	265867	intronic	SRGAP2
chr1	206640515	206640677	0	NM_001193321	IKBKE	2990	NM_001007544	C1orf186	351949	intergenic	SRGAP2(dist=2732),IKBKE(dist=2909)
chr1	206834051	206834213	0	NM_004759	MAPKAPK2	24233	NM_006893	EIF2D	48228	intergenic	DYRK3(dist=11509),MAPKAPK2(dist=24152)
chr1	206846704	206846866	0	NM_004759	MAPKAPK2	11580	NM_006893	EIF2D	60881	intergenic	DYRK3(dist=24162),MAPKAPK2(dist=11499)
chr1	206908982	206909144	0	NM_153758	IL19	63152	NM_006893	EIF2D	123159	downstream	MAPKAPK2
chr1	207191069	207191231	0	NM_006212	PFKFB2	35470	NM_032029	FCAMR	47180	downstream	C1orf116
chr1	207194542	207194704	2	NM_006212	PFKFB2	31997	NM_032029	FCAMR	50653	UTR3	C1orf116(NM_023938:c.*761_*599delins0,NM_001083924:c.*761_*599delins0)
chr1	207197791	207197953	2	NM_006212	PFKFB2	28748	NM_032029	FCAMR	53902	intronic	C1orf116
chr1	207213543	207213705	0	NM_006212	PFKFB2	12996	NM_023938	C1orf116	7523	intergenic	C1orf116(dist=7442),YOD1(dist=3489)
chr1	207378228	207378390	0	NM_001300902	CD55	116508	NM_001276320	YOD1	151984	intergenic	C4BPA(dist=59911),CD55(dist=116427)
chr1	207693560	207693722	2	NM_175710	CR1L	124817	NM_001276320	YOD1	467316	intronic	CR1
chr1	207799720	207799882	2	NM_175710	CR1L	18657	NM_001276320	YOD1	573476	intronic	CR1
chr1	207808153	207808315	2	NM_175710	CR1L	10224	NM_001276320	YOD1	581909	intronic	CR1
chr1	207919882	207920044	0	NM_002389	CD46	5420	NM_001276320	YOD1	693638	intergenic	CR1L(dist=22846),CD46(dist=5339)
chr1	208022919	208023081	0	NR_135085		1475801	NR_135299		26952	intergenic	C1orf132(dist=26871),CD34(dist=36802)
chr1	208046776	208046938	0	NR_135085		1451944	NR_135299		50809	intergenic	C1orf132(dist=50728),CD34(dist=12945)
chr1	208108555	208108717	0	NR_135085		1390165	NM_001773	CD34	23953	intergenic	CD34(dist=23872),PLXNA2(dist=86871)
chr1	208210443	208210605	1	NR_135085		1288277	NM_001773	CD34	125841	intronic	PLXNA2
chr1	208362566	208362728	1	NR_135085		1136154	NM_001773	CD34	277964	intronic	PLXNA2
chr1	208451446	208451608	0	NR_135085		1047274	NM_025179	PLXNA2	33862	intergenic	PLXNA2(dist=33781),LINC01717(dist=450425)
chr1	209444909	209445071	0	NR_135085		53811	NM_025179	PLXNA2	1027325	intergenic	LINC01774(dist=296257),LINC01696(dist=53730)
chr1	210497677	210497839	0	NM_001122834	HHAT	3838	NR_024337	SERTAD4-AS1	90292	intergenic	SERTAD4(dist=81237),HHAT(dist=3757)
chr1	211664216	211664378	2	NR_131925	LOC105748977	148853	NM_172362	KCNH1	356840	intronic	RD3
chr1	211787443	211787605	0	NR_131925	LOC105748977	25626	NM_021194	SLC30A1	35425	intergenic	SLC30A1(dist=35344),LINC01693(dist=25545)
chr1	211890996	211891158	0	NM_001286229	DTL	317818	NM_001204183	NEK2	42105	intergenic	NEK2(dist=42024),LPGAT1(dist=25641)
chr1	211899136	211899298	0	NM_001286229	DTL	309678	NM_001204183	NEK2	50245	intergenic	NEK2(dist=50164),LPGAT1(dist=17501)
chr1	212292921	212293083	0	NM_006243	PPP2R5A	165877	NR_037667	INTS7	84000	intergenic	DTL(dist=14573),LOC101929541(dist=93261)
chr1	212322557	212322719	0	NM_006243	PPP2R5A	136241	NR_037667	INTS7	113636	intergenic	DTL(dist=44209),LOC101929541(dist=63625)
chr1	212325627	212325789	0	NM_006243	PPP2R5A	133171	NR_037667	INTS7	116706	intergenic	DTL(dist=47279),LOC101929541(dist=60555)
chr1	212332123	212332285	0	NM_006243	PPP2R5A	126675	NR_037667	INTS7	123202	intergenic	DTL(dist=53775),LOC101929541(dist=54059)
chr1	212380798	212380960	0	NM_006243	PPP2R5A	78000	NR_037667	INTS7	171877	intergenic	DTL(dist=102450),LOC101929541(dist=5384)
chr1	212732596	212732758	0	NM_001030287	ATF3	5999	NM_018252	TMEM206	144410	intergenic	LINC01740(dist=3188),ATF3(dist=5918)
chr1	212809006	212809168	0	NM_001042552	TATDN3	156083	NM_018252	TMEM206	220820	intergenic	FAM71A(dist=8886),BATF3(dist=50591)
chr1	212862330	212862492	1	NM_001042552	TATDN3	102759	NM_018252	TMEM206	274144	intronic	BATF3
chr1	212877237	212877399	0	NM_001042552	TATDN3	87852	NM_018664	BATF3	3991	intergenic	BATF3(dist=3910),NSL1(dist=22096)
chr1	213034290	213034452	1	NM_001136474	VASH2	89491	NR_027286	FLVCR1-AS1	2891	intronic	FLVCR1
chr1	213075971	213076133	0	NM_001136474	VASH2	47810	NR_027286	FLVCR1-AS1	44572	intergenic	FLVCR1(dist=3266),VASH2(dist=47729)
chr1	213496862	213497024	0	NR_046189	LINC00538	601149	NR_125333	ANGEL2	307726	intergenic	RPS6KC1(dist=48745),PROX1-AS1(dist=495960)
chr1	213625203	213625365	0	NR_046189	LINC00538	472808	NR_125333	ANGEL2	436067	intergenic	RPS6KC1(dist=177086),PROX1-AS1(dist=367619)
chr1	213703710	213703872	0	NR_046189	LINC00538	394301	NR_125333	ANGEL2	514574	intergenic	RPS6KC1(dist=255593),PROX1-AS1(dist=289112)
chr1	214017576	214017738	1	NR_046189	LINC00538	80435	NR_125333	ANGEL2	828440	ncRNA_intronic	PROX1-AS1
chr1	214610984	214611146	1	NM_016343	CENPF	165467	NR_037850	PROX1-AS1	451569	intronic	PTPN14
chr1	214679373	214679535	1	NM_016343	CENPF	97078	NR_037850	PROX1-AS1	519958	intronic	PTPN14
chr1	215703998	215704160	0	NM_001319294		36643	NM_005401	PTPN14	979055	intergenic	KCNK2(dist=293562),KCTD3(dist=36562)
chr1	215799221	215799383	1	NR_125992	LOC102723833	446505	NM_005401	PTPN14	1074278	intronic	USH2A
chr1	216358807	216358969	2	NM_138796	SPATA17	1445778	NM_005401	PTPN14	1633864	intronic	USH2A
chr1	218295502	218295664	0	NM_016052	RRP15	163046	NR_125784	SPATA17-AS1	337121	intergenic	LINC01653(dist=63020),RRP15(dist=162965)
chr1	218469511	218469673	1	NM_001135599	TGFB2	49084	NR_125784	SPATA17-AS1	511130	intronic	RRP15
chr1	218998256	218998418	1	NM_001300769	LYPLAL1	348836	NR_046268	TGFB2-AS1	479317	ncRNA_intronic	MIR548F3
chr1	219376054	219376216	5	NR_002753	RNU5F-1	670484	NR_038845	LYPLAL1-AS1	29005	intronic	LYPLAL1
chr1	220080378	220080540	1	NM_018060	IARS2	186996	NR_038845	LYPLAL1-AS1	733329	ncRNA_intronic	RNU5F-1
chr1	220080983	220081145	1	NM_018060	IARS2	186391	NR_038845	LYPLAL1-AS1	733934	ncRNA_intronic	RNU5F-1
chr1	220267862	220268024	2	NM_001286129	MARK1	433582	NM_006085	BPNT1	4748	ncRNA_intronic	RNU5F-1
chr1	220758142	220758304	4	NM_024709	C1orf115	105405	NM_012414	RAB3GAP2	312380	intronic	MARK1
chr1	221100920	221101082	0	NR_110613	TAF1A-AS1	1662261	NR_046901	HLX-AS1	47519	intergenic	HLX(dist=42520),C1orf140(dist=402188)
chr1	221272359	221272521	0	NR_110613	TAF1A-AS1	1490822	NR_046901	HLX-AS1	218958	intergenic	HLX(dist=213959),C1orf140(dist=230749)
chr1	221381218	221381380	0	NR_110613	TAF1A-AS1	1381963	NR_046901	HLX-AS1	327817	intergenic	HLX(dist=322818),C1orf140(dist=121890)
chr1	224031668	224031830	2	NM_001136115	FBXO28	270040	NM_001143962	CAPN8	178313	intronic	TP53BP2
chr1	224058407	224058569	0	NM_001136115	FBXO28	243301	NM_005426	TP53BP2	24814	intergenic	TP53BP2(dist=24733),GTF2IP20(dist=80399)
chr1	224691313	224691475	0	NM_152495	CNIH3	112785	NM_025160	WDR26	69393	intronic	CNIH3
chr1	224730598	224730760	0	NM_152495	CNIH3	73500	NM_025160	WDR26	108678	intronic	CNIH3
chr1	225158357	225158519	2	NM_001130440	SRP9	807077	NM_025160	WDR26	536437	intronic	DNAH14
chr1	226261350	226261512	0	NM_001282402	MIXL1	149888	NM_152608	SDE2	74365	downstream	H3F3A,H3F3AP4
chr1	226271480	226271642	0	NM_001282402	MIXL1	139758	NM_152608	SDE2	84495	ncRNA_exonic	LINC01703
chr1	226298024	226298186	0	NM_001282402	MIXL1	113214	NM_152608	SDE2	111039	intergenic	LINC01703(dist=20034),ACBD3(dist=34194)
chr1	226298922	226299084	0	NM_001282402	MIXL1	112316	NM_152608	SDE2	111937	intergenic	LINC01703(dist=20932),ACBD3(dist=33296)
chr1	226499514	226499676	0	NM_001003665	C1orf95	236906	NM_001270410	LIN9	2146	intergenic	LIN9(dist=2065),PARP1(dist=48716)
chr1	226502619	226502781	0	NM_001003665	C1orf95	233801	NM_001270410	LIN9	5251	intergenic	LIN9(dist=5170),PARP1(dist=45611)
chr1	226986174	226986336	0	NM_000447	PSEN2	72018	NM_002221	ITPKB	59379	intergenic	ITPKB(dist=59298),PSEN2(dist=71937)
chr1	226992667	226992829	0	NM_000447	PSEN2	65525	NM_002221	ITPKB	65872	intergenic	ITPKB(dist=65791),PSEN2(dist=65444)
chr1	227020049	227020211	0	NM_000447	PSEN2	38143	NM_002221	ITPKB	93254	intergenic	ITPKB(dist=93173),PSEN2(dist=38062)
chr1	227446969	227447131	2	NM_178549	ZNF678	304170	NM_002221	ITPKB	520174	intronic	CDC42BPA
chr1	227584426	227584588	0	NM_178549	ZNF678	166713	NM_014826	CDC42BPA	78681	intergenic	CDC42BPA(dist=78600),ZNF678(dist=166632)
chr1	227597815	227597977	0	NM_178549	ZNF678	153324	NM_014826	CDC42BPA	92070	intergenic	CDC42BPA(dist=91989),ZNF678(dist=153243)
chr1	227760557	227760719	3	NR_024485	LOC100130093	155602	NM_014826	CDC42BPA	254812	intronic	ZNF678
chr1	227784081	227784243	3	NR_024485	LOC100130093	132078	NM_014826	CDC42BPA	278336	intronic	ZNF678
chr1	228352336	228352498	2	NM_001010867	IBA57	1092	NM_181465	MRPL55	55404	ncRNA_exonic	IBA57-AS1
chr1	228462880	228463042	3	NM_175055	HIST3H2BB	182847	NR_073154	C1orf145	61596	intronic	OBSCN
chr1	228528712	228528874	3	NM_175055	HIST3H2BB	117015	NR_073154	C1orf145	127428	exonic	OBSCN
chr1	228556106	228556268	2	NM_175055	HIST3H2BB	89621	NR_073154	C1orf145	154822	exonic	OBSCN
chr1	228619855	228620017	0	NM_175055	HIST3H2BB	25872	NM_003493	HIST3H3	6910	intergenic	HIST3H3(dist=6829),HIST3H2A(dist=25048)
chr1	228701058	228701220	0	NR_037962	RHOU	79255	NM_001287262	BTNL10	1150	upstream	BTNL10
chr1	228702208	228702370	0	NR_037962	RHOU	78105	NM_001287262	BTNL10	2300	intergenic	BTNL10(dist=2219),MIR7641-2(dist=43675)
chr1	229283959	229284121	0	NM_001271998	RAB4A	122769	NR_106988	MIR7641-2	502174	intergenic	RHOU(dist=401543),MIR4454(dist=26309)
chr1	229690993	229691155	1	NM_001314021		70889	NM_018230	NUP133	46986	intronic	ABCB10
chr1	230373642	230373804	2	NM_001145036	COG2	404479	NM_001025247	TAF5L	611929	intronic	GALNT2
chr1	230581653	230581815	0	NM_001145036	COG2	196468	NM_001258311	PGBD5	20060	intergenic	PGBD5(dist=19979),LINC01737(dist=146591)
chr1	231158337	231158499	1	NM_001004342	TRIM67	140256	NR_031593	MIR1182	2748	intronic	FAM89A
chr1	231295980	231296142	0	NM_001004342	TRIM67	2613	NM_198552	FAM89A	120066	intergenic	FAM89A(dist=119985),TRIM67(dist=2532)
chr1	231330510	231330672	2	NM_001316350		46328	NM_001256615	LOC149373	7218	intronic	TRIM67
chr1	233801458	233801620	1	NM_173508	SLC35F3	238919	NM_014801	PCNXL2	370080	intronic	KCNK1
chr1	234682818	234682980	0	NR_033927	LINC00184	82158	NR_038426	LINC01354	15374	intergenic	LINC01354(dist=15293),IRF2BP2(dist=57035)
chr1	234859588	234859750	0	NR_038856	LINC01132	120	NM_182972	IRF2BP2	114398	upstream	LINC01132
chr1	235012136	235012298	0	NM_001037277	GGPS1	479536	NM_182972	IRF2BP2	266946	intergenic	LINC01132(dist=144746),LOC101927851(dist=80792)
chr1	235092532	235092694	0	NM_001037277	GGPS1	399140	NM_182972	IRF2BP2	347342	downstream	LOC101927851
chr1	235114570	235114732	0	NM_001037277	GGPS1	377102	NR_125945	LOC101927851	14905	intergenic	LOC101927851(dist=14824),TOMM20(dist=157926)
chr1	235334646	235334808	4	NM_001037277	GGPS1	157026	NM_001161533	RBM34	10156	intronic	ARID4B
chr1	235434443	235434605	4	NM_001037277	GGPS1	57229	NR_039908	MIR4753	81093	intronic	ARID4B
chr1	236059751	236059913	0	NM_003272	GPR137B	246000	NR_102436	LYST	12824	intergenic	LYST(dist=12743),NID1(dist=79219)
chr1	236499335	236499497	0	NM_145861	EDARADD	58264	NM_019891	ERO1B	54077	intergenic	ERO1B(dist=53996),EDARADD(dist=58183)
chr1	236776993	236777155	0	NM_001103	ACTN2	72680	NM_018072	HEATR1	9233	intergenic	HEATR1(dist=9152),ACTN2(dist=72599)
chr1	237077092	237077254	0	NM_001035	RYR2	128529	NM_018072	HEATR1	309332	intergenic	MTR(dist=9811),MT1HL1(dist=90149)
chr1	237211276	237211438	1	NR_039626	MIR4428	423062	NM_001276687	MT1HL1	43639	intronic	RYR2
chr1	237455134	237455296	1	NR_039626	MIR4428	179204	NM_001276687	MT1HL1	287497	intronic	RYR2
chr1	241859479	241859641	1	NM_001319224		151933	NM_014322	OPN3	55859	intronic	WDR64
chr1	242149144	242149306	0	NM_006642	SDCCAG8	1270082	NM_014322	OPN3	345524	intergenic	BECN2(dist=26780),MAP1LC3C(dist=9486)
chr1	242292136	242292298	4	NM_006642	SDCCAG8	1127090	NM_001004343	MAP1LC3C	129832	intronic	PLD5
chr1	243516179	243516341	1	NR_033883	LOC339529	564444	NM_014812	CEP170	97552	intronic	SDCCAG8
chr1	244513960	244514122	0	NM_001012970	C1orf100	1896	NM_001206729	AKT3	507155	upstream	C1orf100
chr1	244742190	244742352	3	NM_001297746	DESI2	74079	NM_001126	ADSS	126835	intronic	CATSPERE
chr1	244786706	244786868	3	NM_001297746	DESI2	29563	NM_001126	ADSS	171351	intronic	CATSPERE
chr1	244824181	244824343	4	NM_001312871		174346	NM_001126	ADSS	208826	intronic	DESI2
chr1	244904551	244904713	0	NM_001312871		93976	NM_001126	ADSS	289196	intergenic	DESI2(dist=32215),COX20(dist=93895)
chr1	244986835	244986997	0	NM_001312871		11692	NM_001126	ADSS	371480	intergenic	DESI2(dist=114499),COX20(dist=11611)
chr1	245170395	245170557	4	NM_018012	KIF26B	147811	NR_111907	LOC101928068	36305	intronic	EFCAB2
chr1	245344367	245344529	1	NM_001139459	CNST	1385191	NR_111907	LOC101928068	210277	intronic	KIF26B
chr1	245412695	245412857	1	NM_001139459	CNST	1316863	NR_111907	LOC101928068	278605	intronic	KIF26B
chr1	245498305	245498467	1	NM_001139459	CNST	1231253	NR_111907	LOC101928068	364215	intronic	KIF26B
chr1	245781543	245781705	1	NM_001139459	CNST	948015	NR_111907	LOC101928068	647453	intronic	KIF26B
chr1	246378364	246378526	2	NM_001139459	CNST	351194	NR_111907	LOC101928068	1244274	intronic	SMYD3
chr1	246410480	246410642	2	NM_001139459	CNST	319078	NR_111907	LOC101928068	1276390	intronic	SMYD3
chr1	246588516	246588678	1	NM_001139459	CNST	141042	NM_022743	SMYD3	7883	intronic	SMYD3
chr1	246745438	246745600	2	NM_016002	SCCPDH	141859	NM_022366	TFB2M	15954	intronic	CNST
chr1	247170357	247170519	4	NM_173858	VN1R5	248936	NM_015446	AHCTF1	75712	ncRNA_intronic	ZNF670-ZNF695
chr1	247274032	247274194	1	NM_173858	VN1R5	145261	NM_024804	ZNF669	6439	UTR3	C1orf229(NM_207401:c.*781_*619delins0)
chr1	247290950	247291112	1	NM_173858	VN1R5	128343	NM_207401	C1orf229	15312	intronic	ZNF124
chr1	248415359	248415521	0	NM_001001918	OR14C36	96637	NM_001001959	OR11L1	410242	intergenic	OR2M4(dist=12193),OR2T33(dist=20633)
chr1	248564434	248564596	0	NM_030904	OR2T1	4781	NM_001004691	OR2M7	76645	intergenic	OR2T6(dist=12598),OR2T1(dist=4700)
chr1	249166912	249167074	0	NM_001017434	PGBD2	33449	NM_017865	ZNF692	13678	intergenic	ZNF692(dist=13597),PGBD2(dist=33368)
chr10	1096119	1096281	2	NM_014023	WDR37	6576	NR_134301		894	intronic	IDI1
chr10	4909826	4909988	0	NM_001353	AKR1C1	95547	NR_024475	LINC00704	189645	intergenic	AKR1E2(dist=19575),AKR1C6P(dist=3871)
chr10	5024163	5024325	0	NM_001253908	AKR1C3	66714	NR_026743	AKR1C6P	65779	intergenic	AKR1C1(dist=4005),AKR1C2(dist=5643)
chr10	7070325	7070487	0	NM_002216	ITIH2	674830	NR_108074	LINC00706	249264	intergenic	LINC00707(dist=185457),SFMBT2(dist=130099)
chr10	9865344	9865506	0	NR_120636	LOC101928298	235260	NR_120635	LOC101928272	527869	intergenic	LOC101928272(dist=527788),LOC101928298(dist=235179)
chr10	9867438	9867600	0	NR_120636	LOC101928298	233166	NR_120635	LOC101928272	529963	intergenic	LOC101928272(dist=529882),LOC101928298(dist=233085)
chr10	11220873	11221035	4	NM_024693	ECHDC3	563402	NR_046108	CELF2-AS2	73503	intronic	CELF2
chr10	11716104	11716266	0	NM_024693	ECHDC3	68171	NR_125732	USP6NL	62397	intergenic	USP6NL(dist=62316),ECHDC3(dist=68090)
chr10	11752864	11753026	0	NM_024693	ECHDC3	31411	NR_125732	USP6NL	99157	intergenic	USP6NL(dist=99076),ECHDC3(dist=31330)
chr10	11866841	11867003	1	NM_018706	DHTKD1	243994	NR_125732	USP6NL	213134	intronic	PROSER2
chr10	12105558	12105720	0	NM_018706	DHTKD1	5277	NM_080599	UPF2	20470	intergenic	UPF2(dist=20389),DHTKD1(dist=5196)
chr10	16934117	16934279	1	NM_003380	VIM	336060	NM_152724	RSU1	74745	intronic	CUBN
chr10	17038223	17038385	1	NM_003380	VIM	231954	NM_152724	RSU1	178851	intronic	CUBN
chr10	17045331	17045493	1	NM_003380	VIM	224846	NM_152724	RSU1	185959	intronic	CUBN
chr10	17237148	17237310	1	NM_003380	VIM	33029	NM_001081	CUBN	65413	intronic	TRDMT1
chr10	17620805	17620967	0	NM_003473	STAM	65238	NM_001004470	ST8SIA6	124632	intergenic	ST8SIA6(dist=124419),HACD1(dist=10991)
chr10	22895169	22895331	1	NM_001282746	ARMC3	321703	NR_036533	LOC100499489	168392	intronic	PIP4K2A
chr10	28968019	28968181	1	NR_120652	LINC01517	64479	NR_033805	WAC-AS1	146817	intronic	BAMBI
chr10	29298414	29298576	0	NM_032517	LYZL1	279495	NR_038376	LINC00837	213516	intergenic	C10orf126(dist=127588),LYZL1(dist=279414)
chr10	32261561	32261723	0	NR_104163	LOC102031319	374650	NM_018287	ARHGAP12	43838	intergenic	ARHGAP12(dist=43757),KIF5B(dist=36215)
chr10	34452121	34452283	8	NR_108043	PARD3-AS1	652494	NR_038932	LINC00838	390594	intronic	PARD3
chr10	42357490	42357652	0	NR_026827	LINC00839	613368	NR_027269	SEPT7P9	3665791	intergenic	NONE(dist=NONE),LOC441666(dist=469662)
chr10	42385150	42385312	0	NR_026827	LINC00839	585708	NR_027269	SEPT7P9	3693451	intergenic	NONE(dist=NONE),LOC441666(dist=442002)
chr10	42385501	42385663	0	NR_026827	LINC00839	585357	NR_027269	SEPT7P9	3693802	intergenic	NONE(dist=NONE),LOC441666(dist=441651)
chr10	42387211	42387373	0	NR_026827	LINC00839	583647	NR_027269	SEPT7P9	3695512	intergenic	NONE(dist=NONE),LOC441666(dist=439941)
chr10	42388319	42388481	0	NR_026827	LINC00839	582539	NR_027269	SEPT7P9	3696620	intergenic	NONE(dist=NONE),LOC441666(dist=438833)
chr10	42390304	42390466	0	NR_026827	LINC00839	580554	NR_027269	SEPT7P9	3698605	intergenic	NONE(dist=NONE),LOC441666(dist=436848)
chr10	42392642	42392804	0	NR_026827	LINC00839	578216	NR_027269	SEPT7P9	3700943	intergenic	NONE(dist=NONE),LOC441666(dist=434510)
chr10	42393722	42393884	0	NR_026827	LINC00839	577136	NR_027269	SEPT7P9	3702023	intergenic	NONE(dist=NONE),LOC441666(dist=433430)
chr10	42395989	42396151	0	NR_026827	LINC00839	574869	NR_027269	SEPT7P9	3704290	intergenic	NONE(dist=NONE),LOC441666(dist=431163)
chr10	42529338	42529500	0	NR_026827	LINC00839	441520	NR_027269	SEPT7P9	3837639	intergenic	NONE(dist=NONE),LOC441666(dist=297814)
chr10	42539441	42539603	0	NR_026827	LINC00839	431417	NR_027269	SEPT7P9	3847742	intergenic	NONE(dist=NONE),LOC441666(dist=287711)
chr10	42596987	42597149	0	NR_026827	LINC00839	373871	NR_027269	SEPT7P9	3905288	intergenic	NONE(dist=NONE),LOC441666(dist=230165)
chr10	42599602	42599764	0	NR_026827	LINC00839	371256	NR_027269	SEPT7P9	3907903	intergenic	NONE(dist=NONE),LOC441666(dist=227550)
chr10	43140576	43140738	0	NR_134498		109933	NM_006955	ZNF33B	6372	intergenic	ZNF33B(dist=6291),LINC01518(dist=27723)
chr10	43262696	43262858	1	NM_014753	BMS1	15177	NR_120659	LINC01518	75570	ncRNA_intronic	LOC105378269
chr10	43264397	43264559	1	NM_014753	BMS1	13476	NR_120659	LINC01518	77271	ncRNA_intronic	LOC105378269
chr10	43903725	43903887	3	NR_026693	ZNF487	28768	NM_001098206	HNRNPF	507	intronic	HNRNPF
chr10	43911036	43911198	0	NR_026693	ZNF487	21457	NM_001098204	HNRNPF	6421	downstream	SNORD3J
chr10	43913529	43913691	0	NR_026693	ZNF487	18964	NM_001098204	HNRNPF	8914	upstream	SNORD3J
chr10	45408892	45409054	2	NM_032023	RASSF4	46246	NM_199168	CXCL12	528428	ncRNA_intronic	TMEM72-AS1
chr10	45454735	45454897	1	NM_032023	RASSF4	403	NM_199168	CXCL12	574271	ncRNA_intronic	TMEM72-AS1
chr10	45966114	45966276	3	NM_001169106	FAM21C	256453	NR_120674	LOC102724323	17626	intronic	MARCH8
chr10	47020323	47020485	0	NM_001278794	NPY4R	63130	NM_031912	SYT15	49803	intergenic	GPRIN2(dist=19755),NPY4R(dist=63049)
chr10	47588762	47588924	0	NM_001278688	ANTXRL	69390	NR_024495	BMS1P6	345332	downstream	ANTXRLP1
chr10	51594290	51594452	7	NM_001077665	AGAP6	153707	NR_126580	AGAP7P	108044	intronic	TIMM23,TIMM23B
chr10	52310217	52310379	1	NR_126411	SGMS1-AS1	74413	NM_019893	ASAH2	301928	intronic	SGMS1
chr10	52383852	52384014	0	NR_126411	SGMS1-AS1	778	NM_147156	SGMS1	196	upstream	SGMS1,SGMS1-AS1
chr10	59777531	59777693	0	NM_018464	CISD1	251250	NR_037490	MIR3924	713293	intergenic	MIR3924(dist=713212),IPMK(dist=173585)
chr10	63525505	63525667	1	NM_032199	ARID5B	135427	NR_134508		312378	intronic	C10orf107
chr10	65389851	65390013	0	NR_001446	ANXA2P3	1195353	NM_001318154		108097	intergenic	REEP3(dist=4968),ANXA2P3(dist=1195272)
chr10	71068220	71068382	3	NM_033496	HK1	7309	NR_120648	LOC101928994	76055	intronic	HK1
chr10	72431600	72431762	0	NM_080722	ADAMTS14	878	NM_005041	PRF1	69150	upstream	ADAMTS14
chr10	72458887	72459049	2	NM_003901	SGPL1	116736	NM_005041	PRF1	96437	intronic	ADAMTS14
chr10	72647911	72648073	2	NR_134314		50818	NR_134531		102817	UTR5	PCBD1(NM_001289797:c.3034_2934delins0)
chr10	73395108	73395270	4	NR_106974	MIR7152	155315	NR_120672	LOC102723377	123512	intronic	CDH23
chr10	73620904	73621066	0	NM_004273	CHST3	103135	NM_002778	PSAP	9853	intergenic	PSAP(dist=9772),CHST3(dist=103054)
chr10	74026352	74026514	0	NM_019058	DDIT4	7244	NR_045564	ASCC1	49541	intergenic	ANAPC16(dist=30734),DDIT4(dist=7163)
chr10	74032514	74032676	0	NM_019058	DDIT4	1082	NR_045564	ASCC1	55703	upstream	DDIT4
chr10	74080521	74080683	0	NM_001270679	MCU	371287	NR_045564	ASCC1	103710	intergenic	DDIT4(dist=44727),DNAJB12(dist=11905)
chr10	75167155	75167317	4	NR_132103	PPP3CB-AS1	88274	NM_145170	CFAP70	48619	intronic	ANXA7
chr10	75216096	75216258	5	NR_132103	PPP3CB-AS1	39333	NM_001024593	MSS51	22858	intronic	PPP3CB
chr10	75668749	75668911	0	NM_001145031	PLAU	2029	NM_001320898		34481	upstream;downstream	PLAU;C10orf55
chr10	80779887	80780049	3	NM_020338	ZMIZ1	48824	NM_007055	POLR3A	990670	ncRNA_intronic	ZMIZ1-AS1
chr10	80787224	80787386	3	NM_020338	ZMIZ1	41487	NM_007055	POLR3A	998007	ncRNA_intronic	ZMIZ1-AS1
chr10	80827189	80827351	3	NM_020338	ZMIZ1	1522	NM_007055	POLR3A	1037972	ncRNA_exonic	ZMIZ1-AS1
chr10	80938411	80938573	1	NM_005729	PPIF	168728	NR_024431	ZMIZ1-AS1	111287	intronic	ZMIZ1
chr10	81164056	81164218	1	NM_001099692	EIF5AL1	108220	NR_024431	ZMIZ1-AS1	336932	intronic	ZCCHC24
chr10	81384757	81384919	0	NR_027512	BEND3P3	57893	NM_001320813		64621	intergenic	SFTPA1(dist=9558),LOC105378385(dist=3595)
chr10	82532434	82532596	0	NM_001010848	NRG3	1102555	NR_120661	LOC101929574	236817	intergenic	SH2D4B(dist=126118),NRG3(dist=1102474)
chr10	86053537	86053699	1	NM_001284241	CCSER2	34727	NM_015613	LRIT1	52401	ncRNA_exonic	LINC00858
chr10	94516110	94516272	0	NM_001013848	EXOC6	70397	NM_004969	IDE	182339	intergenic	HHEX(dist=60702),EXOC6(dist=70316)
chr10	96059276	96059438	3	NM_015188	TBC1D12	102829	NR_033969	PLCE1-AS1	12530	intronic	PLCE1
chr10	96305246	96305408	0	NM_001289067	HELLS	197	NM_022451	NOC3L	182594	upstream	HELLS
chr10	97321443	97321605	0	NM_001098175	ENTPD1	150012	NM_024991	SORBS1	347	upstream	SORBS1
chr10	98379000	98379162	1	NM_001170765	LCOR	212936	NM_020123	TM9SF3	32272	intronic	PIK3AP1
chr10	102118927	102119089	1	NR_026762	OLMALINC	14325	NM_016112	PKD2L1	28765	intronic	SCD
chr10	102826146	102826308	3	NM_001195517	TLX1	64834	NM_024895	PDZD7	35313	intronic	KAZALD1
chr10	105231034	105231196	0	NM_004210	NEURL1	22620	NM_001001412	CALHM1	12467	downstream	CALHM3
chr10	105264190	105264352	2	NR_038940	SH3PXD2A-AS1	242266	NM_001129742	CALHM3	25274	ncRNA_intronic	NEURL1-AS1
chr10	105378611	105378773	1	NR_038940	SH3PXD2A-AS1	127845	NR_120676	NEURL1-AS1	101493	intronic	SH3PXD2A
chr10	108579374	108579536	6	NM_001320591		3176653	NR_120625	LOC101927549	999364	intronic	SORCS1
chr10	121186643	121186805	1	NM_004281	BAG3	224158	NR_126106	PRDX3	248347	intronic	GRK5
chr10	121186972	121187134	1	NM_004281	BAG3	223829	NR_126106	PRDX3	248676	intronic	GRK5
chr10	121904676	121904838	0	NM_001030059	PPAPDC1A	311709	NM_001256379	MCMBP	271617	intergenic	MIR4682(dist=186572),PLPP4(dist=311628)
chr10	123686522	123686684	6	NR_120495	ATE1-AS1	1224	NM_001144919	FGFR2	328631	intronic	ATE1
chr10	124894665	124894827	0	NM_001105574	HMX3	821	NR_073479	IKZF5	126380	upstream	HMX3
chr10	126381580	126381742	1	NR_120630	FAM53B-AS1	10936	NM_001146340	NKX1-2	243111	intronic	FAM53B
chr10	126406623	126406785	1	NM_032182	FAM175B	83650	NM_001146340	NKX1-2	268154	intronic	FAM53B
chr10	126830629	126830791	4	NR_023362	TEX36-AS1	432230	NR_036178	MIR4296	109271	intronic	CTBP2
chr10	127505123	127505285	1	NR_039704	MIR4484	3105	NM_147191	MMP21	40814	intronic	UROS
chr10	135059313	135059475	0	NM_145806	ZNF511	62999	NR_111905	ADGRA1-AS1	159193	downstream	MIR202,MIR202HG
chr10	135157113	135157275	0	NM_001145201	PRAP1	3650	NM_015722	CALY	6719	intergenic	CALY(dist=6626),PRAP1(dist=3569)
chr10	135173721	135173883	0	NM_152911	PAOX	18939	NM_198472	FUOM	2273	intergenic	FUOM(dist=2192),ECHS1(dist=2104)
chr11	327666	327828	0	NM_178537	B4GALNT4	42048	NR_049759	IFITM3	6833	intergenic	IFITM3(dist=6752),B4GALNT4(dist=41967)
chr11	694261	694423	2	NM_001042463	TMEM80	1249	NM_021920	SCT	67102	intronic	DEAF1
chr11	876066	876228	5	NM_001242837	AP2A2	49662	NM_021128	POLR2L	33618	intronic	CHID1
chr11	1854116	1854278	0	NM_001290332	SYT8	1343	NM_001909	CTSD	68975	upstream	SYT8
chr11	2682786	2682948	3	NR_024627	KCNQ1DN	208396	NM_014555	TRPM5	238592	ncRNA_exonic	KCNQ1OT1
chr11	2868815	2868977	3	NR_024627	KCNQ1DN	22367	NR_002728	KCNQ1OT1	147668	ncRNA_intronic	KCNQ1-AS1
chr11	2911927	2912089	2	NM_183233	SLC22A18	8943	NM_001122631	CDKN1C	5013	intronic	SLC22A18AS
chr11	3190538	3190700	0	NR_027138	MRGPRG-AS1	48943	NM_145638	OSBPL5	4037	intergenic	OSBPL5(dist=3956),MRGPRG(dist=48474)
chr11	3253109	3253271	1	NR_024248	TSSC2	149001	NM_001164377	MRGPRG	13147	intronic	MRGPRE
chr11	3278804	3278966	0	NR_024248	TSSC2	123306	NM_001039165	MRGPRE	25269	intergenic	MRGPRE(dist=25188),ZNF195(dist=100191)
chr11	3465758	3465920	0	NR_002720	TRPC2	181851	NR_044999	OR7E12P	52694	intergenic	TSSC2(dist=35380),LOC101927708(dist=63290)
chr11	3539589	3539751	1	NR_002720	TRPC2	108020	NR_044999	OR7E12P	126525	ncRNA_intronic	LOC101927708
chr11	5305928	5306090	0	NM_001004750	OR51B6	66729	NM_005330	HBE1	14636	intergenic	HBE1(dist=14555),OR51B4(dist=16154)
chr11	6058123	6058285	0	NM_001005181	OR56B4	70710	NM_001001917	OR56A1	9233	intergenic	OR56A1(dist=9152),OR56B4(dist=70629)
chr11	6584630	6584792	1	NM_001014794	ILK	40227	NM_012402	ARFIP2	82002	exonic	DNHD1
chr11	8228011	8228173	0	NM_000990	RPL27A	475903	NR_045405	RIC3	37502	intergenic	RIC3(dist=37370),LMO1(dist=17678)
chr11	9473750	9473912	0	NM_001282656	ZNF143	8681	NM_001165030	TMEM41B	137516	intergenic	IPO7(dist=4076),LOC644656(dist=7191)
chr11	9828060	9828222	2	NR_120539	LOC101928008	32548	NR_033972	LOC440028	47061	ncRNA_intronic	SBF2-AS1
chr11	12170419	12170581	5	NM_001282666	MICAL2	13126	NM_013253	DKK3	139583	intronic	MICAL2
chr11	12171481	12171643	5	NM_001282666	MICAL2	12064	NM_013253	DKK3	140645	intronic	MICAL2
chr11	12204634	12204796	7	NM_032867	MICALCL	103732	NM_013253	DKK3	173798	intronic	MICAL2
chr11	12697602	12697764	1	NM_001080521	RASSF10	333287	NM_013253	DKK3	666766	intronic	TEAD1
chr11	13011130	13011292	0	NM_001080521	RASSF10	19759	NR_038904	LINC00958	116	upstream	LINC00958
chr11	14307232	14307394	4	NM_000922	PDE3B	357956	NR_135052		360903	intronic	RRAS2
chr11	16359464	16359626	4	NM_014267	C11orf58	400603	NR_106721	MIR6073	368378	intronic	SOX6
chr11	16594165	16594327	0	NM_014267	C11orf58	165902	NM_033326	SOX6	96311	intergenic	SOX6(dist=96230),C11orf58(dist=165821)
chr11	17208573	17208735	0	NM_005013	NUCB2	89632	NM_002645	PIK3C2A	17300	intronic	PIK3C2A
chr11	18512773	18512935	1	NR_038360	SPTY2D1-AS1	108497	NM_181508	HPS5	169133	intronic	TSG101
chr11	27490852	27491014	1	NR_131169	LOC105376671	2345	NM_080654	CCDC34	106138	intronic	LGR4
chr11	33179134	33179296	3	NR_034027	CSTF3-AS1	3988	NM_001008391	CCDC73	363011	intronic	CSTF3
chr11	33282994	33283156	4	NM_012194	KIAA1549L	280802	NM_001033506	CSTF3	100038	intronic	HIPK3
chr11	33897575	33897737	1	NM_203364	CAPRIN1	175574	NM_001142315	LMO2	6147	intronic	LMO2
chr11	33966391	33966553	0	NM_203364	CAPRIN1	106758	NM_005574	LMO2	52636	intergenic	LMO2(dist=52555),CAPRIN1(dist=106677)
chr11	34459116	34459278	0	NM_001752	CAT	1275	NM_145804	ABTB2	79642	upstream	CAT
chr11	34621858	34622020	0	NM_001206615	EHF	20649	NM_001422	ELF5	86592	intergenic	ELF5(dist=86511),EHF(dist=20568)
chr11	34640584	34640746	0	NM_001206615	EHF	1923	NM_001422	ELF5	105318	upstream	EHF
chr11	36112843	36113005	3	NM_001160167	PRR5L	204801	NR_135064		13473	intronic	LDLRAD3
chr11	36214949	36215111	3	NM_001160167	PRR5L	102695	NR_135064		115579	intronic	LDLRAD3
chr11	38560539	38560701	0	NR_120553	LINC01493	109788	NM_001243786	RAG2	1940791	intergenic	LOC105376633(dist=584326),LOC103312105(dist=79113)
chr11	39831954	39832116	0	NR_120584	LINC01499	1904083	NR_120554	LOC103312105	1164129	intergenic	LINC01493(dist=1155155),LRRC4C(dist=303635)
chr11	39971269	39971431	0	NR_120584	LINC01499	1764768	NR_120554	LOC103312105	1303444	intergenic	LINC01493(dist=1294470),LRRC4C(dist=164320)
chr11	43974038	43974200	0	NM_001031854	ACCSL	95412	NR_038907	ALKBH3-AS1	31625	intergenic	C11orf96(dist=8605),ACCSL(dist=95331)
chr11	44224422	44224584	3	NM_001024844	CD82	362638	NR_038907	ALKBH3-AS1	282009	intronic	EXT2
chr11	44291686	44291848	1	NM_001024844	CD82	295374	NR_038907	ALKBH3-AS1	349273	intronic	ALX4
chr11	44292341	44292503	1	NM_001024844	CD82	294719	NR_038907	ALKBH3-AS1	349928	intronic	ALX4
chr11	44552826	44552988	0	NM_001024844	CD82	34234	NM_021926	ALX4	221191	intergenic	ALX4(dist=221110),CD82(dist=34153)
chr11	44629588	44629750	2	NM_130783	TSPAN18	156307	NM_021926	ALX4	297953	intronic	CD82
chr11	45848141	45848303	0	NM_001127457	CRY2	20447	NR_106976	MIR7154	134896	intergenic	SLC35C1(dist=13574),CRY2(dist=20366)
chr11	46143284	46143446	0	NR_120565	LOC101928894	50141	NM_016621	PHF21A	380	upstream	PHF21A
chr11	46244578	46244740	0	NM_052854	CREB3L1	54530	NM_016621	PHF21A	101674	intergenic	LOC101928894(dist=45922),CREB3L1(dist=54449)
chr11	46358444	46358606	1	NM_201533	DGKZ	8292	NM_016621	PHF21A	215540	intronic	DGKZ
chr11	47421617	47421779	0	NR_039707	MIR4487	823	NM_003120	SPI1	21571	upstream	MIR4487
chr11	47939253	47939415	0	NM_001098503	PTPRJ	62776	NM_001318399		69238	intergenic	NUP160(dist=69157),PTPRJ(dist=62695)
chr11	48011364	48011526	2	NR_036119	MIR3161	106889	NM_001318399		141349	intronic	PTPRJ
chr11	48015214	48015376	2	NR_036119	MIR3161	103039	NM_001318399		145199	intronic	PTPRJ
chr11	51579554	51579716	0	NM_024114	TRIM48	3450023	NM_001005272	OR4A5	167187	intergenic	OR4C46(dist=63343),NONE(dist=NONE)
chr11	51586816	51586978	0	NM_024114	TRIM48	3442761	NM_001005272	OR4A5	174449	intergenic	OR4C46(dist=70605),NONE(dist=NONE)
chr11	51588883	51589045	0	NM_024114	TRIM48	3440694	NM_001005272	OR4A5	176516	intergenic	OR4C46(dist=72672),NONE(dist=NONE)
chr11	55763175	55763337	0	NM_001001921	OR5AS1	34639	NM_003697	OR5F1	1155	upstream	OR5F1
chr11	55888414	55888576	0	NM_001005201	OR8H3	1354	NM_003697	OR5F1	126394	upstream	OR8H3
chr11	56459502	56459664	0	NM_001005213	OR9G1	8281	NM_001002925	OR5AP2	49668	intergenic	OR5AR1(dist=27408),OR9G9(dist=8200)
chr11	56529886	56530048	0	NR_110136	LOC101927120	85987	NM_001005284	OR9G4	18680	intergenic	MIR6128(dist=18429),LOC101927120(dist=85906)
chr11	56575657	56575819	0	NR_110136	LOC101927120	40216	NM_001005284	OR9G4	64451	intergenic	MIR6128(dist=64200),LOC101927120(dist=40135)
chr11	56894682	56894844	0	NM_001005210	LRRC55	54458	NM_001005284	OR9G4	383476	intergenic	OR5AK4P(dist=88747),LRRC55(dist=54377)
chr11	57103873	57104035	0	NM_002559	P2RX3	1887	NM_003146	SSRP1	603	upstream	P2RX3,SSRP1
chr11	57297775	57297937	1	NM_001105565	SMTNL1	12258	NM_003627	SLC43A1	14664	intronic	TIMM10
chr11	57316550	57316712	1	NM_000062	SERPING1	48396	NM_012456	TIMM10	18399	intronic	SMTNL1
chr11	57415753	57415915	1	NM_001142597	CLP1	9382	NM_198183	UBE2L6	80031	intronic	YPEL4
chr11	58113457	58113619	0	NM_001197051	ZFP91	233049	NM_207374	OR10W1	77806	intergenic	OR10W1(dist=77725),OR5B17(dist=11979)
chr11	58507276	58507438	0	NM_001220494	GLYATL1	187745	NM_005838	GLYAT	7910	intergenic	GLYAT(dist=7829),GLYATL2(dist=94102)
chr11	58513557	58513719	0	NM_001220494	GLYATL1	181464	NM_005838	GLYAT	14191	intergenic	GLYAT(dist=14110),GLYATL2(dist=87821)
chr11	59448882	59449044	0	NR_045005	OR10V2P	67322	NM_152716	PATL1	12452	intergenic	PATL1(dist=12371),OR10V1(dist=31345)
chr11	59474443	59474605	0	NR_045005	OR10V2P	41761	NM_152716	PATL1	38013	intergenic	PATL1(dist=37932),OR10V1(dist=5784)
chr11	59666308	59666470	0	NR_130719	OOSP1	43963	NM_001062	TCN1	32348	intergenic	TCN1(dist=32267),OOSP1(dist=43882)
chr11	59728005	59728167	1	NM_173801	OOSP2	79662	NM_001062	TCN1	94045	ncRNA_intronic	OOSP1
chr11	59896908	59897070	0	NM_001243266	MS4A4A	151025	NM_001062	TCN1	262948	intergenic	MS4A2(dist=30968),MS4A6A(dist=42010)
chr11	59897390	59897552	0	NM_001243266	MS4A4A	150543	NM_001062	TCN1	263430	intergenic	MS4A2(dist=31450),MS4A6A(dist=41528)
chr11	59953672	59953834	0	NM_001243266	MS4A4A	94261	NM_001247999	MS4A6A	1614	upstream	MS4A6A
chr11	60919459	60919621	1	NM_001079807	PGA3	51445	NR_027391	SLC15A3	200283	intronic	VPS37C
chr11	61109817	61109979	1	NM_016464	TMEM138	19575	NM_001923	DDB1	9214	exonic	TKFC
chr11	61451737	61451899	1	NM_001127392	MYRF	68291	NM_004200	SYT7	103474	intronic	DAGLA
chr11	61518616	61518778	0	NM_001127392	MYRF	1412	NM_004200	SYT7	170353	upstream	MYRF
chr11	61685146	61685308	1	NM_001139443	BEST1	32129	NM_013401	RAB3IL1	146	intronic	RAB3IL1
chr11	61809565	61809727	0	NM_001040694	INCENP	81799	NM_002032	FTH1	74514	intergenic	FTH1(dist=74433),INCENP(dist=81718)
chr11	61857359	61857521	0	NM_001040694	INCENP	34005	NM_002032	FTH1	122308	intergenic	FTH1(dist=122227),INCENP(dist=33924)
chr11	62164213	62164375	0	NM_003357	SCGB1A1	22213	NM_206998	SCGB1D4	97758	intergenic	ASRGL1(dist=3326),SCGB1A1(dist=22132)
chr11	62192461	62192623	0	NM_000327	ROM1	187671	NM_206998	SCGB1D4	126006	downstream	SCGB1A1
chr11	62313064	62313226	2	NM_000327	ROM1	67068	NM_206998	SCGB1D4	246609	UTR5	AHNAK(NM_001346446:c.9589_9494delins0,NM_001346445:c.-9646_-9656delins0)
chr11	62436449	62436611	1	NM_001085372	UQCC3	2596	NR_104414	C11orf98	3842	intronic	LBHD1
chr11	62618561	62618723	0	NM_001012662	SLC3A2	4842	NM_018093	WDR74	11014	downstream	SNHG1,SNORD22
chr11	63284743	63284905	0	NM_004585	RARRES3	19449	NM_054108	HRASLS5	26144	downstream	LGALS12
chr11	63350059	63350221	2	NM_001265589	RTN3	98782	NM_017878	HRASLS2	19285	intronic	PLA2G16
chr11	63513818	63513980	9	NM_138471	C11orf84	66947	NM_001290048	ATL3	74453	intronic	RTN3
chr11	63744234	63744396	0	NM_017670	OTUB1	9010	NM_173587	RCOR2	59999	downstream	COX8A
chr11	63775352	63775514	1	NM_013280	FLRT1	95929	NM_173587	RCOR2	91117	intronic	MACROD1
chr11	63862088	63862250	1	NM_013280	FLRT1	9193	NM_173587	RCOR2	177853	intronic	MACROD1
chr11	64102638	64102800	0	NM_032251	CCDC88B	4971	NM_016404	TRMT112	17163	intergenic	PRDX5(dist=13343),CCDC88B(dist=4890)
chr11	64537299	64537461	8	NM_006244	PPP2R5B	154763	NM_005609	PYGM	9193	exonic	SF1
chr11	64791057	64791219	1	NM_013306	SNX15	3742	NM_138456	BATF2	26621	ncRNA_intronic	ARL2-SNX15
chr11	65342579	65342741	0	NM_001099409	EHBP1L1	849	NR_038923	SSSCA1-AS1	4776	upstream;downstream	EHBP1L1;FAM89B
chr11	65518839	65519001	0	NM_004561	OVOL1	35585	NM_032193	RNASEH2C	30511	intergenic	RNASEH2C(dist=30430),AP5B1(dist=22368)
chr11	65522646	65522808	0	NM_004561	OVOL1	31778	NM_032193	RNASEH2C	34318	intergenic	RNASEH2C(dist=34237),AP5B1(dist=18561)
chr11	66049828	66049990	3	NM_153266	TMEM151A	9464	NM_033036	GAL3ST3	233258	intronic	CNIH2
chr11	66140077	66140239	0	NM_001318804		48317	NM_001300869	SLC29A2	211	upstream	SLC29A2
chr11	66314016	66314178	1	NM_001104	ACTN3	215	NM_207340	ZDHHC24	426	exonic	ACTN3
chr11	66469847	66470009	1	NM_001302084	C11orf80	42279	NM_031492	RBM4B	24536	intronic	SPTBN2
chr11	66754626	66754788	0	NM_001177880	SYT12	35483	NM_001040716	PC	28860	intergenic	C11orf86(dist=10147),SYT12(dist=35402)
chr11	67116036	67116198	1	NM_004584	RAD9A	43306	NM_001040716	PC	390270	ncRNA_intronic	LOC100130987
chr11	67423936	67424098	0	NM_001161473	ALDH3B1	352000	NM_080658	ACY3	5887	intergenic	ACY3(dist=5806),ALDH3B2(dist=5535)
chr11	67593944	67594106	0	NM_001161473	ALDH3B1	181992	NR_024249	FAM86C2P	21218	intergenic	FAM86C2P(dist=21137),UNC93B1(dist=164465)
chr11	68010301	68010463	0	NM_001291902	LRP5	69695	NM_001300909	SUV420H1	29143	intergenic	KMT5B(dist=29062),C11orf24(dist=18340)
chr11	68274704	68274866	6	NM_015973	GAL	177158	NM_022338	C11orf24	235316	intronic	PPP6R3
chr11	69212578	69212740	0	NM_001319657		27780	NR_104161	LOC338694	273629	intergenic	MYEOV(dist=147824),LOC102724265(dist=27699)
chr11	70266126	70266288	3	NR_046567	SHANK2-AS1	210992	NR_103835	ANO1-AS2	344753	intronic	CTTN
chr11	71416586	71416748	0	NM_001099653	FAM86C1	81890	NM_001005405	KRTAP5-11	122746	intergenic	KRTAP5-11(dist=122665),FAM86C1(dist=81809)
chr11	71511349	71511511	5	NM_001002035	DEFB108B	32816	NM_001005405	KRTAP5-11	217509	ncRNA_intronic	ALG1L9P
chr11	72195854	72196016	0	NR_126364	LINC01537	85765	NM_030813	CLPB	50207	intergenic	CLPB(dist=50126),LINC01537(dist=85684)
chr11	72204955	72205117	0	NR_126364	LINC01537	76664	NM_030813	CLPB	59308	intergenic	CLPB(dist=59227),LINC01537(dist=76583)
chr11	72526277	72526439	2	NR_039664	MIR4459	64607	NM_006645	STARD10	21608	intronic	ATG16L2
chr11	72526874	72527036	2	NR_039664	MIR4459	64010	NM_006645	STARD10	22205	intronic	ATG16L2
chr11	73722686	73722848	0	NM_001271593	PPME1	159341	NM_022803	UCP3	2485	downstream	C2CD3
chr11	73727450	73727612	1	NM_001271593	PPME1	154577	NM_022803	UCP3	7249	intronic	C2CD3
chr11	74352506	74352668	3	NM_001098638	RNF169	107326	NM_001144869	LIPT2	147832	UTR3	POLD3(NM_006591:c.*695_*857delins0)
chr11	74699224	74699386	0	NM_006656	NEU3	645	NM_182969	XRRA1	39073	upstream	NEU3
chr11	74808368	74808530	0	NM_001145212	SLCO2B1	53583	NM_001005285	OR2AT4	7691	intergenic	OR2AT4(dist=7610),SLCO2B1(dist=53502)
chr11	74919640	74919802	0	NM_001195528	TPBGL	32229	NM_001005285	OR2AT4	118963	intergenic	SLCO2B1(dist=2195),TPBGL(dist=32148)
chr11	75117431	75117593	4	NM_001207014	SERPINH1	155589	NM_020251	ARRB1	54637	UTR3	RPS3(NM_001260506:c.*808_*970delins0,NM_001005:c.*777_*939delins0,NM_001260507:c.*777_*939delins0)
chr11	75428547	75428709	0	NM_025098	MOGAT2	236	NM_207577	MAP6	49149	upstream	MOGAT2
chr11	75478878	75479040	1	NM_001253891	DGAT2	819	NM_207577	MAP6	99480	ncRNA_intronic	LOC283214
chr11	76076148	76076310	2	NM_001305225	LOC100506127	16128	NM_004626	WNT11	158655	intronic	THAP12
chr11	76382093	76382255	0	NM_001258210	TSKU	111183	NM_001128922	LRRC32	383	upstream	LRRC32
chr11	77191673	77191835	0	NR_130930	LOC646029	90380	NM_002576	PAK1	6646	intergenic	PAK1(dist=6565),LOC646029(dist=90299)
chr11	77525936	77526098	1	NM_001316960		6143	NM_001311199	CLNS1A	177166	intronic	RSF1
chr11	77770933	77771095	3	NM_003251	THRSP	3893	NM_001282406	KCTD14	13777	intronic	NDUFC2-KCTD14
chr11	77899453	77899615	1	NM_020798	USP35	324	NM_024079	ALG8	48835	intronic	KCTD21
chr11	78091843	78092005	1	NR_120566	LOC101928896	152298	NM_012296	GAB2	38998	intronic	GAB2
chr11	78140374	78140536	1	NR_120566	LOC101928896	103767	NM_080491	GAB2	11587	ncRNA_intronic	LOC101928865
chr11	82502987	82503149	0	NM_145018	DDIAS	109669	NM_175885	FAM181B	58162	intergenic	FAM181B(dist=58081),PRCP(dist=30834)
chr11	82719037	82719199	4	NR_038903	RAB30-AS1	63990	NM_001319214		106336	intronic	RAB30
chr11	84241844	84242006	3	NM_001193537	TMEM126B	1097692	NM_001206769	DLG2	213543	intronic	DLG2
chr11	85753179	85753341	4	NM_001308007	EED	202166	NM_032943	SYTL2	231058	intronic	PICALM
chr11	85837864	85838026	0	NM_001308007	EED	117481	NM_001206947	PICALM	57022	intergenic	PICALM(dist=56941),EED(dist=117400)
chr11	85854698	85854860	0	NM_001308007	EED	100647	NM_001206947	PICALM	73856	intergenic	PICALM(dist=73775),EED(dist=100566)
chr11	85877454	85877616	0	NM_001308007	EED	77891	NM_001206947	PICALM	96612	intergenic	PICALM(dist=96531),EED(dist=77810)
chr11	85960499	85960661	2	NR_106813	MIR6755	28795	NM_001206947	PICALM	179657	intronic	EED
chr11	86687652	86687814	1	NM_001168724	TMEM135	61153	NM_012193	FZD4	21293	ncRNA_intronic	LOC100506368
chr11	86792998	86793160	3	NR_036124	MIR3166	1116591	NM_012193	FZD4	126639	intronic	TMEM135
chr11	93275587	93275749	1	NM_033395	CEP295	119148	NM_152313	SLC36A4	344527	intronic	SMCO4
chr11	93583031	93583193	1	NM_001098672	HEPHL1	171266	NM_024116	TAF1D	108409	intronic	VSTM5
chr11	93590383	93590545	0	NM_001098672	HEPHL1	163914	NM_001144871	VSTM5	6796	intergenic	VSTM5(dist=6715),HEPHL1(dist=163833)
chr11	93967816	93967978	0	NM_001199206	IZUMO1R	70906	NM_001144871	VSTM5	384229	intergenic	PANX1(dist=52679),IZUMO1R(dist=70825)
chr11	94142179	94142341	0	NM_017704	ANKRD49	84893	NM_016540	GPR83	7675	intergenic	GPR83(dist=7590),MRE11(dist=8128)
chr11	94466140	94466302	3	NM_001301007	AMOTL1	35287	NM_005591	MRE11A	239181	ncRNA_intronic	LOC105369438
chr11	94501093	94501255	0	NM_001301007	AMOTL1	334	NR_135096		27653	upstream	AMOTL1
chr11	94993465	94993627	0	NM_001243776	CEP57	530079	NM_001271594	SESN3	27841	intergenic	LOC100129203(dist=25897),FAM76B(dist=508479)
chr11	96042834	96042996	1	NR_036125	MIR1260B	31687	NM_201281	MTMR2	385544	intronic	MAML2
chr11	96688600	96688762	0	NM_001243271	CNTN5	2203025	NR_047481	JRKL-AS1	448640	intergenic	LOC105369443(dist=440686),NONE(dist=NONE)
chr11	102212815	102212977	0	NM_001166	BIRC2	5017	NM_178127	ANGPTL5	425643	intergenic	BIRC3(dist=2680),BIRC2(dist=4936)
chr11	102432142	102432304	0	NR_038390	WTAPP1	222184	NM_002423	MMP7	30739	intergenic	MMP7(dist=30658),MMP20(dist=15262)
chr11	102998431	102998593	2	NR_039842	MIR4693	722122	NM_032299	DCUN1D5	35568	intronic	DYNC2H1
chr11	108422817	108422979	3	NM_004398	DDX10	112854	NM_001144765		13964	UTR5	EXPH5(NM_001144763:c.10502_10387delins0)
chr11	110302151	110302313	1	NM_198498	C11orf53	824475	NM_002906	RDX	134795	intronic	FDX1
chr11	110318566	110318728	1	NM_198498	C11orf53	808060	NM_002906	RDX	151210	intronic	FDX1
chr11	112108933	112109095	0	NR_133566		21974	NM_001562	IL18	74174	intergenic	PTS(dist=4238),PLET1(dist=9781)
chr11	113590122	113590284	0	NM_001101389	CLDN25	60315	NR_110047	TMPRSS5	13108	intergenic	TMPRSS5(dist=13027),ZW10(dist=13621)
chr11	114086708	114086870	2	NM_006169	NNMT	79746	NM_020886	USP28	340497	intronic	ZBTB16
chr11	115152657	115152819	5	NR_135108		51558	NM_017678	NXPE4	686254	intronic	CADM1
chr11	117720838	117721000	7	NM_001558	IL10RA	136187	NM_021603	FXYD2	22112	intronic	FXYD6,FXYD6-FXYD2
chr11	117876987	117877149	0	NM_001083947	TMPRSS4	70659	NM_001206790	TMPRSS13	76900	intergenic	IL10RA(dist=4788),TMPRSS4-AS1(dist=9338)
chr11	118111921	118112083	4	NM_000733	CD3E	63293	NM_001286570	AMICA1	16193	intronic	MPZL3
chr11	118306986	118307148	0	NM_001197104	KMT2A	138	NR_046370	LOC100131626	17537	upstream	KMT2A
chr11	118444100	118444262	2	NM_015157	PHLDB1	33032	NM_020153	IFT46	7390	intronic	ARCN1
chr11	118958508	118958670	3	NM_001024382	HMBS	108	NM_006389	HYOU1	30632	intronic	HMBS
chr11	119194195	119194357	0	NM_032015	RNF26	10934	NM_006500	MCAM	6436	intergenic	MCAM(dist=6355),RNF26(dist=10853)
chr11	120206729	120206891	0	NM_001198665	ARHGEF12	808	NR_038829	LOC649133	70169	upstream	ARHGEF12
chr11	120210357	120210519	2	NM_001301084	ARHGEF12	45565	NR_038829	LOC649133	73797	intronic	ARHGEF12
chr11	120215105	120215267	2	NM_001301084	ARHGEF12	40817	NR_038829	LOC649133	78545	intronic	ARHGEF12
chr11	120972033	120972195	0	NM_005422	TECTA	1261	NR_133004		143366	upstream	TECTA
chr11	122917742	122917904	0	NM_001286563	GRAMD1B	478521	NM_001098169	BSX	65444	intergenic	LOC341056(dist=27423),HSPA8(dist=10296)
chr11	122944439	122944601	1	NM_001286563	GRAMD1B	451824	NM_153201	HSPA8	11477	exonic	CLMP
chr11	124518275	124518437	2	NM_017425	SPA17	25384	NM_001005195	OR8B12	104806	intronic	SIAE
chr11	125421822	125421984	0	NM_001290135	EI24	17380	NM_022549	FEZ1	55697	intergenic	LOC403312(dist=52400),EI24(dist=17299)
chr11	125422956	125423118	0	NM_001290135	EI24	16246	NM_022549	FEZ1	56831	intergenic	LOC403312(dist=53534),EI24(dist=16165)
chr11	126290400	126290562	0	NR_120532	LOC101929427	232192	NR_033839	ST3GAL4-AS1	64999	intergenic	ST3GAL4(dist=5864),KIRREL3(dist=2834)
chr11	128333446	128333608	3	NR_106738	MIR6090	58758	NM_001161707	KIRREL3	1462761	exonic	ETS1
chr11	133554091	133554253	0	NR_027276	LOC100128239	347995	NM_001319104		151665	intergenic	OPCML(dist=151584),LOC646522(dist=99313)
chr12	559700	559862	0	NM_173593	B4GALNT3	9762	NM_001042603	KDM5A	61160	intergenic	CCDC77(dist=7894),B4GALNT3(dist=9681)
chr12	794749	794911	0	NM_001184985	WNK1	67259	NM_016533	NINJ2	21923	intergenic	NINJ2(dist=21842),WNK1(dist=67178)
chr12	1280969	1281131	6	NR_028415	LINC00942	328607	NM_001297419	RAD52	181843	intronic	ERC1
chr12	1676034	1676196	1	NM_030775	WNT5B	50107	NM_001297419	RAD52	576908	intronic	FBXL14
chr12	4429994	4430156	0	NM_020375	TIGAR	284	NR_125790	CCND2-AS1	44725	upstream	TIGAR
chr12	4497970	4498132	0	NM_001130862	RAD51AP1	149899	NM_020638	FGF23	9157	intergenic	FGF23(dist=9076),FGF6(dist=45176)
chr12	6454798	6454960	0	NM_001270987	LTBR	29655	NM_001065	TNFRSF1A	3596	downstream	SCNN1A
chr12	7394138	7394300	0	NM_001080454	ACSM4	62709	NM_031491	RBP5	112753	intergenic	PEX5(dist=22969),ACSM4(dist=62628)
chr12	7394866	7395028	0	NM_001080454	ACSM4	61981	NM_031491	RBP5	113481	intergenic	PEX5(dist=23697),ACSM4(dist=61900)
chr12	10902820	10902982	1	NM_001110213	PRH2	178934	NM_003651	YBX3	26948	ncRNA_exonic	LINC02366
chr12	22672693	22672855	6	NM_001039481	ETNK1	105302	NM_003034	ST8SIA1	185126	intronic	C2CD5
chr12	24102320	24102482	4	NR_030625	MIR920	262954	NM_178010	SOX5	364855	intronic	SOX5
chr12	25342775	25342937	7	NM_001001660	LYRM5	5294	NM_001101339	C12orf77	192483	intronic	CASC1
chr12	26112927	26113089	2	NM_001164747	RASSF8	13680	NR_038228	RASSF8-AS1	633	intronic	RASSF8
chr12	26793850	26794012	1	NM_001171888	FGFR1OP2	297374	NM_030762	BHLHE41	515928	intronic	ITPR2
chr12	26999061	26999223	0	NM_001171888	FGFR1OP2	92163	NM_002223	ITPR2	13011	intergenic	ITPR2(dist=12930),INTS13(dist=58889)
chr12	27170319	27170481	0	NM_001271811	MED21	5055	NM_016551	TM7SF3	3061	intergenic	TM7SF3(dist=2980),MED21(dist=4974)
chr12	27702763	27702925	4	NM_001029874	REP15	146584	NR_109975	ARNTL2-AS1	103277	intronic	PPFIBP1
chr12	27821818	27821980	4	NM_001029874	REP15	27529	NR_109975	ARNTL2-AS1	222332	intronic	PPFIBP1
chr12	28005822	28005984	0	NM_018318	CCDC91	404230	NM_001146221	MANSC4	81694	intergenic	KLHL42(dist=49849),PTHLH(dist=105033)
chr12	28420905	28421067	1	NM_001271783	FAR2	880950	NM_002820	PTHLH	296070	intronic	CCDC91
chr12	30908070	30908232	1	NR_040245	LINC00941	40464	NM_001319846		267	ncRNA_exonic	LOC645485
chr12	31884651	31884813	0	NM_018169	KIAA1551	227621	NR_103523	AMN1	2624	intergenic	AMN1(dist=2543),H3F3C(dist=59306)
chr12	31902325	31902487	0	NM_018169	KIAA1551	209947	NR_103523	AMN1	20298	intergenic	AMN1(dist=20217),H3F3C(dist=41632)
chr12	31910105	31910267	0	NM_018169	KIAA1551	202167	NR_103523	AMN1	28078	intergenic	AMN1(dist=27997),H3F3C(dist=33852)
chr12	32049733	32049895	0	NM_018169	KIAA1551	62539	NR_135029		9677	intergenic	LINC02422(dist=9596),KIAA1551(dist=62458)
chr12	32158547	32158709	0	NM_001003398	BICD1	101557	NR_135029		118491	intergenic	KIAA1551(dist=12504),BICD1(dist=101476)
chr12	32797538	32797700	4	NM_001278463	DNM1L	34515	NR_135029		757482	UTR3	FGD4(NM_001304481:c.*4071_*4233delins0,NM_001330374:c.*4071_*4233delins0,NM_139241:c.*4071_*4233delins0,NM_001304484:c.*4071_*4233delins0,NM_001330373:c.*4071_*4233delins0,NM_001304480:c.*4071_*4233delins0)
chr12	41600249	41600411	1	NM_013377	PDZRN4	231211	NM_052885	SLC2A13	1100669	intronic	PDZRN4
chr12	42535934	42536096	2	NM_201438	PPHLN1	183932	NM_052885	SLC2A13	2036354	intronic	GXYLT1
chr12	42838584	42838746	2	NR_135026		201720	NM_033114	ZCRB1	118733	intronic	PPHLN1
chr12	43174697	43174859	0	NM_001114182	IRAK4	977969	NR_110042	LOC101927058	134478	intergenic	LINC02450(dist=63776),LINC02461(dist=374259)
chr12	43184678	43184840	0	NM_001114182	IRAK4	967988	NR_110042	LOC101927058	144459	intergenic	LINC02450(dist=73757),LINC02461(dist=364278)
chr12	43454692	43454854	0	NM_001114182	IRAK4	697974	NR_110042	LOC101927058	414473	intergenic	LINC02450(dist=343771),LINC02461(dist=94264)
chr12	43498457	43498619	0	NM_001114182	IRAK4	654209	NR_110042	LOC101927058	458238	intergenic	LINC02450(dist=387536),LINC02461(dist=50499)
chr12	45748861	45749023	4	NM_152641	ARID2	374678	NR_037144	PLEKHA8P1	139153	intronic	ANO6
chr12	47609149	47609311	3	NM_017842	SLC48A1	557737	NM_001143668	AMIGO2	135496	ncRNA_intronic	PCED1B-AS1
chr12	47754570	47754732	0	NM_017842	SLC48A1	412316	NR_135024		53469	intergenic	LOC105369747(dist=53388),MIR4494(dist=3237)
chr12	48202643	48202805	3	NM_001143841	TMEM106C	154606	NM_001098531	RAPGEF3	49835	intronic	HDAC7
chr12	48214221	48214383	0	NM_001143841	TMEM106C	143028	NM_015401	HDAC7	539	upstream	HDAC7
chr12	48227508	48227670	0	NM_001143841	TMEM106C	129741	NM_015401	HDAC7	13826	intergenic	HDAC7(dist=13745),VDR(dist=7650)
chr12	49484186	49484348	1	NM_001303114	TUBA1C	137442	NR_130123	RHEBL1	20459	exonic	DHH
chr12	49486045	49486207	1	NM_001303114	TUBA1C	135583	NR_130123	RHEBL1	22318	intronic	DHH
chr12	49524907	49525069	1	NM_001303114	TUBA1C	96721	NM_018113	LMBR1L	20305	intronic	TUBA1B
chr12	50444589	50444751	0	NM_001095	ASIC1	6750	NM_013277	RACGAP1	25330	intergenic	RACGAP1(dist=25249),ASIC1(dist=6669)
chr12	51219319	51219481	0	NM_182559	TMPRSS12	17301	NM_001145475	FAM186A	428995	intergenic	ATF1(dist=4376),TMPRSS12(dist=17220)
chr12	51756806	51756968	1	NM_001267615	SLC4A8	28214	NM_001971	CELA1	16424	intronic	GALNT6
chr12	51762632	51762794	1	NM_001267615	SLC4A8	22388	NM_001971	CELA1	22250	intronic	GALNT6
chr12	51789508	51789670	2	NR_047672	SLC4A8	29005	NM_007210	GALNT6	4389	intronic	SLC4A8
chr12	52263023	52263185	0	NM_001130015	ANKRD33	18689	NM_001013690	FIGNL2	37403	intergenic	LOC105369971(dist=16510),ANKRD33(dist=18608)
chr12	52311656	52311818	2	NM_004302	ACVR1B	33714	NM_001013690	FIGNL2	86036	intronic	ACVRL1
chr12	52366688	52366850	3	NM_181711	GRASP	33960	NM_001013690	FIGNL2	141068	intronic	ACVR1B
chr12	52490434	52490596	3	NR_027358	LINC00592	114199	NM_001013690	FIGNL2	264814	ncRNA_intronic	OR7E47P
chr12	53056259	53056421	0	NM_199187	KRT18	286315	NM_000423	KRT2	10381	intergenic	KRT2(dist=10300),KRT1(dist=12099)
chr12	53097791	53097953	0	NM_199187	KRT18	244783	NM_175078	KRT77	625	upstream	KRT77
chr12	53759544	53759706	0	NM_001251825	SP1	14354	NM_001300837	SP7	21048	intergenic	SP7(dist=20967),SP1(dist=14273)
chr12	54594852	54595014	0	NM_002136	HNRNPA1	79541	NR_045039	SMUG1	12155	intergenic	SMUG1(dist=12074),CBX5(dist=29717)
chr12	54610178	54610340	0	NM_002136	HNRNPA1	64215	NR_045039	SMUG1	27481	intergenic	SMUG1(dist=27400),CBX5(dist=14391)
chr12	54698186	54698348	0	NM_001271734	COPZ1	20607	NM_001261461	NFE2	3446	intergenic	NFE2(dist=3365),COPZ1(dist=20526)
chr12	54715314	54715476	0	NM_001271734	COPZ1	3479	NM_001261461	NFE2	20574	intergenic	NFE2(dist=20493),COPZ1(dist=3398)
chr12	54753770	54753932	2	NR_120488	LOC102724050	59718	NM_001261461	NFE2	59030	ncRNA_intronic	LOC102724050
chr12	54784468	54784630	4	NR_120488	LOC102724050	29020	NM_001290004	ZNF385A	4976	ncRNA_intronic	LOC102724050
chr12	54902084	54902246	2	NM_000924	PDE1B	41012	NM_144594	GTSF1	34779	exonic	NCKAP1L
chr12	55806045	55806207	0	NM_001005183	OR6C76	13912	NM_001005493	OR6C6	117110	intergenic	OR6C65(dist=10794),OR6C76(dist=13831)
chr12	57120229	57120391	0	NM_003725	HSD17B6	36692	NM_001320194		984	upstream	NACA
chr12	57382096	57382258	0	NM_007264	GPR182	6178	NM_003708	RDH16	29019	intergenic	RDH16(dist=28938),GPR182(dist=6097)
chr12	57510819	57510981	0	NM_002332	LRP1	11382	NR_033659	STAT6	5704	intergenic	STAT6(dist=5623),LRP1(dist=11301)
chr12	57822891	57823053	0	NM_005538	INHBC	5496	NM_014925	R3HDM2	118726	intronic	R3HDM2
chr12	59683233	59683395	0	NM_001270622	SLC16A7	306507	NM_153377	LRIG3	368995	intergenic	LRIG3(dist=368914),SLC16A7(dist=306426)
chr12	62642741	62642903	0	NM_001252079	USP15	11299	NM_178539	FAM19A2	56202	intergenic	FAM19A2(dist=56121),USP15(dist=11218)
chr12	65273291	65273453	1	NR_033988	FLJ41278	4182	NM_002076	GNS	120146	UTR3	TBC1D30(NM_001330187:c.*3723_*3885delins0,NM_001330188:c.*3723_*3885delins0,NM_015279:c.*3723_*3885delins0,NM_001330186:c.*3723_*3885delins0)
chr12	68868319	68868481	0	NM_001010942	RAP1B	136219	NR_120458	LOC100507195	23136	intergenic	LINC02384(dist=23055),RAP1B(dist=136138)
chr12	70017904	70018066	0	NM_022456	RAB3IP	114481	NM_201550	LRRC10	13043	intergenic	LRRC10(dist=12962),BEST3(dist=19222)
chr12	70484982	70485144	0	NM_014515	CNOT2	151711	NR_110072	LOC101928002	352715	intergenic	MYRFL(dist=132477),LINC01481(dist=130826)
chr12	72346374	72346536	1	NM_013381	TRHDE	320074	NR_024072	MRS2P2	101692	intronic	TPH2
chr12	73575161	73575323	1	NM_001136262	ATXN7L3B	1356309	NR_026836	TRHDE-AS1	907953	ncRNA_intronic	LINC02444
chr12	75901406	75901568	1	NM_015336	ZDHHC17	1256367	NM_001286549	CAPS2	116785	intronic	KRR1
chr12	76009356	76009518	0	NM_015336	ZDHHC17	1148417	NM_007043	KRR1	104019	intergenic	KRR1(dist=103938),PHLDA1(dist=409709)
chr12	76286843	76287005	0	NM_015336	ZDHHC17	870930	NM_007043	KRR1	381506	intergenic	KRR1(dist=381425),PHLDA1(dist=132222)
chr12	76722603	76722765	0	NM_015336	ZDHHC17	435170	NM_001307924	NAP1L1	243871	intergenic	LINC02407(dist=22854),BBS10(dist=15501)
chr12	77029955	77030117	0	NM_015336	ZDHHC17	127818	NM_020841	OSBPL8	76447	intergenic	OSBPL8(dist=76366),ZDHHC17(dist=127737)
chr12	87218796	87218958	1	NR_135020		505639	NR_039710	MIR548AL	272148	intronic	MGAT4C
chr12	88526658	88526820	1	NM_181783	TMTC3	9334	NM_152589	C12orf50	103563	intronic	CEP290
chr12	90150852	90151014	0	NR_135019		190537	NM_001682	ATP2B1	101089	intergenic	ATP2B1-AS1(dist=45123),LINC02399(dist=190456)
chr12	92797626	92797788	0	NR_027932	CLLU1	17600	NM_001731	BTG1	258034	intergenic	LOC101928617(dist=218066),CLLU1OS(dist=16082)
chr12	93735266	93735428	1	NM_019094	NUDT4	36352	NM_003566	EEA1	412240	ncRNA_intronic	LOC643339
chr12	94316354	94316516	1	NM_005761	PLXNC1	226064	NR_110093	LOC101928731	184836	ncRNA_intronic	LOC105369911
chr12	94483765	94483927	0	NM_005761	PLXNC1	58653	NR_135017		146464	intergenic	LOC105369911(dist=146383),PLXNC1(dist=58572)
chr12	95494127	95494289	1	NM_017599	VEZT	117314	NM_001127362	NR2C1	26804	intronic	FGD6
chr12	95567933	95568095	1	NM_017599	VEZT	43508	NM_001127362	NR2C1	100610	intronic	FGD6
chr12	95609900	95610062	1	NM_017599	VEZT	1541	NM_001127362	NR2C1	142577	intronic	FGD6
chr12	98833982	98834144	0	NM_003276	TMPO	75288	NR_036189	MIR4303	444837	intergenic	MIR4303(dist=444756),SLC9A7P1(dist=13475)
chr12	98902885	98903047	0	NM_003276	TMPO	6385	NR_038383	LOC643770	5333	intergenic	LINC02453(dist=5252),TMPO-AS1(dist=3704)
chr12	104992694	104992856	2	NM_152318	C12orf45	387323	NM_006166	NFYB	460735	intronic	CHST11
chr12	106695610	106695772	0	NM_001286262	TCP11L2	878	NM_006825	CKAP4	53978	upstream	TCP11L2
chr12	108358699	108358861	0	NM_014653	WSCD2	164468	NR_037629	LOC728739	61232	intergenic	LOC728739(dist=61151),WSCD2(dist=164387)
chr12	109094045	109094207	3	NM_001917	DAO	179731	NM_003006	SELPLG	66456	intronic	CORO1C
chr12	109215929	109216091	3	NM_001917	DAO	57847	NM_014325	CORO1C	90684	intronic	SSH1
chr12	109217635	109217797	3	NM_001917	DAO	56141	NM_014325	CORO1C	92390	intronic	SSH1
chr12	109249737	109249899	2	NM_001917	DAO	24039	NR_030350	MIR619	19036	intronic	SSH1
chr12	109250656	109250818	2	NM_001917	DAO	23120	NR_030350	MIR619	19955	intronic	SSH1
chr12	110255529	110255691	1	NR_039718	MIR4497	15543	NM_147204	TRPV4	2978	intronic	TRPV4
chr12	110493308	110493470	1	NM_031473	IFT81	68751	NM_139201	GIT2	59195	intronic	C12orf76
chr12	110493733	110493895	1	NM_031473	IFT81	68326	NM_139201	GIT2	59620	intronic	C12orf76
chr12	110531843	110532005	0	NM_031473	IFT81	30216	NM_207435	C12orf76	26424	intergenic	C12orf76(dist=26343),IFT81(dist=30135)
chr12	110792309	110792471	0	NM_013300	FAM216A	113842	NM_207435	C12orf76	286890	intergenic	ATP2A2(dist=3412),ANAPC7(dist=18234)
chr12	110856165	110856327	0	NM_013300	FAM216A	49986	NM_001137664	ANAPC7	14711	intergenic	ANAPC7(dist=14630),ARPC3(dist=16368)
chr12	110858983	110859145	0	NM_013300	FAM216A	47168	NM_001137664	ANAPC7	17529	intergenic	ANAPC7(dist=17448),ARPC3(dist=13550)
chr12	110886262	110886424	2	NM_013300	FAM216A	19889	NM_001137664	ANAPC7	44808	intronic	ARPC3
chr12	110939431	110939593	8	NM_001286531	RAD9B	493	NM_001164372	GPN3	32986	intronic	VPS29
chr12	111841093	111841255	0	NM_005475	SH2B3	2578	NM_144671	FAM109A	34249	intergenic	FAM109A(dist=34168),SH2B3(dist=2497)
chr12	111845947	111846109	1	NM_001291424	SH2B3	26638	NM_144671	FAM109A	39103	intronic	SH2B3
chr12	111904780	111904942	4	NM_001136538	ACAD10	218996	NM_144671	FAM109A	97936	intronic	ATXN2
chr12	112124049	112124211	2	NM_000690	ALDH2	80561	NM_006768	BRAP	330	intronic	ACAD10
chr12	114020541	114020703	0	NR_038440	TBX5-AS1	825378	NM_022363	LHX5	110745	intergenic	LHX5-AS1(dist=102255),LINC01234(dist=161679)
chr12	114087193	114087355	0	NR_038440	TBX5-AS1	758726	NM_022363	LHX5	177397	intergenic	LHX5-AS1(dist=168907),LINC01234(dist=95027)
chr12	114370678	114370840	3	NR_038440	TBX5-AS1	475241	NR_110026	LINC01234	159271	intronic	RBM19
chr12	116282264	116282426	0	NR_027345	LINC00173	688882	NM_016569	TBX3	1160376	intergenic	TBX3(dist=1160295),MED13L(dist=113955)
chr12	116822053	116822215	0	NR_027345	LINC00173	149093	NM_015335	MED13L	107143	intergenic	MED13L(dist=107062),MIR4472-2(dist=43842)
chr12	116995224	116995386	0	NM_001085481	MAP1LC3B2	1881	NR_039683	MIR4472-2	129182	upstream	MAP1LC3B2
chr12	116997271	116997433	1	NM_001109903	RNFT2	178744	NR_039683	MIR4472-2	131229	intronic	MAP1LC3B2
chr12	117038872	117039034	0	NM_001109903	RNFT2	137143	NR_039683	MIR4472-2	172830	intergenic	MAP1LC3B2(dist=24447),C12orf49(dist=112091)
chr12	117480167	117480329	3	NR_120464	TESC-AS1	57024	NR_103809	LOC100506551	55106	intronic	TESC
chr12	117536023	117536185	3	NR_120464	TESC-AS1	1168	NR_103809	LOC100506551	110962	intronic	TESC
chr12	117627637	117627799	2	NM_001130112	RFC5	826788	NR_031766	TESC	90467	intronic	FBXO21
chr12	120103476	120103638	0	NM_006253	PRKAB1	2204	NR_024246	LINC00934	362372	intergenic	TMEM233(dist=24113),PRKAB1(dist=2123)
chr12	120680270	120680432	4	NM_012240	SIRT4	59773	NM_053275	RPLP0	41337	intronic	PXN
chr12	120729359	120729521	0	NM_012240	SIRT4	10684	NM_002859	PXN	25866	intergenic	PXN(dist=25785),SIRT4(dist=10603)
chr12	120978273	120978435	1	NM_001033677	CABP1	100068	NM_032314	COQ5	11390	intronic	RNF10
chr12	121788794	121788956	2	NM_001256858	RNF34	49011	NM_172215	CAMKK2	52764	intronic	ANAPC5
chr12	122087860	122088022	0	NM_001080825	TMEM120B	62717	NM_032590	KDM2B	69021	downstream	MORN3
chr12	122095525	122095687	1	NM_001080825	TMEM120B	55052	NM_032590	KDM2B	76686	intronic	MORN3
chr12	122220047	122220209	1	NM_015048	SETD1B	22510	NM_173855	MORN3	112568	intronic	RHOF
chr12	122326138	122326300	1	NM_001261400	PSMD9	418	NM_002150	HPD	29450	intronic	HPD
chr12	122634780	122634942	0	NM_152759	LRRC43	17405	NM_001171993	HPD	308344	intergenic	MLXIP(dist=2886),LRRC43(dist=17324)
chr12	122640352	122640514	0	NM_152759	LRRC43	11833	NM_001171993	HPD	313916	intergenic	MLXIP(dist=8458),LRRC43(dist=11752)
chr12	123002465	123002627	4	NM_014708	KNTC1	9263	NM_017612	ZCCHC8	16926	intronic	RSRC2
chr12	123235846	123236008	0	NM_003677	DENR	1441	NM_032554	HCAR1	20798	upstream	DENR
chr12	123381321	123381483	0	NM_001304834	OGFOD2	77848	NM_024667	VPS37B	690	upstream	VPS37B
chr12	123458381	123458543	0	NM_001304834	OGFOD2	788	NM_019625	ABCB9	7406	upstream	OGFOD2
chr12	123518605	123518767	2	NR_038290	LOC100507091	47245	NR_036187	MIR4304	23411	intronic	PITPNM2
chr12	123872247	123872409	1	NM_022717	SNRNP35	70323	NR_107039	MIR8072	22938	intronic	KMT5A
chr12	124908329	124908491	3	NR_049820	MIR5188	491683	NR_106940	MIR6880	86622	intronic	NCOR2
chr12	124990676	124990838	3	NR_049820	MIR5188	409336	NR_106940	MIR6880	168969	intronic	NCOR2
chr12	125371849	125372011	0	NR_049820	MIR5188	28163	NM_005505	SCARB1	23411	intergenic	SCARB1(dist=23330),UBC(dist=24180)
chr12	128181572	128181734	0	NR_033987	FLJ37505	184509	NR_134995		41520	intergenic	LOC105370068(dist=41439),LINC02393(dist=184428)
chr12	128207893	128208055	0	NR_033987	FLJ37505	158188	NR_134995		67841	intergenic	LOC105370068(dist=67760),LINC02393(dist=158107)
chr12	131354050	131354212	0	NM_001300796	RAN	2408	NM_194356	STX2	30312	intergenic	STX2(dist=30231),RAN(dist=2327)
chr12	133006460	133006622	0	NM_001142641	FBRSL1	60616	NM_001122636	GALNT9	100636	intergenic	LOC101928416(dist=98299),FBRSL1(dist=60535)
chr12	133040850	133041012	0	NM_001142641	FBRSL1	26226	NM_001122636	GALNT9	135026	intergenic	LOC101928416(dist=132689),FBRSL1(dist=26145)
chr13	22248862	22249024	1	NR_103810	LINC00540	535481	NM_152726	MICU2	70588	intronic	FGF9
chr13	25926463	25926625	0	NM_016529	ATP8A2	19605	NM_004685	MTMR6	64840	intergenic	NUP58(dist=9902),ATP8A2(dist=19524)
chr13	28921989	28922151	1	NM_015932	POMP	311071	NR_029383	PAN3-AS1	208759	intronic	FLT1
chr13	30896696	30896858	0	NM_005800	USPL1	295053	NM_032116	KATNAL1	15153	intergenic	KATNAL1(dist=15072),LINC00426(dist=17545)
chr13	31159948	31160110	1	NM_005800	USPL1	31801	NM_002128	HMGB1	119927	intronic	HMGB1
chr13	36079399	36079561	3	NR_132116	LINC00445	192181	NM_005584	MAB21L1	28648	intronic	NBEA
chr13	38533598	38533760	0	NM_001286703	UFM1	390229	NM_016179	TRPC4	89740	intergenic	TRPC4(dist=89659),LINC00571(dist=91194)
chr13	41255647	41255809	0	NM_014252	SLC25A15	107819	NM_002015	FOXO1	14994	intergenic	FOXO1(dist=14913),MIR320D1(dist=46155)
chr13	41885184	41885346	3	NR_002163	OR7E37P	131435	NM_004294	MTRF1	47552	UTR5	NAA16(NM_018527:c.-324_-319delins0,NM_024561:c.-324_-319delins0,NM_001110798:c.-324_-319delins0)
chr13	50407647	50407809	0	NR_003268	CTAGE10P	56817	NM_002267	KPNA3	40671	intergenic	KPNA3(dist=40590),CTAGE10P(dist=56736)
chr13	50735347	50735509	1	NR_002183	ST13P4	10726	NR_002612	DLEU2	35751	ncRNA_intronic	DLEU1
chr13	52761605	52761767	4	NR_120400	LOC103191607	146744	NR_027415	NEK3	27690	ncRNA_intronic	MRPS31P5
chr13	75149969	75150131	0	NR_132375		664674	NM_007249	KLF12	441984	intergenic	LINC00347(dist=18712),CTAGE11P(dist=661758)
chr13	81435558	81435720	0	NR_125770	LINC00377	156887	NM_005842	SPRY2	520389	intergenic	SPRY2(dist=520308),LINC00377(dist=156806)
chr13	90590311	90590473	0	NR_030754	MIR622	293044	NR_046991	LINC00353	373725	intergenic	LINC00353(dist=373644),LINC00559(dist=122028)
chr13	90829571	90829733	0	NR_030754	MIR622	53784	NR_047489	LINC00559	57681	intergenic	LINC00559(dist=57600),MIR622(dist=53703)
chr13	90928087	90928249	0	NR_120414	LINC01049	217374	NR_047489	LINC00559	156197	intergenic	MIR622(dist=44556),LINC01049(dist=217293)
chr13	93243578	93243740	1	NR_126360	LINC00363	453935	NR_120382	GPC5-AS2	239199	intronic	GPC5
chr13	93348812	93348974	1	NR_126360	LINC00363	348701	NR_120382	GPC5-AS2	344433	intronic	GPC5
chr13	93871561	93871723	0	NM_005708	GPC6	7436	NR_046520	GPC5-AS1	497775	intergenic	LINC00363(dist=161382),GPC6(dist=7338)
chr13	96137461	96137623	3	NM_006984	CLDN10	67405	NM_001301830	ABCC4	183842	ncRNA_intronic	CLDN10-AS1
chr13	99628322	99628484	5	NR_047482	DOCK9-AS2	110574	NM_005073	SLC15A1	223474	intronic	DOCK9
chr13	108578672	108578834	0	NM_032859	ABHD13	292010	NM_001080396	FAM155A	59293	intergenic	FAM155A(dist=59212),LIG4(dist=280957)
chr13	109421919	109422081	2	NR_126361	LINC00399	631043	NM_001098268	LIG4	551284	intronic	MYO16
chr13	113366165	113366327	2	NM_001112732	MCF2L	257289	NM_001286279	TUBGCP3	123747	intronic	ATP11A
chr13	114018560	114018722	0	NM_017905	TMCO3	126667	NM_001286732	GRTP1	178	upstream	GRTP1
chr13	114035432	114035594	0	NM_017905	TMCO3	109795	NM_001286732	GRTP1	17050	intergenic	GRTP1(dist=16969),LOC101928841(dist=18331)
chr13	114320195	114320357	0	NM_002929	GRK1	1321	NM_000705	ATP4B	7763	upstream	GRK1
chr13	114428126	114428288	1	NM_182614	TMEM255B	34009	NM_000705	ATP4B	115694	intronic	GRK1
chr13	115046808	115046970	0	NM_023011	UPF3A	170	NM_007368	RASA3	148791	upstream	UPF3A
chr14	19010590	19010752	0	NM_001013354	OR11H12	366923				intergenic	NONE(dist=NONE),OR11H12(dist=366842)
chr14	19055792	19055954	0	NM_001013354	OR11H12	321721				intergenic	NONE(dist=NONE),OR11H12(dist=321640)
chr14	22966879	22967041	0	NM_022060	ABHD4	100187	NM_001317107		827728	intergenic	OR4E1(dist=827647),LINC02332(dist=58164)
chr14	23582023	23582185	0	NM_001282322	RNF212B	125023	NM_014977	ACIN1	17281	intergenic	C14orf119(dist=12358),CEBPE(dist=4330)
chr14	23615681	23615843	5	NM_001282322	RNF212B	91365	NM_001805	CEBPE	26942	intronic	SLC7A8
chr14	23623728	23623890	3	NM_001282322	RNF212B	83318	NM_182728	SLC7A8	150	intronic	SLC7A8
chr14	24725460	24725622	1	NM_001286367	NOP9	43519	NM_012461	TINF2	13661	intronic	TGM1
chr14	31291286	31291448	0	NM_001135058	COCH	52374	NM_002742	PRKD1	894468	intergenic	SCFD1(dist=86253),COCH(dist=52293)
chr14	31528876	31529038	6	NR_110045	LOC101927124	361007	NM_014574	STRN3	33350	intronic	AP4S1
chr14	50437621	50437783	0	NM_015684	ATP5S	341345	NM_004713	NEMF	117911	intergenic	MIR6076(dist=4392),LINC01588(dist=10604)
chr14	50528558	50528720	1	NM_015684	ATP5S	250408	NR_126498	LINC01588	54401	ncRNA_intronic	LINC01599
chr14	53257630	53257792	1	NR_110062	LOC101927620	362361	NM_014584	ERO1A	95062	intronic	GNPNAT1
chr14	56273848	56274010	0	NM_021255	PELI2	311164	NR_026797	LINC00520	10537	intergenic	LINC00520(dist=10456),PELI2(dist=311083)
chr14	57322699	57322861	1	NM_018229	AP5M1	412826	NR_073034	OTX2	45586	ncRNA_intronic	OTX2-AS1
chr14	57346704	57346866	1	NM_018229	AP5M1	388821	NR_073034	OTX2	69591	ncRNA_intronic	OTX2-AS1
chr14	59865640	59865802	0	NM_001098625	JKAMP	85440	NM_012460	TIMM9	971389	intergenic	DAAM1(dist=27517),GPR135(dist=64438)
chr14	65346658	65346820	0	NM_001204063	CHURC1	34340	NM_000347	SPTB	56873	intergenic	SPTB(dist=56792),CHURC1-FNTB(dist=34259)
chr14	65950439	65950601	5	NR_024338	LINC00238	1002569	NR_024334	FUT8-AS1	71185	intronic	FUT8
chr14	68103265	68103427	1	NM_152443	RDH12	65257	NM_004569	PIGH	36329	intronic	ARG2
chr14	68762141	68762303	3	NR_073422	ACTN1-AS1	684177	NM_015346	ZFYVE26	478916	intronic	RAD51B
chr14	69229825	69229987	0	NR_073422	ACTN1-AS1	216493	NM_015346	ZFYVE26	946600	intergenic	RAD51B(dist=80002),ZFP36L1(dist=24385)
chr14	69505950	69506112	0	NM_001193360	EXD2	152163	NM_001130005	ACTN1	59948	intergenic	ACTN1-AS1(dist=51770),DCAF5(dist=11525)
chr14	75355329	75355491	4	NM_014239	EIF2B2	114202	NM_001243007	PROX2	24873	intronic	DLST
chr14	75716043	75716205	0	NM_005252	FOS	29357	NM_006827	TMED10	72775	intergenic	TMED10(dist=72694),FOS(dist=29276)
chr14	76723522	76723684	0	NM_004452	ESRRB	114087	NM_003239	TGFB3	275238	intergenic	GPATCH2L(dist=44376),ESRRB(dist=114006)
chr14	77428222	77428384	1	NR_110554	LOC283575	79089	NM_015305	ANGEL1	149020	ncRNA_intronic	LINC01629
chr14	77463935	77464097	0	NR_110554	LOC283575	43376	NM_015305	ANGEL1	184733	intergenic	LINC01629(dist=31790),IRF2BPL(dist=26789)
chr14	78389604	78389766	2	NR_073547	NRXN3	247031	NM_012245	SNW1	162188	intronic	ADCK1
chr14	91750722	91750884	1	NM_017437	CPSF2	837495	NM_003485	GPR68	30579	intronic	CCDC88C
chr14	93651929	93652091	2	NM_175748	UBR7	21391	NM_022151	MOAP1	761	intronic	TMEM251
chr14	97030930	97031092	4	NM_003384	VRK1	232673	NR_122121	LOC730202	62348	intronic	PAPOLA
chr14	97383839	97384001	0	NR_104113	LINC00618	25996	NR_122121	LOC730202	415257	intergenic	VRK1(dist=35888),LINC00618(dist=25915)
chr14	97465942	97466104	0	NR_110165	LOC101929241	459130	NR_122121	LOC730202	497360	intergenic	LINC00618(dist=54211),LINC02304(dist=155090)
chr14	100288128	100288290	2	NM_016337	EVL	243542	NM_001144995	CCDC85C	217482	intronic	EML1
chr14	101144541	101144703	0	NM_001317172		48580	NM_020836	BEGAIN	108491	intergenic	LINC00523(dist=5460),DLK1(dist=48499)
chr14	102144462	102144624	0	NR_026774	LINC00239	52231	NR_031649	MIR1247	117784	intergenic	DIO3(dist=114673),LINC00239(dist=52150)
chr14	102990824	102990986	0	NR_036192	MIR4309	15076	NM_152326	ANKRD9	14777	intergenic	ANKRD9(dist=14681),MIR4309(dist=14995)
chr14	103844499	103844661	0	NM_001128918	MARK3	7121	NR_033938	LINC00605	189215	intergenic	EIF5(dist=33138),MARK3(dist=7040)
chr14	104305341	104305503	1	NR_038436	LINC00637	8636	NM_005432	XRCC3	123599	intronic	PPP1R13B
chr15	20613602	20613764	1	NR_027411	GOLGA8CP	153991				ncRNA_exonic	HERC2P3
chr15	27743959	27744121	1	NR_033351	GOLGA8F	879744	NR_120343	GABRG3-AS1	337574	intronic	GABRG3
chr15	28219079	28219241	2	NR_033351	GOLGA8F	404624	NR_120343	GABRG3-AS1	812694	intronic	OCA2
chr15	29156530	29156692	0	NM_001130414	APBA2	57229	NR_047567	GOLGA6L7P	62790	intergenic	PDCD6IPP2(dist=54810),APBA2(dist=57148)
chr15	31137184	31137346	0	NM_001146095	FAN1	58790	NM_001282484	GOLGA8R	430802	intergenic	HERC2P10(dist=17198),FAN1(dist=58709)
chr15	33409193	33409355	1	NM_001036	RYR3	193889	NM_001103184	FMN1	49041	intronic	FMN1
chr15	34339804	34339966	2	NM_152595	PGBD4	54389	NM_020371	AVEN	8582	intronic	CHRM5
chr15	34946888	34947050	0	NR_120329	LOC101928174	100316	NR_027410	GOLGA8B	71198	ncRNA_intronic	LINC02252
chr15	34949786	34949948	0	NR_120329	LOC101928174	97418	NR_027410	GOLGA8B	74096	upstream	LINC02252
chr15	36720604	36720766	0	NM_001290233	C15orf41	151119	NM_001141972	DPH6	882281	intergenic	MIR4510(dist=501480),C15orf41(dist=151038)
chr15	40422695	40422857	0	NM_001211	BUB1B	30434	NM_001003943	BMF	21691	intergenic	BMF(dist=21610),BUB1B(dist=30353)
chr15	41986097	41986259	2	NM_001128608	MAPKBP1	80454	NM_015540	RPAP1	149703	intronic	MGA
chr15	43517641	43517803	0	NM_001012969	ADAL	104832	NM_001114134	EPB42	4399	intergenic	EPB42(dist=4318),TGM5(dist=6990)
chr15	45709861	45710023	2	NM_032413	C15orf48	12785	NM_001482	GATM	38962	intronic	SPATA5L1
chr15	50552887	50553049	2	NR_024490	GABPB1-AS1	93403	NR_073597	ATP8B4	141549	intronic	HDC
chr15	50553303	50553465	2	NR_024490	GABPB1-AS1	92987	NR_073597	ATP8B4	141965	intronic	HDC
chr15	51939420	51939582	0	NM_001165257	SCG3	34049	NM_015263	DMXL2	24534	intergenic	DMXL2(dist=24453),SCG3(dist=33968)
chr15	55574544	55574706	1	NM_004855	PIGB	36508	NM_183236	RAB27A	11518	intronic	RAB27A
chr15	55611876	55612038	1	NM_001198784	C15orf65	88766	NM_001308423	PIGBOS1	565	intronic	PIGB
chr15	57032420	57032582	0	NM_003205	TCF12	178332	NM_001288589	ZNF280D	6217	intergenic	ZNF280D(dist=6136),LOC145783(dist=145786)
chr15	58403486	58403648	0	NM_001320636		26801	NM_170696	ALDH1A2	45446	intergenic	LOC283665(dist=38583),AQP9(dist=26720)
chr15	62386750	62386912	0	NR_106733	MIR6085	248397	NM_018080	VPS13C	34167	intergenic	C2CD4A(dist=23634),C2CD4B(dist=68825)
chr15	64731359	64731521	1	NM_015042	ZNF609	60179	NR_109934	KIAA0101	51554	intronic	TRIP4
chr15	64987828	64987990	2	NM_001195059	PLEKHO2	146173	NR_109934	KIAA0101	308023	intronic	OAZ2
chr15	65529373	65529535	0	NM_016395	HACD3	293373	NM_003613	CILP	25614	intergenic	CILP(dist=25533),PARP16(dist=20897)
chr15	65588820	65588982	0	NM_016395	HACD3	233926	NM_017851	PARP16	9720	intergenic	PARP16(dist=9639),IGDCC3(dist=30483)
chr15	66923258	66923420	1	NM_005585	SMAD6	71335	NR_103739	LCTL	65022	ncRNA_intronic	LINC01169
chr15	67383705	67383867	1	NM_001145102	SMAD3	34268	NR_103739	LCTL	525469	intronic	SMAD3
chr15	72520933	72521095	8	NR_027262	HEXA-AS1	147440	NM_001012642	GRAMD2	30878	intronic	PKM
chr15	72523811	72523973	7	NR_027262	HEXA-AS1	144562	NM_001206799	PKM	1829	UTR5	PKM(NM_001206796:c.637_483delins0,NM_001316318:c.637_483delins0,NM_182470:c.12527_12373delins0,NM_182471:c.12527_12373delins0,NM_002654:c.12527_12373delins0,NM_001206797:c.12527_12373delins0,NM_001206798:c.10423_10269delins0)
chr15	74838542	74838704	2	NM_003992	CLK3	62090	NM_201265	UBL7	85094	intronic	ARID3B
chr15	74902817	74902979	1	NM_001130028	CLK3	4437	NM_201265	UBL7	149369	intronic	CLK3
chr15	74907274	74907436	2	NM_000761	CYP1A2	133829	NM_201265	UBL7	153826	UTR5	CLK3(NM_001130028:c.-461_-360delins0)
chr15	75246925	75247087	0	NM_001178111	SCAMP5	40870	NM_004255	COX5A	16511	downstream	RPP25
chr15	75358430	75358592	0	NM_015492	C15orf39	135710	NM_017793	RPP25	108736	intergenic	PPCDC(dist=15363),C15orf39(dist=135629)
chr15	75986695	75986857	1	NM_175881	ODF3L1	29543	NM_018285	IMP3	54112	intronic	CSPG4
chr15	75987019	75987181	1	NM_175881	ODF3L1	29219	NM_018285	IMP3	54436	intronic	CSPG4
chr15	78442765	78442927	1	NM_018602	DNAJA4	113641	NR_125435	CIB2	18969	intronic	IDH3A
chr15	80447717	80447879	1	NM_014862	ARNT2	248894	NM_004049	BCL2A1	184155	intronic	FAH
chr15	81194735	81194897	3	NM_022566	MESDC1	98479	NR_030393	MIR549A	60402	intronic	CEMIP
chr15	81293693	81293855	1	NM_173528	C15orf26	132870	NR_039739	MIR4514	3960	UTR5	TLNRD1(NM_022566:c.-920_-758delins0)
chr15	85198421	85198583	2	NM_014630	ZNF592	93316	NR_130947	WDR73	928	exonic	NMB
chr15	88214625	88214787	0	NR_038229	NTRK3-AS1	581255	NR_046012	AGBL1-AS1	1354507	intergenic	LINC00052(dist=91708),NTRK3(dist=205201)
chr15	90727683	90727845	0	NM_020210	SEMA4B	388	NM_002168	IDH2	81978	upstream	SEMA4B
chr15	96610253	96610415	0	NM_001145155	NR2F2	258823	NR_034095	LINC01197	740005	intergenic	LINC00924(dist=559177),NR2F2-AS1(dist=60174)
chr15	96816824	96816986	2	NM_001145155	NR2F2	52252	NR_034095	LINC01197	946576	ncRNA_intronic	NR2F2-AS1
chr15	96870638	96870800	1	NM_021005	NR2F2	3392	NR_102744	NR2F2-AS1	129	intronic	NR2F2
chr15	97028141	97028303	0	NM_001304804	SPATA8	298415	NR_102744	NR2F2-AS1	157632	intergenic	NR2F2(dist=144649),SPATA8-AS1(dist=286932)
chr15	99320204	99320366	2	NR_039864	MIR4714	7370	NR_126453	IRAIN	125835	intronic	IGF1R
chr16	163544	163706	5	NM_005332	HBZ	39229	NM_022450	RHBDF1	40996	intronic	NPRL3
chr16	517403	517565	1	NM_001142272	RAB11FIP3	7366	NM_021259	TMEM8A	85534	intronic	RAB11FIP3
chr16	759506	759668	0	NM_024042	METRN	5586	NM_153350	FBXL16	3762	intergenic	FBXL16(dist=3681),METRN(dist=5505)
chr16	766162	766324	1	NM_001271285	FAM173A	4899	NM_153350	FBXL16	10418	intronic	METRN
chr16	1141370	1141532	1	NM_001005407	CACNA1H	61790	NR_027242	SSTR5-AS1	12720	intronic	C1QTNF8
chr16	1143160	1143322	1	NM_001005407	CACNA1H	60000	NR_027242	SSTR5-AS1	14510	intronic	C1QTNF8
chr16	1882905	1883067	2	NM_004548	NDUFB10	126531	NM_005326	HAGH	5791	intronic	FAHD1
chr16	1994291	1994453	0	NM_004548	NDUFB10	15145	NM_016332	MSRB1	1078	upstream;downstream	MSRB1;RPL3L
chr16	2801050	2801212	1	NM_016333	SRRM2	1199	NR_027274	SRRM2-AS1	6333	ncRNA_intronic	SRRM2-AS1
chr16	2844581	2844743	0	NM_001135086	PRSS41	3824	NM_152891	PRSS33	7954	downstream	SNORA3C
chr16	3070815	3070977	1	NM_001142350	THOC6	3136	NM_021195	CLDN6	2708	intronic	TNFRSF12A
chr16	3367473	3367635	3	NM_012368	OR2C1	38335	NM_033208	TIGD7	12115	exonic	ZNF75A
chr16	3398876	3399038	0	NM_012368	OR2C1	6932	NM_033208	TIGD7	43518	intergenic	ZNF75A(dist=30300),OR2C1(dist=6851)
chr16	3929947	3930109	2	NM_001318918		434734	NM_016292	TRAP1	162430	UTR5	CREBBP(NM_004380:c.-30_-192delins0,NM_001079846:c.-30_-192delins0)
chr16	4992220	4992382	0	NM_014692	SEC14L5	16017	NM_002705	PPL	5165	intergenic	PPL(dist=5084),SEC14L5(dist=15936)
chr16	5167409	5167571	0	NR_107032	MIR8065	514978	NM_201598	EEF2KMT	19669	intergenic	EEF2KMT(dist=19588),LINC01570(dist=483599)
chr16	9171876	9172038	0	NM_014117	C16orf72	13580	NM_003470	USP7	114616	intergenic	USP7(dist=114535),C16orf72(dist=13499)
chr16	10403172	10403334	0	NM_001256160	ATF7IP2	76659	NM_000833	GRIN2A	126642	intergenic	GRIN2A(dist=126561),ATF7IP2(dist=76578)
chr16	10456258	10456420	0	NM_001256160	ATF7IP2	23573	NM_000833	GRIN2A	179728	intergenic	GRIN2A(dist=179647),ATF7IP2(dist=23492)
chr16	10491008	10491170	3	NR_045815	ATF7IP2	31636	NM_000833	GRIN2A	214478	intronic	ATF7IP2
chr16	10591087	10591249	0	NM_001278506	NUBP1	246475	NM_000833	GRIN2A	314557	intergenic	ATF7IP2(dist=13592),EMP2(dist=31030)
chr16	10595015	10595177	0	NM_001278506	NUBP1	242547	NM_000833	GRIN2A	318485	intergenic	ATF7IP2(dist=17520),EMP2(dist=27102)
chr16	10595473	10595635	0	NM_001278506	NUBP1	242089	NM_000833	GRIN2A	318943	intergenic	ATF7IP2(dist=17978),EMP2(dist=26644)
chr16	10742144	10742306	1	NM_001278506	NUBP1	95418	NM_001424	EMP2	67652	intronic	TEKT5
chr16	10832345	10832507	0	NM_001278506	NUBP1	5217	NM_144674	TEKT5	43624	intergenic	TEKT5(dist=43543),NUBP1(dist=5136)
chr16	11166705	11166867	2	NM_152308	RMI2	272509	NM_014015	DEXI	130529	intronic	CLEC16A
chr16	11188185	11188347	2	NM_152308	RMI2	251029	NM_014015	DEXI	152009	intronic	CLEC16A
chr16	11194320	11194482	2	NM_152308	RMI2	244894	NM_014015	DEXI	158144	intronic	CLEC16A
chr16	11196002	11196164	2	NM_152308	RMI2	243212	NM_014015	DEXI	159826	intronic	CLEC16A
chr16	11198954	11199116	2	NM_152308	RMI2	240260	NM_014015	DEXI	162778	intronic	CLEC16A
chr16	11245425	11245587	1	NM_152308	RMI2	193789	NM_014015	DEXI	209249	intronic	CLEC16A
chr16	11589331	11589493	0	NM_003498	SNN	172877	NR_135174		150343	intergenic	LOC101927131(dist=22301),LITAF(dist=52085)
chr16	11659695	11659857	4	NM_003498	SNN	102513	NR_135174		220707	intronic	LITAF
chr16	11677098	11677260	4	NM_003498	SNN	85110	NR_135174		238110	intronic	LITAF
chr16	11707858	11708020	0	NM_003498	SNN	54350	NR_024320	LITAF	26617	intergenic	LITAF(dist=27052),SNN(dist=54269)
chr16	11997344	11997506	3	NM_001192	TNFRSF17	61539	NM_015659	RSL1D1	51983	intronic	GSPT1
chr16	12001069	12001231	3	NM_001192	TNFRSF17	57814	NM_015659	RSL1D1	55708	intronic	GSPT1
chr16	12239896	12240058	1	NR_039869	MIR4718	574201	NM_001130007	GSPT1	229458	intronic	SNX29
chr16	12244513	12244675	1	NR_039869	MIR4718	569584	NM_001130007	GSPT1	234075	intronic	SNX29
chr16	14051328	14051490	0	NM_014048	MKL2	113761	NM_018340	CPPED1	1153665	intergenic	ERCC4(dist=5123),LINC02185(dist=51643)
chr16	14077549	14077711	0	NM_014048	MKL2	87540	NM_018340	CPPED1	1179886	intergenic	ERCC4(dist=31344),LINC02185(dist=25422)
chr16	14396392	14396554	2	NR_030177	MIR193B	1351	NR_110915	LOC101927348	281539	ncRNA_exonic	MIR193BHG
chr16	14579173	14579335	3	NM_016561	BFAR	147414	NR_131191	LOC105447648	115131	intronic	PARN
chr16	14664518	14664680	3	NM_016561	BFAR	62069	NR_131191	LOC105447648	200476	intronic	PARN
chr16	15543879	15544041	1	NM_001142469	C16orf45	52163	NM_001277325	NPIPA5	71809	intronic	C16orf45
chr16	15569333	15569495	1	NM_001142469	C16orf45	26709	NM_001277325	NPIPA5	97263	intronic	C16orf45
chr16	15647711	15647873	2	NM_001143979	NDE1	89332	NM_001277325	NPIPA5	175641	intronic	C16orf45
chr16	15722860	15723022	3	NM_001143979	NDE1	14183	NR_106761	MIR6506	17989	intronic	MARF1
chr16	15735814	15735976	3	NM_001143979	NDE1	1229	NR_106761	MIR6506	30943	intronic	MARF1
chr16	18802277	18802439	0	NM_001300732	TMC7	192898	NM_001030009	RPS15A	702	upstream;downstream	RPS15A;ARL6IP1
chr16	19097031	19097193	0	NM_001034841	ITPRIPL2	28142	NR_119381	LOC102723385	18099	intergenic	COQ7(dist=5614),ITPRIPL2(dist=28061)
chr16	19733000	19733162	5	NM_017888	ACSM5	687775	NM_001012991	KNOP1	3589	intronic	IQCK
chr16	20837469	20837631	3	NM_020424	LYRM1	73640	NM_001142725	ERI2	19755	intronic	REXO5
chr16	21053039	21053201	1	NM_001301769	TMEM159	116578	NM_173475	DCUN1D3	141559	intronic	DNAH3
chr16	21162515	21162677	1	NM_001301769	TMEM159	7102	NM_173475	DCUN1D3	251035	intronic	DNAH3
chr16	21228561	21228723	0	NM_145865	ANKS4B	16374	NM_003460	ZP2	2811	intergenic	ZP2(dist=2730),ANKS4B(dist=16293)
chr16	21272901	21273063	1	NR_026675	CRYM-AS1	39188	NM_003460	ZP2	47151	intronic	CRYM
chr16	21533165	21533327	0	NM_001288659	METTL9	75296	NR_002594	SLC7A5P2	1481	upstream	SLC7A5P2
chr16	21564992	21565154	0	NM_001288659	METTL9	43469	NR_002594	SLC7A5P2	33308	intergenic	SLC7A5P2(dist=33227),LOC101927814(dist=35865)
chr16	21623453	21623615	4	NM_144672	OTOA	66301	NR_110930	LOC101927814	12828	intronic	METTL9
chr16	22164467	22164629	1	NM_013302	EEF2K	53044	NR_033694	PDZD9	152117	intronic	VWA3A
chr16	23568301	23568463	3	NM_019116	UBFD1	480	NM_015044	GGA2	46567	intronic	EARS2
chr16	23960980	23961142	2	NM_006539	CACNG3	305813	NM_033266	ERN2	236240	intronic	PRKCB
chr16	27562002	27562164	1	NM_001024401	SBK1	741757	NM_001520	GTF3C1	832	intronic	KIAA0556
chr16	27978181	27978343	1	NM_001024401	SBK1	325578	NM_144675	GSG1L	78784	intronic	GSG1L
chr16	29020752	29020914	0	NR_003369	RRN3P2	65330	NM_024816	RABEP2	84301	intergenic	LAT(dist=18648),RRN3P2(dist=65249)
chr16	29041111	29041273	0	NR_003369	RRN3P2	44971	NM_024816	RABEP2	104660	intergenic	LAT(dist=39007),RRN3P2(dist=44890)
chr16	29194582	29194744	0	NR_002939	SNX29P2	118945	NM_024816	RABEP2	258131	intergenic	RRN3P2(dist=66544),SNX29P2(dist=118864)
chr16	29674748	29674910	2	NM_001318249		15500	NR_002593	SLC7A5P1	49791	intronic	SPN
chr16	29794327	29794489	0	NM_001256269	KIF22	7626	NM_175900	C16orf54	37068	downstream	ZG16
chr16	29954768	29954930	0	NM_001083613	TMEM219	18502	NR_110933	KCTD13	17296	intergenic	KCTD13(dist=17215),TMEM219(dist=18421)
chr16	30044710	30044872	0	NM_000034	ALDOA	19620	NM_031478	FAM57B	2605	intergenic	FAM57B(dist=2524),ALDOA(dist=19539)
chr16	30560966	30561128	0	NM_001320464		100976	NM_023931	ZNF747	14756	intergenic	ZNF747(dist=14675),ZNF764(dist=3957)
chr16	30585056	30585218	0	NM_001320464		76886	NM_145271	ZNF688	1409	upstream	ZNF688
chr16	30887743	30887905	4	NR_031576	MIR762	17400	NR_039744	MIR4519	1180	ncRNA_intronic	MIR762HG
chr16	31005996	31006158	1	NM_001272096	STX4	38339	NR_024348	FBXL19-AS1	71487	intronic	STX1B
chr16	31676123	31676285	0	NR_024034	CLUHP3	35730	NR_027011	YBX3P1	95359	intergenic	YBX3P1(dist=95278),CLUHP3(dist=35649)
chr16	33040977	33041139	0	NM_001099687	TP53TG3B	164525	NR_003083	SLC6A10P	144595	intergenic	SLC6A10P(dist=144514),TP53TG3B(dist=164444)
chr16	33509203	33509365	0	NR_130771	ENPP7P13	62560	NR_033866	LOC390705	210582	intergenic	LOC390705(dist=210501),ENPP7P13(dist=62479)
chr16	33971035	33971197	0	NR_027080	LINC01566	626671	NR_038368	LINC00273	8613	intergenic	LINC00273(dist=8532),UBE2MP1(dist=432605)
chr16	46386627	46386789	0	NM_014321	ORC6	336850	NR_034019	LOC100130700	11645167	intergenic	NONE(dist=NONE),ANKRD26P1(dist=116460)
chr16	46388350	46388512	0	NM_014321	ORC6	335127	NR_034019	LOC100130700	11646890	intergenic	NONE(dist=NONE),ANKRD26P1(dist=114737)
chr16	46391282	46391444	0	NM_014321	ORC6	332195	NR_034019	LOC100130700	11649822	intergenic	NONE(dist=NONE),ANKRD26P1(dist=111805)
chr16	46391937	46392099	0	NM_014321	ORC6	331540	NR_034019	LOC100130700	11650477	intergenic	NONE(dist=NONE),ANKRD26P1(dist=111150)
chr16	46395236	46395398	0	NM_014321	ORC6	328241	NR_034019	LOC100130700	11653776	intergenic	NONE(dist=NONE),ANKRD26P1(dist=107851)
chr16	46403627	46403789	0	NM_014321	ORC6	319850	NR_034019	LOC100130700	11662167	intergenic	NONE(dist=NONE),ANKRD26P1(dist=99460)
chr16	46404529	46404691	0	NM_014321	ORC6	318948	NR_034019	LOC100130700	11663069	intergenic	NONE(dist=NONE),ANKRD26P1(dist=98558)
chr16	46406815	46406977	0	NM_014321	ORC6	316662	NR_034019	LOC100130700	11665355	intergenic	NONE(dist=NONE),ANKRD26P1(dist=96272)
chr16	46412017	46412179	0	NM_014321	ORC6	311460	NR_034019	LOC100130700	11670557	intergenic	NONE(dist=NONE),ANKRD26P1(dist=91070)
chr16	46416764	46416926	0	NM_014321	ORC6	306713	NR_034019	LOC100130700	11675304	intergenic	NONE(dist=NONE),ANKRD26P1(dist=86323)
chr16	46419498	46419660	0	NM_014321	ORC6	303979	NR_034019	LOC100130700	11678038	intergenic	NONE(dist=NONE),ANKRD26P1(dist=83589)
chr16	46420257	46420419	0	NM_014321	ORC6	303220	NR_034019	LOC100130700	11678797	intergenic	NONE(dist=NONE),ANKRD26P1(dist=82830)
chr16	46425654	46425816	0	NM_014321	ORC6	297823	NR_034019	LOC100130700	11684194	intergenic	NONE(dist=NONE),ANKRD26P1(dist=77433)
chr16	46429651	46429813	0	NM_014321	ORC6	293826	NR_034019	LOC100130700	11688191	intergenic	NONE(dist=NONE),ANKRD26P1(dist=73436)
chr16	46432625	46432787	0	NM_014321	ORC6	290852	NR_034019	LOC100130700	11691165	intergenic	NONE(dist=NONE),ANKRD26P1(dist=70462)
chr16	46435388	46435550	0	NM_014321	ORC6	288089	NR_034019	LOC100130700	11693928	intergenic	NONE(dist=NONE),ANKRD26P1(dist=67699)
chr16	46861633	46861795	1	NM_133443	GPT2	56578	NM_001308301	MYLK3	64556	intronic	C16orf87
chr16	47010646	47010808	0	NR_110903	ITFG1-AS1	167252	NM_005880	DNAJA2	3102	intergenic	DNAJA2(dist=3021),NETO2(dist=104623)
chr16	49732397	49732559	2	NM_001281789	CNEP1R1	326639	NM_004352	CBLN1	416736	intronic	ZNF423
chr16	50105196	50105358	1	NM_001040284	PAPD5	81552	NM_001271620	ZNF423	213447	intronic	HEATR3
chr16	50875084	50875246	0	NR_110913	LOC101927334	176504	NM_182854	SNX20	159901	intergenic	LINC02168(dist=33544),LINC02127(dist=176423)
chr16	53541801	53541963	0	NM_001080432	FTO	195993	NM_022476	AKTIP	4666	intergenic	AKTIP(dist=4585),RPGRIP1L(dist=91188)
chr16	54482076	54482238	0	NM_001252197	IRX5	482954	NR_134923		77546	intergenic	LINC02140(dist=77465),LOC101927480(dist=398924)
chr16	56323901	56324063	2	NM_018233	OGFOD1	161442	NR_026889	DKFZP434H168	95545	intronic	GNAO1
chr16	57723998	57724160	0	NM_001289162	DRC7	4634	NM_033212	CCDC102A	153602	downstream	ADGRG3
chr16	57844297	57844459	0	NM_001278081	LOC388282	171	NM_001318710		7442	upstream	LOC388282
chr16	57894107	57894269	0	NM_199046	TEPP	116151	NM_001318710		57252	intergenic	LOC388282(dist=43276),CNGB1(dist=21975)
chr16	58001949	58002111	3	NM_199046	TEPP	8309	NM_001318710		165094	intronic	CNGB1
chr16	58081963	58082125	0	NM_001142302	CCDC113	201796	NM_020807	ZNF319	48282	downstream	MMP15
chr16	58299468	58299630	2	NM_001126129	GINS3	126749	NM_001896	CSNK2A2	67767	intronic	CCDC113
chr16	66558808	66558970	8	NM_001040138	CKLF	27577	NR_109960	BEAN1-AS1	48584	intronic	TK2
chr16	66865102	66865264	0	NM_005182	CA7	13099	NM_003905	NAE1	304	upstream	NAE1
chr16	66932977	66933139	0	NM_003869	CES2	35289	NM_003905	NAE1	68179	intergenic	PDP2(dist=7975),CDH16(dist=8886)
chr16	67204465	67204627	4	NM_001185057	NOL3	3210	NM_003789	TRADD	10734	UTR5	NOL3(NM_001276319:c.-3307_-3295delins0,NM_001276309:c.-3608_-3596delins0,NM_001276307:c.-3608_-3596delins0,NM_001276312:c.-3608_-3596delins0)
chr16	67523098	67523260	0	NM_024519	FAM65A	39538	NM_001138	AGRP	5463	intergenic	AGRP(dist=5382),LOC100505942(dist=28349)
chr16	67879993	67880155	1	NM_005796	NUTF2	745	NM_020850	RANBP10	39519	intronic	CENPT
chr16	68018841	68019003	0	NM_001271762	DUS2	37925	NM_022357	DPEP3	4470	intergenic	DPEP3(dist=4389),DPEP2(dist=2290)
chr16	68113958	68114120	0	NM_004555	NFATC3	5230	NM_018380	DDX28	56269	downstream	DUS2
chr16	68786636	68786798	4	NM_024562	TANGO6	90792	NM_018667	SMPD3	304308	intronic	CDH1
chr16	68798639	68798801	4	NM_024562	TANGO6	78789	NM_018667	SMPD3	316311	intronic	CDH1
chr16	69438528	69438690	0	NM_030579	CYB5B	19889	NM_005652	TERF2	18718	intergenic	TERF2(dist=18637),CYB5B(dist=19808)
chr16	69830618	69830780	3	NM_001270453	WWP2	41941	NR_074074	NOB1	41828	intronic	WWP2
chr16	70449082	70449244	1	NM_145059	FUK	39335	NR_039997	LOC100506083	68513	intronic	ST3GAL2
chr16	70462140	70462302	1	NM_145059	FUK	26277	NR_039997	LOC100506083	81571	intronic	ST3GAL2
chr16	70471290	70471452	1	NM_145059	FUK	17127	NR_039997	LOC100506083	90721	intronic	ST3GAL2
chr16	75067982	75068144	1	NM_001318469		114276	NM_030581	WDR59	49046	intronic	ZNRF1
chr16	75543432	75543594	0	NM_007285	GABARAPL2	56736	NM_021615	CHST6	14587	intergenic	CHST6(dist=14506),CHST5(dist=18834)
chr16	75612317	75612479	0	NM_018975	TERF2IP	69237	NR_074083	TMEM231	22214	downstream	GABARAPL2
chr16	75712222	75712384	0	NM_033401	CNTNAP4	598873	NM_005548	KARS	30718	intergenic	TERF2IP(dist=20881),DUXB(dist=15407)
chr16	81515083	81515245	1	NM_030629	CMIP	13790	NM_001076780	PKD1L2	261189	intronic	CMIP
chr16	81611053	81611215	2	NR_106759	MIR6504	33819	NM_001076780	PKD1L2	357159	intronic	CMIP
chr16	81653731	81653893	2	NR_045112	LOC100129617	45147	NM_001076780	PKD1L2	399837	intronic	CMIP
chr16	83922301	83922463	0	NM_012213	MLYCD	10348	NR_120308	LOC102724163	84801	intergenic	HSBP1(dist=75694),MLYCD(dist=10267)
chr16	84006068	84006230	1	NM_178452	DNAAF1	172716	NR_120308	LOC102724163	168568	intronic	NECAB2
chr16	84077147	84077309	0	NM_178452	DNAAF1	101637	NM_001080442	SLC38A8	1466	upstream	SLC38A8
chr16	84130221	84130383	1	NM_178452	DNAAF1	48563	NM_001080442	SLC38A8	54540	intronic	MBTPS1
chr16	84174861	84175023	2	NM_178452	DNAAF1	3923	NM_003791	MBTPS1	24394	intronic	HSDL1
chr16	84766392	84766554	4	NM_031476	CRISPLD2	87114	NM_021149	COTL1	114771	intronic	USP10
chr16	84986411	84986573	0	NM_001297766	KIAA0513	74865	NM_021149	COTL1	334790	intergenic	CRISPLD2(dist=43295),ZDHHC7(dist=21494)
chr16	85033807	85033969	2	NM_001297766	KIAA0513	27469	NM_021149	COTL1	382186	intronic	ZDHHC7
chr16	85089419	85089581	3	NM_001286565	KIAA0513	7318	NM_017740	ZDHHC7	44359	intronic	KIAA0513
chr16	85250640	85250802	0	NR_038859	LINC00311	65843	NM_198491	FAM92B	104607	intergenic	LINC02139(dist=67591),LINC00311(dist=65762)
chr16	85280164	85280326	0	NR_038859	LINC00311	36319	NM_198491	FAM92B	134131	intergenic	LINC02139(dist=97115),LINC00311(dist=36238)
chr16	85415696	85415858	0	NM_001134473	GSE1	229252	NR_049816	MIR5093	75846	intergenic	MIR5093(dist=75765),GSE1(dist=229171)
chr16	85436708	85436870	0	NM_001134473	GSE1	208240	NR_049816	MIR5093	96858	intergenic	MIR5093(dist=96777),GSE1(dist=208159)
chr16	85470384	85470546	0	NM_001134473	GSE1	174564	NR_049816	MIR5093	130534	intergenic	MIR5093(dist=130453),GSE1(dist=174483)
chr16	85562511	85562673	0	NM_001134473	GSE1	82437	NR_049816	MIR5093	222661	intergenic	MIR5093(dist=222580),GSE1(dist=82356)
chr16	85569101	85569263	0	NM_001134473	GSE1	75847	NR_049816	MIR5093	229251	intergenic	MIR5093(dist=229170),GSE1(dist=75766)
chr16	85583816	85583978	0	NM_001134473	GSE1	61132	NR_049816	MIR5093	243966	intergenic	MIR5093(dist=243885),GSE1(dist=61051)
chr16	85604420	85604582	0	NM_001134473	GSE1	40528	NR_049816	MIR5093	264570	intergenic	MIR5093(dist=264489),GSE1(dist=40447)
chr16	85647021	85647183	3	NR_135193		178919	NR_049816	MIR5093	307171	intronic	GSE1
chr16	87526997	87527159	0	NR_110943	LOC101928737	715	NM_015144	ZCCHC14	1618	upstream	LOC101928737,ZCCHC14
chr16	87811367	87811529	1	NM_001173539	BANP	173590	NM_017566	KLHDC4	11850	ncRNA_exonic	LOC102724467
chr16	87888180	87888342	1	NM_001173539	BANP	96777	NR_106833	MIR6775	19995	intronic	SLC7A5
chr16	87892080	87892242	1	NM_001173539	BANP	92877	NR_106833	MIR6775	23895	intronic	SLC7A5
chr16	87904427	87904589	0	NM_001173539	BANP	80530	NM_003486	SLC7A5	1408	upstream	SLC7A5
chr16	87965188	87965350	1	NM_001173539	BANP	19769	NM_003486	SLC7A5	62169	intronic	CA5A
chr16	88182933	88183095	0	NR_110944	LOC101928880	44873	NR_120310	LOC400553	48423	intergenic	LOC400553(dist=48342),LINC02182(dist=44792)
chr16	88531275	88531437	1	NR_049821	MIR5189	3970	NR_120310	LOC400553	396765	intronic	ZFPM1
chr16	88558114	88558276	1	NM_001294340	ZC3H18	78594	NR_120310	LOC400553	423604	intronic	ZFPM1
chr16	88564306	88564468	1	NM_001294340	ZC3H18	72402	NR_120310	LOC400553	429796	intronic	ZFPM1
chr16	88566397	88566559	1	NM_001294340	ZC3H18	70311	NR_120310	LOC400553	431887	intronic	ZFPM1
chr16	88754501	88754663	0	NM_001012759	CTU2	18289	NM_178310	SNAI3	1700	upstream;downstream	SNAI3;SNAI3-AS1
chr16	88866452	88866614	0	NM_030928	CDT1	3653	NM_001142864	PIEZO1	14905	intergenic	PIEZO1(dist=14824),CDT1(dist=3572)
chr16	89058926	89059088	0	NM_001127214	ACSF3	101210	NM_005187	CBFA2T3	15503	intergenic	CBFA2T3(dist=15422),ACSF3(dist=101129)
chr16	89070642	89070804	0	NM_001127214	ACSF3	89494	NM_005187	CBFA2T3	27219	intergenic	CBFA2T3(dist=27138),ACSF3(dist=89413)
chr16	89156762	89156924	0	NM_001127214	ACSF3	3374	NM_005187	CBFA2T3	113339	intergenic	CBFA2T3(dist=113258),ACSF3(dist=3293)
chr16	89231064	89231226	0	NR_046200	LOC400558	1646	NM_005187	CBFA2T3	187641	upstream;downstream	LINC02138;LINC00304
chr16	89653432	89653594	2	NM_001128141	DPEP1	26203	NR_045839	ANKRD11	96544	exonic	CPNE7
chr16	89729330	89729492	6	NM_001098533	CDK10	23665	NR_046418	CHMP1A	5218	intronic	SPATA33
chr16	89785515	89785677	1	NR_110128	ZNF276	1180	NM_152339	SPATA2L	17475	intronic	VPS9D1
chr16	90098497	90098659	4	NR_126161	FAM157C	70094	NR_122031	GAS8-AS1	2269	intronic	GAS8
chr17	1171646	1171808	0	NM_001164405	BHLHA9	2131	NM_001159746	ABR	81111	intergenic	ABR(dist=38672),BHLHA9(dist=2050)
chr17	1366538	1366700	0	NR_028514	PITPNA-AS1	53594	NM_016823	CRK	7058	downstream	MYO1C
chr17	1394212	1394374	2	NR_028514	PITPNA-AS1	25920	NM_001080950	MYO1C	5242	intronic	MYO1C
chr17	1732609	1732771	1	NM_002945	RPA1	583	NR_028505	MIR22HG	113124	intronic	SMYD4
chr17	2527828	2527990	1	NM_001100398	RAP1GAP2	171823	NM_024086	METTL16	112709	intronic	PAFAH1B1
chr17	2620097	2620259	0	NM_001100398	RAP1GAP2	79554	NM_015229	CLUH	5251	intergenic	LOC105371592(dist=3970),MIR1253(dist=31113)
chr17	4110353	4110515	3	NM_001320449		226785	NM_015113	ZZEF1	64181	intronic	ANKFY1
chr17	7530477	7530639	5	NM_001289113	SHBG	729	NM_004860	FXR2	12343	exonic	SAT2
chr17	7531277	7531439	3	NM_001040	SHBG	2054	NM_133491	SAT2	164	UTR5	SHBG(NM_001289115:c.-2510_-2358delins0,NM_001289113:c.-2510_-2358delins0)
chr17	8076302	8076464	2	NR_039746	MIR4521	13880	NM_014232	VAMP2	10090	UTR3	TMEM107(NM_001351278:c.*1219_*1057delins0,NM_001351279:c.*1219_*1057delins0,NM_001351280:c.*1219_*1057delins0,NM_032354:c.*1219_*1057delins0,NM_183065:c.*1219_*1057delins0)
chr17	10509474	10509636	1	NM_020233	ADPRM	91372	NM_017534	MYH2	56538	ncRNA_intronic	MYHAS
chr17	11812095	11812257	2	NM_001281435	MAP2K4	111959	NM_001101387	PIRT	1070758	intronic	DNAH9
chr17	14064829	14064991	1	NM_006041	HS3ST3B1	139457	NR_049718	COX10-AS1	92135	intronic	COX10
chr17	16176863	16177025	1	NR_031698	MIR1288	8384	NM_006311	NCOR1	58070	intronic	PIGL
chr17	16201722	16201884	1	NM_001281716	UBB	82304	NM_006311	NCOR1	82929	intronic	PIGL
chr17	16216872	16217034	1	NM_001281716	UBB	67154	NM_006311	NCOR1	98079	exonic	PIGL
chr17	19015220	19015382	0	NM_001129778	GRAPL	15481	NM_006613	GRAP	64965	intergenic	LOC388436(dist=14344),GRAPL(dist=15400)
chr17	21316371	21316533	2	NR_028336	FAM27L	508918	NM_152914	NATD1	159874	intronic	KCNJ12,KCNJ18
chr17	21506861	21507023	0	NR_028336	FAM27L	318428	NM_001113434	C17orf51	52001	intergenic	C17orf51(dist=51920),UBBP4(dist=222578)
chr17	21903120	21903282	0	NR_027084	FLJ36000	861	NM_001113434	C17orf51	448260	upstream	FLJ36000
chr17	22252158	22252320	0	NM_015626	WSB1	3368867	NM_001113434	C17orf51	797298	intergenic	MTRNR2L1(dist=228167),NONE(dist=NONE)
chr17	22253090	22253252	0	NM_015626	WSB1	3367935	NM_001113434	C17orf51	798230	intergenic	MTRNR2L1(dist=229099),NONE(dist=NONE)
chr17	22261494	22261656	0	NM_015626	WSB1	3359531	NM_001113434	C17orf51	806634	intergenic	MTRNR2L1(dist=237503),NONE(dist=NONE)
chr17	25615919	25616081	0	NM_015626	WSB1	5106	NM_001113434	C17orf51	4161059	intergenic	LOC105371703(dist=199652),MIR4522(dist=4855)
chr17	25794052	25794214	0	NM_014238	KSR1	4903	NR_039748	MIR4522	173111	intergenic	TBC1D3P5(dist=35403),KSR1(dist=4822)
chr17	25871718	25871880	1	NM_002308	LGALS9	86375	NR_039748	MIR4522	250777	intronic	KSR1
chr17	25874395	25874557	1	NM_002308	LGALS9	83698	NR_039748	MIR4522	253454	intronic	KSR1
chr17	26370005	26370167	1	NR_003064	PYY2	183503	NM_001076680	LYRM9	149677	exonic	NLK
chr17	26500163	26500325	1	NR_003064	PYY2	53345	NM_001076680	LYRM9	279835	intronic	NLK
chr17	26605425	26605587	1	NM_014573	TMEM97	40615	NM_001076680	LYRM9	385097	ncRNA_intronic	KRT18P55
chr17	27046360	27046522	0	NM_000984	RPL23A	559	NM_001256278	RAB34	1155	upstream	RAB34,RPL23A,SNORD42B
chr17	27192311	27192473	0	NR_110803	LOC101927018	60901	NR_039885	MIR4732	3644	intergenic	MIR4732(dist=3563),FLOT2(dist=13880)
chr17	27276140	27276302	3	NM_016518	PIPOX	93697	NM_144683	DHRS13	46132	intronic	PHF12
chr17	27482615	27482777	2	NM_005208	CRYBA1	91179	NM_004740	TIAF1	80069	intronic	MYO18A
chr17	27504094	27504256	2	NM_005208	CRYBA1	69700	NM_004740	TIAF1	101548	intronic	MYO18A
chr17	27506316	27506478	2	NM_005208	CRYBA1	67478	NM_004740	TIAF1	103770	intronic	MYO18A
chr17	28122924	28123086	3	NM_001145053	EFCAB5	133869	NM_001282131	SSH2	34555	intronic	SSH2
chr17	28688937	28689099	0	NM_001304	CPD	16924	NM_206832	TMIGD1	27941	intergenic	TMIGD1(dist=27860),CPD(dist=16843)
chr17	29042441	29042603	1	NM_024857	ATAD5	116466	NM_206832	TMIGD1	381445	ncRNA_intronic	SUZ12P1
chr17	29046265	29046427	1	NM_024857	ATAD5	112642	NM_206832	TMIGD1	385269	ncRNA_intronic	SUZ12P1
chr17	29295715	29295877	0	NM_032322	RNF135	2160	NM_024683	TEFM	62510	intergenic	ADAP2(dist=9504),RNF135(dist=2079)
chr17	29854699	29854861	2	NR_039877	MIR4724	7121	NM_014210	EVI2A	206013	exonic	RAB11FIP4
chr17	30310391	30310553	1	NM_052888	LRRC37B	37683	NM_018428	UTP6	81743	intronic	SUZ12
chr17	30470186	30470348	8	NM_138328	RHBDL3	122928	NM_018428	UTP6	241538	intronic	RHOT1
chr17	31146184	31146346	3	NM_001033504	TMEM98	108663	NM_022344	C17orf75	477037	intronic	MYO1D
chr17	31298289	31298451	0	NM_001317226		20512	NM_001303280	MYO1D	94179	intergenic	TMEM98(dist=29622),SPACA3(dist=20431)
chr17	31834306	31834468	1	NM_002982	CCL2	747909	NM_183377	ASIC2	214381	intronic	ASIC2
chr17	32231569	32231731	1	NM_002982	CCL2	350646	NR_037584	AA06	370871	intronic	ASIC2
chr17	33212305	33212467	0	NM_052857	ZNF830	76163	NM_207454	C17orf102	305998	intergenic	TMEM132E(dist=245968),CCT6B(dist=42411)
chr17	33213942	33214104	0	NM_052857	ZNF830	74526	NM_207454	C17orf102	307635	intergenic	TMEM132E(dist=247605),CCT6B(dist=40774)
chr17	34268595	34268757	2	NM_002988	CCL18	122956	NM_001034836	RDM1	10896	intronic	LYZL6
chr17	34269596	34269758	2	NM_002988	CCL18	121955	NM_001034836	RDM1	11897	intronic	LYZL6
chr17	34891611	34891773	1	NM_024835	GGNBP2	9045	NM_001033580	MYO19	387	intronic	PIGW
chr17	35084445	35084607	0	NM_005568	LHX1	210246	NM_001033580	MYO19	193221	intergenic	MRM1(dist=119038),LOC102723471(dist=134328)
chr17	35219706	35219868	0	NM_005568	LHX1	74985	NM_001033580	MYO19	328482	ncRNA_intronic	LOC102723471
chr17	35285525	35285687	0	NM_005568	LHX1	9166	NM_001033580	MYO19	394301	ncRNA_intronic	LOC102723471
chr17	35308775	35308937	1	NR_036056	MIR2909	82186	NM_001033580	MYO19	417551	intronic	AATF
chr17	36351377	36351539	0	NM_001278279	MRPL45	101531	NM_001001418	TBC1D3C	2809	downstream	LOC440434
chr17	36573423	36573585	0	NM_001199417	ARHGAP23	11216	NM_001004334	GPR179	73811	intergenic	SOCS7(dist=11577),ARHGAP23(dist=11135)
chr17	38296189	38296351	0	NM_007359	CASC3	237	NM_021724	NR1D1	39292	upstream	CASC3
chr17	38673135	38673297	0	NM_001195387	TMEM99	302128	NM_032865	TNS4	15362	intergenic	TNS4(dist=15281),CCR7(dist=36725)
chr17	38713320	38713482	5	NM_001195387	TMEM99	261943	NM_032865	TNS4	55547	intronic	CCR7
chr17	38984310	38984472	3	NM_033061	KRTAP4-7	256068	NM_000421	KRT10	5528	intronic	TMEM99
chr17	39821269	39821431	0	NM_005801	EIF1	23777	NR_033415	KRT42P	24899	intergenic	KRT42P(dist=24818),EIF1(dist=23696)
chr17	40464790	40464952	0	NM_001130020	ATP6V0A1	145991	NM_012448	STAT5B	36447	downstream	STAT3,STAT5A
chr17	40520858	40521020	3	NM_001130020	ATP6V0A1	89923	NM_012448	STAT5B	92515	intronic	STAT3
chr17	40627337	40627499	3	NR_049845	MIR548AT	19373	NM_012232	PTRF	52080	intronic	ATP6V0A1
chr17	40713640	40713802	0	NM_001042529	COASY	371	NM_012232	PTRF	138383	upstream	COASY
chr17	40830456	40830618	0	NM_003632	CNTNAP1	4095	NM_024927	PLEKHH3	1489	upstream;downstream	PLEKHH3;CCR10
chr17	40851217	40851379	1	NM_005854	RAMP2	61914	NM_016602	CCR10	17453	UTR3	CNTNAP1(NM_003632:c.*289_*451delins0)
chr17	40903086	40903248	0	NM_005854	RAMP2	10045	NM_001991	EZH1	6096	intergenic	EZH1(dist=5972),RAMP2-AS1(dist=2699)
chr17	41173225	41173387	1	NM_005440	RND2	3952	NM_001261430	PTGES3L	40761	intronic	VAT1
chr17	41381780	41381942	0	NM_001661	ARL4D	94492	NR_047479	LINC00854	799	upstream	LINC00854
chr17	41382167	41382329	0	NM_001661	ARL4D	94105	NR_047479	LINC00854	1186	upstream	LINC00854
chr17	41481344	41481506	0	NR_031751	MIR2117	40749	NR_027413	LINC00910	15159	intergenic	ARL4D(dist=2840),MIR2117HG(dist=40569)
chr17	42084505	42084667	1	NM_001319945		63512	NM_004160	PYY	2749	intronic	NAGS
chr17	42237222	42237384	2	NM_080863	ASB16	10771	NM_005474	HDAC5	36289	intronic	C17orf53
chr17	42323483	42323645	0	NM_001144826	RUNDC3A	62363	NR_045058	UBTF	24570	intergenic	UBTF(dist=25233),SLC4A1(dist=2113)
chr17	42344043	42344205	1	NM_001144826	RUNDC3A	41803	NR_045058	UBTF	45130	intronic	SLC4A1
chr17	42365798	42365960	0	NM_001144826	RUNDC3A	20048	NM_000342	SLC4A1	20377	intergenic	SLC4A1(dist=20296),RUNDC3A-AS1(dist=10982)
chr17	44966316	44966478	0	NM_001012511	GOSR2	34089	NM_030753	WNT3	70271	intergenic	WNT9B(dist=2220),GOSR2(dist=34005)
chr17	45089032	45089194	0	NM_001002841	MYL4	197315	NM_203400	RPRML	32499	intergenic	RPRML(dist=32418),ARL17A(dist=19758)
chr17	45312663	45312825	0	NM_000212	ITGB3	18464	NM_001293091	CDC27	46066	intergenic	MYL4(dist=11618),ITGB3(dist=18383)
chr17	45335352	45335514	1	NM_001195192	EFCAB13	65894	NM_001293091	CDC27	68755	intronic	ITGB3
chr17	45540287	45540449	1	NM_006310	NPEPPS	68076	NR_110880	THCAT158	139101	ncRNA_intronic	MRPL45P2
chr17	46605660	46605822	0	NR_102279	HOXB-AS1	15972	NM_003726	SKAP1	98147	downstream	HOXB1
chr17	47438746	47438908	4	NR_110882	LOC102724596	917	NR_106745	MIR6129	73011	ncRNA_exonic	LOC102724596
chr17	47647145	47647307	1	NM_007225	NXPH3	6072	NR_110805	LOC101927207	108115	ncRNA_intronic	LOC100288866
chr17	47817288	47817450	1	NM_001199155	KAT7	48612	NM_005827	SLC35B1	32056	intronic	FAM117A
chr17	48762620	48762782	1	NM_006107	LUC7L3	34225	NR_038439	CACNA1G-AS1	123232	intronic	ABCC3
chr17	49022000	49022162	0	NM_001018136	NME1-NME2	208816	NM_001243877	TOB1	76742	intergenic	TOB1-AS1(dist=76268),SPAG9(dist=17373)
chr17	49408346	49408508	1	NR_122104	LOC440446	5649	NM_017643	MBTD1	71000	ncRNA_intronic	LINC02071
chr17	49506569	49506731	0	NM_001243552	C17orf112	1556230	NR_110751	LOC101927274	94127	intergenic	LINC02072(dist=86637),LINC02073(dist=6057)
chr17	50790947	50791109	0	NM_001243552	C17orf112	271852	NM_001082534	CA10	553651	intergenic	LINC01982(dist=177886),LINC02089(dist=148372)
chr17	52938582	52938744	0	NM_005486	TOM1L1	39389	NM_001082534	CA10	2701286	intergenic	KIF2B(dist=1036009),TOM1L1(dist=39308)
chr17	55063172	55063334	1	NR_002818	RNF126P1	59586	NM_004645	COIL	24842	intronic	SCPEP1
chr17	55456874	55457036	2	NM_080677	DYNLL2	703825	NM_004645	COIL	418544	intronic	MSI2
chr17	56415957	56416119	9	NR_110810	SEPT4-AS1	181160	NR_039889	MIR4736	2655	ncRNA_intronic	TSPOAP1-AS1
chr17	56441767	56441929	3	NR_110810	SEPT4-AS1	155350	NR_073470	SUPT4H1	12249	intronic	RNF43
chr17	56708761	56708923	3	NM_002876	RAD51C	61092	NM_001038704	C17orf47	87109	intronic	TEX14
chr17	56736374	56736536	3	NM_002876	RAD51C	33479	NM_001038704	C17orf47	114722	intronic	TEX14
chr17	56756669	56756831	3	NM_002876	RAD51C	13184	NM_001038704	C17orf47	135017	intronic	TEX14
chr17	56832048	56832210	0	NM_014906	PPM1E	1101	NM_198393	TEX14	62713	upstream	PPM1E
chr17	56863135	56863297	2	NM_018304	PRR11	369644	NM_198393	TEX14	93800	intronic	PPM1E
chr17	57442933	57443095	1	NR_039882	MIR4729	430	NM_182620	SKA2	210214	intronic	YPEL2
chr17	57593522	57593684	1	NM_001166301	DHX40	49283	NM_182620	SKA2	360803	ncRNA_intronic	LINC01476
chr17	57779786	57779948	2	NM_030938	VMP1	4996	NR_110813	LINC01476	175649	intronic	PTRH2
chr17	57805257	57805419	1	NR_029493	MIR21	113289	NM_016077	PTRH2	20379	intronic	VMP1
chr17	58187286	58187448	0	NM_000717	CA4	39935	NR_027408	LOC653653	7087	intergenic	LOC653653(dist=7006),CA4(dist=39849)
chr17	58459340	58459502	1	NM_181707	C17orf64	40444	NR_002999	SCARNA20	150415	intronic	USP32
chr17	58476041	58476203	0	NM_181707	C17orf64	23743	NM_032582	USP32	6536	intergenic	USP32(dist=6455),C17orf64(dist=23662)
chr17	58602614	58602776	2	NR_126009	LOC388406	39212	NM_032582	USP32	133109	intronic	APPBP2
chr17	59800253	59800415	1	NM_001144933	EFCAB3	647245	NM_199290	NACA2	131771	intronic	BRIP1
chr17	60311495	60311657	0	NM_001144933	EFCAB3	136003	NM_005121	MED13	168933	intergenic	MED13(dist=168852),TBC1D3P2(dist=30410)
chr17	60996894	60997056	1	NR_030363	MIR633	24601	NM_001288780	MARCH10	111233	intergenic	LOC101927877(dist=83162),MIR633(dist=24520)
chr17	61067330	61067492	1	NM_025185	TANC2	19487	NM_001288780	MARCH10	181669	intergenic	MIR633(dist=45657),TANC2(dist=19406)
chr17	61442885	61443047	1	NM_000789	ACE	111456	NM_001288780	MARCH10	557224	intronic	TANC2
chr17	61818969	61819131	6	NM_007372	DDX42	32499	NM_030576	LIMD2	41531	UTR5	STRADA(NM_001165970:c.-13372_-13402delins0,NM_001165969:c.-13372_-13402delins0,NM_001003787:c.-13372_-13402delins0,NM_153335:c.-13372_-13402delins0,NM_001003788:c.-27684_-27714delins0,NM_001003786:c.-13372_-13402delins0)
chr17	62529986	62530148	3	NR_106728	MIR6080	246810	NM_001320595		26911	intronic	CEP95
chr17	62919146	62919308	0	NR_110801	LOC100507002	177703	NM_199340	LRRC37A3	3629	intergenic	LRRC37A3(dist=3537),AMZ2P1(dist=43360)
chr17	62970909	62971071	1	NR_110801	LOC100507002	125940	NM_199340	LRRC37A3	55392	ncRNA_exonic	AMZ2P1
chr17	64472519	64472681	1	NR_030364	MIR634	310590	NR_110822	PRKCA-AS1	59628	intronic	PRKCA
chr17	64537999	64538161	1	NR_030364	MIR634	245110	NR_110822	PRKCA-AS1	125108	intronic	PRKCA
chr17	65852044	65852206	2	NM_002266	KPNA2	179593	NM_174871	PSMD12	489382	intronic	BPTF
chr17	66209841	66210003	0	NM_001033569	AMZ2	34223	NM_181656	C17orf58	220157	intronic	AMZ2
chr17	67043632	67043794	1	NR_049834	MIR4524B	51970	NM_007168	ABCA8	92180	intronic	ABCA9
chr17	71293935	71294097	1	NM_001278587	LOC100134391	439977	NM_001129885	CPSF4L	35997	intronic	CDC42EP4
chr17	72329138	72329300	1	NM_181790	GPR142	34426	NR_026914	MGC16275	119759	intronic	KIF19
chr17	72711329	72711491	1	NM_001163989	RAB37	21549	NR_110298	CD300LF	2271	intronic	RAB37
chr17	73429443	73429605	0	NM_014738	KIAA0195	23140	NM_203506	GRB2	27734	intergenic	MIR3678(dist=27200),TMEM94(dist=22940)
chr17	73966293	73966455	3	NM_001113324	TEN1	8924	NM_001080542	FBF1	29255	intronic	ACOX1
chr17	74249090	74249252	0	NM_182565	UBALD2	12115	NM_052916	RNF157	12781	intergenic	RNF157(dist=12698),UBALD2(dist=12034)
chr17	74252547	74252709	0	NM_182565	UBALD2	8658	NM_052916	RNF157	16238	intergenic	RNF157(dist=16155),UBALD2(dist=8577)
chr17	74351050	74351212	0	NM_001142601	SPHK1	29559	NM_002766	PRPSAP1	901	upstream	PRPSAP1
chr17	74402088	74402250	1	NM_001166579	AANAT	47264	NM_002766	PRPSAP1	51939	intronic	UBE2O
chr17	75163857	75164019	6	NM_001144001	SEC14L1	17357	NR_036608	SRSF2	430445	intronic	SEC14L1
chr17	75277353	75277515	2	NM_001113492	SEPT9	6539	NR_036608	SRSF2	543941	ncRNA_intronic	LOC105371907
chr17	75360177	75360339	4	NM_001113493	SEPT9	9014	NR_036608	SRSF2	626765	intronic	SEPT9
chr17	75385709	75385871	6	NM_001293696	SEPT9	15361	NR_036608	SRSF2	652297	intronic	SEPT9
chr17	76078681	76078843	2	NM_152468	TMC8	48097	NR_028337	FLJ45079	198593	intronic	TNRC6C
chr17	76124137	76124299	2	NM_152468	TMC8	2641	NR_040071	TNRC6C-AS1	16338	intronic	TMC6
chr17	76268377	76268539	1	NR_110845	LOC101928674	88071	NM_003258	TK1	85173	ncRNA_intronic	LINC01993
chr17	76662047	76662209	0	NM_153372	C1QTNF1	356888	NR_110849	LOC101928710	33989	intergenic	LINC02081(dist=33908),CYTH1(dist=7920)
chr17	76850234	76850396	1	NM_153372	C1QTNF1	168701	NM_025090	USP36	13346	UTR3	TIMP2(NM_003255:c.*1515_*1353delins0)
chr17	76917824	76917986	1	NM_153372	C1QTNF1	101111	NM_001243541	CEP295NL	18606	intronic	TIMP2
chr17	77776417	77776579	0	NR_110851	LOC101928738	116658	NM_020649	CBX8	5583	intergenic	CBX8(dist=5502),LINC01977(dist=20672)
chr17	78193302	78193464	1	NM_001166347	SLC26A11	817	NM_014740	EIF4A3	72401	intronic	SGSH
chr17	78235869	78236031	2	NM_001164638	ENDOV	153017	NM_000199	SGSH	41751	intronic	RNF213
chr17	78430896	78431058	0	NM_001163034	RPTOR	87648	NR_029376	LOC100294362	42009	intergenic	ENDOV(dist=19012),NPTX1(dist=9575)
chr17	78663174	78663336	2	NM_024591	CHMP6	302386	NM_002522	NPTX1	212851	intronic	RPTOR
chr17	79068647	79068809	4	NR_036151	MIR3065	30949	NR_026857	BAIAP2-AS1	60209	intronic	BAIAP2
chr17	79208925	79209087	1	NM_001086521	C17orf89	4105	NM_014984	CEP131	12217	intronic	TEPSIN
chr17	79367838	79368000	0	NM_001291324	BAHCC1	5602	NM_001272086	LOC100130370	8759	intergenic	LOC100130370(dist=8678),BAHCC1(dist=5521)
chr17	79938890	79939052	3	NM_144999	LRRC45	42207	NM_178493	NOTUM	19914	intronic	ASPSCR1
chr17	80452891	80453053	0	NM_004514	FOXK2	24622	NR_036519	C17orf62	44265	intergenic	NARF(dist=6748),FOXK2(dist=24541)
chr17	80465048	80465210	0	NM_004514	FOXK2	12465	NR_036519	C17orf62	56422	intergenic	NARF(dist=18905),FOXK2(dist=12384)
chr17	81008985	81009147	3	NM_001004431	METRNL	28501	NM_001320743		44193	intronic	B3GNTL1
chr17	81067332	81067494	0	NR_029406	RPL23AP87	107253	NR_135465		57727	intergenic	METRNL(dist=14461),RPL23AP87(dist=107172)
chr18	108080	108242	0	NR_033770	ROCK1P1	904				upstream	ROCK1P1
chr18	110282	110444	1	NM_001037334	USP14	48120				ncRNA_intronic	ROCK1P1
chr18	145844	146006	0	NM_001037334	USP14	12558	NR_107045	MIR8078	33586	intergenic	ROCK1P1(dist=23622),USP14(dist=12477)
chr18	184812	184974	2	NM_004066	CETN1	395450	NR_107045	MIR8078	72554	intronic	USP14
chr18	716833	716995	0	NM_001099733	ADCYAP1	188030	NM_001318760		4250	intergenic	ENOSF1(dist=4169),YES1(dist=4597)
chr18	968346	968508	0	NM_006101	NDC80	1603083	NM_005433	YES1	156100	intergenic	LINC01904(dist=40352),LINC00470(dist=299804)
chr18	987651	987813	0	NM_006101	NDC80	1583778	NM_005433	YES1	175405	intergenic	LINC01904(dist=59657),LINC00470(dist=280499)
chr18	2237804	2237966	0	NM_006101	NDC80	333625	NR_110327	LINC00470	878255	intergenic	LINC00470(dist=878174),METTL4(dist=299558)
chr18	2325512	2325674	0	NM_006101	NDC80	245917	NR_110327	LINC00470	965963	intergenic	LINC00470(dist=965882),METTL4(dist=211850)
chr18	2659415	2659577	1	NM_032048	EMILIN2	187532	NR_033754	CBX3P2	4102	intronic	SMCHD1
chr18	2662422	2662584	1	NM_032048	EMILIN2	184525	NR_033754	CBX3P2	7109	intronic	SMCHD1
chr18	2854252	2854414	1	NM_001303048	MYL12A	393147	NR_033754	CBX3P2	198939	intronic	EMILIN2
chr18	2894358	2894520	1	NM_001303048	MYL12A	353041	NR_033754	CBX3P2	239045	intronic	EMILIN2
chr18	3596893	3597055	10	NR_119377	DLGAP1-AS2	6761	NR_130145	LOC104968399	334617	ncRNA_exonic	DLGAP1-AS1
chr18	3603113	3603275	9	NR_119377	DLGAP1-AS2	541	NR_130145	LOC104968399	340837	intronic	DLGAP1
chr18	3639556	3639718	9	NR_038895	DLGAP1-AS3	238543	NR_130145	LOC104968399	377280	intronic	DLGAP1
chr18	3649986	3650148	9	NR_038895	DLGAP1-AS3	228113	NR_130145	LOC104968399	387710	intronic	DLGAP1
chr18	3757860	3758022	9	NR_038895	DLGAP1-AS3	120239	NR_130145	LOC104968399	495584	intronic	DLGAP1
chr18	3767986	3768148	9	NR_038895	DLGAP1-AS3	110113	NR_130145	LOC104968399	505710	intronic	DLGAP1
chr18	3833984	3834146	9	NR_038895	DLGAP1-AS3	44115	NR_130145	LOC104968399	571708	intronic	DLGAP1
chr18	3877326	3877488	2	NR_038895	DLGAP1-AS3	773	NM_001242763	DLGAP1	2640	intronic	DLGAP1
chr18	4350047	4350209	2	NR_015389	LINC00667	887971	NM_001242763	DLGAP1	475361	intronic	DLGAP1
chr18	4490124	4490286	0	NR_015389	LINC00667	747894	NM_001242761	DLGAP1	34939	intergenic	DLGAP1(dist=34858),LINC01892(dist=590895)
chr18	4610585	4610747	0	NR_015389	LINC00667	627433	NM_001242761	DLGAP1	155400	intergenic	DLGAP1(dist=155319),LINC01892(dist=470434)
chr18	5113478	5113640	0	NR_015389	LINC00667	124540	NM_001242761	DLGAP1	658293	intergenic	LINC01892(dist=14699),AKAIN1(dist=29270)
chr18	5738702	5738864	0	NR_038839	MIR3976HG	10035	NM_001281535	EPB41L3	109793	intergenic	EPB41L3(dist=109712),MIR3976HG(dist=9954)
chr18	5788227	5788389	1	NR_039772	MIR3976	52386	NM_001281535	EPB41L3	159318	ncRNA_intronic	MIR3976HG
chr18	6675171	6675333	0	NM_001010000	ARHGAP28	159180	NM_173464	L3MBTL4	260342	intergenic	LINC01387(dist=84519),LOC101927168(dist=53593)
chr18	8112609	8112771	2	NM_001025300	RAB12	496753	NM_005559	LAMA1	994877	intronic	PTPRM
chr18	8921008	8921170	0	NM_021074	NDUFV2	181539	NR_120598	GACAT2	213470	intergenic	MTCL1(dist=88233),NDUFV2(dist=181458)
chr18	9112063	9112225	1	NM_001083625	ANKRD12	24607	NR_120598	GACAT2	404525	intronic	NDUFV2
chr18	9208000	9208162	3	NM_020648	TWSG1	126684	NR_110772	NDUFV2-AS1	71363	intronic	ANKRD12
chr18	9321057	9321219	0	NM_020648	TWSG1	13627	NR_110772	NDUFV2-AS1	184420	intergenic	ANKRD12(dist=35074),TWSG1(dist=13546)
chr18	9422170	9422332	0	NM_006788	RALBP1	53279	NR_110772	NDUFV2-AS1	285533	intergenic	TWSG1(dist=19752),RALBP1(dist=53198)
chr18	9620182	9620344	0	NM_006868	RAB31	87965	NR_052003	PPP4R1	5658	downstream	PPP4R1-AS1
chr18	9803504	9803666	1	NM_001098529	TXNDC2	82138	NR_052003	PPP4R1	188980	intronic	RAB31
chr18	9852861	9853023	1	NM_001098529	TXNDC2	32781	NR_052003	PPP4R1	238337	intronic	RAB31
chr18	9865902	9866064	0	NM_001098529	TXNDC2	19740	NR_052003	PPP4R1	251378	intergenic	RAB31(dist=3349),TXNDC2(dist=19659)
chr18	9956948	9957110	2	NM_153000	APCDD1	497596	NR_052003	PPP4R1	342424	UTR3	VAPA(NM_194434:c.*2740_*2902delins0,NM_003574:c.*2740_*2902delins0)
chr18	10476526	10476688	1	NM_003826	NAPG	49266	NR_110775	LINC01254	62240	intronic	APCDD1
chr18	11925912	11926074	0	NM_014214	IMPA2	55434	NR_040243	MPPE1	17197	intergenic	MPPE1(dist=17116),IMPA2(dist=55353)
chr18	11934524	11934686	0	NM_014214	IMPA2	46822	NR_040243	MPPE1	25809	intergenic	MPPE1(dist=25728),IMPA2(dist=46741)
chr18	11981038	11981200	0	NM_014214	IMPA2	308	NR_040243	MPPE1	72323	upstream	IMPA2
chr18	12074464	12074626	0	NM_001277333	ANKRD62	19303	NR_040243	MPPE1	165749	intergenic	IMPA2(dist=43579),ANKRD62(dist=19222)
chr18	12468652	12468814	3	NM_147163	PSMG2	190005	NM_006796	AFG3L2	91458	intronic	SPIRE1
chr18	18512177	18512339	0	NM_001142966	GREB1L	309945	NR_027417	LOC644669	3186340	intergenic	NONE(dist=NONE),ROCK1(dist=17364)
chr18	18517129	18517291	0	NM_001142966	GREB1L	304993	NR_027417	LOC644669	3191292	intergenic	NONE(dist=NONE),ROCK1(dist=12412)
chr18	19283856	19284018	2	NM_020774	MIB1	37353	NM_001308257	ABHD3	39762	intronic	ABHD3
chr18	19646009	19646171	0	NM_005257	GATA6	103308	NR_110369	MIR133A1HG	234723	intergenic	MIB1(dist=195091),GATA6-AS1(dist=100688)
chr18	19774110	19774272	1	NM_002894	RBBP8	739104	NR_102763	GATA6-AS1	25262	intronic	GATA6
chr18	19882206	19882368	0	NM_002894	RBBP8	631008	NR_102763	GATA6-AS1	133358	intergenic	GATA6(dist=99715),CTAGE1(dist=111196)
chr18	20039922	20040084	0	NM_002894	RBBP8	473292	NM_172241	CTAGE1	42125	intergenic	CTAGE1(dist=42044),LOC101927571(dist=263370)
chr18	20104073	20104235	0	NM_002894	RBBP8	409141	NM_172241	CTAGE1	106276	intergenic	CTAGE1(dist=106195),LOC101927571(dist=199219)
chr18	20137281	20137443	0	NM_002894	RBBP8	375933	NM_172241	CTAGE1	139484	intergenic	CTAGE1(dist=139403),LOC101927571(dist=166011)
chr18	22803291	22803453	2	NM_001308188	PSMA8	910439	NM_080597	OSBPL1A	825539	intronic	ZNF521
chr18	22819845	22820007	2	NM_001308188	PSMA8	893885	NM_080597	OSBPL1A	842093	intronic	ZNF521
chr18	22860115	22860277	2	NM_001308188	PSMA8	853615	NM_080597	OSBPL1A	882363	intronic	ZNF521
chr18	22972857	22973019	0	NM_001308188	PSMA8	740873	NM_015461	ZNF521	40724	intergenic	ZNF521(dist=40643),SS18(dist=623198)
chr18	23164620	23164782	0	NM_001308188	PSMA8	549110	NM_015461	ZNF521	232487	intergenic	ZNF521(dist=232406),SS18(dist=431435)
chr18	23261142	23261304	0	NM_001308188	PSMA8	452588	NM_015461	ZNF521	329009	intergenic	ZNF521(dist=328928),SS18(dist=334913)
chr18	24870877	24871039	0	NR_031684	MIR302F	3007918	NM_031422	CHST9	105656	intergenic	CHST9(dist=105575),LOC105372038(dist=45916)
chr18	24957809	24957971	0	NR_031684	MIR302F	2920986	NR_134589		35270	intergenic	LOC105372038(dist=35189),CDH2(dist=572956)
chr18	25042075	25042237	0	NR_031684	MIR302F	2836720	NR_134589		119536	intergenic	LOC105372038(dist=119455),CDH2(dist=488690)
chr18	27814760	27814922	0	NR_031684	MIR302F	64035	NM_001792	CDH2	2057431	intergenic	NONE(dist=NONE),MIR302F(dist=63954)
chr18	28514370	28514532	0	NR_110785	DSCAS	167100	NM_001792	CDH2	2757041	intergenic	MIR302F(dist=635444),DSC3(dist=54799)
chr18	29282512	29282674	0	NM_017831	RNF125	315852	NM_004775	B4GALT6	17907	intergenic	B4GALT6(dist=17826),SLC25A52(dist=56985)
chr18	43246493	43246655	2	NM_001308278	SLC14A1	57514	NR_110899	SLC14A2-AS1	159573	intronic	SLC14A2
chr18	43624180	43624342	1	NM_138443	HAUS1	60037	NM_020964	EPG5	76956	intronic	PSTPIP2
chr18	43733288	43733450	0	NM_001008239	C18orf25	20619	NM_001001937	ATP5A1	49170	intergenic	HAUS1(dist=24989),C18orf25(dist=20538)
chr18	44109188	44109350	3	NM_031303	KATNAL2	417518	NM_001145473	LOXHD1	10220	exonic	LOXHD1
chr18	45428335	45428497	3	NM_001142397	CTIF	637011	NM_001037802	SKOR2	652862	intronic	SMAD2
chr18	46246840	46247002	2	NR_031720	MIR1539	766822	NM_001318841		311128	intronic	CTIF
chr18	46307746	46307908	2	NR_031720	MIR1539	705916	NM_001318841		372034	intronic	CTIF
chr18	46459481	46459643	4	NR_031720	MIR1539	554181	NM_001318841		523769	intronic	SMAD7
chr18	47922443	47922605	0	NM_001292039	MAPK4	163960	NM_014593	CXXC1	107832	downstream	SKA1
chr18	48749869	48750031	0	NR_040075	LOC100287225	168462	NM_016626	MEX3C	25899	intergenic	MEX3C(dist=25818),LINC01630(dist=168381)
chr18	52786731	52786893	1	NR_132985		332952	NM_025214	CCDC68	160073	ncRNA_intronic	LINC01929
chr18	53399476	53399638	0	NM_015285	WDR7	919059	NM_001243226	TCF4	96333	intergenic	TCF4(dist=96252),LINC01415(dist=42194)
chr18	53415764	53415926	0	NM_015285	WDR7	902771	NM_001243226	TCF4	112621	intergenic	TCF4(dist=112540),LINC01415(dist=25906)
chr18	53717977	53718139	0	NM_015285	WDR7	600558	NR_110755	LINC01416	130628	ncRNA_intronic	LINC01905
chr18	54719028	54719190	0	NM_001257964	BOD1L2	95184	NR_024546	TXNL1	413189	intergenic	WDR7(dist=21992),LINC-ROR(dist=2614)
chr18	55444163	55444325	1	NM_001144967	NEDD4L	267366	NM_004539	NARS	155067	intronic	ATP8B1
chr18	60829219	60829381	1	NM_002639	SERPINB5	314844	NM_176787	PIGN	975011	intronic	BCL2
chr18	68045626	68045788	0	NR_134648		2489916	NM_173630	RTTN	172745	downstream	LINC01910
chr18	76916839	76917001	2	NM_172390	NFATC1	238852	NR_104127	LINC01029	1211237	intronic	ATP9B
chr19	90817	90979	0	NM_001005240	OR4F17	19781	NR_026820	FAM138F	13208	intergenic	FAM138A(dist=13127),OR4F17(dist=19700)
chr19	93692	93854	0	NM_001005240	OR4F17	16906	NR_026820	FAM138F	16083	intergenic	FAM138A(dist=16002),OR4F17(dist=16825)
chr19	267551	267713	0	NM_130760	MADCAM1	228858	NR_028324	LINC01002	65423	intergenic	LINC01002(dist=65342),PLPP2(dist=13327)
chr19	574771	574933	4	NM_001194	HCN2	15041	NM_182577	ODF3L2	99869	intronic	BSG
chr19	597812	597974	1	NM_001300812	FGF22	42002	NM_182577	ODF3L2	122910	intronic	HCN2
chr19	609897	610059	1	NM_001300812	FGF22	29917	NM_182577	ODF3L2	134995	intronic	HCN2
chr19	703420	703582	0	NM_001040134	PALM	5452	NM_214710	PRSS57	8040	intergenic	PRSS57(dist=7959),PALM(dist=5371)
chr19	708221	708383	0	NM_001040134	PALM	651	NM_214710	PRSS57	12841	upstream	PALM
chr19	771405	771567	0	NM_002819	PTBP1	25906	NM_214710	PRSS57	76025	intergenic	MISP(dist=7086),PTBP1(dist=25825)
chr19	832129	832291	0	NM_002777	PRTN3	8775	NM_024888	LPPR3	10258	downstream	AZU1
chr19	854141	854303	1	NM_001317335		5437	NM_024888	LPPR3	32270	intronic	ELANE
chr19	863231	863393	2	NR_125730	RNU6-2	30172	NM_024888	LPPR3	41360	exonic	CFD
chr19	907673	907835	1	NM_032551	KISS1R	9588	NM_005481	MED16	14536	intronic	R3HDM4
chr19	917408	917570	1	NM_005224	ARID3A	8548	NM_138774	R3HDM4	4264	exonic	KISS1R
chr19	944262	944424	1	NM_024100	WDR18	39985	NM_138774	R3HDM4	31118	intronic	ARID3A
chr19	976702	976864	0	NM_024100	WDR18	7545	NM_138774	R3HDM4	63558	intergenic	ARID3A(dist=3899),WDR18(dist=7464)
chr19	1018577	1018739	2	NR_125730	RNU6-2	2863	NM_138774	R3HDM4	105433	intronic	TMEM259
chr19	1040761	1040923	1	NM_001258328	HMHA1	25080	NM_033420	TMEM259	19701	intronic	ABCA7
chr19	1068204	1068366	2	NM_001282335	HMHA1	2935	NM_033420	TMEM259	47144	intronic	ARHGAP45
chr19	1072515	1072677	3	NM_001282334	HMHA1	4037	NM_033420	TMEM259	51455	intronic	ARHGAP45
chr19	1099668	1099830	0	NM_001039847	GPX4	4176	NM_002695	POLR2E	4358	intergenic	POLR2E(dist=4277),GPX4(dist=4095)
chr19	1123107	1123269	2	NM_000455	STK11	82610	NM_002695	POLR2E	27797	intronic	SBNO2
chr19	1207894	1208056	1	NM_001001975	ATP5D	33774	NM_014963	SBNO2	33693	intronic	STK11
chr19	1247754	1247916	0	NM_177401	MIDN	717	NM_152769	CBARP	9845	upstream	MIDN
chr19	1266397	1266559	0	NM_001300829	CIRBP	2787	NM_152769	CBARP	28488	downstream	CIRBP-AS1
chr19	1400658	1400820	2	NM_018959	DAZAP1	6829	NR_027271	CIRBP-AS1	130480	intronic	GAMT
chr19	1415612	1415774	2	NM_001018	RPS15	22670	NM_138924	GAMT	14124	intronic	DAZAP1
chr19	1470646	1470808	1	NM_138393	REEP6	20438	NM_138924	GAMT	69158	UTR3	APC2(NM_005883:c.*434_*596delins0,NM_001351273:c.*434_*596delins0)
chr19	1512781	1512943	1	NM_001243079	PLK5	11211	NM_017573	PCSK4	22413	intronic	ADAMTSL5
chr19	1682253	1682415	0	NM_001080488	ONECUT3	71328	NM_003200	TCF3	30006	intergenic	TCF3(dist=29925),ONECUT3(dist=71247)
chr19	2051568	2051730	0	NM_001031735	IZUMO4	45219	NM_199054	MKNK2	406	upstream	MKNK2
chr19	2385542	2385704	0	NM_182973	TMPRSS9	4161	NM_016199	LSM7	57009	intergenic	SPPL2B(dist=30442),TMPRSS9(dist=4065)
chr19	2950015	2950177	0	NM_001143986	TLE6	27440	NM_021217	ZNF77	5127	intergenic	ZNF77(dist=5046),TLE6(dist=27359)
chr19	2974577	2974739	0	NM_001143986	TLE6	2878	NM_021217	ZNF77	29689	intergenic	ZNF77(dist=29608),TLE6(dist=2797)
chr19	3024937	3025099	4	NM_002067	GNA11	69390	NM_021217	ZNF77	80049	exonic	TLE2
chr19	3039172	3039334	1	NM_002067	GNA11	55155	NM_001144762	TLE2	9641	intronic	TLE2
chr19	3048253	3048415	0	NM_002067	GNA11	46074	NM_001144761	TLE2	701	upstream	TLE2
chr19	3146826	3146988	2	NM_003775	S1PR4	31829	NM_198969	AES	83943	ncRNA_intronic	LOC100996351
chr19	3155459	3155621	1	NM_003775	S1PR4	23196	NR_110670	LOC100996351	367	intronic	GNA15
chr19	3184191	3184353	0	NM_020170	NCLN	1603	NR_110670	LOC100996351	29099	upstream	NCLN
chr19	3210699	3210861	0	NM_021938	CELF5	13921	NR_110670	LOC100996351	55607	downstream	NCLN
chr19	3324679	3324841	0	NM_001245005	NFIC	34801	NR_110670	LOC100996351	169587	intergenic	CELF5(dist=27606),NFIC(dist=34720)
chr19	3364565	3364727	2	NM_001245002	NFIC	1919	NR_110670	LOC100996351	209473	intronic	NFIC
chr19	3374343	3374505	5	NM_016263	FZR1	131871	NR_110670	LOC100996351	219251	intronic	NFIC
chr19	3627342	3627504	0	NM_001267560	TJP3	80912	NM_021231	CACTIN	610	upstream	CACTIN
chr19	3706067	3706229	0	NM_001267560	TJP3	2187	NM_001300849	PIP5K1C	5658	intergenic	PIP5K1C(dist=5577),TJP3(dist=2106)
chr19	3720043	3720205	1	NM_001267561	TJP3	1573	NM_001300849	PIP5K1C	19634	intronic	TJP3
chr19	3721346	3721508	1	NM_001267561	TJP3	270	NM_001300849	PIP5K1C	20937	intronic	TJP3
chr19	3786540	3786702	2	NM_033064	ATCAY	93997	NM_139355	MATK	206	ncRNA_intronic	MIR1268A
chr19	3953404	3953566	1	NM_015897	PIAS4	54111	NM_001145640	ZFR2	84458	ncRNA_intronic	MIR1268A
chr19	4233598	4233760	1	NM_018074	CCDC94	13432	NM_016539	SIRT6	51083	intronic	EBI3
chr19	4328441	4328603	2	NM_001159846	MPND	15002	NM_144615	TMIGD2	26094	intronic	STAP2
chr19	4557896	4558058	1	NM_152362	TNFAIP8L1	81550	NM_052972	LRG1	17941	exonic	SEMA6B
chr19	4567759	4567921	0	NM_152362	TNFAIP8L1	71687	NM_032108	SEMA6B	8069	intergenic	SEMA6B(dist=7988),TNFAIP8L1(dist=71606)
chr19	4585664	4585826	0	NM_152362	TNFAIP8L1	53782	NM_032108	SEMA6B	25974	intergenic	SEMA6B(dist=25893),TNFAIP8L1(dist=53701)
chr19	4633248	4633410	0	NM_152362	TNFAIP8L1	6198	NM_032108	SEMA6B	73558	intergenic	SEMA6B(dist=73477),TNFAIP8L1(dist=6117)
chr19	4760514	4760676	0	NR_027148	MIR7-3HG	8522	NM_139159	DPP9	36740	intergenic	DPP9(dist=36659),MIR7-3HG(dist=8441)
chr19	4799247	4799409	0	NM_001290050	UHRF1	103764	NM_139159	DPP9	75473	intergenic	FEM1A(dist=3676),TICAM1(dist=16527)
chr19	4870077	4870239	0	NM_001290050	UHRF1	32934	NM_005817	PLIN3	2378	intergenic	PLIN3(dist=2297),ARRDC5(dist=20210)
chr19	5136207	5136369	1	NM_181710	ZNRF4	319138	NM_001080523	ARRDC5	233409	intronic	KDM4B
chr19	5172224	5172386	0	NM_181710	ZNRF4	283121	NM_001080523	ARRDC5	269426	intergenic	KDM4B(dist=18616),PTPRS(dist=33133)
chr19	5435685	5435847	0	NM_181710	ZNRF4	19660	NM_130855	PTPRS	94952	intergenic	PTPRS(dist=94871),ZNRF4(dist=19579)
chr19	5480492	5480654	0	NM_001201338	SAFB	142473	NM_130855	PTPRS	139759	intergenic	ZNRF4(dist=23625),TINCR(dist=77524)
chr19	5793340	5793502	0	NM_004558	NRTN	30397	NM_020175	DUS3L	2172	intergenic	DUS3L(dist=2091),NRTN(dist=30311)
chr19	5799279	5799441	0	NM_004558	NRTN	24458	NM_020175	DUS3L	8111	intergenic	DUS3L(dist=8030),NRTN(dist=24372)
chr19	5884191	5884353	0	NM_001017921	VMAC	20580	NM_002034	FUT5	13721	intergenic	FUT5(dist=13640),NDUFA11(dist=6934)
chr19	6372345	6372507	1	NM_174882		91362	NM_133492	ACER1	38786	UTR5	ALKBH7(NM_032306:c.-388_-325delins0)
chr19	6522160	6522322	0	NM_003811	TNFSF9	8769	NM_001289129	TUBB4A	19382	intergenic	TUBB4A(dist=19301),TNFSF9(dist=8688)
chr19	6576958	6577120	0	NM_001288962	TRIP10	162654	NM_001289129	TUBB4A	74180	intergenic	TNFSF9(dist=41019),CD70(dist=4537)
chr19	6579001	6579163	0	NM_001288962	TRIP10	160611	NM_001289129	TUBB4A	76223	intergenic	TNFSF9(dist=43062),CD70(dist=2494)
chr19	6621905	6622067	0	NM_001288962	TRIP10	117707	NM_001252	CD70	30823	intergenic	CD70(dist=30742),TNFSF14(dist=39197)
chr19	6717114	6717276	1	NM_001288962	TRIP10	22498	NM_172014	TNFSF14	46596	intronic	C3
chr19	6772095	6772257	0	NM_001258206	VAV1	503	NM_005490	SH2D3A	4653	upstream	VAV1
chr19	8026935	8027097	1	NM_001201359	CCL25	90630	NM_006351	TIMM44	18308	UTR3	ELAVL1(NM_001419:c.*1432_*1270delins0)
chr19	8482748	8482910	3	NM_001297418	HNRNPM	26883	NR_038237	RAB11B-AS1	27254	intronic	MARCH2
chr19	8569190	8569352	0	NM_001004699	OR2Z1	272045	NM_032152	PRAM1	1733	upstream	PRAM1
chr19	8676560	8676722	0	NM_001004699	OR2Z1	164675	NM_030957	ADAMTS10	1021	upstream	ADAMTS10
chr19	8764548	8764710	0	NM_001004699	OR2Z1	76687	NM_030957	ADAMTS10	89009	intergenic	ADAMTS10(dist=88928),ACTL9(dist=43037)
chr19	8767547	8767709	0	NM_001004699	OR2Z1	73688	NM_030957	ADAMTS10	92008	intergenic	ADAMTS10(dist=91927),ACTL9(dist=40038)
chr19	8812835	8812997	0	NM_001004699	OR2Z1	28400	NM_178525	ACTL9	3736	intergenic	ACTL9(dist=3655),OR2Z1(dist=28319)
chr19	10197400	10197562	2	NM_020230	PPAN	19418	NM_015719	COL5A3	76334	intronic	C19orf66
chr19	10381449	10381611	1	NM_001039132	ICAM4	16113	NM_004230	S1PR2	39582	UTR5	ICAM1(NM_000201:c.-319_-225delins0)
chr19	10541983	10542145	3	NM_001111309	PDE4A	1047	NM_007065	CDC37	27793	intronic	PDE4A
chr19	10686154	10686316	2	NM_001145056	SLC44A2	26886	NM_079421	CDKN2D	6580	intronic	AP1M2
chr19	10728235	10728397	1	NM_020428	SLC44A2	7855	NM_005498	AP1M2	30325	intronic	SLC44A2
chr19	11205730	11205892	5	NR_106946	MIR6886	18339	NM_024029	YIPF2	166123	intronic	LDLR
chr19	11320636	11320798	2	NM_018687	C19orf80	29578	NM_001136191	KANK2	12474	ncRNA_intronic	LOC105372273
chr19	11375583	11375745	0	NM_001282509	TSPAN16	31151	NM_020812	DOCK6	2496	intergenic	DOCK6(dist=2415),TSPAN16(dist=31070)
chr19	11689252	11689414	3	NM_001290083	ZNF627	18902	NM_001611	ACP5	780	UTR5	ACP5(NM_001111035:c.-1268_-1282delins0,NM_001111034:c.-1268_-1282delins0)
chr19	13162464	13162626	3	NM_052876	NACC1	66557	NM_052850	GADD45GIP1	94477	intronic	NFIX
chr19	13180526	13180688	3	NM_052876	NACC1	48495	NM_052850	GADD45GIP1	112539	intronic	NFIX
chr19	13213577	13213739	1	NM_052876	NACC1	15444	NM_052850	GADD45GIP1	145590	UTR5	LYL1(NM_005583:c.-1592_-1754delins0)
chr19	13266137	13266299	0	NM_001320561		576356	NM_003765	STX10	5030	downstream	IER2
chr19	13274983	13275145	0	NM_001320561		567510	NM_003765	STX10	13876	intergenic	IER2(dist=9265),CACNA1A(dist=42111)
chr19	13694022	13694184	0	NM_001320561		148471	NM_023035	CACNA1A	76829	intergenic	CACNA1A(dist=76748),CCDC130(dist=148390)
chr19	13905650	13905812	0	NM_023072	ZSWIM4	543	NM_023035	CACNA1A	288457	upstream	ZSWIM4
chr19	13957139	13957301	0	NR_029613	MIR181C	28293	NR_029495	MIR23A	9747	intergenic	MIR23A(dist=9666),NONE(dist=NONE)
chr19	13959026	13959188	0	NR_029613	MIR181C	26406	NR_029495	MIR23A	11634	intergenic	MIR23A(dist=11553),NONE(dist=NONE)
chr19	14116303	14116465	1	NM_001311197	RLN3	22576	NM_001146255	PODNL1	52180	intronic	RFX1
chr19	14117930	14118092	0	NM_001311197	RLN3	20949	NM_002918	RFX1	877	upstream	RFX1
chr19	14202255	14202417	0	NR_045214	LOC100507373	45628	NM_138352	SAMD1	1104	upstream;downstream	SAMD1;PRKACA
chr19	14229054	14229216	0	NR_045214	LOC100507373	18829	NM_002730	PRKACA	576	upstream;downstream	PRKACA;ASF1B
chr19	14253558	14253720	1	NR_134916		190916	NM_018154	ASF1B	6199	ncRNA_intronic	LOC100507373
chr19	14307101	14307263	2	NR_134916		137373	NM_018154	ASF1B	59742	intronic	ADGRL1
chr19	14466561	14466723	1	NM_001025160	ADGRE5	25314	NM_014921	ADGRL1	149645	ncRNA_intronic	LINC01841
chr19	14494692	14494854	3	NM_002741	PKN1	49393	NR_134908		19971	intronic	ADGRE5
chr19	14896298	14896460	0	NM_012377	OR7C2	155922	NM_013447	ADGRE2	7026	intergenic	ADGRE2(dist=6945),OR7C1(dist=13526)
chr19	15001638	15001800	0	NM_012377	OR7C2	50582	NM_030901	OR7A17	9552	intergenic	OR7A17(dist=9471),OR7C2(dist=50501)
chr19	16058033	16058195	0	NM_001004465	OR10H4	1704	NM_021187	CYP4F11	12438	upstream	OR10H4
chr19	16186285	16186447	1	NM_003290	TPM4	769	NM_021187	CYP4F11	140690	intronic	TPM4
chr19	16189867	16190029	2	NM_005370	RAB8A	32542	NM_021187	CYP4F11	144272	intronic	TPM4
chr19	16197263	16197425	2	NM_005370	RAB8A	25146	NM_021187	CYP4F11	151668	exonic	TPM4
chr19	16308146	16308308	0	NM_001130524	AP1M1	438	NM_054113	CIB3	23891	upstream	AP1M1
chr19	16426855	16427017	0	NM_016270	KLF2	8715	NM_054113	CIB3	142600	intergenic	AP1M1(dist=80699),KLF2(dist=8620)
chr19	16581597	16581759	6	NM_001288834	C19orf44	25444	NM_054113	CIB3	297342	intronic	EPS15L1
chr19	17006460	17006622	1	NM_001130065	MYO9B	180050	NM_001300925	SMIM7	235573	intronic	CPAMD8
chr19	17458788	17458950	0	NR_130765	BISPR	57626	NM_020959	ANO8	13231	intergenic	GTPBP3(dist=5248),PLVAP(dist=3307)
chr19	17488181	17488343	0	NR_130765	BISPR	28233	NM_031310	PLVAP	104	upstream	PLVAP
chr19	17640156	17640318	2	NM_024656	COLGALT1	26166	NM_138454	NXNL1	68512	intronic	FAM129C
chr19	17859703	17859865	2	NM_001161359	FCHO1	2502	NM_001080421	UNC13A	60776	intronic	FCHO1
chr19	18110726	18110888	0	NM_001025604	ARRDC2	1134	NM_000215	JAK3	151966	upstream;downstream	ARRDC2;KCNN1
chr19	18113613	18113775	1	NM_001286826	ARRDC2	5283	NM_000215	JAK3	154853	intronic	ARRDC2
chr19	18174508	18174670	3	NM_015016	MAST3	34014	NM_000215	JAK3	215748	intronic	IL12RB1
chr19	18201341	18201503	1	NM_015016	MAST3	7181	NM_153701	IL12RB1	3609	intronic	IL12RB1
chr19	18484328	18484490	0	NM_004864	GDF15	12559	NM_012321	LSM4	50408	intergenic	PGPEP1(dist=3565),GDF15(dist=12280)
chr19	18503389	18503551	1	NM_001009998	SSBP4	26676	NM_012321	LSM4	69469	intronic	LRRC25
chr19	18655123	18655285	0	NM_001171948	KXD1	13368	NM_012181	FKBP8	798	upstream	FKBP8
chr19	18854196	18854358	2	NM_002911	UPF1	88467	NM_004750	CRLF1	136617	intronic	CRTC1
chr19	18914432	18914594	0	NM_002911	UPF1	28231	NM_000095	COMP	12399	intergenic	COMP(dist=12318),UPF1(dist=28150)
chr19	19554854	19555016	1	NM_001300946	GATAD2A	21214	NM_172231	SUGP1	123614	intronic	GATAD2A
chr19	27731963	27732125	0	NR_110688	LOC101927151	552331	NR_003603	HAVCR1P1	3385795	intergenic	NONE(dist=NONE),LINC00662(dist=549276)
chr19	27738397	27738559	0	NR_110688	LOC101927151	545897	NR_003603	HAVCR1P1	3392229	intergenic	NONE(dist=NONE),LINC00662(dist=542842)
chr19	28942713	28942875	1	NR_027318	LINC00906	513244	NR_027301	LINC00662	657946	ncRNA_intronic	LOC100420587
chr19	29025783	29025945	1	NR_027318	LINC00906	430174	NR_027301	LINC00662	741016	ncRNA_intronic	LOC100420587
chr19	29097420	29097582	1	NR_027318	LINC00906	358537	NR_027301	LINC00662	812653	ncRNA_intronic	LOC100420587
chr19	29177808	29177970	1	NR_027318	LINC00906	278149	NR_027301	LINC00662	893041	ncRNA_intronic	LOC100420587
chr19	29964439	29964601	1	NM_001146339	VSTM2B	52971	NM_006003	UQCRFS1	260384	ncRNA_intronic	LOC284395
chr19	30384708	30384870	0	NM_001252641	URI1	29762	NM_001256047	C19orf12	178093	intergenic	CCNE1(dist=69484),URI1(dist=29681)
chr19	33162807	33162969	1	NM_207391	RGS9BP	3425	NR_046201	LOC400684	266443	intronic	ANKRD27
chr19	33178757	33178919	0	NM_001105570	NUDT19	4029	NM_032139	ANKRD27	12736	intergenic	RGS9BP(dist=9551),NUDT19(dist=3948)
chr19	33795743	33795905	1	NM_001806	CEBPG	68751	NM_004364	CEBPA	2354	ncRNA_exonic	CEBPA-AS1
chr19	33825274	33825436	0	NM_001806	CEBPG	39220	NM_004364	CEBPA	31885	intergenic	CEBPA-AS1(dist=29311),CEBPG(dist=39139)
chr19	33863890	33864052	0	NM_001806	CEBPG	604	NM_004364	CEBPA	70501	upstream	CEBPG
chr19	35411419	35411581	0	NM_001099437	ZNF30	6307	NR_046222	LINC00904	21653	intergenic	LINC01838(dist=12325),ZNF30-AS1(dist=2338)
chr19	35557605	35557767	1	NM_001136009	FXYD3	49046	NM_175872	ZNF792	102733	ncRNA_intronic	HPN-AS1
chr19	35711459	35711621	0	NM_001260489	LSR	28019	NM_139284	LGI4	85362	intergenic	FXYD5(dist=50671),FAM187B(dist=4083)
chr19	35865979	35866141	0	NR_040046	LINC01531	30449	NM_152481	FAM187B	146432	intergenic	GPR42(dist=2624),LINC01531(dist=30368)
chr19	35871476	35871638	0	NR_040046	LINC01531	24952	NM_152481	FAM187B	151929	intergenic	GPR42(dist=8121),LINC01531(dist=24871)
chr19	36264258	36264420	0	NM_001172630	ARHGAP33	2078	NM_144617	HSPB6	16409	upstream	ARHGAP33
chr19	38613503	38613665	1	NM_001166103	SPINT2	141514	NM_031951	WDR87	216238	intronic	SIPA1L3
chr19	38643733	38643895	1	NM_001166103	SPINT2	111284	NM_031951	WDR87	246468	intronic	SIPA1L3
chr19	39047965	39048127	2	NR_134907		38941	NM_170604	RASGRP4	131101	intronic	RYR1
chr19	39174248	39174410	1	NM_001042507	LGALS7B	105521	NM_007181	MAP4K1	65654	intronic	ACTN4
chr19	39309964	39310126	1	NM_001243116	NFKBIB	80295	NM_006149	LGALS4	6305	intronic	ECH1
chr19	39373551	39373713	4	NM_001243116	NFKBIB	16708	NM_198445	RINL	4713	intronic	SIRT2
chr19	39872582	39872744	2	NM_001317770		9280	NM_004877	GMFG	45937	intronic	SAMD4B
chr19	39998174	39998336	2	NM_182704	SELV	7498	NM_001020	RPS16	71637	exonic	DLL3
chr19	40931343	40931505	1	NM_020971	SPTBN4	41702	NM_181882	PRX	12153	intronic	SERTAD1
chr19	40970147	40970309	1	NM_020971	SPTBN4	2898	NM_203344	SERTAD3	19946	intronic	BLVRB
chr19	41110544	41110706	3	NM_025194	ITPKC	112383	NM_000713	BLVRB	138900	intronic	LTBP4
chr19	41328907	41329069	0	NR_040249	CYP2G1P	67743	NM_198476	C19orf54	73160	intergenic	CYP2T1P(dist=11902),CYP2A6(dist=20374)
chr19	41333921	41334083	0	NR_040249	CYP2G1P	62729	NM_198476	C19orf54	78174	intergenic	CYP2T1P(dist=16916),CYP2A6(dist=15360)
chr19	44278680	44278842	1	NM_001297752	ZNF283	52683	NM_019108	SMG9	19619	exonic	KCNN4
chr19	45002196	45002358	8	NM_001205280	IGSF23	114663	NM_001278510	ZNF229	49511	intronic	ZNF180
chr19	45199152	45199314	0	NM_001039213	CEACAM16	3188	NR_039756	MIR4531	42231	intergenic	CEACAM19(dist=11525),CEACAM16(dist=3107)
chr19	45248414	45248576	0	NM_005178	BCL3	3483	NR_039756	MIR4531	91493	intergenic	CEACAM16(dist=34428),BCL3(dist=3402)
chr19	45256639	45256801	1	NR_107052	MIR8085	5194	NR_039756	MIR4531	99718	intronic	BCL3
chr19	45417388	45417550	0	NM_001645	APOC1	452	NR_039756	MIR4531	260467	UTR5	APOC1(NM_001321066:c.-645_-599delins0,NM_001321065:c.-645_-599delins0)
chr19	45419123	45419285	1	NR_028412	APOC1P1	10856	NR_039756	MIR4531	262202	intronic	APOC1
chr19	45657901	45658063	1	NM_212550	BLOC1S3	24021	NR_134887		64333	intronic	NKPD1
chr19	45829793	45829955	0	NM_177417	KLC3	14124	NM_001824	CKM	3639	intergenic	CKM(dist=3558),KLC3(dist=14043)
chr19	45932303	45932465	0	NR_106736	MIR6088	7528	NM_001983	ERCC1	5207	intergenic	ERCC1(dist=5126),MIR6088(dist=7447)
chr19	45945753	45945915	0	NM_001114171	FOSB	25419	NM_001983	ERCC1	18657	intergenic	MIR6088(dist=5791),FOSB(dist=25338)
chr19	46706381	46706543	0	NR_027003	DKFZp434J0226	7037	NR_135234		143	upstream	IGFL2-AS1
chr19	47017069	47017231	1	NM_005184	CALM3	87362	NM_020709	PNMAL2	17981	intronic	PPP5D1
chr19	47077898	47078060	1	NM_005184	CALM3	26533	NM_020709	PNMAL2	78810	intronic	PPP5D1
chr19	47551323	47551485	1	NM_001145713	SAE1	82676	NM_021575	AP2S1	197152	intronic	TMEM160
chr19	47747234	47747396	0	NM_015603	CCDC9	12416	NM_001127242	BBC3	11292	intergenic	BBC3(dist=11211),CCDC9(dist=12335)
chr19	47778134	47778296	2	NM_001736	C5AR1	34889	NM_001127242	BBC3	42192	exonic	INAFM1
chr19	47983382	47983544	3	NR_038452	NAPA-AS1	4076	NM_015063	SLC8A2	8156	intronic	KPTN
chr19	48194518	48194680	1	NM_014601	EHD2	22002	NM_001277075	ZNF541	135486	intronic	BICRA
chr19	48247379	48247541	0	NM_015710	GLTSCR2	1333	NM_001277075	ZNF541	188347	upstream;downstream	NOP53;EHD2
chr19	48395241	48395403	0	NR_004437	SNAR-A12	15613	NM_003167	SULT2A1	5668	intergenic	SULT2A1(dist=5587),SNAR-A12(dist=15532)
chr19	48839583	48839745	5	NM_012451	SYNGR4	27987	NM_144577	CCDC114	16332	intronic	TMEM143
chr19	49092068	49092230	2	NM_133498	SPACA4	17851	NM_001080434	LMTK3	75703	intronic	SULT2B1
chr19	49122895	49123057	4	NM_001204160	SPHK2	5233	NR_073022	RPL18	301	UTR5	SPHK2(NM_001204159:c.-877_-826delins0)
chr19	49141465	49141627	2	NM_000511	FUT2	57682	NM_001352	DBP	739	ncRNA_intronic	SEC1P
chr19	49376886	49377048	1	NM_006184	NUCB1	26340	NM_020904	PLEKHA4	5083	exonic	PPP1R15A
chr19	50002013	50002175	1	NM_001136019	FCGRT	13442	NM_017916	PIH1D1	46979	intronic	RPS11
chr19	50354977	50355139	4	NR_039904	MIR4749	2790	NR_040037	PTOV1-AS1	125	intronic	PTOV1
chr19	50878332	50878494	0	NM_001256647	NR1H2	1267	NM_004851	NAPSA	9326	upstream	NR1H2
chr19	51951751	51951913	0	NM_001278392	CEACAM18	30065	NM_033130	SIGLEC10	30775	intergenic	LOC100129083(dist=30301),SIGLEC8(dist=2338)
chr19	53247902	53248064	0	NM_152473	ERVV-1	269361	NM_001161500	ZNF611	9676	intergenic	ZNF611(dist=9595),ZNF600(dist=20002)
chr19	53439694	53439856	2	NM_152473	ERVV-1	77569	NM_001310127	ZNF888	18591	ncRNA_intronic	ZNF321P
chr19	54372237	54372399	9	NM_001020818	MYADM	327	NM_144687	NLRP12	44661	intronic	MYADM
chr19	54605731	54605893	6	NM_004542	NDUFA3	348	NM_001135686	TARM1	21178	intronic	OSCAR
chr19	54714686	54714848	0	NR_039907	MIR4752	71197	NM_001146082	MBOAT7	21034	intergenic	RPS9(dist=3171),LILRB3(dist=5299)
chr19	55679092	55679254	0	NM_032430	BRSK1	116361	NM_178837	DNAAF3	1083	upstream	DNAAF3
chr19	55727110	55727272	0	NM_032430	BRSK1	68343	NM_002842	PTPRH	6317	intergenic	PTPRH(dist=6236),TMEM86B(dist=10730)
chr19	56135721	56135883	1	NM_207115	ZNF580	16590	NM_032836	FIZ1	24909	exonic	ZNF784
chr19	56183890	56184052	2	NM_001130072	EPN1	2590	NM_203374	ZNF784	48030	intronic	U2AF2
chr19	56213816	56213978	0	NM_001145014	RFPL4A	56610	NM_203374	ZNF784	77956	intergenic	EPN1(dist=6683),NLRP9(dist=5820)
chr19	56698797	56698959	0	NR_003127	ZNF542P	180590	NM_001002836	ZNF787	66136	downstream	GALP
chr19	58922320	58922482	3	NM_207395	ZNF324B	40570	NR_039910	MIR4754	24176	intronic	ZNF584
chr19	59095892	59096054	0				NM_198055	MZF1	11031	downstream	CENPBD1P1
chr2	6987540	6987702	1	NM_080657	RSAD2	30175	NR_126359	NRIR	7026	intronic	CMPK2
chr2	7027896	7028058	1	NM_014746	RNF144A	29546	NR_046236	CMPK2	21211	intronic	RSAD2
chr2	7034057	7034219	1	NM_014746	RNF144A	23385	NR_046236	CMPK2	27372	intronic	RSAD2
chr2	7049960	7050122	0	NM_014746	RNF144A	7482	NR_046236	CMPK2	43275	intergenic	RSAD2(dist=11597),RNF144A-AS1(dist=2285)
chr2	8498959	8499121	0	NM_002166	ID2	323073	NR_034135	LINC00299	30491	intergenic	LINC00299(dist=30410),LINC01814(dist=200842)
chr2	8756056	8756218	0	NM_002166	ID2	65976	NR_110257	LOC101929567	32215	intergenic	LINC01814(dist=32134),ID2-AS1(dist=54896)
chr2	8821557	8821719	2	NM_002166	ID2	475	NR_110257	LOC101929567	97716	ncRNA_intronic	ID2-AS1
chr2	10262904	10263066	2	NM_182626	C2orf48	18524	NM_001037160	CYS1	42447	exonic	RRM2
chr2	10439035	10439197	0	NM_002149	HPCAL1	3914	NR_036222	MIR4261	106319	intergenic	C2orf48(dist=87179),HPCAL1(dist=3833)
chr2	12081566	12081728	0	NR_110198	LOC100506457	65595	NR_036226	MIR4262	104535	intergenic	MIR4262(dist=104454),MIR3681HG(dist=65514)
chr2	12108276	12108438	0	NR_110198	LOC100506457	38885	NR_036226	MIR4262	131245	intergenic	MIR4262(dist=131164),MIR3681HG(dist=38804)
chr2	12214209	12214371	3	NR_037452	MIR3681	124966	NR_036226	MIR4262	237178	ncRNA_intronic	MIR3681HG
chr2	26239609	26239771	0	NM_016131	RAB10	17039	NM_002254	KIF3C	34247	intergenic	KIF3C(dist=34166),RAB10(dist=16958)
chr2	26635346	26635508	1	NM_001105519	C2orf70	150054	NM_153835	ADGRF3	65742	intronic	DRC1
chr2	26725171	26725333	2	NM_001105519	C2orf70	60229	NM_194323	OTOF	24342	exonic	OTOF
chr2	26991951	26992113	1	NM_001809	CENPA	16850	NM_001029881	CIB4	127821	intronic	SLC35F6
chr2	27201255	27201417	1	NM_001303050	MAPRE3	36286	NM_001029881	CIB4	337125	intronic	MAPRE3
chr2	27244301	27244463	2	NM_001083590	TMEM214	11392	NM_001029881	CIB4	380171	intronic	MAPRE3
chr2	28227739	28227901	6	NM_005253	FOSL2	387959	NR_028308	BRE-AS1	113839	intronic	BABAM2
chr2	28492470	28492632	6	NM_005253	FOSL2	123228	NR_120504	LOC100505736	62723	intronic	BABAM2
chr2	28739968	28740130	2	NM_206876	PPP1CB	234565	NR_103831	FLJ31356	122510	intronic	PLB1
chr2	30453452	30453614	0	NM_030915	LBH	864	NM_004304	ALK	309056	upstream	LBH
chr2	30476011	30476173	1	NR_122048	LOC285043	93420	NM_004304	ALK	331615	intronic	LBH
chr2	30513657	30513819	0	NR_122048	LOC285043	55774	NM_004304	ALK	369261	intergenic	LBH(dist=30758),LOC285043(dist=55693)
chr2	30736593	30736755	4	NM_014600	EHD3	720206	NM_004304	ALK	592197	intronic	LCLAT1
chr2	32791283	32791445	2	NM_001193509	TTC27	61723	NM_021209	NLRC4	300552	ncRNA_intronic	BIRC6-AS2
chr2	32946535	32946697	2	NR_027098	LINC00486	103894	NR_125793	BIRC6-AS2	146731	intronic	TTC27
chr2	32993574	32993736	2	NR_027098	LINC00486	56855	NR_125793	BIRC6-AS2	193770	intronic	TTC27
chr2	33141472	33141634	3	NR_027097	LOC100271832	10641	NR_125793	BIRC6-AS2	341668	ncRNA_intronic	LINC00486
chr2	33247641	33247803	1	NM_000627	LTBP1	111942	NR_125793	BIRC6-AS2	447837	intronic	LTBP1
chr2	37465440	37465602	2	NM_012413	QPCT	106232	NM_005760	CEBPZ	6781	intronic	NDUFAF7
chr2	38420809	38420971	0	NM_138801	GALM	472162	NM_000104	CYP1B1	117567	intergenic	CYP1B1-AS1(dist=11816),ATL2(dist=100128)
chr2	38770127	38770289	0	NM_138801	GALM	122844	NR_110259	LOC101929596	27326	intergenic	LOC101929596(dist=27245),HNRNPLL(dist=20039)
chr2	39277776	39277938	1	NR_037875	LOC728730	386700	NR_028386	LOC375196	90372	intronic	SOS1
chr2	39664944	39665106	1	NM_001167959	TMEM178A	227613	NM_003618	MAP4K3	572	ncRNA_intronic	LOC728730
chr2	39738994	39739156	1	NM_001167959	TMEM178A	153563	NM_003618	MAP4K3	74622	ncRNA_intronic	LOC728730
chr2	42149400	42149562	0	NM_138370	PKDCC	125680	NM_001112802	SLC8A1	1409906	intergenic	LINC01913(dist=28214),LINC01914(dist=9177)
chr2	42274734	42274896	0	NM_138370	PKDCC	346	NM_001242815	C2orf91	93872	upstream	PKDCC
chr2	42876719	42876881	3	NR_027251	LINC01126	577550	NM_172344	KCNG3	155563	intronic	MTA3
chr2	43422443	43422605	0	NR_027251	LINC01126	31826	NR_110585	LOC102723854	155842	intergenic	LINC01819(dist=155761),ZFP36L2(dist=26936)
chr2	43715493	43715655	3	NM_172069	PLEKHH2	148865	NM_006887	ZFP36L2	261829	intronic	THADA
chr2	43952232	43952394	1	NM_015522	DYNC2LI1	48865	NM_001101330	C1GALT1C1L	48852	intronic	PLEKHH2
chr2	45896283	45896445	1	NM_001430	EPAS1	628177	NM_018079	SRBD1	57931	intronic	PRKCE
chr2	46543803	46543965	1	NR_103805	LOC101805491	112445	NM_018079	SRBD1	705451	intronic	EPAS1
chr2	46567241	46567403	1	NR_103805	LOC101805491	89007	NM_018079	SRBD1	728889	intronic	EPAS1
chr2	46629674	46629836	0	NR_103805	LOC101805491	26574	NM_018079	SRBD1	791322	intergenic	LINC01820(dist=8368),LOC101805491(dist=26493)
chr2	46666819	46666981	1	NM_001145051	TMEM247	39804	NM_018079	SRBD1	828467	ncRNA_intronic	LOC101805491
chr2	46971813	46971975	2	NR_034099	LINC01118	71913	NM_173074	PIGF	127643	intronic	SOCS5
chr2	47531065	47531227	2	NM_002354	EPCAM	65141	NM_001305625	CALM2	127071	ncRNA_intronic	LOC101927043
chr2	48000643	48000805	0	NM_000179	MSH6	9497	NM_022055	KCNK12	203254	intergenic	KCNK12(dist=203173),MSH6(dist=9416)
chr2	48133687	48133849	0	NM_002158	FOXN2	408027	NM_001190274	FBXO11	836	upstream	FBXO11
chr2	48134166	48134328	0	NM_002158	FOXN2	407548	NM_001190274	FBXO11	1315	upstream	FBXO11
chr2	48367849	48368011	0	NM_002158	FOXN2	173865	NM_001190274	FBXO11	234998	intergenic	FBXO11(dist=234917),FOXN2(dist=173784)
chr2	48506566	48506728	0	NM_002158	FOXN2	35148	NM_001190274	FBXO11	373715	intergenic	FBXO11(dist=373634),FOXN2(dist=35067)
chr2	48731925	48732087	4	NM_001198593	STON1-GTF2A1L	25058	NM_001190274	FBXO11	599074	intronic	PPP1R21
chr2	48856598	48856760	5	NR_107011	MIR548BA	430063	NM_001190274	FBXO11	723747	intronic	GTF2A1L,STON1-GTF2A1L
chr2	48869587	48869749	5	NR_107011	MIR548BA	417074	NM_001190274	FBXO11	736736	exonic	GTF2A1L,STON1-GTF2A1L
chr2	49604374	49604536	0	NR_135237		1655284	NM_181446	FSHR	222789	intergenic	FSHR(dist=222708),NRXN1(dist=541107)
chr2	54798118	54798280	2	NM_001039753	EML6	153950	NM_001003937	TSPYL6	314790	intronic	SPTBN1
chr2	54816849	54817011	2	NM_001039753	EML6	135219	NM_001003937	TSPYL6	333521	intronic	SPTBN1
chr2	55349970	55350132	0	NM_001135592	RPS27A	108988	NM_207520	RTN4	72317	intronic	RTN4
chr2	55367739	55367901	0	NM_001135592	RPS27A	91219	NM_207520	RTN4	90086	intergenic	RTN4(dist=2772),CLHC1(dist=31786)
chr2	55649957	55650119	0	NM_001282761	CFAP36	96693	NM_018084	CCDC88A	2981	intergenic	CCDC88A(dist=2900),CFAP36(dist=96612)
chr2	55735365	55735527	0	NM_001282761	CFAP36	11285	NM_018084	CCDC88A	88389	intergenic	CCDC88A(dist=88308),CFAP36(dist=11204)
chr2	57832485	57832647	0	NM_001288837	VRK2	302220	NR_125368	LOC100129434	1419661	intergenic	CCDC85A(dist=1219176),VRK2(dist=302139)
chr2	58894542	58894704	1	NR_110219	LOC101927285	550220	NM_018062	FANCL	426108	ncRNA_intronic	LINC01122
chr2	58983256	58983418	1	NR_110219	LOC101927285	461506	NM_018062	FANCL	514822	ncRNA_intronic	LINC01122
chr2	61676994	61677156	1	NM_152516	COMMD1	455728	NR_003707	SNORA70B	32563	intronic	USP34
chr2	62547384	62547546	0	NM_001142615	EHBP1	353521	NM_006430	CCT4	431659	intergenic	B3GNT2(dist=95518),TMEM17(dist=179810)
chr2	62843061	62843223	0	NM_001142615	EHBP1	57844	NM_198276	TMEM17	109538	intergenic	TMEM17(dist=109457),EHBP1(dist=57763)
chr2	63194165	63194327	4	NM_001199770	OTX1	82946	NM_198276	TMEM17	460642	intronic	EHBP1
chr2	64582057	64582219	0	NM_014181	LGALSL	99189	NR_106995	MIR4433B	14156	intergenic	MIR4433B(dist=14075),LGALSL(dist=99108)
chr2	64876162	64876324	1	NM_001193493	SLC1A4	339336	NR_106995	MIR4433B	308261	intronic	SERTAD2
chr2	65663571	65663733	0	NR_130931	LOC729348	946786	NM_181784	SPRED2	3996	intergenic	SPRED2(dist=3915),MIR4778(dist=921648)
chr2	66183648	66183810	0	NR_130931	LOC729348	426709	NM_181784	SPRED2	524073	intergenic	SPRED2(dist=523992),MIR4778(dist=401571)
chr2	67952353	67952515	0	NM_020143	PNO1	432571	NR_038844	LOC644838	509983	intergenic	ETAA1(dist=314820),LINC01812(dist=70671)
chr2	68348296	68348458	0	NM_020143	PNO1	36628	NM_173177	C1D	58218	intergenic	C1D(dist=58137),WDR92(dist=8823)
chr2	68362746	68362908	3	NM_020143	PNO1	22178	NM_173177	C1D	72668	intronic	WDR92
chr2	68485060	68485222	0	NM_002664	PLEK	107181	NM_000945	PPP3R1	5490	intergenic	PPP3R1(dist=5409),CNRIP1(dist=26081)
chr2	68619006	68619168	1	NM_173545	APLF	75604	NM_015463	CNRIP1	71904	intronic	PLEK
chr2	69970513	69970675	4	NM_178439	GMCL1	86144	NM_014911	AAK1	99617	intronic	ANXA4
chr2	70026316	70026478	4	NM_178439	GMCL1	30341	NM_014911	AAK1	155420	intronic	ANXA4
chr2	71272241	71272403	0	NM_017567	NAGK	23086	NM_144582	TEX261	50321	intergenic	OR7E91P(dist=15181),NAGK(dist=23005)
chr2	71816947	71817109	14	NM_003124	SPR	1297484	NM_020459	PAIP2B	362795	intronic	DYSF
chr2	74208607	74208769	0	NM_001287491	TET3	4843	NR_104030	DGUOK-AS1	122	upstream	DGUOK-AS1
chr2	74311045	74311207	1	NR_045637	BOLA3-AS1	63982	NR_104030	DGUOK-AS1	102560	intronic	TET3
chr2	75402237	75402399	2	NR_110281	LOC101927884	348876	NM_001281295	M1AP	526853	intronic	TACR1
chr2	77261709	77261871	2	NR_110286	LOC101927926	881270	NM_001201335	GCFC2	1323679	intronic	LRRTM4
chr2	80306461	80306623	4	NM_001282600	CTNNA2	225688	NR_107047	MIR8080	212833	intronic	CTNNA2
chr2	82755334	82755496	0	NR_033423	LOC1720	328512	NR_110161	LOC100507201	1061345	intergenic	LINC01815(dist=1061264),DHFRP3(dist=328431)
chr2	84178579	84178741	0	NR_003663	FUNDC2P2	339146	NR_110161	LOC100507201	2484590	intergenic	LINC01809(dist=427974),FUNDC2P2(dist=339065)
chr2	85239651	85239813	1	NM_031283	TCF7L1	120851	NM_001307978	TRABD2A	131363	intronic	KCMF1
chr2	85528176	85528338	1	NM_001135021	ELMOD3	53586	NM_001307978	TRABD2A	419888	intronic	TCF7L1
chr2	85814750	85814912	1	NM_016494	RNF181	8006	NM_001142269	GGCX	26174	intronic	VAMP5
chr2	85901763	85901925	0	NM_001302758	GNLY	19570	NM_198843	SFTPB	5980	intergenic	SFTPB(dist=5899),GNLY(dist=19489)
chr2	86161419	86161581	0	NM_017952	PTCD3	171805	NM_003896	ST3GAL5	45343	intergenic	ST3GAL5-AS1(dist=42044),LOC90784(dist=85758)
chr2	86331634	86331796	1	NM_017952	PTCD3	1590	NR_026984	LOC90784	80724	intronic	POLR1A
chr2	86376935	86377097	3	NM_016622	MRPL35	49540	NM_015425	POLR1A	43738	intronic	IMMT
chr2	86431725	86431887	2	NM_018433	KDM3A	236465	NM_006839	IMMT	8913	intronic	MRPL35
chr2	87842233	87842395	0	NR_039634	MIR4435-1	86960	NR_026846	LOC285074	538778	intergenic	CYTOR(dist=21196),MIR4435-1(dist=86879)
chr2	89088787	89088949	1	NR_039635	MIR4436A	23016	NM_004836	EIF2AK3	161774	ncRNA_intronic	ANKRD36BP2
chr2	90381304	90381466	0	NR_003503	GGT8P	1581983	NM_004836	EIF2AK3	1454291	intergenic	MIR4436A(dist=1269336),LOC654342(dist=1443243)
chr2	90451063	90451225	0	NR_003503	GGT8P	1512224	NM_004836	EIF2AK3	1524050	intergenic	MIR4436A(dist=1339095),LOC654342(dist=1373484)
chr2	90464957	90465119	0	NR_003503	GGT8P	1498330	NM_004836	EIF2AK3	1537944	intergenic	MIR4436A(dist=1352989),LOC654342(dist=1359590)
chr2	90469929	90470091	0	NR_003503	GGT8P	1493358	NM_004836	EIF2AK3	1542916	intergenic	MIR4436A(dist=1357961),LOC654342(dist=1354618)
chr2	90485315	90485477	0	NR_003503	GGT8P	1477972	NM_004836	EIF2AK3	1558302	intergenic	MIR4436A(dist=1373347),LOC654342(dist=1339232)
chr2	91662625	91662787	0	NR_003503	GGT8P	300662	NM_004836	EIF2AK3	2735612	intergenic	NONE(dist=NONE),LOC654342(dist=161922)
chr2	91835919	91836081	1	NR_003503	GGT8P	127368	NM_004836	EIF2AK3	2908906	ncRNA_intronic	LOC654342
chr2	92290846	92291008	0	NM_001286559	TEKT4	3246251	NR_027238	LOC654342	442952	intergenic	ACTR3BP2(dist=160350),NONE(dist=NONE)
chr2	92291421	92291583	0	NM_001286559	TEKT4	3245676	NR_027238	LOC654342	443527	intergenic	ACTR3BP2(dist=160925),NONE(dist=NONE)
chr2	92296230	92296392	0	NM_001286559	TEKT4	3240867	NR_027238	LOC654342	448336	intergenic	ACTR3BP2(dist=165734),NONE(dist=NONE)
chr2	92296770	92296932	0	NM_001286559	TEKT4	3240327	NR_027238	LOC654342	448876	intergenic	ACTR3BP2(dist=166274),NONE(dist=NONE)
chr2	92307315	92307477	0	NM_001286559	TEKT4	3229782	NR_027238	LOC654342	459421	intergenic	ACTR3BP2(dist=176819),NONE(dist=NONE)
chr2	92312923	92313085	0	NM_001286559	TEKT4	3224174	NR_027238	LOC654342	465029	intergenic	ACTR3BP2(dist=182427),NONE(dist=NONE)
chr2	92318611	92318773	0	NM_001286559	TEKT4	3218486	NR_027238	LOC654342	470717	intergenic	ACTR3BP2(dist=188115),NONE(dist=NONE)
chr2	92319832	92319994	0	NM_001286559	TEKT4	3217265	NR_027238	LOC654342	471938	intergenic	ACTR3BP2(dist=189336),NONE(dist=NONE)
chr2	92325095	92325257	0	NM_001286559	TEKT4	3212002	NR_027238	LOC654342	477201	intergenic	ACTR3BP2(dist=194599),NONE(dist=NONE)
chr2	97481280	97481442	0	NM_017623	CNNM3	630	NR_024521	LMAN2L	75548	upstream	CNNM3
chr2	97563362	97563524	2	NR_110209	LOC101927053	21400	NM_001172667	FAM178B	2544	intronic	FAM178B
chr2	99182724	99182886	4	NM_014044	UNC50	42237	NM_015348	TMEM131	570451	intronic	INPP4A
chr2	99351479	99351641	0	NM_001317992		406516	NM_012214	MGAT4A	3971	intergenic	MGAT4A(dist=3890),LOC101927070(dist=25885)
chr2	100390232	100390394	2	NR_103730	LINC01104	434403	NM_016316	REV1	283833	intronic	AFF3
chr2	102685856	102686018	0	NM_001288706	IL1R1	899	NM_001145664	RFX8	594772	upstream	IL1R1
chr2	102731287	102731449	1	NM_000877	IL1R1	27868	NM_001145664	RFX8	640203	intronic	IL1R1
chr2	103237523	103237685	1	NM_144632	TMEM182	140886	NM_001145664	RFX8	1146439	intronic	SLC9A2
chr2	108342403	108342565	0	NR_126369	GACAT1	28084	NR_049853	MIR548AU	376503	intergenic	LINC01886(dist=169451),GACAT1(dist=28003)
chr2	111920472	111920634	16	NM_006343	MERTK	735638	NR_122074	LOC400997	47388	intronic	BCL2L11
chr2	111926085	111926247	0	NM_006343	MERTK	730025	NR_122074	LOC400997	53001	downstream	BCL2L11
chr2	112191559	112191721	2	NM_006343	MERTK	464551	NR_039634	MIR4435-1	112972	ncRNA_intronic	MIR4435-2HG
chr2	112383776	112383938	0	NM_006343	MERTK	272334	NR_024373	MIR4435-2HG	131165	intergenic	MIR4435-2HG(dist=131038),ANAPC1(dist=141276)
chr2	113463985	113464147	0	NM_014439	IL37	206482	NR_033871	FLJ42351	62309	intergenic	SLC20A1(dist=42585),NT5DC4(dist=14916)
chr2	113662590	113662752	0	NM_014439	IL37	7877	NM_000576	IL1B	68315	intergenic	IL1B(dist=68234),IL37(dist=7796)
chr2	114173890	114174052	0	NM_172003	CBWD2	21297	NM_013992	PAX8	137473	intergenic	PAX8(dist=137392),CBWD2(dist=21216)
chr2	119807961	119808123	0	NM_001008410	STEAP3	173342	NM_001426	EN1	202283	intergenic	MARCO(dist=55725),C1QL2(dist=105696)
chr2	120562102	120562264	1	NM_001184939	EPB41L5	208421	NM_002980	SCTR	280155	intronic	PTPN4
chr2	120916365	120916527	2	NM_002881	RALB	93968	NM_002980	SCTR	634418	intronic	EPB41L5
chr2	121049681	121049843	1	NM_002193	INHBB	53957	NM_024121	TMEM185B	68778	intronic	RALB
chr2	122503984	122504146	0	NM_001261401	TSN	9056	NM_032390	NIFK	9562	intergenic	NIFK(dist=9481),TSN(dist=8975)
chr2	125561176	125561338	1	NM_001256584	GYPC	1852254	NM_032390	NIFK	3066754	intronic	CNTNAP5
chr2	127434494	127434656	3	NM_000312	PROC	741421	NM_032390	NIFK	4940072	intronic	GYPC
chr2	128020518	128020680	3	NM_000312	PROC	155397	NM_001001665	CYP27C1	57256	intronic	ERCC3
chr2	128266402	128266564	1	NM_001080527	MYO7B	26895	NR_039944	MIR4783	85289	intronic	IWS1
chr2	128783876	128784038	2	NM_020120	UGGT1	64797	NM_001199140	AMMECR1L	140443	intronic	SAP130
chr2	129067068	129067230	1	NR_110278	LOC101927881	555025	NM_024545	SAP130	282280	intronic	HS6ST1
chr2	132399418	132399580	1	NM_013310	C2orf27A	80565	NM_001085365	MZT2A	149435	ncRNA_intronic	LINC01087
chr2	133117587	133117749	0	NM_001508	GPR39	56479	NR_027020	ANKRD30BL	102126	intergenic	FAM201B(dist=5731),GPR39(dist=56398)
chr2	134876110	134876272	0	NR_037450	MIR3679	8505	NM_207481	NCKAP5	550160	intergenic	NCKAP5(dist=550079),MIR3679(dist=8424)
chr2	134911922	134912084	0	NM_002410	MGAT5	99827	NM_207481	NCKAP5	585972	intergenic	MIR3679(dist=27159),MGAT5(dist=99746)
chr2	138776976	138777138	0	NM_001001664	SPOPL	482293	NR_120402	LOC101928273	91555	intergenic	HNMT(dist=3042),LINC01832(dist=82316)
chr2	138871547	138871709	0	NM_001001664	SPOPL	387722	NR_120402	LOC101928273	186126	intergenic	LINC01832(dist=8072),SPOPL(dist=387641)
chr2	139191925	139192087	0	NM_001001664	SPOPL	67344	NR_120402	LOC101928273	506504	intergenic	LINC01832(dist=328450),SPOPL(dist=67263)
chr2	140608140	140608302	0	NM_001032998	KYNU	3026974	NM_007226	NXPH2	1070410	intergenic	YY1P2(dist=951396),LRP1B(dist=380694)
chr2	141912595	141912757	1	NM_001032998	KYNU	1722519	NR_106979	MIR7157	568422	intronic	LRP1B
chr2	145042384	145042546	5	NR_040248	ZEB2-AS1	234716	NM_024659	GTDC1	47559	intronic	GTDC1
chr2	145199377	145199539	2	NR_040248	ZEB2-AS1	77723	NM_001284235	GTDC1	109357	intronic	ZEB2
chr2	145212603	145212765	2	NR_040248	ZEB2-AS1	64497	NM_001284235	GTDC1	122583	intronic	ZEB2
chr2	145978721	145978883	0	NR_026904	PABPC1P2	1365823	NR_033258	ZEB2	700844	intergenic	TEX41(dist=144430),PABPC1P2(dist=1365742)
chr2	146345632	146345794	0	NR_026904	PABPC1P2	998912	NR_033258	ZEB2	1067755	intergenic	TEX41(dist=511341),PABPC1P2(dist=998831)
chr2	146451134	146451296	0	NR_026904	PABPC1P2	893410	NR_033258	ZEB2	1173257	intergenic	TEX41(dist=616843),PABPC1P2(dist=893329)
chr2	146502869	146503031	0	NR_026904	PABPC1P2	841675	NR_033258	ZEB2	1224992	intergenic	TEX41(dist=668578),PABPC1P2(dist=841594)
chr2	148602384	148602546	2	NM_001616	ACVR2A	99	NR_033258	ZEB2	3324507	intronic	ACVR2A
chr2	148992131	148992293	1	NM_015630	EPC2	410348	NM_181742	ORC4	213039	intronic	MBD5
chr2	149299424	149299586	0	NM_015630	EPC2	103055	NM_181742	ORC4	520332	intergenic	MBD5(dist=28380),EPC2(dist=102974)
chr2	150063636	150063798	6	NM_001195685	LYPD6	122782	NM_181742	ORC4	1284544	intronic	LYPD6B
chr2	151475183	151475345	0	NR_110245	LOC101929282	10147	NR_110241	LOC101929260	46529	intergenic	LINC01920(dist=46448),LOC101929282(dist=10066)
chr2	152233827	152233989	2	NM_001177663	RIF1	32489	NR_039932	MIR4773-2	8983	ncRNA_intronic	LOC101929319
chr2	152639226	152639388	0	NM_052905	FMNL2	552444	NM_004543	NEB	48306	intergenic	NEB(dist=48225),ARL5A(dist=18092)
chr2	152991166	152991328	1	NM_052905	FMNL2	200504	NM_001145798	CACNB4	35654	intronic	STAM2
chr2	152991587	152991749	1	NM_052905	FMNL2	200083	NM_001145798	CACNB4	36075	intronic	STAM2
chr2	153062521	153062683	0	NM_052905	FMNL2	129149	NM_005843	STAM2	30096	intergenic	STAM2(dist=30015),FMNL2(dist=129068)
chr2	155296815	155296977	3	NM_001260510	KCNJ3	258197	NM_019845	RPRM	961574	intronic	GALNT13,LOC100144595
chr2	157192276	157192438	0	NM_001083112	GPD2	99608	NM_006186	NR4A2	3070	intergenic	NR4A2(dist=2989),GPD2(dist=99527)
chr2	158112144	158112306	0	NM_014568	GALNT5	2115	NM_006186	NR4A2	922938	upstream	GALNT5
chr2	158180958	158181120	5	NM_001135098	UPP2	670652	NM_006186	NR4A2	991752	intronic	ERMN
chr2	158497233	158497395	0	NM_001135098	UPP2	354377	NM_145259	ACVR1C	11915	intergenic	ACVR1C(dist=11834),ACVR1(dist=95563)
chr2	158585004	158585166	0	NM_001135098	UPP2	266606	NM_145259	ACVR1C	99686	intergenic	ACVR1C(dist=99605),ACVR1(dist=7792)
chr2	158755858	158756020	0	NM_001135098	UPP2	95752	NM_001111067	ACVR1	23565	intergenic	ACVR1(dist=23484),UPP2(dist=95671)
chr2	158786538	158786700	0	NM_001135098	UPP2	65072	NM_001111067	ACVR1	54245	intergenic	ACVR1(dist=54164),UPP2(dist=64991)
chr2	159594928	159595090	0	NM_001017920	DAPL1	56820	NR_135242		3495	intergenic	PKP4-AS1(dist=3414),DAPL1(dist=56739)
chr2	159992022	159992184	2	NR_106948	MIR6888	51243	NR_135242		400589	intronic	TANC1
chr2	160008711	160008873	2	NR_106948	MIR6888	34554	NR_135242		417278	intronic	TANC1
chr2	160625718	160625880	5	NM_133484	TANK	1367667	NR_110586	BAZ2B	56853	UTR3	CD302(NM_001198764:c.*2644_*2482delins0,NM_014880:c.*2644_*2482delins0,NM_001198763:c.*2644_*2482delins0),LY75-CD302(NM_001198759:c.*2644_*2482delins0,NM_001198760:c.*2644_*2482delins0)
chr2	162135119	162135281	0	NM_005805	PSMD14	29586	NR_110593	LOC101929512	24046	intergenic	LOC101929512(dist=23965),PSMD14(dist=29505)
chr2	162135479	162135641	0	NM_005805	PSMD14	29226	NR_110593	LOC101929512	24406	intergenic	LOC101929512(dist=24325),PSMD14(dist=29145)
chr2	162138152	162138314	0	NM_005805	PSMD14	26553	NR_110593	LOC101929512	27079	intergenic	LOC101929512(dist=26998),PSMD14(dist=26472)
chr2	166807172	166807334	1	NR_110598	LOC102724058	6675	NR_045375	LOC100506124	78802	intronic	TTC21B
chr2	167412534	167412696	0	NM_001079810	XIRP2	332382	NR_045628	SCN7A	69134	intergenic	SCN7A(dist=69053),XIRP2(dist=332301)
chr2	167589743	167589905	0	NM_001079810	XIRP2	155173	NR_045628	SCN7A	246343	intergenic	SCN7A(dist=246262),XIRP2(dist=155092)
chr2	169440609	169440771	2	NM_001171631	NOSTRIN	202359	NM_013233	STK39	336585	intronic	CERS6
chr2	169630710	169630872	4	NM_001171631	NOSTRIN	12258	NM_013233	STK39	526686	ncRNA_exonic	CERS6-AS1
chr2	169832745	169832907	1	NM_001289763	DHRS9	90719	NM_020675	SPC25	85882	intronic	ABCB11
chr2	169868887	169869049	1	NM_001289763	DHRS9	54577	NM_020675	SPC25	122024	intronic	ABCB11
chr2	169990880	169991042	1	NM_152384	BBS5	345045	NM_003742	ABCB11	103128	intronic	LRP2
chr2	170418316	170418478	3	NM_004792	PPIG	22453	NM_004525	LRP2	199275	intronic	FASTKD1
chr2	170533579	170533741	1	NM_001008489	PHOSPHO2	17304	NR_104020	FASTKD1	103229	intronic	CCDC173
chr2	170537037	170537199	1	NM_001008489	PHOSPHO2	13846	NR_104020	FASTKD1	106687	intronic	CCDC173
chr2	170792603	170792765	1	NM_001083615	MYO3B	241971	NM_014168	METTL5	111243	intronic	UBR3
chr2	171024584	171024746	0	NM_001083615	MYO3B	9990	NM_014168	METTL5	343224	intergenic	UBR3(dist=83945),MYO3B(dist=9909)
chr2	171120303	171120465	5	NM_001003845	SP5	451473	NM_014168	METTL5	438943	intronic	MYO3B
chr2	172487706	172487868	0	NM_001271786	DYNC1I2	56132	NM_024770	METTL8	196475	intergenic	CYBRD1(dist=73063),DYNC1I2(dist=56051)
chr2	172579919	172580081	10	NM_003642	HAT1	198935	NM_024770	METTL8	288688	intronic	DYNC1I2
chr2	172704739	172704901	2	NM_003642	HAT1	74115	NM_024770	METTL8	413508	intronic	SLC25A12
chr2	173534940	173535102	0	NM_007023	RAPGEF4	65504	NM_004405	DLX2	567543	intergenic	NONE(dist=NONE),RAPGEF4-AS1(dist=52816)
chr2	173796348	173796510	5	NM_133646	ZAK	144136	NR_026995	RAPGEF4-AS1	195495	intronic	RAPGEF4
chr2	174028164	174028326	2	NM_031942	CDCA7	191316	NR_026995	RAPGEF4-AS1	427311	intronic	MAP3K20
chr2	174088766	174088928	3	NM_031942	CDCA7	130714	NR_026995	RAPGEF4-AS1	487913	ncRNA_intronic	MAP3K20-AS1
chr2	175030758	175030920	2	NR_038897	LINC01305	159916	NM_003111	SP3	200409	intronic	OLA1
chr2	175118194	175118356	0	NR_038897	LINC01305	72480	NM_013341	OLA1	4910	intergenic	OLA1(dist=4796),LINC01305(dist=72399)
chr2	176291958	176292120	0	NM_000523	HOXD13	665493	NM_001689	ATP5G3	245549	intergenic	ATP5G3(dist=245468),LNPK(dist=496500)
chr2	178010413	178010575	0	NM_194247	HNRNPA3	66928	NR_040001	LINC01116	508192	intergenic	LINC01117(dist=489727),HNRNPA3(dist=66847)
chr2	178017493	178017655	0	NM_194247	HNRNPA3	59848	NR_040001	LINC01116	515272	intergenic	LINC01117(dist=496807),HNRNPA3(dist=59767)
chr2	178129550	178129712	3	NM_003659	AGPS	127840	NM_001313904		772	UTR5	NFE2L2(NM_006164:c.-246_-408delins0,NM_001313903:c.-246_-408delins0,NM_001313902:c.-246_-408delins0)
chr2	178338407	178338569	1	NM_152945	RBM45	638663	NR_026966	LOC100130691	81069	intronic	AGPS
chr2	178345457	178345619	1	NM_152945	RBM45	631613	NR_026966	LOC100130691	88119	intronic	AGPS
chr2	178359409	178359571	1	NM_152945	RBM45	617661	NR_026966	LOC100130691	102071	intronic	AGPS
chr2	178582876	178583038	4	NM_152945	RBM45	394194	NM_152275	TTC30A	99263	ncRNA_intronic	LOC105373764
chr2	179138564	179138726	4	NM_145739	OSBPL6	46326	NM_001077197	PDE11A	165579	intronic	OSBPL6
chr2	181473062	181473224	0	NR_104319	SCHLAP1	83688	NM_020943	CWC22	601363	intergenic	CWC22(dist=601282),SCHLAP1(dist=83607)
chr2	181849243	181849405	4	NR_130784	LOC101927156	139240	NM_020943	CWC22	977544	intronic	UBE2E3
chr2	181995672	181995834	1	NM_001316312		325866	NM_020943	CWC22	1123973	ncRNA_intronic	LINC01934
chr2	182349817	182349979	1	NM_001287505	SSFA2	406545	NR_039637	MIR4437	179519	intronic	ITGA4
chr2	182753116	182753278	0	NM_001287505	SSFA2	3246	NM_002500	NEUROD1	207805	intergenic	NEUROD1(dist=207724),SSFA2(dist=3165)
chr2	183784943	183785105	0	NM_001142314	DUSP19	158263	NM_001463	FRZB	53526	intergenic	FRZB(dist=53445),NCKAP1(dist=4474)
chr2	185364901	185365063	0	NM_194250	ZNF804A	98111	NM_205842	NCKAP1	1461396	intergenic	MIR548AE1(dist=121130),ZNF804A(dist=98030)
chr2	187193000	187193162	0	NM_018471	ZC3H15	157804	NR_110218	LINC01473	242037	intergenic	LINC01473(dist=241956),ZC3H15(dist=157723)
chr2	187196517	187196679	0	NM_018471	ZC3H15	154287	NR_110218	LINC01473	245554	intergenic	LINC01473(dist=245473),ZC3H15(dist=154206)
chr2	187948602	187948764	0	NM_001252668	GULP1	1207713	NM_182521	ZSWIM2	234786	intergenic	ZSWIM2(dist=234705),CALCRL(dist=257926)
chr2	188216077	188216239	2	NM_001252668	GULP1	940238	NM_182521	ZSWIM2	502261	intronic	CALCRL
chr2	188479183	188479345	0	NM_001252668	GULP1	677132	NM_001318941		60045	intergenic	TFPI(dist=59951),LINC01090(dist=420978)
chr2	188683657	188683819	0	NM_001252668	GULP1	472658	NM_001318941		264519	intergenic	TFPI(dist=264425),LINC01090(dist=216504)
chr2	190953798	190953960	0	NM_001042521	C2orf88	48607	NM_005259	MSTN	26424	intergenic	MSTN(dist=26343),C2orf88(dist=48526)
chr2	191034169	191034331	2	NM_001042519	C2orf88	11339	NM_005259	MSTN	106795	intronic	C2orf88
chr2	191327457	191327619	1	NM_005966	NAB1	186310	NM_198047	HIBCH	142767	intronic	MFSD6
chr2	191471915	191472077	0	NM_005966	NAB1	41852	NM_001142645	NEMP2	72528	intergenic	NEMP2(dist=72447),NAB1(dist=41544)
chr2	192713608	192713770	0	NR_002769	PCGEM1	900882	NM_004657	SDPR	1683	upstream	CAVIN2
chr2	197035394	197035556	1	NR_110225	LOC101927482	89273	NM_018897	DNAH7	101939	intronic	STK17B
chr2	197041197	197041359	0	NR_110225	LOC101927482	83470	NM_004226	STK17B	4942	intergenic	STK17B(dist=4861),HECW2(dist=17735)
chr2	197324380	197324542	1	NM_001080539	CCDC150	179895	NM_001304840	HECW2	97613	intronic	HECW2
chr2	202298350	202298512	1	NM_001206864	STRADB	17961	NR_110620	ALS2CR12	76310	intronic	TRAK2
chr2	202507516	202507678	2	NM_139158	CDK15	163555	NM_001168217	ALS2CR11	23692	UTR5	TMEM237(NM_152388:c.318_167delins0)
chr2	202772020	202772182	0	NM_003507	FZD7	127209	NM_001135745	ALS2	126206	intergenic	CDK15(dist=11747),FZD7(dist=127128)
chr2	208630526	208630688	1	NR_038437	LOC100507443	353246	NM_001127395	METTL21A	140552	UTR3	FZD5(NM_003468:c.*1180_*1018delins0)
chr2	208824944	208825106	1	NR_038437	LOC100507443	158828	NM_003468	FZD5	190882	intronic	PLEKHM3
chr2	215673738	215673900	8	NR_110292	LOC101928103	1134	NM_001242575	LOC100130451	1524890	intronic	BARD1
chr2	216149831	216149993	0	NM_004044	ATIC	26767	NR_103740	ABCA12	146761	intergenic	ABCA12(dist=146680),ATIC(dist=26686)
chr2	219225165	219225327	2	NM_000578	SLC11A1	21506	NR_125777	CATIP-AS2	2557	exonic	CATIP
chr2	219262908	219263070	1	NM_021198	CTDSP1	1489	NR_110573	CATIP-AS1	30364	UTR5	CTDSP1(NM_001206878:c.-75_-66delins0)
chr2	220144246	220144408	2	NM_001927	DES	138772	NM_001278552	TUBA4A	24997	intronic	DNAJB2
chr2	220341177	220341339	1	NM_001286811	LOC100996693	19819	NM_001319117		76514	intronic	SPEG
chr2	220374849	220375011	0	NM_182847	ASIC4	3962	NM_001319117		110186	intergenic	GMPPA(dist=3131),ASIC4(dist=3881)
chr2	220379180	220379342	1	NM_001303098	TMEM198	29124	NM_001319117		114517	exonic	ASIC4
chr2	226332046	226332208	1	NR_046102	LOC646736	675383	NM_014689	DOCK10	424797	intronic	NYAP2
chr2	227637500	227637662	1	NM_001167608	RHBDD1	63090	NR_049887	MIR5702	114072	intronic	IRS1
chr2	228187714	228187876	1	NM_001277061	MFF	2072	NM_000092	COL4A4	158520	ncRNA_intronic	LOC654841
chr2	228331731	228331893	0	NR_049888	MIR5703	5036	NM_024795	TM4SF20	87790	intergenic	TM4SF20(dist=87709),MIR5703(dist=4955)
chr2	231770915	231771077	0	NM_139073	SPATA3	89843	NR_040038	LOC151475	205752	downstream	GPR55,LOC151484
chr2	232552803	232552965	0	NM_001099285	PTMA	20351	NM_006056	NMUR1	157702	intergenic	TEX44(dist=93809),PTMA(dist=20270)
chr2	232849595	232849757	5	NM_001632	ALPP	393568	NM_024409	NPPC	58563	intronic	DIS3L2
chr2	239331085	239331247	0	NM_001040445	ASB1	4460	NM_022817	PER2	133959	intergenic	TRAF3IP1(dist=21544),ASB1(dist=4322)
chr2	240186993	240187155	1	NR_036229	MIR4269	40083	NR_026664	MGC16025	69921	intronic	HDAC4
chr2	241552396	241552558	2	NM_005301	GPR35	12185	NR_103792	CAPN10-AS1	26744	intronic	GPR35
chr2	242670456	242670618	0	NM_001287249	D2HGDH	3457	NR_135492		44154	downstream	ING5
chr2	242823843	242824005	1	NR_110592	LOC102723927	88910	NM_005018	PDCD1	22866	ncRNA_intronic	LINC01237
chr2	242834774	242834936	1	NR_110592	LOC102723927	77979	NM_005018	PDCD1	33797	ncRNA_intronic	LINC01237
chr20	1415373	1415535	0	NR_110090	SIRPG-AS1	198700	NM_054014	FKBP1A	41638	intergenic	FKBP1A-SDCBP2(dist=41557),NSFL1C(dist=7272)
chr20	3427594	3427756	0	NM_001207047	ATRN	23990	NM_001009984	C20orf194	39366	intergenic	C20orf194(dist=39285),ATRN(dist=23909)
chr20	5718089	5718251	0	NM_001303479	C20orf196	12863	NM_019593	GPCPD1	126498	intergenic	GPCPD1(dist=126417),C20orf196(dist=12782)
chr20	19983122	19983284	0	NM_016100	NAA20	14731	NR_024564	LOC100130264	717963	downstream	RIN2
chr20	20213824	20213986	1	NM_002196	INSM1	134860	NM_016652	CRNKL1	177215	intronic	CFAP61
chr20	20391516	20391678	1	NM_001163022	KIZ	715027	NM_016652	CRNKL1	354907	intronic	RALGAPA2
chr20	22788399	22788561	0	NM_001052	SSTR4	227577	NR_109883	LINC01384	200325	intergenic	LINC01747(dist=122417),SSTR4(dist=227496)
chr20	26211903	26212065	0	NR_003579	FRG1BP	3399895	NR_040095	MIR663AHG	22115	intergenic	MIR663AHG(dist=22034),NONE(dist=NONE)
chr20	29525236	29525398	0	NR_003579	FRG1BP	86562	NR_040095	MIR663AHG	3335448	intergenic	LINC01597(dist=4023),LINC01598(dist=33090)
chr20	30505778	30505940	2	NM_001011718	XKR7	49946	NM_080611	DUSP15	47312	intronic	TTLL9
chr20	30517505	30517667	2	NM_001011718	XKR7	38219	NM_080611	DUSP15	59039	intronic	TTLL9
chr20	30538113	30538275	1	NM_001011718	XKR7	17611	NM_080611	DUSP15	79647	exonic	PDRG1
chr20	30719173	30719335	1	NM_172236	POFUT1	76442	NM_030815	PDRG1	179371	intronic	TM9SF4
chr20	30873664	30873826	1	NM_001164603	ASXL1	72402	NM_002657	PLAGL2	78199	intronic	KIF3B
chr20	31098941	31099103	2	NR_034152	LOC149950	76259	NM_080616	NOL4L	27637	ncRNA_exonic	LOC101929698
chr20	31162082	31162244	1	NR_034152	LOC149950	13118	NM_080616	NOL4L	90778	intronic	NOL4L
chr20	31170642	31170804	1	NR_034152	LOC149950	4558	NM_080616	NOL4L	99338	intronic	NOL4L
chr20	31270427	31270589	0	NM_001207055	DNMT3B	79683	NM_182584	C20orf203	30725	intergenic	C20orf203(dist=8684),COMMD7(dist=19904)
chr20	32011094	32011256	1	NM_001032999	CBFA2T2	66753	NM_016408	CDK5RAP1	21800	intronic	SNTA1
chr20	32160390	32160552	3	NM_080825	C20orf144	89621	NM_003098	SNTA1	128773	intronic	CBFA2T2
chr20	32276758	32276920	0	NM_001282933	ZNF341	42727	NM_005225	E2F1	2629	intergenic	E2F1(dist=2548),PXMP4(dist=13630)
chr20	32277964	32278126	0	NM_001282933	ZNF341	41521	NM_005225	E2F1	3835	intergenic	E2F1(dist=3754),PXMP4(dist=12424)
chr20	32891375	32891537	1	NM_001257137	ITCH	59585	NM_000687	AHCY	241	intronic	AHCY
chr20	33735644	33735806	0	NM_006404	PROCR	24015	NR_026728	EDEM2	564	upstream	EDEM2
chr20	33900336	33900498	3	NM_007186	CEP250	142806	NM_178468	FAM83C	20192	intronic	UQCC1
chr20	35579731	35579893	1	NM_001135771	RPN2	227644	NM_080627	SOGA1	87725	exonic	SAMHD1
chr20	35766554	35766716	3	NM_001135771	RPN2	40821	NM_183404	RBL1	42232	intronic	MROH8
chr20	36028265	36028427	2	NM_005386	NNAT	121261	NM_021081	GHRH	143035	intronic	SRC
chr20	36787404	36787566	2	NR_104170	LOC149684	101092	NM_014657	TTI1	125615	intronic	TGM2
chr20	36788077	36788239	2	NR_104170	LOC149684	100419	NM_014657	TTI1	126288	intronic	TGM2
chr20	37089026	37089188	0	NM_001282917	RALGAPB	12342	NR_027241	SNHG17	25089	intergenic	SNHG11(dist=9462),RALGAPB(dist=12261)
chr20	37321494	37321656	0	NM_080552	SLC32A1	31530	NR_027241	SNHG17	257557	intergenic	ARHGAP40(dist=42199),SLC32A1(dist=31449)
chr20	37321832	37321994	0	NM_080552	SLC32A1	31192	NR_027241	SNHG17	257895	intergenic	ARHGAP40(dist=42537),SLC32A1(dist=31111)
chr20	37433658	37433820	0	NM_001172735	PPP1R16B	597	NR_027241	SNHG17	369721	upstream	PPP1R16B
chr20	37499522	37499684	2	NM_030919	FAM83D	55352	NR_027241	SNHG17	435585	intronic	PPP1R16B
chr20	42319654	42319816	2	NR_134577		203623	NM_133170	PTPRT	501178	intronic	MYBL2
chr20	44417131	44417293	1	NM_052951	DNTTIP1	3364	NR_037411	MIR3617	83393	intronic	WFDC3
chr20	44563983	44564145	1	NM_004994	MMP9	73483	NM_182676	PLTP	23061	intronic	PCIF1
chr20	44600115	44600277	1	NM_004994	MMP9	37351	NM_182676	PLTP	59193	intronic	ZNF335
chr20	45991760	45991922	0	NM_001174087	NCOA3	138760	NM_001281769	ZMYND8	6208	intergenic	ZMYND8(dist=6127),LINC01754(dist=19588)
chr20	46112890	46113052	0	NM_001174087	NCOA3	17630	NM_001281769	ZMYND8	127338	intergenic	LINC01754(dist=72002),NCOA3(dist=17549)
chr20	47654622	47654784	0	NM_001256135	CSE1L	8080	NM_020820	PREX1	210283	downstream	ARFGEF2
chr20	47727202	47727364	0	NM_017895	DDX27	108549	NR_110625	CSE1L-AS1	64690	intergenic	CSE1L(dist=13705),STAU1(dist=2512)
chr20	48027860	48028022	1	NM_001260491	SLC9A8	401309	NM_021035	ZNFX1	133185	intronic	KCNB1
chr20	48767752	48767914	4	NR_109943	LINC01273	21274	NM_199144	UBE2V1	35337	intronic	TMEM189,TMEM189-UBE2V1
chr20	48865181	48865343	0	NM_001278655	LINC01272	18761	NR_125739	CEBPB-AS1	56656	intergenic	CEBPB(dist=55954),SMIM25(dist=18680)
chr20	48895883	48896045	1	NR_034124	LINC01270	13293	NR_125739	CEBPB-AS1	87358	UTR3	SMIM25(NM_001278655:c.*1017_*1179delins0)
chr20	48909266	48909428	1	NM_001278618	PTPN1	217511	NR_125739	CEBPB-AS1	100741	ncRNA_exonic	LINC01270
chr20	49307920	49308082	2	NM_032521	PARD6B	40080	NM_080829	FAM65C	54546	UTR5	RIPOR3(NM_001290268:c.402_255delins0)
chr20	51040393	51040555	0	NR_110038	LINC01524	196903	NM_199426	ZFP64	231950	intergenic	ZFP64(dist=231869),LINC01524(dist=196822)
chr20	51040932	51041094	0	NR_110038	LINC01524	196364	NM_199426	ZFP64	232489	intergenic	ZFP64(dist=232408),LINC01524(dist=196283)
chr20	51792077	51792239	1	NM_001193421	TSHZ2	9664	NM_199426	ZFP64	983634	intronic	TSHZ2
chr20	52509921	52510083	0	NM_002623	PFDN4	314500	NR_002189	SUMO1P1	17754	intergenic	SUMO1P1(dist=17673),BCAS1(dist=49994)
chr20	52551410	52551572	0	NM_002623	PFDN4	273011	NR_002189	SUMO1P1	59243	intergenic	SUMO1P1(dist=59162),BCAS1(dist=8505)
chr20	54937944	54938106	1	NM_001033521	CSTF1	29402	NM_080617	CBLN4	357497	intronic	FAM210B
chr20	54988275	54988437	4	NM_001283035	RTFDC1	55285	NM_198437	AURKA	21005	intronic	CASS4
chr20	55989914	55990076	0	NM_002591	PCK1	146142	NM_001190472	MTRNR2L3	55117	intergenic	RBM38(dist=5528),CTCFL(dist=80945)
chr20	55993515	55993677	0	NM_002591	PCK1	142541	NM_001190472	MTRNR2L3	58718	intergenic	RBM38(dist=9129),CTCFL(dist=77344)
chr20	56015177	56015339	0	NM_002591	PCK1	120879	NM_001190472	MTRNR2L3	80380	intergenic	RBM38(dist=30791),CTCFL(dist=55682)
chr20	56021088	56021250	0	NM_002591	PCK1	114968	NM_001190472	MTRNR2L3	86291	intergenic	RBM38(dist=36702),CTCFL(dist=49771)
chr20	56194405	56194567	4	NR_131157	NKILA	90753	NM_001269051	CTCFL	93778	intronic	ZBP1
chr20	56965484	56965646	3	NR_034147	APCDD1L-AS1	124870	NR_003505	PPP4R1L	81070	intronic	VAPB
chr20	57607644	57607806	2	NM_178457	ZNF831	158350	NM_006886	ATP5E	303	ncRNA_intronic	SLMO2-ATP5E
chr20	61425726	61425888	0	NM_018270	MRGBP	1998	NR_046225	LINC00659	17599	upstream	MRGBP
chr20	61564256	61564418	3	NM_017896	GID8	5104	NM_080796	DIDO1	6434	intronic	DIDO1
chr20	62099163	62099325	5	NM_024299	PPDPF	52889	NR_046317	CHRNA4	106496	intronic	KCNQ2
chr20	62446788	62446950	1	NM_080622	ABHD16B	45697	NM_025224	ZBTB46	10013	ncRNA_intronic	ZBTB46-AS1
chr20	62673866	62674028	0	NM_198723	TCEA2	14492	NM_080621	SAMD10	62952	intergenic	C20orf204(dist=3512),SOX18(dist=5051)
chr20	62852608	62852770	1	NM_001104925	PCMTD2	34359	NM_005286	NPBWR2	114505	intronic	MYT1
chr21	9825836	9825998	2	NR_037458	MIR3687-1	286				ncRNA_exonic	MIR3648-1,MIR3648-2
chr21	9826857	9827019	0	NR_026916	ANKRD30BP2	4583549				downstream	MIR3648-1,MIR3648-2,MIR3687-1,MIR3687-2
chr21	10141008	10141170	0	NR_026916	ANKRD30BP2	4269398	NR_038329	TEKT4P2	172495	intergenic	TEKT4P2(dist=172414),TPTE(dist=765017)
chr21	10698728	10698890	0	NR_026916	ANKRD30BP2	3711678	NR_038329	TEKT4P2	730215	intergenic	TEKT4P2(dist=730134),TPTE(dist=207297)
chr21	10765858	10766020	0	NR_026916	ANKRD30BP2	3644548	NR_038329	TEKT4P2	797345	intergenic	TEKT4P2(dist=797264),TPTE(dist=140167)
chr21	20806001	20806163	0	NM_004540	NCAM2	1564551	NR_109925	LOC101927797	673952	intergenic	MIR548XHG(dist=673871),LINC01683(dist=459430)
chr21	30848496	30848658	0	NR_033368	GRIK1-AS2	119783	NM_006585	CCT8	402459	intergenic	BACH1-IT2(dist=102196),BACH1-IT3(dist=19709)
chr21	34758874	34759036	0	NM_005534	IFNGR2	16247	NR_038974	IL10RB-AS1	120390	intergenic	IFNAR1(dist=26746),IFNGR2(dist=16166)
chr21	36399103	36399265	1	NR_030414	MIR802	693829	NM_001122607	RUNX1	138197	intronic	RUNX1
chr21	36537485	36537647	0	NR_030414	MIR802	555447	NM_001754	RUNX1	115971	intergenic	RUNX1(dist=115890),LOC100506403(dist=207158)
chr21	36850082	36850244	1	NR_030414	MIR802	242850	NM_001754	RUNX1	428568	ncRNA_intronic	LOC100506403
chr21	36855598	36855760	1	NR_030414	MIR802	237334	NM_001754	RUNX1	434084	ncRNA_intronic	LOC100506403
chr21	37298414	37298576	0	NR_110419	LINC01436	79123	NR_073512	LOC100506403	345433	intergenic	PPP1R2P2(dist=37689),LOC101928269(dist=28401)
chr21	37802436	37802598	0	NM_009586	SIM2	268916	NR_038894	CBR3-AS1	273911	intergenic	CHAF1B(dist=13311),CLDN14(dist=30322)
chr21	40224749	40224911	0	NR_109926	LOC101928398	4633	NR_027065	LINC00114	79429	intergenic	ETS2(dist=27871),LOC101928398(dist=4552)
chr21	40357667	40357829	0	NR_111942	BRWD1-IT2	328085	NR_109962	LOC101928435	8048	intergenic	LINC01700(dist=7967),PSMG1(dist=189543)
chr21	40685622	40685784	3	NR_111942	BRWD1-IT2	130	NM_001320795		130263	UTR5	BRWD1(NM_033656:c.295_205delins0,NM_018963:c.295_205delins0,NM_001007246:c.295_205delins0)
chr21	40719585	40719747	1	NM_001317744		32504	NM_001007246	BRWD1	33954	intronic	HMGN1
chr21	43885693	43885855	0	NM_018964	SLC37A1	33968	NR_046020	TMPRSS3	68819	intergenic	UBASH3A(dist=17903),RSPH1(dist=6742)
chr21	44782897	44783059	0	NR_026960	LINC00319	86926	NR_131902	TCONS_00029157	749	upstream	LINC01679
chr21	45357327	45357489	2	NM_003274	TRAPPC10	74798	NR_026961	AATBC	124960	intronic	AGPAT3
chr21	45758753	45758915	3	NM_001320350		14650	NM_001271442	C21orf2	613	intronic	C21orf2
chr21	46487502	46487664	0	NM_001112	ADARB1	6910	NR_024089	LINC00162	62941	intergenic	PICSAR(dist=62860),SSR4P1(dist=3206)
chr21	46676958	46677120	1	NR_026943	LOC642852	30928	NR_027292	SSR4P1	183913	ncRNA_intronic	LINC00334
chr21	46780222	46780384	0	NM_130445	COL18A1	44749	NR_103811	LINC00316	18398	intergenic	LINC00316(dist=18317),COL18A1(dist=44668)
chr21	46974760	46974922	0	NM_001130141	PCBP3	295034	NM_194255	SLC19A1	12456	intergenic	SLC19A1(dist=12375),LINC01694(dist=38646)
chr21	47012815	47012977	0	NM_001130141	PCBP3	256979	NM_194255	SLC19A1	50511	upstream	LINC01694
chr21	47013268	47013430	0	NM_001130141	PCBP3	256526	NM_194255	SLC19A1	50964	upstream	LINC01694
chr22	16931230	16931392	0	NR_001591	TPTEP1	151490	NM_001005239	OR11H1	481507	intergenic	OR11H1(dist=481426),CCT8L2(dist=140256)
chr22	17031593	17031755	0	NR_001591	TPTEP1	51127	NM_001005239	OR11H1	581870	intergenic	OR11H1(dist=581789),CCT8L2(dist=39893)
chr22	17123369	17123531	1	NR_003607	HSFY1P1	184914	NM_014406	CCT8L2	49750	ncRNA_intronic	TPTEP1
chr22	17239266	17239428	0	NR_003607	HSFY1P1	69017	NR_134584		10019	intergenic	LINC01665(dist=9938),XKR3(dist=24878)
chr22	17910014	17910176	1	NM_001290047	CECR2	46533	NR_038398	CECR3	162472	intronic	CECR2
chr22	18330273	18330435	2	NR_024417	FLJ41941	181797	NM_001244567	BID	72923	intronic	MICAL3
chr22	18718039	18718201	0	NM_005675	DGCR6	175616	NM_015241	MICAL3	210795	intergenic	LOC100996415(dist=29409),LINC01662(dist=3226)
chr22	18974891	18975053	3	NR_024159	DGCR9	30375	NM_016335	PRODH	50906	ncRNA_intronic	DGCR5
chr22	19395822	19395984	1	NM_003776	MRPL40	23522	NM_007098	CLTCL1	116664	intronic	HIRA
chr22	19407316	19407478	1	NM_003776	MRPL40	12028	NM_007098	CLTCL1	128158	intronic	HIRA
chr22	19590104	19590266	0	NM_002688	SEPT5	111802	NR_024381	LINC00895	35823	intergenic	LINC00895(dist=35742),SEPT5(dist=111721)
chr22	19710903	19711065	2	NM_000407	GP1BB	82	NR_024381	LINC00895	156622	ncRNA_exonic	SEPT5-GP1BB
chr22	19879202	19879364	1	NM_000754	COMT	49980	NM_053004	GNB1L	36821	intronic	TXNRD2
chr22	20012995	20013157	13	NR_029706	MIR185	7586	NM_001670	ARVCF	8767	intronic	TANGO2
chr22	20239544	20239706	1	NM_001242313	TMEM191B	138044	NR_031618	MIR1286	2891	intronic	RTN4R
chr22	21575332	21575494	0	NR_024583	POM121L8P	61301	NR_002829	P2RX6P	176875	intronic	GGT2
chr22	21607229	21607391	0	NR_024583	POM121L8P	29404	NR_002829	P2RX6P	208772	intronic	GGT2
chr22	21812301	21812463	0	NM_001207052	TMEM191C	9077	NR_002829	P2RX6P	413844	intergenic	HIC2(dist=6551),TMEM191C(dist=8996)
chr22	21921681	21921843	4	NR_046082	UBE2L3	257	NM_001128633	RIMBP3C	16012	UTR5	UBE2L3(NM_003347:c.-198_-191delins0,NM_001256356:c.-198_-191delins0)
chr22	22146121	22146283	2	NM_001303509	VPREB1	452990	NR_130910	YPEL1	56079	intronic	MAPK1
chr22	22391976	22392138	1	NM_001303509	VPREB1	207135	NM_003935	TOP3B	54817	ncRNA_intronic	PRAMENP
chr22	22615085	22615247	0	NR_027293	BMS1P20	37297	NR_135291		216834	intergenic	VPREB1(dist=15158),BMS1P20(dist=37216)
chr22	22652808	22652970	1	NR_027426	LL22NC03-63E9.3	248861	NR_135291		254557	ncRNA_intronic	BMS1P20
chr22	22680666	22680828	0	NR_027426	LL22NC03-63E9.3	221003	NR_135291		282415	intergenic	BMS1P20(dist=3342),ZNF280B(dist=157943)
chr22	23566011	23566173	2	NR_033408	FBXW4P1	38862	NM_014433	RSPH14	81851	intronic	BCR
chr22	25124991	25125153	4	NR_001283	TOP1P2	35396	NR_024593	POM121L10P	69958	intronic	PIWIL3
chr22	25201746	25201908	0	NM_001039948	SGSM1	361	NR_045649	PIWIL3	31140	upstream	SGSM1
chr22	25267664	25267826	4	NM_001145206	KIAA1671	156196	NR_045649	PIWIL3	97058	intronic	SGSM1
chr22	26880200	26880362	1	NM_001886	CRYBA4	137647	NR_073135	HPS4	452	intronic	SRRD
chr22	29070153	29070315	1	NM_001318314		67786	NR_036169	MIR3199-1	753634	intronic	TTC28
chr22	29591677	29591839	0	NM_001267895	EMID1	10143	NM_015370	C22orf31	133851	intergenic	KREMEN1(dist=27356),EMID1(dist=10062)
chr22	29666610	29666772	5	NM_001278730	GAS2L1	36294	NM_012265	RHBDD3	2777	intronic	EWSR1
chr22	29699683	29699845	0	NM_001278730	GAS2L1	3221	NM_012265	RHBDD3	35850	intergenic	EWSR1(dist=3168),GAS2L1(dist=3140)
chr22	30579976	30580138	0	NM_001318335		172567	NR_110541	HORMAD2-AS1	103588	intergenic	HORMAD2(dist=6912),LIF(dist=56298)
chr22	30612790	30612952	0	NM_001318335		139753	NR_110541	HORMAD2-AS1	136402	intergenic	HORMAD2(dist=39726),LIF(dist=23484)
chr22	32297785	32297947	5	NM_003405	YWHAH	42613	NM_173566	PRR14L	151746	exonic	DEPDC5
chr22	35747122	35747284	0	NM_002133	HMOX1	29857	NR_106717	MIR6069	14411	intergenic	TOM1(dist=3135),HMOX1(dist=29776)
chr22	35917860	35918022	0	NM_014310	RASD2	19411	NR_106717	MIR6069	185149	intergenic	MCM5(dist=97365),RASD2(dist=19330)
chr22	36764667	36764829	1	NR_134623		335173	NR_106877	MIR6819	81795	intronic	MYH9
chr22	36876184	36876346	1	NR_134623		223656	NM_002473	MYH9	92153	intronic	TXN2
chr22	36937836	36937998	0	NR_134623		162004	NM_003753	EIF3D	12640	intergenic	EIF3D(dist=12559),CACNG2(dist=18918)
chr22	37705755	37705917	2	NM_152243	CDC42EP1	250635	NM_002872	RAC2	65497	intronic	CYTH4
chr22	37948794	37948956	0	NM_152243	CDC42EP1	7596	NM_014550	CARD10	33665	intergenic	CARD10(dist=33584),CDC42EP1(dist=7515)
chr22	38560059	38560221	3	NM_001161572	MAFF	37799	NM_025045	BAIAP2L2	53464	intronic	PLA2G6
chr22	39040393	39040555	2	NM_001002880	CBY1	12184	NR_103474	DMC1	74273	intronic	FAM227A
chr22	39850015	39850177	0	NM_002409	MGAT3	3229	NM_001033853	RPL3	134426	intergenic	LOC100506472(dist=16882),MGAT3(dist=3148)
chr22	39851967	39852129	0	NM_002409	MGAT3	1277	NM_001033853	RPL3	136378	upstream	MGAT3
chr22	40002730	40002892	2	NM_004810	GRAP2	294275	NR_130151	RPS19BP1	73951	intronic	CACNA1I
chr22	40388667	40388829	0	NM_138435	FAM83F	2205	NM_152512	ENTHD1	98954	intergenic	GRAP2(dist=19321),FAM83F(dist=2124)
chr22	40586613	40586775	3	NM_000026	ADSL	155810	NM_152512	ENTHD1	296900	intronic	TNRC6B
chr22	40725222	40725384	3	NM_000026	ADSL	17201	NM_152512	ENTHD1	435509	UTR3	TNRC6B(NM_001024843:c.*5977_*6139delins0,NM_001162501:c.*5977_*6139delins0,NM_015088:c.*5977_*6139delins0)
chr22	40895271	40895433	4	NR_109965	LOC101927257	22452	NM_001282660	MKL1	35908	intronic	MKL1
chr22	41156259	41156421	0	NM_001204827	XPNPEP3	96745	NM_020831	MKL1	123617	intergenic	MCHR1(dist=77441),SLC25A17(dist=9213)
chr22	41878442	41878604	1	NM_014460	CSDC2	78491	NM_032758	PHF5A	13815	intronic	ACO2
chr22	41999977	42000139	1	NM_001288977	XRCC6	17109	NM_002676	PMM1	14187	exonic	DESI1
chr22	42227881	42228043	0	NM_004599	SREBF2	1121	NM_005008	SNU13	143049	upstream	SREBF2
chr22	42242082	42242244	2	NR_029507	MIR33A	54785	NM_005008	SNU13	157250	intronic	SREBF2
chr22	42858158	42858320	0	NR_027786	SERHL	38346	NM_145912	NFAM1	29838	intergenic	NFAM1(dist=29757),SERHL(dist=38265)
chr22	42895835	42895997	0	NR_027786	SERHL	669	NM_145912	NFAM1	67515	upstream	SERHL
chr22	43660062	43660224	1	NR_134582		11805	NM_015140	TTLL12	77006	intronic	SCUBE1
chr22	45711773	45711935	2	NM_015653	RIBC2	97718	NM_001009880	KIAA0930	75204	intronic	FAM118A
chr22	46039027	46039189	0	NM_001167621	ATXN10	28570	NR_131244	LINC01589	37581	intergenic	LINC01589(dist=37500),ATXN10(dist=28489)
chr22	50050569	50050731	3	NM_014838	ZBED4	196847	NR_037440	MIR3667	113536	UTR5	C22orf34(NM_001289922:c.-30027_-30189delins0)
chr22	50098322	50098484	0	NM_014838	ZBED4	149094	NM_001289922	C22orf34	47213	intergenic	C22orf34(dist=47132),BRD1(dist=68442)
chr3	649604	649766	1	NM_001289080	CNTN6	484657	NR_110739	CHL1-AS1	222207	ncRNA_intronic	LINC01266
chr3	4036225	4036387	0	NM_001276325	SETMAR	308682	NM_016302	CRBN	814905	intergenic	LRRN1(dist=144707),SETMAR(dist=308601)
chr3	4235659	4235821	0	NM_001276325	SETMAR	109248	NM_016302	CRBN	1014339	intergenic	LRRN1(dist=344141),SETMAR(dist=109167)
[truncated: 1,405 more rows]
