# Supplementary material for: DNA methylation-mediated differential expression of DLX4 isoforms has opposing roles in leukemogenesis
Source: Cell Mol Biol Lett. 2022 Jul 26;27:59. doi: 10.1186/s11658-022-00358-0 (PMC9327205; doi:10.1186/s11658-022-00358-0)
Supplement: Supplementary file 8 — Additional file 8: Table S8. mRNA expression analyzed by RNA-seq in K562 cell after DLX7 overexpression (original data). [file 11658_2022_358_MOESM8_ESM.xlsx]

## Sheet: Transcripts
transcript_id	gene_id	K562-NC	K562-DLX7	baseMeanA	baseMeanB	baseMean	log2FoldChange	lfcSE	stat	pvalue	padj	type	GO_BP	GO_MF	GO_CC	KEGG_PATHWAY
NM_002220	ITPKA	823.619	981.617	823.619	981.617	902.618	0.253185	0.627674	0.40337	0.686676	0.999999	Not DEG	GO:0006020,inositol metabolic process|GO:0006468,protein phosphorylation|GO:0007165,signal transduction|GO:0030036,actin cytoskeleton organization|GO:0043647,inositol phosphate metabolic process|GO:0048167,regulation of synaptic plasticity|GO:0061003,positive regulation of dendritic spine morphogenesis|GO:0097062,dendritic spine maintenance	GO:0004683,calmodulin-dependent protein kinase activity|GO:0005516,calmodulin binding|GO:0005524,ATP binding|GO:0008440,inositol-1,4,5-trisphosphate 3-kinase activity|GO:0048365,Rac GTPase binding	GO:0005829,cytosol|GO:0043197,dendritic spine	path:hsa00562 Inositol phosphate metabolism - Homo sapiens (human)|path:hsa01100 Metabolic pathways - Homo sapiens (human)|path:hsa04020 Calcium signaling pathway - Homo sapiens (human)|path:hsa04070 Phosphatidylinositol signaling system - Homo sapiens (human)
NM_001003805	ATP5S	71.9242	13.6811	71.9242	13.6811	42.8026	-2.39425	2.86227	-0.836487	0.402881	0.999999	Not DEG	GO:0006754,ATP biosynthetic process|GO:0015992,proton transport|GO:0042407,cristae formation|GO:0042776,mitochondrial ATP synthesis coupled proton transport	GO:0015078,hydrogen ion transmembrane transporter activity|GO:0046872,metal ion binding	GO:0005743,mitochondrial inner membrane|GO:0045263,proton-transporting ATP synthase complex, coupling factor F(o)
NM_001003803	ATP5S	516.626	426.394	516.626	426.394	471.51	-0.276931	0.837305	-0.330741	0.74084	0.999999	Not DEG	GO:0006754,ATP biosynthetic process|GO:0015992,proton transport|GO:0042407,cristae formation|GO:0042776,mitochondrial ATP synthesis coupled proton transport	GO:0015078,hydrogen ion transmembrane transporter activity|GO:0046872,metal ion binding	GO:0005743,mitochondrial inner membrane|GO:0045263,proton-transporting ATP synthase complex, coupling factor F(o)
NM_001003800	BICD2	1392	2524.16	1392	2524.16	1958.08	0.85865	0.720938	1.19102	0.233647	0.999999	Not DEG	GO:0000042,protein targeting to Golgi|GO:0006890,retrograde vesicle-mediated transport, Golgi to ER|GO:0051028,mRNA transport|GO:0051642,centrosome localization|GO:0070507,regulation of microtubule cytoskeleton organization|GO:0072385,minus-end-directed organelle transport along microtubule|GO:0072393,microtubule anchoring at microtubule organizing center	GO:0005515,protein binding|GO:0017137,Rab GTPase binding|GO:0034452,dynactin binding|GO:0051959,dynein light intermediate chain binding|GO:0070840,dynein complex binding	GO:0005635,nuclear envelope|GO:0005642,annulate lamellae|GO:0005643,nuclear pore|GO:0005737,cytoplasm|GO:0005794,Golgi apparatus|GO:0005813,centrosome|GO:0005829,cytosol|GO:0005886,plasma membrane|GO:0031410,cytoplasmic vesicle
NM_001003801	SMARCD3	21.9281	346.587	21.9281	346.587	184.258	3.98236	2.51807	1.58151	0.113762	0.999999	Not DEG	GO:0002052,positive regulation of neuroblast proliferation|GO:0003139,secondary heart field specification|GO:0003219,cardiac right ventricle formation|GO:0003407,neural retina development|GO:0006337,nucleosome disassembly|GO:0006338,chromatin remodeling|GO:0006338,chromatin remodeling|GO:0006351,transcription, DNA-templated|GO:0006357,regulation of transcription from RNA polymerase II promoter|GO…	GO:0003682,chromatin binding|GO:0003713,transcription coactivator activity|GO:0005102,receptor binding|GO:0008134,transcription factor binding|GO:0035257,nuclear hormone receptor binding	GO:0000790,nuclear chromatin|GO:0005634,nucleus|GO:0005654,nucleoplasm|GO:0005654,nucleoplasm|GO:0016514,SWI/SNF complex|GO:0016514,SWI/SNF complex|GO:0071564,npBAF complex|GO:0071564,npBAF complex|GO:0071565,nBAF complex
NM_172367	TUSC5	17.5425	5.70045	17.5425	5.70045	11.6215	-1.62165	4.00597	-0.404807	0.685619	0.999999	Not DEG	GO:0009607,response to biotic stimulus|GO:0044381,glucose import in response to insulin stimulus|GO:0045026,plasma membrane fusion|GO:0099638,endosome to plasma membrane protein transport		GO:0005886,plasma membrane|GO:0016020,membrane|GO:0016021,integral component of membrane|GO:0030659,cytoplasmic vesicle membrane
NM_001304464	SNRPE	252.612	272.481	252.612	272.481	262.547	0.109241	1.05989	0.103069	0.917909	0.999999	Not DEG	GO:0000245,spliceosomal complex assembly|GO:0000387,spliceosomal snRNP assembly|GO:0000387,spliceosomal snRNP assembly|GO:0000398,mRNA splicing, via spliceosome|GO:0000398,mRNA splicing, via spliceosome|GO:0006369,termination of RNA polymerase II transcription|GO:0008334,histone mRNA metabolic process|GO:0042633,hair cycle|GO:0051170,nuclear import	GO:0003723,RNA binding|GO:0005515,protein binding	GO:0005634,nucleus|GO:0005654,nucleoplasm|GO:0005681,spliceosomal complex|GO:0005682,U5 snRNP|GO:0005683,U7 snRNP|GO:0005685,U1 snRNP|GO:0005686,U2 snRNP|GO:0005687,U4 snRNP|GO:0005689,U12-type spliceosomal complex|GO:0005697,telomerase holoenzyme complex|GO:0005829,cytosol|GO:0005829,cytosol|GO:0030532,small nuclear ribonucleoprotein complex|GO:0034709,methylosome|GO:0034715,pICln-Sm protein com…	path:hsa03040 Spliceosome - Homo sapiens (human)
NM_001304465	SLC29A1	526.274	371.669	526.274	371.669	448.972	-0.501792	0.921362	-0.544619	0.586015	0.999999	Not DEG	GO:0006139,nucleobase-containing compound metabolic process|GO:0007595,lactation|GO:0015858,nucleoside transport|GO:0015862,uridine transport|GO:0030431,sleep|GO:0060079,excitatory postsynaptic potential|GO:0071333,cellular response to glucose stimulus|GO:0071456,cellular response to hypoxia|GO:1901642,nucleoside transmembrane transport	GO:0005337,nucleoside transmembrane transporter activity	GO:0005886,plasma membrane|GO:0005887,integral component of plasma membrane|GO:0016020,membrane|GO:0016323,basolateral plasma membrane|GO:0016324,apical plasma membrane|GO:0098794,postsynapse	path:hsa05034 Alcoholism - Homo sapiens (human)
NM_001304466	SLC29A1	4944.35	5788.24	4944.35	5788.24	5366.29	0.227344	0.316259	0.718853	0.472231	0.999999	Not DEG	GO:0006139,nucleobase-containing compound metabolic process|GO:0007595,lactation|GO:0015858,nucleoside transport|GO:0015862,uridine transport|GO:0030431,sleep|GO:0060079,excitatory postsynaptic potential|GO:0071333,cellular response to glucose stimulus|GO:0071456,cellular response to hypoxia|GO:1901642,nucleoside transmembrane transport	GO:0005337,nucleoside transmembrane transporter activity	GO:0005886,plasma membrane|GO:0005887,integral component of plasma membrane|GO:0016020,membrane|GO:0016323,basolateral plasma membrane|GO:0016324,apical plasma membrane|GO:0098794,postsynapse	path:hsa05034 Alcoholism - Homo sapiens (human)
NM_001304467	EEF1AKMT2	169.285	117.429	169.285	117.429	143.357	-0.527653	1.45867	-0.361737	0.717549	0.999999	Not DEG	GO:0006479,protein methylation|GO:0018022,peptidyl-lysine methylation	GO:0008168,methyltransferase activity|GO:0016279,protein-lysine N-methyltransferase activity|GO:0016279,protein-lysine N-methyltransferase activity	GO:0005634,nucleus|GO:0005737,cytoplasm|GO:0005829,cytosol
NM_001008781	FAT3	7.89412	9.12072	7.89412	9.12072	8.50742	0.208393	4.24952	0.0490391	0.960888	0.999999	Not DEG	GO:0007156,homophilic cell adhesion via plasma membrane adhesion molecules|GO:0007275,multicellular organism development	GO:0005509,calcium ion binding	GO:0005886,plasma membrane|GO:0016021,integral component of membrane
NM_001304462	SLC29A1	763.098	410.432	763.098	410.432	586.765	-0.894718	0.992609	-0.90138	0.367386	0.999999	Not DEG	GO:0006139,nucleobase-containing compound metabolic process|GO:0007595,lactation|GO:0015858,nucleoside transport|GO:0015862,uridine transport|GO:0030431,sleep|GO:0060079,excitatory postsynaptic potential|GO:0071333,cellular response to glucose stimulus|GO:0071456,cellular response to hypoxia|GO:1901642,nucleoside transmembrane transport	GO:0005337,nucleoside transmembrane transporter activity	GO:0005886,plasma membrane|GO:0005887,integral component of plasma membrane|GO:0016020,membrane|GO:0016323,basolateral plasma membrane|GO:0016324,apical plasma membrane|GO:0098794,postsynapse	path:hsa05034 Alcoholism - Homo sapiens (human)
NM_001304463	SLC29A1	1605.14	1346.45	1605.14	1346.45	1475.79	-0.253538	0.512928	-0.494296	0.621097	0.999999	Not DEG	GO:0006139,nucleobase-containing compound metabolic process|GO:0007595,lactation|GO:0015858,nucleoside transport|GO:0015862,uridine transport|GO:0030431,sleep|GO:0060079,excitatory postsynaptic potential|GO:0071333,cellular response to glucose stimulus|GO:0071456,cellular response to hypoxia|GO:1901642,nucleoside transmembrane transport	GO:0005337,nucleoside transmembrane transporter activity	GO:0005886,plasma membrane|GO:0005887,integral component of plasma membrane|GO:0016020,membrane|GO:0016323,basolateral plasma membrane|GO:0016324,apical plasma membrane|GO:0098794,postsynapse	path:hsa05034 Alcoholism - Homo sapiens (human)
NM_001304468	EEF1AKMT2	679.771	768.42	679.771	768.42	724.096	0.176849	0.671775	0.263257	0.792353	0.999999	Not DEG	GO:0006479,protein methylation|GO:0018022,peptidyl-lysine methylation	GO:0008168,methyltransferase activity|GO:0016279,protein-lysine N-methyltransferase activity|GO:0016279,protein-lysine N-methyltransferase activity	GO:0005634,nucleus|GO:0005737,cytoplasm|GO:0005829,cytosol
NM_012151_2	F8A1	0	9.12072	0	9.12072	4.56036	5.82066	6.78563	0.857791	0.391008	0.999999	Not DEG	GO:0008150,biological_process	GO:0003674,molecular_function	GO:0005634,nucleus
NM_012151_3	F8A1	2.63137	2.28018	2.63137	2.28018	2.45578	-0.206629	6.58462	-0.0313805	0.974966	0.999999	Not DEG	GO:0008150,biological_process	GO:0003674,molecular_function	GO:0005634,nucleus
NM_001318537	SPRY2	48.2418	29.6423	48.2418	29.6423	38.9421	-0.702604	2.46686	-0.284818	0.775784	0.999999	Not DEG	GO:0000132,establishment of mitotic spindle orientation|GO:0007605,sensory perception of sound|GO:0008285,negative regulation of cell proliferation|GO:0010628,positive regulation of gene expression|GO:0010801,negative regulation of peptidyl-threonine phosphorylation|GO:0030335,positive regulation of cell migration|GO:0031345,negative regulation of cell projection organization|GO:0033138,positive …	GO:0005515,protein binding|GO:0019901,protein kinase binding|GO:0030291,protein serine/threonine kinase inhibitor activity|GO:0043539,protein serine/threonine kinase activator activity	GO:0005634,nucleus|GO:0005829,cytosol|GO:0005829,cytosol|GO:0005856,cytoskeleton|GO:0005874,microtubule|GO:0005886,plasma membrane|GO:0015630,microtubule cytoskeleton|GO:0016020,membrane|GO:0032587,ruffle membrane	path:hsa05206 MicroRNAs in cancer - Homo sapiens (human)
NM_001290307	CTNNA1	651.703	457.176	651.703	457.176	554.44	-0.511461	0.854754	-0.598373	0.549591	0.999999	Not DEG	GO:0001541,ovarian follicle development|GO:0007015,actin filament organization|GO:0007155,cell adhesion|GO:0007163,establishment or maintenance of cell polarity|GO:0007406,negative regulation of neuroblast proliferation|GO:0007568,aging|GO:0008584,male gonad development|GO:0016264,gap junction assembly|GO:0031103,axon regeneration|GO:0034332,adherens junction organization|GO:0034613,cellular prot…	GO:0003723,RNA binding|GO:0005198,structural molecule activity|GO:0005515,protein binding|GO:0008013,beta-catenin binding|GO:0017166,vinculin binding|GO:0042802,identical protein binding|GO:0045295,gamma-catenin binding|GO:0045296,cadherin binding|GO:0045296,cadherin binding|GO:0046982,protein heterodimerization activity|GO:0051015,actin filament binding	GO:0001669,acrosomal vesicle|GO:0005794,Golgi apparatus|GO:0005829,cytosol|GO:0005886,plasma membrane|GO:0005886,plasma membrane|GO:0005911,cell-cell junction|GO:0005915,zonula adherens|GO:0005925,focal adhesion|GO:0014704,intercalated disc|GO:0015629,actin cytoskeleton|GO:0016342,catenin complex|GO:0016600,flotillin complex|GO:0030027,lamellipodium|GO:0030054,cell junction|GO:0043231,intracellul…	path:hsa04390 Hippo signaling pathway - Homo sapiens (human)|path:hsa04520 Adherens junction - Homo sapiens (human)|path:hsa04670 Leukocyte transendothelial migration - Homo sapiens (human)|path:hsa05100 Bacterial invasion of epithelial cells - Homo sapiens (human)|path:hsa05200 Pathways in cancer - Homo sapiens (human)|path:hsa05213 Endometrial cancer - Homo sapiens (human)|path:hsa05412 Arrhyth…
NM_005809	PRDX2	46121.8	43431.7	46121.8	43431.7	44776.8	-0.0866999	0.140515	-0.617018	0.537223	0.999999	Not DEG	GO:0006979,response to oxidative stress|GO:0006979,response to oxidative stress|GO:0019430,removal of superoxide radicals|GO:0034599,cellular response to oxidative stress|GO:0034599,cellular response to oxidative stress|GO:0042744,hydrogen peroxide catabolic process|GO:0042981,regulation of apoptotic process|GO:0043066,negative regulation of apoptotic process|GO:0045454,cell redox homeostasis|GO:…	GO:0005515,protein binding|GO:0008379,thioredoxin peroxidase activity|GO:0008379,thioredoxin peroxidase activity|GO:0008379,thioredoxin peroxidase activity|GO:0016209,antioxidant activity|GO:0016209,antioxidant activity	GO:0005737,cytoplasm|GO:0005829,cytosol|GO:0070062,extracellular exosome
NM_001278266	CARHSP1	0	103.748	0	103.748	51.8741	9.32841	5.86783	1.58976	0.11189	0.999999	Not DEG	GO:0006355,regulation of transcription, DNA-templated|GO:0035556,intracellular signal transduction|GO:0043488,regulation of mRNA stability|GO:0043488,regulation of mRNA stability	GO:0003677,DNA binding|GO:0003730,mRNA 3'-UTR binding|GO:0005515,protein binding|GO:0019902,phosphatase binding	GO:0000177,cytoplasmic exosome (RNase complex)|GO:0000932,P-body|GO:0005737,cytoplasm|GO:0005829,cytosol|GO:0043186,P granule|GO:0070062,extracellular exosome
NM_001278267	NBPF20	416.634	1221.04	416.634	1221.04	818.835	1.55126	1.18429	1.30986	0.190242	0.999999	Not DEG			GO:0005737,cytoplasm
NM_001290309	CTNNA1	265.769	200.656	265.769	200.656	233.212	-0.405442	1.16768	-0.347219	0.728427	0.999999	Not DEG	GO:0001541,ovarian follicle development|GO:0007015,actin filament organization|GO:0007155,cell adhesion|GO:0007163,establishment or maintenance of cell polarity|GO:0007406,negative regulation of neuroblast proliferation|GO:0007568,aging|GO:0008584,male gonad development|GO:0016264,gap junction assembly|GO:0031103,axon regeneration|GO:0034332,adherens junction organization|GO:0034613,cellular prot…	GO:0003723,RNA binding|GO:0005198,structural molecule activity|GO:0005515,protein binding|GO:0008013,beta-catenin binding|GO:0017166,vinculin binding|GO:0042802,identical protein binding|GO:0045295,gamma-catenin binding|GO:0045296,cadherin binding|GO:0045296,cadherin binding|GO:0046982,protein heterodimerization activity|GO:0051015,actin filament binding	GO:0001669,acrosomal vesicle|GO:0005794,Golgi apparatus|GO:0005829,cytosol|GO:0005886,plasma membrane|GO:0005886,plasma membrane|GO:0005911,cell-cell junction|GO:0005915,zonula adherens|GO:0005925,focal adhesion|GO:0014704,intercalated disc|GO:0015629,actin cytoskeleton|GO:0016342,catenin complex|GO:0016600,flotillin complex|GO:0030027,lamellipodium|GO:0030054,cell junction|GO:0043231,intracellul…	path:hsa04390 Hippo signaling pathway - Homo sapiens (human)|path:hsa04520 Adherens junction - Homo sapiens (human)|path:hsa04670 Leukocyte transendothelial migration - Homo sapiens (human)|path:hsa05100 Bacterial invasion of epithelial cells - Homo sapiens (human)|path:hsa05200 Pathways in cancer - Homo sapiens (human)|path:hsa05213 Endometrial cancer - Homo sapiens (human)|path:hsa05412 Arrhyth…
NM_001278265	CARHSP1	24.5595	132.25	24.5595	132.25	78.4049	2.42892	2.44751	0.992404	0.321	0.999999	Not DEG	GO:0006355,regulation of transcription, DNA-templated|GO:0035556,intracellular signal transduction|GO:0043488,regulation of mRNA stability|GO:0043488,regulation of mRNA stability	GO:0003677,DNA binding|GO:0003730,mRNA 3'-UTR binding|GO:0005515,protein binding|GO:0019902,phosphatase binding	GO:0000177,cytoplasmic exosome (RNase complex)|GO:0000932,P-body|GO:0005737,cytoplasm|GO:0005829,cytosol|GO:0043186,P granule|GO:0070062,extracellular exosome
NM_001278262	CARHSP1	0	33.0626	0	33.0626	16.5313	7.67855	6.77174	1.13391	0.256832	0.999999	Not DEG	GO:0006355,regulation of transcription, DNA-templated|GO:0035556,intracellular signal transduction|GO:0043488,regulation of mRNA stability|GO:0043488,regulation of mRNA stability	GO:0003677,DNA binding|GO:0003730,mRNA 3'-UTR binding|GO:0005515,protein binding|GO:0019902,phosphatase binding	GO:0000177,cytoplasmic exosome (RNase complex)|GO:0000932,P-body|GO:0005737,cytoplasm|GO:0005829,cytosol|GO:0043186,P granule|GO:0070062,extracellular exosome
NM_001278263	CARHSP1	0	91.2072	0	91.2072	45.6036	9.14254	5.98656	1.52718	0.126717	0.999999	Not DEG	GO:0006355,regulation of transcription, DNA-templated|GO:0035556,intracellular signal transduction|GO:0043488,regulation of mRNA stability|GO:0043488,regulation of mRNA stability	GO:0003677,DNA binding|GO:0003730,mRNA 3'-UTR binding|GO:0005515,protein binding|GO:0019902,phosphatase binding	GO:0000177,cytoplasmic exosome (RNase complex)|GO:0000932,P-body|GO:0005737,cytoplasm|GO:0005829,cytosol|GO:0043186,P granule|GO:0070062,extracellular exosome
NM_001278260	CARHSP1	69.2928	0	69.2928	0	34.6464	-8.36776	6.19538	-1.35065	0.176809	0.999999	Not DEG	GO:0006355,regulation of transcription, DNA-templated|GO:0035556,intracellular signal transduction|GO:0043488,regulation of mRNA stability|GO:0043488,regulation of mRNA stability	GO:0003677,DNA binding|GO:0003730,mRNA 3'-UTR binding|GO:0005515,protein binding|GO:0019902,phosphatase binding	GO:0000177,cytoplasmic exosome (RNase complex)|GO:0000932,P-body|GO:0005737,cytoplasm|GO:0005829,cytosol|GO:0043186,P granule|GO:0070062,extracellular exosome
NM_001278261	CARHSP1	21.051	294.143	21.051	294.143	157.597	3.80455	2.53374	1.50156	0.133212	0.999999	Not DEG	GO:0006355,regulation of transcription, DNA-templated|GO:0035556,intracellular signal transduction|GO:0043488,regulation of mRNA stability|GO:0043488,regulation of mRNA stability	GO:0003677,DNA binding|GO:0003730,mRNA 3'-UTR binding|GO:0005515,protein binding|GO:0019902,phosphatase binding	GO:0000177,cytoplasmic exosome (RNase complex)|GO:0000932,P-body|GO:0005737,cytoplasm|GO:0005829,cytosol|GO:0043186,P granule|GO:0070062,extracellular exosome
NM_001355213	OR10D3	467.507	458.316	467.507	458.316	462.912	-0.0286424	0.809159	-0.0353977	0.971763	0.999999	Not DEG	GO:0007186,G-protein coupled receptor signaling pathway|GO:0007608,sensory perception of smell|GO:0050911,detection of chemical stimulus involved in sensory perception of smell	GO:0004930,G-protein coupled receptor activity|GO:0004984,olfactory receptor activity	GO:0005886,plasma membrane|GO:0016021,integral component of membrane
NM_001466	FZD2	400.846	265.641	400.846	265.641	333.243	-0.593564	1.06441	-0.557644	0.577087	0.999999	Not DEG	GO:0003149,membranous septum morphogenesis|GO:0003150,muscular septum morphogenesis|GO:0003151,outflow tract morphogenesis|GO:0007186,G-protein coupled receptor signaling pathway|GO:0007223,Wnt signaling pathway, calcium modulating pathway|GO:0007608,sensory perception of smell|GO:0030182,neuron differentiation|GO:0030825,positive regulation of cGMP metabolic process|GO:0030855,epithelial cell di…	GO:0004930,G-protein coupled receptor activity|GO:0005515,protein binding|GO:0017147,Wnt-protein binding|GO:0017147,Wnt-protein binding|GO:0030165,PDZ domain binding|GO:0042813,Wnt-activated receptor activity|GO:0042813,Wnt-activated receptor activity|GO:0042813,Wnt-activated receptor activity	GO:0005737,cytoplasm|GO:0005886,plasma membrane|GO:0005886,plasma membrane|GO:0005925,focal adhesion|GO:0016021,integral component of membrane|GO:0030669,clathrin-coated endocytic vesicle membrane	path:hsa04150 mTOR signaling pathway - Homo sapiens (human)|path:hsa04310 Wnt signaling pathway - Homo sapiens (human)|path:hsa04390 Hippo signaling pathway - Homo sapiens (human)|path:hsa04550 Signaling pathways regulating pluripotency of stem cells - Homo sapiens (human)|path:hsa04916 Melanogenesis - Homo sapiens (human)|path:hsa05166 HTLV-I infection - Homo sapiens (human)|path:hsa05200 Pathwa…
NM_001467	SLC37A4	3677.78	2870.75	3677.78	2870.75	3274.26	-0.357409	0.42652	-0.837964	0.402051	0.999999	Not DEG	GO:0006006,glucose metabolic process|GO:0006094,gluconeogenesis|GO:0006810,transport|GO:0008643,carbohydrate transport|GO:0015760,glucose-6-phosphate transport|GO:0015760,glucose-6-phosphate transport|GO:0035435,phosphate ion transmembrane transport	GO:0005215,transporter activity|GO:0015152,glucose-6-phosphate transmembrane transporter activity|GO:0061513,glucose 6-phosphate:inorganic phosphate antiporter activity|GO:0061513,glucose 6-phosphate:inorganic phosphate antiporter activity	GO:0005783,endoplasmic reticulum|GO:0005789,endoplasmic reticulum membrane|GO:0016020,membrane|GO:0016021,integral component of membrane|GO:0030176,integral component of endoplasmic reticulum membrane	path:hsa04973 Carbohydrate digestion and absorption - Homo sapiens (human)
NM_001463	FRZB	10.5255	0	10.5255	0	5.26274	-5.64903	6.77927	-0.83328	0.404687	0.999999	Not DEG	GO:0001501,skeletal system development|GO:0007186,G-protein coupled receptor signaling pathway|GO:0008285,negative regulation of cell proliferation|GO:0010721,negative regulation of cell development|GO:0014033,neural crest cell differentiation|GO:0030178,negative regulation of Wnt signaling pathway|GO:0030178,negative regulation of Wnt signaling pathway|GO:0030178,negative regulation of Wnt signa…	GO:0004930,G-protein coupled receptor activity|GO:0017147,Wnt-protein binding|GO:0017147,Wnt-protein binding|GO:0017147,Wnt-protein binding|GO:0042813,Wnt-activated receptor activity	GO:0005615,extracellular space|GO:0005615,extracellular space|GO:0016020,membrane|GO:0016021,integral component of membrane
NM_001460	FMO2	0	5.70045	0	5.70045	2.85022	5.14261	6.79712	0.756587	0.449297	0.999999	Not DEG	GO:0006082,organic acid metabolic process|GO:0006739,NADP metabolic process|GO:0006805,xenobiotic metabolic process|GO:0006805,xenobiotic metabolic process|GO:0009404,toxin metabolic process|GO:0017144,drug metabolic process|GO:0070995,NADPH oxidation|GO:0072592,oxygen metabolic process	GO:0004497,monooxygenase activity|GO:0004499,N,N-dimethylaniline monooxygenase activity|GO:0050660,flavin adenine dinucleotide binding|GO:0050661,NADP binding	GO:0005789,endoplasmic reticulum membrane|GO:0016020,membrane|GO:0016021,integral component of membrane|GO:0031090,organelle membrane	path:hsa00982 Drug metabolism - cytochrome P450 - Homo sapiens (human)
NM_001461	FMO5	29.8222	23.9419	29.8222	23.9419	26.882	-0.316829	2.78384	-0.11381	0.909388	0.999999	Not DEG	GO:0008150,biological_process|GO:0055114,oxidation-reduction process	GO:0004499,N,N-dimethylaniline monooxygenase activity|GO:0050660,flavin adenine dinucleotide binding|GO:0050661,NADP binding	GO:0005783,endoplasmic reticulum|GO:0005789,endoplasmic reticulum membrane|GO:0005829,cytosol|GO:0016021,integral component of membrane|GO:0031090,organelle membrane	path:hsa00982 Drug metabolism - cytochrome P450 - Homo sapiens (human)
NM_001164246	ODR4	599.953	163.033	599.953	163.033	381.493	-1.87967	1.52808	-1.23009	0.218663	0.999999	Not DEG			GO:0016021,integral component of membrane
NM_007100	ATP5ME	1691.97	1512.9	1691.97	1512.9	1602.44	-0.161389	0.469083	-0.344052	0.730807	0.999999	Not DEG
NM_007106	UBL3	637.669	500.499	637.669	500.499	569.084	-0.349437	0.79211	-0.441146	0.659107	0.999999	Not DEG			GO:0005622,intracellular|GO:0005886,plasma membrane|GO:0070062,extracellular exosome
NM_000337	SGCD	12.2797	14.8212	12.2797	14.8212	13.5505	0.271399	3.58657	0.075671	0.939681	0.999999	Not DEG	GO:0007517,muscle organ development|GO:0048738,cardiac muscle tissue development|GO:0055001,muscle cell development|GO:0060047,heart contraction|GO:0061024,membrane organization		GO:0005737,cytoplasm|GO:0005856,cytoskeleton|GO:0005886,plasma membrane|GO:0016010,dystrophin-associated glycoprotein complex|GO:0016012,sarcoglycan complex|GO:0016021,integral component of membrane|GO:0042383,sarcolemma	path:hsa05410 Hypertrophic cardiomyopathy (HCM) - Homo sapiens (human)|path:hsa05412 Arrhythmogenic right ventricular cardiomyopathy (ARVC) - Homo sapiens (human)|path:hsa05414 Dilated cardiomyopathy - Homo sapiens (human)|path:hsa05416 Viral myocarditis - Homo sapiens (human)
NM_007104	RPL10A	62095.1	51456.8	62095.1	51456.8	56776	-0.271117	0.217954	-1.24392	0.213528	0.999999	Not DEG	GO:0000184,nuclear-transcribed mRNA catabolic process, nonsense-mediated decay|GO:0000470,maturation of LSU-rRNA|GO:0006364,rRNA processing|GO:0006412,translation|GO:0006412,translation|GO:0006413,translational initiation|GO:0006614,SRP-dependent cotranslational protein targeting to membrane|GO:0019083,viral transcription|GO:0045471,response to ethanol	GO:0003723,RNA binding|GO:0003723,RNA binding|GO:0003735,structural constituent of ribosome|GO:0005515,protein binding	GO:0005634,nucleus|GO:0005829,cytosol|GO:0005925,focal adhesion|GO:0016020,membrane|GO:0022625,cytosolic large ribosomal subunit|GO:0070062,extracellular exosome	path:hsa03010 Ribosome - Homo sapiens (human)
NM_000339	SLC12A3	3.5085	10.2608	3.5085	10.2608	6.88465	1.54821	4.75571	0.325547	0.744767	0.999999	Not DEG	GO:0006810,transport|GO:0006811,ion transport|GO:0006814,sodium ion transport|GO:0035725,sodium ion transmembrane transport|GO:1902476,chloride transmembrane transport	GO:0005215,transporter activity|GO:0005515,protein binding|GO:0015378,sodium:chloride symporter activity	GO:0005829,cytosol|GO:0005886,plasma membrane|GO:0005887,integral component of plasma membrane|GO:0016020,membrane|GO:0016324,apical plasma membrane|GO:0016324,apical plasma membrane|GO:0070062,extracellular exosome
NM_000338	SLC12A1	5.26274	0	5.26274	0	2.63137	-4.6491	6.79205	-0.684491	0.493665	0.999999	Not DEG	GO:0006810,transport|GO:0006811,ion transport|GO:0006813,potassium ion transport|GO:0006814,sodium ion transport|GO:0034220,ion transmembrane transport|GO:1902476,chloride transmembrane transport	GO:0008511,sodium:potassium:chloride symporter activity	GO:0005886,plasma membrane|GO:0016020,membrane|GO:0016021,integral component of membrane|GO:0016324,apical plasma membrane|GO:0070062,extracellular exosome
NM_001317949	TTC23L	57.0131	0	57.0131	0	28.5065	-8.08633	6.42256	-1.25905	0.208012	0.999999	Not DEG	GO:0034976,response to endoplasmic reticulum stress	GO:0005515,protein binding	GO:0005737,cytoplasm|GO:0005815,microtubule organizing center|GO:0005819,spindle|GO:0030496,midbody
NM_001317948	ARL10	9.64836	0	9.64836	0	4.82418	-5.52351	6.78043	-0.814625	0.415287	0.999999	Not DEG	GO:0007264,small GTPase mediated signal transduction	GO:0005525,GTP binding	GO:0005622,intracellular
NM_001350533	SNX14	130.691	171.013	130.691	171.013	150.852	0.387951	1.39779	0.277547	0.78136	0.999999	Not DEG	GO:0015031,protein transport|GO:0097352,autophagosome maturation	GO:0080025,phosphatidylinositol-3,5-bisphosphate binding	GO:0005764,lysosome|GO:0005765,lysosomal membrane|GO:0005770,late endosome|GO:0016021,integral component of membrane|GO:0030425,dendrite|GO:0031902,late endosome membrane
NM_001350532	SNX14	12.2797	152.772	12.2797	152.772	82.5259	3.63701	2.81665	1.29125	0.196616	0.999999	Not DEG	GO:0015031,protein transport|GO:0097352,autophagosome maturation	GO:0080025,phosphatidylinositol-3,5-bisphosphate binding	GO:0005764,lysosome|GO:0005765,lysosomal membrane|GO:0005770,late endosome|GO:0016021,integral component of membrane|GO:0030425,dendrite|GO:0031902,late endosome membrane
NM_001350531	LARP1B	0	60.4248	0	60.4248	30.2124	8.5485	6.42842	1.3298	0.183585	0.999999	Not DEG		GO:0003723,RNA binding|GO:0005515,protein binding	GO:0005634,nucleus
NM_001350530	MIER1	134.2	28.5022	134.2	28.5022	81.3511	-2.2352	2.36213	-0.946265	0.344013	0.999999	Not DEG	GO:0006351,transcription, DNA-templated|GO:0007165,signal transduction|GO:0016575,histone deacetylation|GO:0031937,positive regulation of chromatin silencing|GO:0043123,positive regulation of I-kappaB kinase/NF-kappaB signaling	GO:0003677,DNA binding|GO:0004407,histone deacetylase activity|GO:0004871,signal transducer activity|GO:0005515,protein binding|GO:0042826,histone deacetylase binding	GO:0005634,nucleus|GO:0005654,nucleoplasm|GO:0005737,cytoplasm|GO:0017053,transcriptional repressor complex|GO:0043234,protein complex
NM_001350537	SNX14	121.92	125.41	121.92	125.41	123.665	0.0407209	1.4846	0.0274288	0.978118	0.999999	Not DEG	GO:0015031,protein transport|GO:0097352,autophagosome maturation	GO:0080025,phosphatidylinositol-3,5-bisphosphate binding	GO:0005764,lysosome|GO:0005765,lysosomal membrane|GO:0005770,late endosome|GO:0016021,integral component of membrane|GO:0030425,dendrite|GO:0031902,late endosome membrane
NM_001350536	SNX14	146.48	134.531	146.48	134.531	140.505	-0.122759	1.40692	-0.0872536	0.93047	0.999999	Not DEG	GO:0015031,protein transport|GO:0097352,autophagosome maturation	GO:0080025,phosphatidylinositol-3,5-bisphosphate binding	GO:0005764,lysosome|GO:0005765,lysosomal membrane|GO:0005770,late endosome|GO:0016021,integral component of membrane|GO:0030425,dendrite|GO:0031902,late endosome membrane
NM_001350535	SNX14	103.501	94.6274	103.501	94.6274	99.064	-0.1293	1.63831	-0.0789226	0.937094	0.999999	Not DEG	GO:0015031,protein transport|GO:0097352,autophagosome maturation	GO:0080025,phosphatidylinositol-3,5-bisphosphate binding	GO:0005764,lysosome|GO:0005765,lysosomal membrane|GO:0005770,late endosome|GO:0016021,integral component of membrane|GO:0030425,dendrite|GO:0031902,late endosome membrane
NM_001350534	SNX14	1935.81	1551.66	1935.81	1551.66	1743.74	-0.319123	0.505044	-0.631872	0.52747	0.999999	Not DEG	GO:0015031,protein transport|GO:0097352,autophagosome maturation	GO:0080025,phosphatidylinositol-3,5-bisphosphate binding	GO:0005764,lysosome|GO:0005765,lysosomal membrane|GO:0005770,late endosome|GO:0016021,integral component of membrane|GO:0030425,dendrite|GO:0031902,late endosome membrane
NM_001350539	SNX14	51.7503	84.3666	51.7503	84.3666	68.0585	0.705114	1.99753	0.352992	0.724095	0.999999	Not DEG	GO:0015031,protein transport|GO:0097352,autophagosome maturation	GO:0080025,phosphatidylinositol-3,5-bisphosphate binding	GO:0005764,lysosome|GO:0005765,lysosomal membrane|GO:0005770,late endosome|GO:0016021,integral component of membrane|GO:0030425,dendrite|GO:0031902,late endosome membrane
NM_001350538	SNX14	101.746	96.9076	101.746	96.9076	99.327	-0.0702863	1.63383	-0.0430193	0.965686	0.999999	Not DEG	GO:0015031,protein transport|GO:0097352,autophagosome maturation	GO:0080025,phosphatidylinositol-3,5-bisphosphate binding	GO:0005764,lysosome|GO:0005765,lysosomal membrane|GO:0005770,late endosome|GO:0016021,integral component of membrane|GO:0030425,dendrite|GO:0031902,late endosome membrane
NM_001012967	DDX60L	229.806	688.614	229.806	688.614	459.21	1.58328	1.35119	1.17177	0.24129	0.999999	Not DEG		GO:0003723,RNA binding|GO:0004386,helicase activity|GO:0005524,ATP binding
NM_005258	GCHFR	762.221	836.826	762.221	836.826	799.523	0.13472	0.634427	0.21235	0.831834	0.999999	Not DEG	GO:0006809,nitric oxide biosynthetic process|GO:0009890,negative regulation of biosynthetic process|GO:0042133,neurotransmitter metabolic process|GO:0043105,negative regulation of GTP cyclohydrolase I activity|GO:0050999,regulation of nitric-oxide synthase activity|GO:0051291,protein heterooligomerization	GO:0004857,enzyme inhibitor activity|GO:0005515,protein binding|GO:0016597,amino acid binding|GO:0030742,GTP-dependent protein binding|GO:0044549,GTP cyclohydrolase binding	GO:0005634,nucleus|GO:0005654,nucleoplasm|GO:0005737,cytoplasm|GO:0005829,cytosol|GO:0030425,dendrite|GO:0031965,nuclear membrane|GO:0042470,melanosome|GO:0043234,protein complex
NM_001012964	KLK6	9.64836	0	9.64836	0	4.82418	-5.52351	6.78043	-0.814625	0.415287	0.999999	Not DEG	GO:0007417,central nervous system development|GO:0009611,response to wounding|GO:0010975,regulation of neuron projection development|GO:0016540,protein autoprocessing|GO:0030574,collagen catabolic process|GO:0042246,tissue regeneration|GO:0042445,hormone metabolic process|GO:0042552,myelination|GO:0042982,amyloid precursor protein metabolic process|GO:0045595,regulation of cell differentiation|GO…	GO:0004252,serine-type endopeptidase activity|GO:0004252,serine-type endopeptidase activity|GO:0005515,protein binding	GO:0005576,extracellular region|GO:0005615,extracellular space|GO:0005730,nucleolus|GO:0005737,cytoplasm|GO:0005739,mitochondrion|GO:0005783,endoplasmic reticulum|GO:0030141,secretory granule
NM_003826	NAPG	8928.24	8053.59	8928.24	8053.59	8490.92	-0.148743	0.244544	-0.608248	0.543023	0.999999	Not DEG	GO:0006461,protein complex assembly|GO:0006886,intracellular protein transport|GO:0006891,intra-Golgi vesicle-mediated transport|GO:0050821,protein stabilization|GO:0061025,membrane fusion	GO:0005483,soluble NSF attachment protein activity|GO:0005515,protein binding|GO:0019905,syntaxin binding	GO:0005739,mitochondrion|GO:0005765,lysosomal membrane|GO:0031201,SNARE complex|GO:0043209,myelin sheath|GO:0070062,extracellular exosome
NM_001167912	VEPH1	3.5085	0	3.5085	0	1.75425	-4.06417	6.8048	-0.597251	0.55034	0.999999	Not DEG			GO:0005886,plasma membrane
NM_003820	TNFRSF14	998.167	1234.72	998.167	1234.72	1116.44	0.306829	0.591506	0.518725	0.603952	0.999999	Not DEG	GO:0002741,positive regulation of cytokine secretion involved in immune response|GO:0006954,inflammatory response|GO:0006955,immune response|GO:0007166,cell surface receptor signaling pathway|GO:0007275,multicellular organism development|GO:0031295,T cell costimulation|GO:0032496,response to lipopolysaccharide|GO:0033209,tumor necrosis factor-mediated signaling pathway|GO:0042127,regulation of ce…	GO:0001618,virus receptor activity|GO:0005031,tumor necrosis factor-activated receptor activity|GO:0005515,protein binding|GO:0031625,ubiquitin protein ligase binding	GO:0005886,plasma membrane|GO:0005887,integral component of plasma membrane|GO:0009897,external side of plasma membrane	path:hsa04060 Cytokine-cytokine receptor interaction - Homo sapiens (human)|path:hsa05168 Herpes simplex infection - Homo sapiens (human)
NM_003821	RIPK2	4567.18	4281.04	4567.18	4281.04	4424.11	-0.0933442	0.290757	-0.321039	0.748181	0.999999	Not DEG	GO:0000165,MAPK cascade|GO:0000187,activation of MAPK activity|GO:0001961,positive regulation of cytokine-mediated signaling pathway|GO:0002250,adaptive immune response|GO:0002250,adaptive immune response|GO:0006915,apoptotic process|GO:0006954,inflammatory response|GO:0007165,signal transduction|GO:0007249,I-kappaB kinase/NF-kappaB signaling|GO:0007254,JNK cascade|GO:0010800,positive regulation …	GO:0004674,protein serine/threonine kinase activity|GO:0004674,protein serine/threonine kinase activity|GO:0004715,non-membrane spanning protein tyrosine kinase activity|GO:0004871,signal transducer activity|GO:0005102,receptor binding|GO:0005515,protein binding|GO:0005524,ATP binding|GO:0030274,LIM domain binding|GO:0042802,identical protein binding|GO:0042803,protein homodimerization activity|G…	GO:0005737,cytoplasm|GO:0005829,cytosol|GO:0005829,cytosol|GO:0005856,cytoskeleton|GO:0031982,vesicle|GO:0043234,protein complex|GO:0043234,protein complex	path:hsa04621 NOD-like receptor signaling pathway - Homo sapiens (human)|path:hsa04722 Neurotrophin signaling pathway - Homo sapiens (human)|path:hsa05131 Shigellosis - Homo sapiens (human)|path:hsa05152 Tuberculosis - Homo sapiens (human)
NM_003828	MTMR1	0	559.784	0	559.784	279.892	11.7603	4.86044	2.41958	0.0155382	0.999999	Up	GO:0006661,phosphatidylinositol biosynthetic process|GO:0035335,peptidyl-tyrosine dephosphorylation|GO:0046856,phosphatidylinositol dephosphorylation	GO:0004438,phosphatidylinositol-3-phosphatase activity|GO:0004438,phosphatidylinositol-3-phosphatase activity|GO:0004438,phosphatidylinositol-3-phosphatase activity|GO:0004725,protein tyrosine phosphatase activity|GO:0042803,protein homodimerization activity|GO:0052629,phosphatidylinositol-3,5-bisphosphate 3-phosphatase activity|GO:0052629,phosphatidylinositol-3,5-bisphosphate 3-phosphatase activ…	GO:0005737,cytoplasm|GO:0005829,cytosol|GO:0005886,plasma membrane	path:hsa00562 Inositol phosphate metabolism - Homo sapiens (human)|path:hsa01100 Metabolic pathways - Homo sapiens (human)|path:hsa04070 Phosphatidylinositol signaling system - Homo sapiens (human)
NM_001025780	ABHD17B	1111.32	619.069	1111.32	619.069	865.192	-0.844093	0.87108	-0.96902	0.332535	0.999999	Not DEG	GO:0002084,protein depalmitoylation|GO:0018345,protein palmitoylation|GO:0018345,protein palmitoylation|GO:1902473,regulation of protein localization to synapse|GO:1902817,negative regulation of protein localization to microtubule|GO:1902950,regulation of dendritic spine maintenance|GO:1905668,positive regulation of protein localization to endosome	GO:0008474,palmitoyl-(protein) hydrolase activity	GO:0005576,extracellular region|GO:0005886,plasma membrane|GO:0014069,postsynaptic density|GO:0016020,membrane|GO:0055038,recycling endosome membrane
NM_024034	GDAP1L1	0	18.2414	0	18.2414	9.12072	6.82061	6.77604	1.00658	0.314138	0.999999	Not DEG	GO:0006749,glutathione metabolic process	GO:0004364,glutathione transferase activity	GO:0005737,cytoplasm
NM_018301	RBM41	1845.47	3082.8	1845.47	3082.8	2464.14	0.740257	0.634644	1.16641	0.243447	0.999999	Not DEG	GO:0000398,mRNA splicing, via spliceosome|GO:0032502,developmental process	GO:0005515,protein binding|GO:0030626,U12 snRNA binding|GO:0097157,pre-mRNA intronic binding	GO:0005689,U12-type spliceosomal complex
NM_024036	LRFN4	2017.39	2076.1	2017.39	2076.1	2046.74	0.0413927	0.399744	0.103548	0.917528	0.999999	Not DEG	GO:0007409,axonogenesis	GO:0005515,protein binding	GO:0005578,proteinaceous extracellular matrix|GO:0005615,extracellular space|GO:0005886,plasma membrane|GO:0009986,cell surface|GO:0016021,integral component of membrane
NM_024037	AUNIP	5143.45	4398.47	5143.45	4398.47	4770.96	-0.225737	0.327494	-0.689283	0.490645	0.999999	Not DEG	GO:0007051,spindle organization	GO:0005515,protein binding	GO:0000922,spindle pole|GO:0005737,cytoplasm|GO:0005813,centrosome
NM_001164796	SLC25A26	17.5425	41.0432	17.5425	41.0432	29.2929	1.2263	2.84191	0.431506	0.666101	0.999999	Not DEG	GO:0006811,ion transport|GO:0006839,mitochondrial transport|GO:0015805,S-adenosyl-L-methionine transport|GO:1901962,S-adenosyl-L-methionine transmembrane transport	GO:0000095,S-adenosyl-L-methionine transmembrane transporter activity|GO:0000095,S-adenosyl-L-methionine transmembrane transporter activity	GO:0005739,mitochondrion|GO:0005743,mitochondrial inner membrane|GO:0005743,mitochondrial inner membrane|GO:0016021,integral component of membrane
NM_024031	PRR14	1823.54	3680.21	1823.54	3680.21	2751.88	1.01305	0.739486	1.36994	0.170707	0.999999	Not DEG	GO:0007517,muscle organ development	GO:0005515,protein binding	GO:0005652,nuclear lamina|GO:0005654,nucleoplasm|GO:0005694,chromosome
NM_001161546	PROB1	243.84	204.076	243.84	204.076	223.958	-0.256825	1.1578	-0.221822	0.824452	0.999999	Not DEG
NM_024033	C7orf49	719.242	686.334	719.242	686.334	702.788	-0.0675636	0.665628	-0.101504	0.919151	0.999999	Not DEG	GO:0006303,double-strand break repair via nonhomologous end joining	GO:0005515,protein binding	GO:0005634,nucleus|GO:0005737,cytoplasm
NM_001008783	SLC35D3	0	28.5022	0	28.5022	14.2511	7.46444	6.77259	1.10215	0.270394	0.999999	Not DEG	GO:0034219,carbohydrate transmembrane transport|GO:0070863,positive regulation of protein exit from endoplasmic reticulum|GO:0090481,pyrimidine nucleotide-sugar transmembrane transport|GO:0097009,energy homeostasis	GO:0015165,pyrimidine nucleotide-sugar transmembrane transporter activity	GO:0005769,early endosome|GO:0005783,endoplasmic reticulum|GO:0016021,integral component of membrane
NM_024038	TRIR	11097.4	11407.7	11097.4	11407.7	11252.6	0.0397949	0.190747	0.208626	0.83474	0.999999	Not DEG		GO:0005515,protein binding
NM_018303	EXOC2	8878.25	7705.87	8878.25	7705.87	8292.06	-0.204317	0.26914	-0.759151	0.447762	0.999999	Not DEG	GO:0001927,exocyst assembly|GO:0006893,Golgi to plasma membrane transport|GO:0015031,protein transport|GO:2000535,regulation of entry of bacterium into host cell	GO:0005515,protein binding|GO:0017160,Ral GTPase binding|GO:0019901,protein kinase binding|GO:0047485,protein N-terminus binding	GO:0000145,exocyst|GO:0005829,cytosol|GO:0005886,plasma membrane|GO:0016020,membrane|GO:0090543,Flemming body	path:hsa04014 Ras signaling pathway - Homo sapiens (human)
NM_001291465_2	TBC1D3D	0.877124	1.14009	0.877124	1.14009	1.00861	0.378273	6.76645	0.0559042	0.955418	0.999999	Not DEG	GO:0006886,intracellular protein transport|GO:0031338,regulation of vesicle fusion|GO:0090630,activation of GTPase activity	GO:0005096,GTPase activator activity|GO:0017137,Rab GTPase binding	GO:0005622,intracellular|GO:0005886,plasma membrane|GO:0012505,endomembrane system
NM_021246_3	LY6G6D	0	18.2414	0	18.2414	9.12072	6.82061	6.77604	1.00658	0.314138	0.999999	Not DEG	GO:0006501,C-terminal protein lipidation|GO:0051260,protein homooligomerization|GO:0095500,acetylcholine receptor signaling pathway|GO:2000272,negative regulation of receptor activity	GO:0030550,acetylcholine receptor inhibitor activity|GO:0042802,identical protein binding	GO:0005576,extracellular region|GO:0005886,plasma membrane|GO:0009897,external side of plasma membrane|GO:0030175,filopodium|GO:0031225,anchored component of membrane|GO:0043234,protein complex
NM_018304	PRR11	12987.6	14105.2	12987.6	14105.2	13546.4	0.119094	0.20146	0.591156	0.554416	0.999999	Not DEG	GO:0007050,cell cycle arrest|GO:0051726,regulation of cell cycle		GO:0005634,nucleus|GO:0005737,cytoplasm|GO:0016020,membrane
NM_001349997	RBFOX2	992.904	1315.66	992.904	1315.66	1154.28	0.406066	0.620886	0.65401	0.513106	0.999999	Not DEG	GO:0000381,regulation of alternative mRNA splicing, via spliceosome|GO:0000381,regulation of alternative mRNA splicing, via spliceosome|GO:0006397,mRNA processing|GO:0007399,nervous system development|GO:0008380,RNA splicing|GO:0008543,fibroblast growth factor receptor signaling pathway|GO:0010724,regulation of definitive erythrocyte differentiation|GO:0016070,RNA metabolic process|GO:0021942,rad…	GO:0003714,transcription corepressor activity|GO:0003723,RNA binding|GO:0003729,mRNA binding|GO:0005515,protein binding|GO:0008134,transcription factor binding	GO:0005634,nucleus|GO:0005654,nucleoplasm|GO:0005654,nucleoplasm|GO:0005737,cytoplasm|GO:0005829,cytosol
NM_001349994	RBFOX2	0	243.979	0	243.979	121.99	10.5621	5.25371	2.01041	0.0443876	0.999999	Up	GO:0000381,regulation of alternative mRNA splicing, via spliceosome|GO:0000381,regulation of alternative mRNA splicing, via spliceosome|GO:0006397,mRNA processing|GO:0007399,nervous system development|GO:0008380,RNA splicing|GO:0008543,fibroblast growth factor receptor signaling pathway|GO:0010724,regulation of definitive erythrocyte differentiation|GO:0016070,RNA metabolic process|GO:0021942,rad…	GO:0003714,transcription corepressor activity|GO:0003723,RNA binding|GO:0003729,mRNA binding|GO:0005515,protein binding|GO:0008134,transcription factor binding	GO:0005634,nucleus|GO:0005654,nucleoplasm|GO:0005654,nucleoplasm|GO:0005737,cytoplasm|GO:0005829,cytosol
NM_001297658	TSSC4	47.3647	49.0239	47.3647	49.0239	48.1943	0.0496853	2.20602	0.0225225	0.982031	0.999999	Not DEG		GO:0005515,protein binding
NM_001297659	TSSC4	167.531	69.5455	167.531	69.5455	118.538	-1.26838	1.79845	-0.705261	0.480648	0.999999	Not DEG		GO:0005515,protein binding
NM_001349990	RBFOX2	0	257.66	0	257.66	128.83	10.6408	5.22284	2.03737	0.0416132	0.999999	Up	GO:0000381,regulation of alternative mRNA splicing, via spliceosome|GO:0000381,regulation of alternative mRNA splicing, via spliceosome|GO:0006397,mRNA processing|GO:0007399,nervous system development|GO:0008380,RNA splicing|GO:0008543,fibroblast growth factor receptor signaling pathway|GO:0010724,regulation of definitive erythrocyte differentiation|GO:0016070,RNA metabolic process|GO:0021942,rad…	GO:0003714,transcription corepressor activity|GO:0003723,RNA binding|GO:0003729,mRNA binding|GO:0005515,protein binding|GO:0008134,transcription factor binding	GO:0005634,nucleus|GO:0005654,nucleoplasm|GO:0005654,nucleoplasm|GO:0005737,cytoplasm|GO:0005829,cytosol
NM_001297654	DDR1	4.38562	1.14009	4.38562	1.14009	2.76285	-1.9435	6.6423	-0.292595	0.769832	0.999999	Not DEG	GO:0001558,regulation of cell growth|GO:0001952,regulation of cell-matrix adhesion|GO:0007155,cell adhesion|GO:0007566,embryo implantation|GO:0007595,lactation|GO:0008285,negative regulation of cell proliferation|GO:0010715,regulation of extracellular matrix disassembly|GO:0014909,smooth muscle cell migration|GO:0030198,extracellular matrix organization|GO:0038063,collagen-activated tyrosine kina…	GO:0004714,transmembrane receptor protein tyrosine kinase activity|GO:0005515,protein binding|GO:0005518,collagen binding|GO:0005518,collagen binding|GO:0005524,ATP binding|GO:0038062,protein tyrosine kinase collagen receptor activity|GO:0046872,metal ion binding	GO:0005615,extracellular space|GO:0005886,plasma membrane|GO:0005887,integral component of plasma membrane|GO:0043235,receptor complex|GO:0070062,extracellular exosome
NM_001297655	KIF2C	969.222	831.125	969.222	831.125	900.174	-0.221759	0.620063	-0.357639	0.720613	0.999999	Not DEG	GO:0000278,mitotic cell cycle|GO:0006890,retrograde vesicle-mediated transport, Golgi to ER|GO:0007018,microtubule-based movement|GO:0007018,microtubule-based movement|GO:0007019,microtubule depolymerization|GO:0007019,microtubule depolymerization|GO:0007062,sister chromatid cohesion|GO:0007080,mitotic metaphase plate congression|GO:0008283,cell proliferation|GO:0019886,antigen processing and pre…	GO:0003777,microtubule motor activity|GO:0005515,protein binding|GO:0005524,ATP binding|GO:0016887,ATPase activity|GO:0019237,centromeric DNA binding|GO:0051010,microtubule plus-end binding	GO:0000775,chromosome, centromeric region|GO:0000776,kinetochore|GO:0000776,kinetochore|GO:0000777,condensed chromosome kinetochore|GO:0005654,nucleoplasm|GO:0005813,centrosome|GO:0005829,cytosol|GO:0005829,cytosol|GO:0005871,kinesin complex|GO:0005881,cytoplasmic microtubule|GO:0015630,microtubule cytoskeleton|GO:0016020,membrane|GO:0035371,microtubule plus-end
NM_001297656	KIF2C	1027.11	408.152	1027.11	408.152	717.632	-1.33141	1.12502	-1.18345	0.236631	0.999999	Not DEG	GO:0000278,mitotic cell cycle|GO:0006890,retrograde vesicle-mediated transport, Golgi to ER|GO:0007018,microtubule-based movement|GO:0007018,microtubule-based movement|GO:0007019,microtubule depolymerization|GO:0007019,microtubule depolymerization|GO:0007062,sister chromatid cohesion|GO:0007080,mitotic metaphase plate congression|GO:0008283,cell proliferation|GO:0019886,antigen processing and pre…	GO:0003777,microtubule motor activity|GO:0005515,protein binding|GO:0005524,ATP binding|GO:0016887,ATPase activity|GO:0019237,centromeric DNA binding|GO:0051010,microtubule plus-end binding	GO:0000775,chromosome, centromeric region|GO:0000776,kinetochore|GO:0000776,kinetochore|GO:0000777,condensed chromosome kinetochore|GO:0005654,nucleoplasm|GO:0005813,centrosome|GO:0005829,cytosol|GO:0005829,cytosol|GO:0005871,kinesin complex|GO:0005881,cytoplasmic microtubule|GO:0015630,microtubule cytoskeleton|GO:0016020,membrane|GO:0035371,microtubule plus-end
NM_001297657	KIF2C	0	47.8838	0	47.8838	23.9419	8.21287	6.72612	1.22104	0.222071	0.999999	Not DEG	GO:0000278,mitotic cell cycle|GO:0006890,retrograde vesicle-mediated transport, Golgi to ER|GO:0007018,microtubule-based movement|GO:0007018,microtubule-based movement|GO:0007019,microtubule depolymerization|GO:0007019,microtubule depolymerization|GO:0007062,sister chromatid cohesion|GO:0007080,mitotic metaphase plate congression|GO:0008283,cell proliferation|GO:0019886,antigen processing and pre…	GO:0003777,microtubule motor activity|GO:0005515,protein binding|GO:0005524,ATP binding|GO:0016887,ATPase activity|GO:0019237,centromeric DNA binding|GO:0051010,microtubule plus-end binding	GO:0000775,chromosome, centromeric region|GO:0000776,kinetochore|GO:0000776,kinetochore|GO:0000777,condensed chromosome kinetochore|GO:0005654,nucleoplasm|GO:0005813,centrosome|GO:0005829,cytosol|GO:0005829,cytosol|GO:0005871,kinesin complex|GO:0005881,cytoplasmic microtubule|GO:0015630,microtubule cytoskeleton|GO:0016020,membrane|GO:0035371,microtubule plus-end
NM_001297650	CD163L1	156.128	199.516	156.128	199.516	177.822	0.353778	1.2971	0.272744	0.78505	0.999999	Not DEG	GO:0006898,receptor-mediated endocytosis	GO:0005044,scavenger receptor activity	GO:0005576,extracellular region|GO:0005886,plasma membrane|GO:0016021,integral component of membrane
NM_001297651	MAST4	2035.8	6474.57	2035.8	6474.57	4255.19	1.66919	0.950077	1.7569	0.0789351	0.999999	Not DEG	GO:0007010,cytoskeleton organization|GO:0018105,peptidyl-serine phosphorylation|GO:0035556,intracellular signal transduction	GO:0000287,magnesium ion binding|GO:0004674,protein serine/threonine kinase activity|GO:0005524,ATP binding	GO:0005622,intracellular|GO:0005737,cytoplasm
NM_001349999	RBFOX2	3600.59	2070.4	3600.59	2070.4	2835.5	-0.798321	0.641802	-1.24387	0.213546	0.999999	Not DEG	GO:0000381,regulation of alternative mRNA splicing, via spliceosome|GO:0000381,regulation of alternative mRNA splicing, via spliceosome|GO:0006397,mRNA processing|GO:0007399,nervous system development|GO:0008380,RNA splicing|GO:0008543,fibroblast growth factor receptor signaling pathway|GO:0010724,regulation of definitive erythrocyte differentiation|GO:0016070,RNA metabolic process|GO:0021942,rad…	GO:0003714,transcription corepressor activity|GO:0003723,RNA binding|GO:0003729,mRNA binding|GO:0005515,protein binding|GO:0008134,transcription factor binding	GO:0005634,nucleus|GO:0005654,nucleoplasm|GO:0005654,nucleoplasm|GO:0005737,cytoplasm|GO:0005829,cytosol
NM_001349998	RBFOX2	0.877124	2.28018	0.877124	2.28018	1.57865	1.37823	6.68912	0.20604	0.836759	0.999999	Not DEG	GO:0000381,regulation of alternative mRNA splicing, via spliceosome|GO:0000381,regulation of alternative mRNA splicing, via spliceosome|GO:0006397,mRNA processing|GO:0007399,nervous system development|GO:0008380,RNA splicing|GO:0008543,fibroblast growth factor receptor signaling pathway|GO:0010724,regulation of definitive erythrocyte differentiation|GO:0016070,RNA metabolic process|GO:0021942,rad…	GO:0003714,transcription corepressor activity|GO:0003723,RNA binding|GO:0003729,mRNA binding|GO:0005515,protein binding|GO:0008134,transcription factor binding	GO:0005634,nucleus|GO:0005654,nucleoplasm|GO:0005654,nucleoplasm|GO:0005737,cytoplasm|GO:0005829,cytosol
NM_001031732_2	YTHDC1	2726.1	2214.05	2726.1	2214.05	2470.08	-0.300147	0.440461	-0.681439	0.495594	0.999999	Not DEG	GO:0006376,mRNA splice site selection|GO:0048024,regulation of mRNA splicing, via spliceosome	GO:0003723,RNA binding|GO:0005515,protein binding|GO:1990247,N6-methyladenosine-containing RNA binding	GO:0005634,nucleus|GO:0005654,nucleoplasm|GO:0005886,plasma membrane|GO:0016607,nuclear speck
NM_001256293	KRT8	1392	1182.27	1392	1182.27	1287.13	-0.23559	0.53669	-0.438968	0.660684	0.999999	Not DEG	GO:0016032,viral process|GO:0031424,keratinization|GO:0033209,tumor necrosis factor-mediated signaling pathway|GO:0045214,sarcomere organization|GO:0051599,response to hydrostatic pressure|GO:0051707,response to other organism|GO:0060706,cell differentiation involved in embryonic placenta development|GO:0070268,cornification|GO:0097191,extrinsic apoptotic signaling pathway|GO:0097284,hepatocyte a…	GO:0005198,structural molecule activity|GO:0005515,protein binding|GO:0032403,protein complex binding|GO:0097110,scaffold protein binding	GO:0005634,nucleus|GO:0005654,nucleoplasm|GO:0005737,cytoplasm|GO:0005829,cytosol|GO:0005882,intermediate filament|GO:0005911,cell-cell junction|GO:0016010,dystrophin-associated glycoprotein complex|GO:0016327,apicolateral plasma membrane|GO:0016363,nuclear matrix|GO:0030018,Z disc|GO:0042383,sarcolemma|GO:0043034,costamere|GO:0045095,keratin filament|GO:0045111,intermediate filament cytoskeleton…
NM_001168478	ARMCX5	1360.42	1111.59	1360.42	1111.59	1236	-0.291428	0.563398	-0.517268	0.604969	0.999999	Not DEG		GO:0005515,protein binding
NM_001011724	HNRNPA1L2	927.12	746.759	927.12	746.759	836.939	-0.312112	0.665969	-0.468658	0.639314	0.999999	Not DEG	GO:0006397,mRNA processing|GO:0008380,RNA splicing|GO:0051028,mRNA transport	GO:0003723,RNA binding	GO:0005681,spliceosomal complex|GO:0005737,cytoplasm	path:hsa03040 Spliceosome - Homo sapiens (human)
NM_001011725	HNRNPA1L2	1245.52	1392.05	1245.52	1392.05	1318.78	0.160468	0.510497	0.314337	0.753265	0.999999	Not DEG	GO:0006397,mRNA processing|GO:0008380,RNA splicing|GO:0051028,mRNA transport	GO:0003723,RNA binding	GO:0005681,spliceosomal complex|GO:0005737,cytoplasm	path:hsa03040 Spliceosome - Homo sapiens (human)
NM_006270	RRAS	732.398	1198.23	732.398	1198.23	965.316	0.710212	0.787717	0.901607	0.367265	0.999999	Not DEG	GO:0002521,leukocyte differentiation|GO:0007265,Ras protein signal transduction|GO:0030336,negative regulation of cell migration|GO:0045766,positive regulation of angiogenesis|GO:0051896,regulation of protein kinase B signaling|GO:0060325,face morphogenesis|GO:0070372,regulation of ERK1 and ERK2 cascade	GO:0003924,GTPase activity|GO:0003924,GTPase activity|GO:0005515,protein binding|GO:0005525,GTP binding|GO:0019003,GDP binding|GO:0019003,GDP binding|GO:0032403,protein complex binding	GO:0005622,intracellular|GO:0005886,plasma membrane|GO:0005925,focal adhesion|GO:0070062,extracellular exosome	path:hsa04010 MAPK signaling pathway - Homo sapiens (human)|path:hsa04014 Ras signaling pathway - Homo sapiens (human)|path:hsa04015 Rap1 signaling pathway - Homo sapiens (human)|path:hsa04024 cAMP signaling pathway - Homo sapiens (human)|path:hsa04072 Phospholipase D signaling pathway - Homo sapiens (human)|path:hsa04137 Mitophagy - animal - Homo sapiens (human)|path:hsa04140 Autophagy - animal …
NM_006271	S100A1	1054.3	1225.6	1054.3	1225.6	1139.95	0.217196	0.558928	0.388594	0.697577	0.999999	Not DEG	GO:0000122,negative regulation of transcription from RNA polymerase II promoter|GO:0002224,toll-like receptor signaling pathway|GO:0008016,regulation of heart contraction|GO:0021762,substantia nigra development|GO:0035556,intracellular signal transduction|GO:1901387,positive regulation of voltage-gated calcium channel activity	GO:0005509,calcium ion binding|GO:0005515,protein binding|GO:0042802,identical protein binding|GO:0042803,protein homodimerization activity|GO:0044548,S100 protein binding|GO:0048306,calcium-dependent protein binding|GO:0051117,ATPase binding	GO:0005576,extracellular region|GO:0005634,nucleus|GO:0016529,sarcoplasmic reticulum|GO:0030018,Z disc|GO:0031430,M band|GO:0043005,neuron projection|GO:0043234,protein complex
NM_001011720	XKR9	1.75425	0	1.75425	0	0.877124	-3.06424	6.84292	-0.447797	0.6543	0.999999	Not DEG			GO:0016021,integral component of membrane
NM_006275	SRSF6	19388.8	19613	19388.8	19613	19500.9	0.0165823	0.153666	0.107912	0.914066	0.999999	Not DEG	GO:0000380,alternative mRNA splicing, via spliceosome|GO:0000381,regulation of alternative mRNA splicing, via spliceosome|GO:0000381,regulation of alternative mRNA splicing, via spliceosome|GO:0000398,mRNA splicing, via spliceosome|GO:0006369,termination of RNA polymerase II transcription|GO:0006376,mRNA splice site selection|GO:0006405,RNA export from nucleus|GO:0006406,mRNA export from nucleus|…	GO:0003723,RNA binding|GO:0005515,protein binding|GO:0036002,pre-mRNA binding	GO:0005654,nucleoplasm|GO:0016607,nuclear speck	path:hsa03040 Spliceosome - Homo sapiens (human)|path:hsa05168 Herpes simplex infection - Homo sapiens (human)
NM_001002030	ECHDC1	2212.11	2157.05	2212.11	2157.05	2184.58	-0.0363606	0.387375	-0.0938642	0.925217	0.999999	Not DEG	GO:0006635,fatty acid beta-oxidation	GO:0004300,enoyl-CoA hydratase activity|GO:0004492,methylmalonyl-CoA decarboxylase activity|GO:0016831,carboxy-lyase activity	GO:0005739,mitochondrion|GO:0005829,cytosol|GO:0005829,cytosol|GO:0070062,extracellular exosome	path:hsa00640 Propanoate metabolism - Homo sapiens (human)
NM_001002031	ATP5MC2	66.6614	0	66.6614	0	33.3307	-8.3119	6.23855	-1.33234	0.182747	0.999999	Not DEG
NM_006278	ST3GAL4	55.2588	0	55.2588	0	27.6294	-8.04124	6.46154	-1.24448	0.213324	0.999999	Not DEG	GO:0006486,protein glycosylation|GO:0009101,glycoprotein biosynthetic process|GO:0009247,glycolipid biosynthetic process|GO:0009311,oligosaccharide metabolic process|GO:0009312,oligosaccharide biosynthetic process|GO:0016266,O-glycan processing|GO:0018146,keratan sulfate biosynthetic process|GO:0018279,protein N-linked glycosylation via asparagine|GO:0030259,lipid glycosylation|GO:0050890,cogniti…	GO:0003836,beta-galactoside (CMP) alpha-2,3-sialyltransferase activity|GO:0003836,beta-galactoside (CMP) alpha-2,3-sialyltransferase activity|GO:0047288,monosialoganglioside sialyltransferase activity|GO:0047288,monosialoganglioside sialyltransferase activity	GO:0000139,Golgi membrane|GO:0000139,Golgi membrane|GO:0016020,membrane|GO:0016021,integral component of membrane|GO:0032580,Golgi cisterna membrane|GO:0070062,extracellular exosome	path:hsa00601 Glycosphingolipid biosynthesis - lacto and neolacto series - Homo sapiens (human)|path:hsa01100 Metabolic pathways - Homo sapiens (human)
NM_006279	ST3GAL3	893.789	647.571	893.789	647.571	770.68	-0.464894	0.741779	-0.626728	0.530838	0.999999	Not DEG	GO:0009311,oligosaccharide metabolic process|GO:0016266,O-glycan processing|GO:0018146,keratan sulfate biosynthetic process|GO:0018279,protein N-linked glycosylation via asparagine|GO:0097503,sialylation	GO:0003836,beta-galactoside (CMP) alpha-2,3-sialyltransferase activity|GO:0008118,N-acetyllactosaminide alpha-2,3-sialyltransferase activity	GO:0000139,Golgi membrane|GO:0000139,Golgi membrane|GO:0005576,extracellular region|GO:0016021,integral component of membrane|GO:0032580,Golgi cisterna membrane	path:hsa00514 Other types of O-glycan biosynthesis - Homo sapiens (human)|path:hsa00515 Mannose type O-glycan biosynthesis - Homo sapiens (human)|path:hsa00533 Glycosaminoglycan biosynthesis - keratan sulfate - Homo sapiens (human)|path:hsa00601 Glycosphingolipid biosynthesis - lacto and neolacto series - Homo sapiens (human)|path:hsa01100 Metabolic pathways - Homo sapiens (human)
NM_001351660	SLC39A14	34.2078	20.5216	34.2078	20.5216	27.3647	-0.737157	2.81613	-0.261763	0.793505	0.999999	Not DEG	GO:0006882,cellular zinc ion homeostasis|GO:0071577,zinc II ion transmembrane transport|GO:0071577,zinc II ion transmembrane transport|GO:0071578,zinc II ion transmembrane import|GO:1903874,ferrous iron transmembrane transport	GO:0005385,zinc ion transmembrane transporter activity|GO:0005385,zinc ion transmembrane transporter activity|GO:0015093,ferrous iron transmembrane transporter activity	GO:0005737,cytoplasm|GO:0005886,plasma membrane|GO:0005886,plasma membrane|GO:0005887,integral component of plasma membrane|GO:0016021,integral component of membrane|GO:0030027,lamellipodium	path:hsa04216 Ferroptosis - Homo sapiens (human)
NM_001172624	NEO1	0	110.589	0	110.589	55.2944	9.42053	5.81167	1.62097	0.105024	0.999999	Not DEG	GO:0007155,cell adhesion|GO:0007411,axon guidance|GO:0030513,positive regulation of BMP signaling pathway|GO:0055072,iron ion homeostasis	GO:0004872,receptor activity|GO:0005515,protein binding|GO:0039706,co-receptor binding	GO:0005654,nucleoplasm|GO:0005794,Golgi apparatus|GO:0005886,plasma membrane|GO:0005886,plasma membrane|GO:0005887,integral component of plasma membrane|GO:0098797,plasma membrane protein complex	path:hsa04514 Cell adhesion molecules (CAMs) - Homo sapiens (human)
NM_001324081	SPSB3	3.5085	11.4009	3.5085	11.4009	7.4547	1.70021	4.65929	0.364906	0.715181	0.999999	Not DEG	GO:0016567,protein ubiquitination|GO:0043687,post-translational protein modification	GO:0005515,protein binding	GO:0005829,cytosol
NM_001324085	ZNF75A	356.989	0	356.989	0	178.495	-10.7329	4.9909	-2.1505	0.0315155	0.999999	Down	GO:0006351,transcription, DNA-templated|GO:0006355,regulation of transcription, DNA-templated|GO:0008150,biological_process	GO:0003674,molecular_function|GO:0003677,DNA binding|GO:0046872,metal ion binding	GO:0005634,nucleus
NM_001324086	RPUSD1	139.463	186.975	139.463	186.975	163.219	0.42297	1.35929	0.31117	0.755671	0.999999	Not DEG	GO:0000455,enzyme-directed rRNA pseudouridine synthesis|GO:0008150,biological_process|GO:0031119,tRNA pseudouridine synthesis	GO:0003674,molecular_function|GO:0003723,RNA binding|GO:0009982,pseudouridine synthase activity|GO:0019239,deaminase activity	GO:0005575,cellular_component
NM_001324087	VDAC2	1063.07	386.49	1063.07	386.49	724.782	-1.45973	1.17617	-1.24109	0.214572	0.999999	Not DEG	GO:0006820,anion transport|GO:0007339,binding of sperm to zona pellucida|GO:0032272,negative regulation of protein polymerization|GO:0098656,anion transmembrane transport|GO:1903959,regulation of anion transmembrane transport|GO:2001243,negative regulation of intrinsic apoptotic signaling pathway	GO:0000166,nucleotide binding|GO:0005515,protein binding|GO:0008308,voltage-gated anion channel activity|GO:0015288,porin activity	GO:0001669,acrosomal vesicle|GO:0005634,nucleus|GO:0005739,mitochondrion|GO:0005741,mitochondrial outer membrane|GO:0005743,mitochondrial inner membrane|GO:0008021,synaptic vesicle|GO:0042645,mitochondrial nucleoid|GO:0043209,myelin sheath|GO:0046930,pore complex|GO:0070062,extracellular exosome	path:hsa04020 Calcium signaling pathway - Homo sapiens (human)|path:hsa04022 cGMP-PKG signaling pathway - Homo sapiens (human)|path:hsa04216 Ferroptosis - Homo sapiens (human)|path:hsa04621 NOD-like receptor signaling pathway - Homo sapiens (human)|path:hsa05012 Parkinson's disease - Homo sapiens (human)|path:hsa05016 Huntington's disease - Homo sapiens (human)|path:hsa05166 HTLV-I infection - Ho…
NM_001324088	VDAC2	36.8392	874.449	36.8392	874.449	455.644	4.56905	2.34632	1.94732	0.051496	0.999999	Not DEG	GO:0006820,anion transport|GO:0007339,binding of sperm to zona pellucida|GO:0032272,negative regulation of protein polymerization|GO:0098656,anion transmembrane transport|GO:1903959,regulation of anion transmembrane transport|GO:2001243,negative regulation of intrinsic apoptotic signaling pathway	GO:0000166,nucleotide binding|GO:0005515,protein binding|GO:0008308,voltage-gated anion channel activity|GO:0015288,porin activity	GO:0001669,acrosomal vesicle|GO:0005634,nucleus|GO:0005739,mitochondrion|GO:0005741,mitochondrial outer membrane|GO:0005743,mitochondrial inner membrane|GO:0008021,synaptic vesicle|GO:0042645,mitochondrial nucleoid|GO:0043209,myelin sheath|GO:0046930,pore complex|GO:0070062,extracellular exosome	path:hsa04020 Calcium signaling pathway - Homo sapiens (human)|path:hsa04022 cGMP-PKG signaling pathway - Homo sapiens (human)|path:hsa04216 Ferroptosis - Homo sapiens (human)|path:hsa04621 NOD-like receptor signaling pathway - Homo sapiens (human)|path:hsa05012 Parkinson's disease - Homo sapiens (human)|path:hsa05016 Huntington's disease - Homo sapiens (human)|path:hsa05166 HTLV-I infection - Ho…
NM_001324089	VDAC2	10.5255	1.14009	10.5255	1.14009	5.83279	-3.20652	5.58899	-0.573721	0.566157	0.999999	Not DEG	GO:0006820,anion transport|GO:0007339,binding of sperm to zona pellucida|GO:0032272,negative regulation of protein polymerization|GO:0098656,anion transmembrane transport|GO:1903959,regulation of anion transmembrane transport|GO:2001243,negative regulation of intrinsic apoptotic signaling pathway	GO:0000166,nucleotide binding|GO:0005515,protein binding|GO:0008308,voltage-gated anion channel activity|GO:0015288,porin activity	GO:0001669,acrosomal vesicle|GO:0005634,nucleus|GO:0005739,mitochondrion|GO:0005741,mitochondrial outer membrane|GO:0005743,mitochondrial inner membrane|GO:0008021,synaptic vesicle|GO:0042645,mitochondrial nucleoid|GO:0043209,myelin sheath|GO:0046930,pore complex|GO:0070062,extracellular exosome	path:hsa04020 Calcium signaling pathway - Homo sapiens (human)|path:hsa04022 cGMP-PKG signaling pathway - Homo sapiens (human)|path:hsa04216 Ferroptosis - Homo sapiens (human)|path:hsa04621 NOD-like receptor signaling pathway - Homo sapiens (human)|path:hsa05012 Parkinson's disease - Homo sapiens (human)|path:hsa05016 Huntington's disease - Homo sapiens (human)|path:hsa05166 HTLV-I infection - Ho…
NM_001352766	RBM23	7.01699	3.42027	7.01699	3.42027	5.21863	-1.03668	5.16882	-0.200564	0.84104	0.999999	Not DEG	GO:0006397,mRNA processing	GO:0003723,RNA binding|GO:0005515,protein binding	GO:0005634,nucleus|GO:0016020,membrane
NM_032968	PCDH11X	0	4.56036	0	4.56036	2.28018	4.8207	6.80477	0.708429	0.478679	0.999999	Not DEG	GO:0007156,homophilic cell adhesion via plasma membrane adhesion molecules|GO:0010923,negative regulation of phosphatase activity	GO:0005509,calcium ion binding	GO:0005886,plasma membrane|GO:0005887,integral component of plasma membrane|GO:0070062,extracellular exosome
NM_001291556	PCK2	39.4706	21.6617	39.4706	21.6617	30.5661	-0.865605	2.7274	-0.317374	0.75096	0.999999	Not DEG	GO:0006090,pyruvate metabolic process|GO:0006094,gluconeogenesis|GO:0006094,gluconeogenesis|GO:0006107,oxaloacetate metabolic process|GO:0006116,NADH oxidation|GO:0032024,positive regulation of insulin secretion|GO:0032496,response to lipopolysaccharide|GO:0071333,cellular response to glucose stimulus|GO:0071356,cellular response to tumor necrosis factor|GO:0071548,response to dexamethasone	GO:0004611,phosphoenolpyruvate carboxykinase activity|GO:0004613,phosphoenolpyruvate carboxykinase (GTP) activity|GO:0005515,protein binding|GO:0005525,GTP binding|GO:0046872,metal ion binding	GO:0005739,mitochondrion|GO:0005759,mitochondrial matrix|GO:0070062,extracellular exosome	path:hsa00010 Glycolysis / Gluconeogenesis - Homo sapiens (human)|path:hsa00020 Citrate cycle (TCA cycle) - Homo sapiens (human)|path:hsa00620 Pyruvate metabolism - Homo sapiens (human)|path:hsa01100 Metabolic pathways - Homo sapiens (human)|path:hsa03320 PPAR signaling pathway - Homo sapiens (human)|path:hsa04068 FoxO signaling pathway - Homo sapiens (human)|path:hsa04151 PI3K-Akt signaling path…
NM_005257	GATA6	201.739	131.11	201.739	131.11	166.424	-0.621697	1.39878	-0.444457	0.656712	0.999999	Not DEG	GO:0000122,negative regulation of transcription from RNA polymerase II promoter|GO:0001701,in utero embryonic development|GO:0001889,liver development|GO:0003148,outflow tract septum morphogenesis|GO:0003309,type B pancreatic cell differentiation|GO:0003310,pancreatic A cell differentiation|GO:0006366,transcription from RNA polymerase II promoter|GO:0006644,phospholipid metabolic process|GO:00074…	GO:0000977,RNA polymerase II regulatory region sequence-specific DNA binding|GO:0000979,RNA polymerase II core promoter sequence-specific DNA binding|GO:0000981,RNA polymerase II transcription factor activity, sequence-specific DNA binding|GO:0001085,RNA polymerase II transcription factor binding|GO:0001103,RNA polymerase II repressing transcription factor binding|GO:0001228,transcriptional activ…	GO:0005634,nucleus|GO:0005654,nucleoplasm|GO:0005667,transcription factor complex|GO:0031965,nuclear membrane
NM_001199659	LETM2	108.763	28.5022	108.763	28.5022	68.6328	-1.93202	2.3654	-0.816782	0.414053	0.999999	Not DEG	GO:0006875,cellular metal ion homeostasis	GO:0043022,ribosome binding	GO:0005743,mitochondrial inner membrane|GO:0016021,integral component of membrane
NM_032960	MAPKAPK2	11136	11627.8	11136	11627.8	11381.9	0.0623487	0.194603	0.320389	0.748673	0.999999	Not DEG	GO:0000165,MAPK cascade|GO:0000187,activation of MAPK activity|GO:0002224,toll-like receptor signaling pathway|GO:0006468,protein phosphorylation|GO:0006691,leukotriene metabolic process|GO:0006950,response to stress|GO:0006954,inflammatory response|GO:0006954,inflammatory response|GO:0006974,cellular response to DNA damage stimulus|GO:0007265,Ras protein signal transduction|GO:0018105,peptidyl-s…	GO:0004672,protein kinase activity|GO:0004674,protein serine/threonine kinase activity|GO:0004674,protein serine/threonine kinase activity|GO:0004674,protein serine/threonine kinase activity|GO:0004683,calmodulin-dependent protein kinase activity|GO:0004871,signal transducer activity|GO:0005515,protein binding|GO:0005516,calmodulin binding|GO:0005524,ATP binding|GO:0009931,calcium-dependent prote…	GO:0005634,nucleus|GO:0005654,nucleoplasm|GO:0005654,nucleoplasm|GO:0005737,cytoplasm|GO:0005813,centrosome|GO:0005829,cytosol|GO:0070062,extracellular exosome	path:hsa04010 MAPK signaling pathway - Homo sapiens (human)|path:hsa04370 VEGF signaling pathway - Homo sapiens (human)|path:hsa04722 Neurotrophin signaling pathway - Homo sapiens (human)|path:hsa05203 Viral carcinogenesis - Homo sapiens (human)
NM_001199654	PMF1	67.5385	172.154	67.5385	172.154	119.846	1.34992	1.81912	0.742071	0.458044	0.999999	Not DEG	GO:0006355,regulation of transcription, DNA-templated|GO:0006366,transcription from RNA polymerase II promoter|GO:0007059,chromosome segregation|GO:0007062,sister chromatid cohesion|GO:0051301,cell division	GO:0003713,transcription coactivator activity|GO:0005515,protein binding|GO:0043522,leucine zipper domain binding	GO:0000444,MIS12/MIND type complex|GO:0000777,condensed chromosome kinetochore|GO:0005654,nucleoplasm|GO:0005667,transcription factor complex|GO:0005794,Golgi apparatus|GO:0005829,cytosol|GO:0043231,intracellular membrane-bounded organelle
NM_001199653	PMF1	70.1699	0	70.1699	0	35.085	-8.3859	6.18155	-1.3566	0.174908	0.999999	Not DEG	GO:0006355,regulation of transcription, DNA-templated|GO:0006366,transcription from RNA polymerase II promoter|GO:0007059,chromosome segregation|GO:0007062,sister chromatid cohesion|GO:0051301,cell division	GO:0003713,transcription coactivator activity|GO:0005515,protein binding|GO:0043522,leucine zipper domain binding	GO:0000444,MIS12/MIND type complex|GO:0000777,condensed chromosome kinetochore|GO:0005654,nucleoplasm|GO:0005667,transcription factor complex|GO:0005794,Golgi apparatus|GO:0005829,cytosol|GO:0043231,intracellular membrane-bounded organelle
NM_001278264	CARHSP1	19.2967	132.25	19.2967	132.25	75.7736	2.77684	2.58682	1.07346	0.283066	0.999999	Not DEG	GO:0006355,regulation of transcription, DNA-templated|GO:0035556,intracellular signal transduction|GO:0043488,regulation of mRNA stability|GO:0043488,regulation of mRNA stability	GO:0003677,DNA binding|GO:0003730,mRNA 3'-UTR binding|GO:0005515,protein binding|GO:0019902,phosphatase binding	GO:0000177,cytoplasmic exosome (RNase complex)|GO:0000932,P-body|GO:0005737,cytoplasm|GO:0005829,cytosol|GO:0043186,P granule|GO:0070062,extracellular exosome
NM_032966	CXCR5	10.5255	27.3622	10.5255	27.3622	18.9438	1.3783	3.33371	0.413443	0.679282	0.999999	Not DEG	GO:0006928,movement of cell or subcellular component|GO:0006955,immune response|GO:0007186,G-protein coupled receptor signaling pathway|GO:0030595,leukocyte chemotaxis|GO:0032467,positive regulation of cytokinesis|GO:0042113,B cell activation|GO:0048535,lymph node development|GO:0070098,chemokine-mediated signaling pathway	GO:0004930,G-protein coupled receptor activity|GO:0005515,protein binding|GO:0016494,C-X-C chemokine receptor activity	GO:0005886,plasma membrane|GO:0005887,integral component of plasma membrane|GO:0009897,external side of plasma membrane	path:hsa04060 Cytokine-cytokine receptor interaction - Homo sapiens (human)|path:hsa04062 Chemokine signaling pathway - Homo sapiens (human)
NM_003177	SYK	3001.52	3363.26	3001.52	3363.26	3182.39	0.164171	0.353351	0.46461	0.642211	0.999999	Not DEG	GO:0001525,angiogenesis|GO:0001945,lymph vessel development|GO:0002092,positive regulation of receptor internalization|GO:0002223,stimulatory C-type lectin receptor signaling pathway|GO:0002250,adaptive immune response|GO:0002250,adaptive immune response|GO:0002281,macrophage activation involved in immune response|GO:0002281,macrophage activation involved in immune response|GO:0002283,neutrophil …	GO:0001784,phosphotyrosine residue binding|GO:0004672,protein kinase activity|GO:0004672,protein kinase activity|GO:0004674,protein serine/threonine kinase activity|GO:0004713,protein tyrosine kinase activity|GO:0004713,protein tyrosine kinase activity|GO:0004715,non-membrane spanning protein tyrosine kinase activity|GO:0004715,non-membrane spanning protein tyrosine kinase activity|GO:0004716,sig…	GO:0005634,nucleus|GO:0005737,cytoplasm|GO:0005829,cytosol|GO:0005829,cytosol|GO:0005886,plasma membrane|GO:0019815,B cell receptor complex|GO:0031234,extrinsic component of cytoplasmic side of plasma membrane|GO:0032009,early phagosome|GO:0042101,T cell receptor complex|GO:0043234,protein complex	path:hsa04064 NF-kappa B signaling pathway - Homo sapiens (human)|path:hsa04072 Phospholipase D signaling pathway - Homo sapiens (human)|path:hsa04151 PI3K-Akt signaling pathway - Homo sapiens (human)|path:hsa04380 Osteoclast differentiation - Homo sapiens (human)|path:hsa04611 Platelet activation - Homo sapiens (human)|path:hsa04650 Natural killer cell mediated cytotoxicity - Homo sapiens (human…
NM_003175	XCL2	0	7.98063	0	7.98063	3.99031	5.62802	6.78837	0.829068	0.407066	0.999999	Not DEG	GO:0002548,monocyte chemotaxis|GO:0006954,inflammatory response|GO:0007165,signal transduction|GO:0007186,G-protein coupled receptor signaling pathway|GO:0007186,G-protein coupled receptor signaling pathway|GO:0008015,blood circulation|GO:0010469,regulation of receptor activity|GO:0030593,neutrophil chemotaxis|GO:0043547,positive regulation of GTPase activity|GO:0048247,lymphocyte chemotaxis|GO:0…	GO:0005515,protein binding|GO:0008009,chemokine activity|GO:0048020,CCR chemokine receptor binding	GO:0005576,extracellular region|GO:0005615,extracellular space	path:hsa04060 Cytokine-cytokine receptor interaction - Homo sapiens (human)
NM_003172	SURF1	1105.18	957.675	1105.18	957.675	1031.43	-0.206666	0.580757	-0.355856	0.721948	0.999999	Not DEG	GO:0006119,oxidative phosphorylation|GO:0006754,ATP biosynthetic process|GO:0008535,respiratory chain complex IV assembly|GO:0009060,aerobic respiration|GO:0022900,electron transport chain|GO:0033617,mitochondrial respiratory chain complex IV assembly|GO:0055114,oxidation-reduction process|GO:1902600,hydrogen ion transmembrane transport	GO:0004129,cytochrome-c oxidase activity|GO:0005515,protein binding	GO:0005746,mitochondrial respiratory chain|GO:0016021,integral component of membrane
NM_003173	SUV39H1	6077.59	6452.91	6077.59	6452.91	6265.25	0.08645	0.25087	0.344601	0.730394	0.999999	Not DEG	GO:0000122,negative regulation of transcription from RNA polymerase II promoter|GO:0000183,chromatin silencing at rDNA|GO:0000183,chromatin silencing at rDNA|GO:0006325,chromatin organization|GO:0006351,transcription, DNA-templated|GO:0006364,rRNA processing|GO:0006974,cellular response to DNA damage stimulus|GO:0007049,cell cycle|GO:0016032,viral process|GO:0030154,cell differentiation|GO:003612…	GO:0000976,transcription regulatory region sequence-specific DNA binding|GO:0003682,chromatin binding|GO:0005515,protein binding|GO:0008270,zinc ion binding|GO:0008757,S-adenosylmethionine-dependent methyltransferase activity|GO:0018024,histone-lysine N-methyltransferase activity|GO:0018024,histone-lysine N-methyltransferase activity|GO:0042054,histone methyltransferase activity|GO:0046974,histon…	GO:0000775,chromosome, centromeric region|GO:0000792,heterochromatin|GO:0000794,condensed nuclear chromosome|GO:0005634,nucleus|GO:0005652,nuclear lamina|GO:0005654,nucleoplasm|GO:0005677,chromatin silencing complex|GO:0033553,rDNA heterochromatin	path:hsa00310 Lysine degradation - Homo sapiens (human)
NM_003170	SUPT6H	23512.2	31882.6	23512.2	31882.6	27697.4	0.439362	0.312673	1.40518	0.159968	0.999999	Not DEG	GO:0006338,chromatin remodeling|GO:0006342,chromatin silencing|GO:0006355,regulation of transcription, DNA-templated|GO:0006366,transcription from RNA polymerase II promoter|GO:0006368,transcription elongation from RNA polymerase II promoter|GO:0006397,mRNA processing|GO:0008380,RNA splicing|GO:0010793,regulation of mRNA export from nucleus|GO:0016032,viral process|GO:0032968,positive regulation …	GO:0000991,transcription factor activity, core RNA polymerase II binding|GO:0003677,DNA binding|GO:0003700,DNA binding transcription factor activity|GO:0003723,RNA binding|GO:0005515,protein binding|GO:0031491,nucleosome binding|GO:0042393,histone binding	GO:0005634,nucleus|GO:0005654,nucleoplasm|GO:0008023,transcription elongation factor complex|GO:0035327,transcriptionally active chromatin
NM_003171	SUPV3L1	5633.77	2778.4	5633.77	2778.4	4206.08	-1.01984	0.690959	-1.47598	0.139949	0.999999	Not DEG	GO:0000958,mitochondrial mRNA catabolic process|GO:0000962,positive regulation of mitochondrial RNA catabolic process|GO:0000962,positive regulation of mitochondrial RNA catabolic process|GO:0000965,mitochondrial RNA 3'-end processing|GO:0006310,DNA recombination|GO:0006401,RNA catabolic process|GO:0030307,positive regulation of cell growth|GO:0032508,DNA duplex unwinding|GO:0035945,mitochondrial…	GO:0003677,DNA binding|GO:0003678,DNA helicase activity|GO:0003723,RNA binding|GO:0003725,double-stranded RNA binding|GO:0004004,ATP-dependent RNA helicase activity|GO:0004386,helicase activity|GO:0005515,protein binding|GO:0005524,ATP binding|GO:0034458,3'-5' RNA helicase activity|GO:0042803,protein homodimerization activity	GO:0005634,nucleus|GO:0005739,mitochondrion|GO:0005759,mitochondrial matrix|GO:0042645,mitochondrial nucleoid|GO:0045025,mitochondrial degradosome
NM_001128846	SMARCA4	3063.79	2746.48	3063.79	2746.48	2905.14	-0.157737	0.364753	-0.432448	0.665416	0.999999	Not DEG	GO:0000122,negative regulation of transcription from RNA polymerase II promoter|GO:0003407,neural retina development|GO:0006325,chromatin organization|GO:0006337,nucleosome disassembly|GO:0006338,chromatin remodeling|GO:0006338,chromatin remodeling|GO:0006338,chromatin remodeling|GO:0006351,transcription, DNA-templated|GO:0006357,regulation of transcription from RNA polymerase II promoter|GO:0007…	GO:0000978,RNA polymerase II proximal promoter sequence-specific DNA binding|GO:0000980,RNA polymerase II distal enhancer sequence-specific DNA binding|GO:0001105,RNA polymerase II transcription coactivator activity|GO:0001164,RNA polymerase I CORE element sequence-specific DNA binding|GO:0002039,p53 binding|GO:0003713,transcription coactivator activity|GO:0003713,transcription coactivator activi…	GO:0000790,nuclear chromatin|GO:0005615,extracellular space|GO:0005634,nucleus|GO:0005654,nucleoplasm|GO:0005730,nucleolus|GO:0016020,membrane|GO:0016514,SWI/SNF complex|GO:0043234,protein complex|GO:0071564,npBAF complex|GO:0071564,npBAF complex|GO:0071565,nBAF complex
NM_001128847	SMARCA4	11319.3	12794.1	11319.3	12794.1	12056.7	0.176695	0.231961	0.761744	0.446213	0.999999	Not DEG	GO:0000122,negative regulation of transcription from RNA polymerase II promoter|GO:0003407,neural retina development|GO:0006325,chromatin organization|GO:0006337,nucleosome disassembly|GO:0006338,chromatin remodeling|GO:0006338,chromatin remodeling|GO:0006338,chromatin remodeling|GO:0006351,transcription, DNA-templated|GO:0006357,regulation of transcription from RNA polymerase II promoter|GO:0007…	GO:0000978,RNA polymerase II proximal promoter sequence-specific DNA binding|GO:0000980,RNA polymerase II distal enhancer sequence-specific DNA binding|GO:0001105,RNA polymerase II transcription coactivator activity|GO:0001164,RNA polymerase I CORE element sequence-specific DNA binding|GO:0002039,p53 binding|GO:0003713,transcription coactivator activity|GO:0003713,transcription coactivator activi…	GO:0000790,nuclear chromatin|GO:0005615,extracellular space|GO:0005634,nucleus|GO:0005654,nucleoplasm|GO:0005730,nucleolus|GO:0016020,membrane|GO:0016514,SWI/SNF complex|GO:0043234,protein complex|GO:0071564,npBAF complex|GO:0071564,npBAF complex|GO:0071565,nBAF complex
NM_001128844	SMARCA4	17.5425	3.42027	17.5425	3.42027	10.4814	-2.35859	4.34842	-0.542402	0.587542	0.999999	Not DEG	GO:0000122,negative regulation of transcription from RNA polymerase II promoter|GO:0003407,neural retina development|GO:0006325,chromatin organization|GO:0006337,nucleosome disassembly|GO:0006338,chromatin remodeling|GO:0006338,chromatin remodeling|GO:0006338,chromatin remodeling|GO:0006351,transcription, DNA-templated|GO:0006357,regulation of transcription from RNA polymerase II promoter|GO:0007…	GO:0000978,RNA polymerase II proximal promoter sequence-specific DNA binding|GO:0000980,RNA polymerase II distal enhancer sequence-specific DNA binding|GO:0001105,RNA polymerase II transcription coactivator activity|GO:0001164,RNA polymerase I CORE element sequence-specific DNA binding|GO:0002039,p53 binding|GO:0003713,transcription coactivator activity|GO:0003713,transcription coactivator activi…	GO:0000790,nuclear chromatin|GO:0005615,extracellular space|GO:0005634,nucleus|GO:0005654,nucleoplasm|GO:0005730,nucleolus|GO:0016020,membrane|GO:0016514,SWI/SNF complex|GO:0043234,protein complex|GO:0071564,npBAF complex|GO:0071564,npBAF complex|GO:0071565,nBAF complex
NM_001128845	SMARCA4	2783.11	2570.9	2783.11	2570.9	2677.01	-0.114425	0.365366	-0.313178	0.754145	0.999999	Not DEG	GO:0000122,negative regulation of transcription from RNA polymerase II promoter|GO:0003407,neural retina development|GO:0006325,chromatin organization|GO:0006337,nucleosome disassembly|GO:0006338,chromatin remodeling|GO:0006338,chromatin remodeling|GO:0006338,chromatin remodeling|GO:0006351,transcription, DNA-templated|GO:0006357,regulation of transcription from RNA polymerase II promoter|GO:0007…	GO:0000978,RNA polymerase II proximal promoter sequence-specific DNA binding|GO:0000980,RNA polymerase II distal enhancer sequence-specific DNA binding|GO:0001105,RNA polymerase II transcription coactivator activity|GO:0001164,RNA polymerase I CORE element sequence-specific DNA binding|GO:0002039,p53 binding|GO:0003713,transcription coactivator activity|GO:0003713,transcription coactivator activi…	GO:0000790,nuclear chromatin|GO:0005615,extracellular space|GO:0005634,nucleus|GO:0005654,nucleoplasm|GO:0005730,nucleolus|GO:0016020,membrane|GO:0016514,SWI/SNF complex|GO:0043234,protein complex|GO:0071564,npBAF complex|GO:0071564,npBAF complex|GO:0071565,nBAF complex
NM_003178	SYN2	7.01699	18.2414	7.01699	18.2414	12.6292	1.3783	3.82685	0.360164	0.718724	0.999999	Not DEG	GO:0007268,chemical synaptic transmission|GO:0007269,neurotransmitter secretion	GO:0003824,catalytic activity|GO:0005524,ATP binding	GO:0030054,cell junction|GO:0030672,synaptic vesicle membrane|GO:0045202,synapse
NM_003179	SYP	1438.48	1427.39	1438.48	1427.39	1432.94	-0.0111654	0.471507	-0.0236802	0.981108	0.999999	Not DEG	GO:0006897,endocytosis|GO:0016188,synaptic vesicle maturation|GO:0048168,regulation of neuronal synaptic plasticity|GO:0048169,regulation of long-term neuronal synaptic plasticity|GO:0048172,regulation of short-term neuronal synaptic plasticity|GO:0048488,synaptic vesicle endocytosis|GO:0048499,synaptic vesicle membrane organization|GO:0071310,cellular response to organic substance|GO:2000474,reg…	GO:0005215,transporter activity|GO:0015485,cholesterol binding|GO:0042169,SH2 domain binding|GO:0042802,identical protein binding|GO:0043621,protein self-association	GO:0008021,synaptic vesicle|GO:0030054,cell junction|GO:0030285,integral component of synaptic vesicle membrane|GO:0030285,integral component of synaptic vesicle membrane|GO:0031594,neuromuscular junction|GO:0042734,presynaptic membrane|GO:0043005,neuron projection|GO:0043195,terminal bouton|GO:0048786,presynaptic active zone|GO:0060076,excitatory synapse
NM_002889	RARRES2	42.1019	22.8018	42.1019	22.8018	32.4519	-0.884714	2.67277	-0.33101	0.740637	0.999999	Not DEG	GO:0001523,retinoid metabolic process|GO:0001701,in utero embryonic development|GO:0001934,positive regulation of protein phosphorylation|GO:0002576,platelet degranulation|GO:0006935,chemotaxis|GO:0006954,inflammatory response|GO:0010759,positive regulation of macrophage chemotaxis|GO:0019732,antifungal humoral response|GO:0030154,cell differentiation|GO:0045087,innate immune response|GO:0045600,…	GO:0005102,receptor binding|GO:0005515,protein binding	GO:0005576,extracellular region|GO:0005576,extracellular region|GO:0005615,extracellular space|GO:0031012,extracellular matrix|GO:0031089,platelet dense granule lumen|GO:0070062,extracellular exosome
NM_001098398	COPA	7854.64	1589.29	7854.64	1589.29	4721.97	-2.30516	1.1658	-1.97731	0.0480067	0.999999	Down	GO:0006886,intracellular protein transport|GO:0006888,ER to Golgi vesicle-mediated transport|GO:0006888,ER to Golgi vesicle-mediated transport|GO:0006890,retrograde vesicle-mediated transport, Golgi to ER|GO:0006890,retrograde vesicle-mediated transport, Golgi to ER|GO:0006891,intra-Golgi vesicle-mediated transport|GO:0010469,regulation of receptor activity|GO:0030157,pancreatic juice secretion	GO:0005179,hormone activity|GO:0005198,structural molecule activity	GO:0000139,Golgi membrane|GO:0005615,extracellular space|GO:0005737,cytoplasm|GO:0005789,endoplasmic reticulum membrane|GO:0005829,cytosol|GO:0016020,membrane|GO:0030126,COPI vesicle coat|GO:0030126,COPI vesicle coat|GO:0030133,transport vesicle|GO:0070062,extracellular exosome
NM_002885	RAP1GAP	4377.73	2853.64	4377.73	2853.64	3615.69	-0.617374	0.531488	-1.1616	0.2454	0.999999	Not DEG	GO:0007165,signal transduction|GO:0007411,axon guidance|GO:0043087,regulation of GTPase activity|GO:0043547,positive regulation of GTPase activity|GO:0051056,regulation of small GTPase mediated signal transduction|GO:1903697,negative regulation of microvillus assembly	GO:0003924,GTPase activity|GO:0005096,GTPase activator activity|GO:0005096,GTPase activator activity|GO:0005515,protein binding|GO:0017016,Ras GTPase binding|GO:0042803,protein homodimerization activity	GO:0000139,Golgi membrane|GO:0005829,cytosol|GO:0005829,cytosol|GO:0016020,membrane	path:hsa04015 Rap1 signaling pathway - Homo sapiens (human)
NM_001257361	AMPD2	0	3.42027	0	3.42027	1.71013	4.40568	6.81751	0.646231	0.51813	0.999999	Not DEG	GO:0006188,IMP biosynthetic process|GO:0032264,IMP salvage|GO:0043101,purine-containing compound salvage|GO:0052652,cyclic purine nucleotide metabolic process|GO:0097009,energy homeostasis	GO:0003876,AMP deaminase activity|GO:0003876,AMP deaminase activity|GO:0003876,AMP deaminase activity|GO:0005515,protein binding|GO:0046872,metal ion binding	GO:0005575,cellular_component|GO:0005829,cytosol	path:hsa00230 Purine metabolism - Homo sapiens (human)|path:hsa01100 Metabolic pathways - Homo sapiens (human)
NM_002887	RARS	8940.52	7322.8	8940.52	7322.8	8131.66	-0.287964	0.307544	-0.936335	0.349101	0.999999	Not DEG	GO:0006418,tRNA aminoacylation for protein translation|GO:0006420,arginyl-tRNA aminoacylation|GO:0006420,arginyl-tRNA aminoacylation	GO:0000049,tRNA binding|GO:0004814,arginine-tRNA ligase activity|GO:0004814,arginine-tRNA ligase activity|GO:0004814,arginine-tRNA ligase activity|GO:0005515,protein binding|GO:0005524,ATP binding|GO:0016874,ligase activity|GO:0034618,arginine binding|GO:0045296,cadherin binding	GO:0005634,nucleus|GO:0005654,nucleoplasm|GO:0005737,cytoplasm|GO:0005739,mitochondrion|GO:0005829,cytosol|GO:0005829,cytosol|GO:0016020,membrane|GO:0017101,aminoacyl-tRNA synthetase multienzyme complex|GO:0070062,extracellular exosome	path:hsa00970 Aminoacyl-tRNA biosynthesis - Homo sapiens (human)
NM_002886	RAP2B	20663.3	18350.9	20663.3	18350.9	19507.1	-0.17122	0.204717	-0.836373	0.402945	0.999999	Not DEG	GO:0007165,signal transduction|GO:0030033,microvillus assembly|GO:0030168,platelet activation|GO:0030336,negative regulation of cell migration|GO:0031954,positive regulation of protein autophosphorylation|GO:0032486,Rap protein signal transduction|GO:0043312,neutrophil degranulation|GO:0061097,regulation of protein tyrosine kinase activity|GO:0070527,platelet aggregation|GO:0090557,establishment …	GO:0003924,GTPase activity|GO:0005515,protein binding|GO:0005525,GTP binding|GO:0019003,GDP binding|GO:0019904,protein domain specific binding	GO:0005829,cytosol|GO:0005886,plasma membrane|GO:0005886,plasma membrane|GO:0005923,bicellular tight junction|GO:0016020,membrane|GO:0035579,specific granule membrane|GO:0044291,cell-cell contact zone|GO:0045121,membrane raft|GO:0055038,recycling endosome membrane|GO:0070062,extracellular exosome|GO:0070821,tertiary granule membrane
NM_002881	RALB	4461.93	4209.21	4461.93	4209.21	4335.57	-0.0841173	0.291009	-0.289054	0.77254	0.999999	Not DEG	GO:0001928,regulation of exocyst assembly|GO:0001934,positive regulation of protein phosphorylation|GO:0006915,apoptotic process|GO:0007049,cell cycle|GO:0007165,signal transduction|GO:0007265,Ras protein signal transduction|GO:0009267,cellular response to starvation|GO:0032091,negative regulation of protein binding|GO:0032092,positive regulation of protein binding|GO:0051301,cell division|GO:006…	GO:0003924,GTPase activity|GO:0005515,protein binding|GO:0005525,GTP binding|GO:0005525,GTP binding|GO:0019003,GDP binding|GO:0031625,ubiquitin protein ligase binding|GO:0051117,ATPase binding	GO:0000145,exocyst|GO:0005776,autophagosome|GO:0005886,plasma membrane|GO:0030496,midbody|GO:0070062,extracellular exosome	path:hsa04014 Ras signaling pathway - Homo sapiens (human)|path:hsa04015 Rap1 signaling pathway - Homo sapiens (human)|path:hsa04072 Phospholipase D signaling pathway - Homo sapiens (human)|path:hsa05200 Pathways in cancer - Homo sapiens (human)|path:hsa05212 Pancreatic cancer - Homo sapiens (human)
NM_002880	RAF1	10139.6	9746.63	10139.6	9746.63	9943.09	-0.0570188	0.203304	-0.280461	0.779124	0.999999	Not DEG	GO:0000165,MAPK cascade|GO:0000186,activation of MAPKK activity|GO:0001666,response to hypoxia|GO:0002223,stimulatory C-type lectin receptor signaling pathway|GO:0006468,protein phosphorylation|GO:0006915,apoptotic process|GO:0007165,signal transduction|GO:0007190,activation of adenylate cyclase activity|GO:0007275,multicellular organism development|GO:0007507,heart development|GO:0008283,cell pr…	GO:0004672,protein kinase activity|GO:0004674,protein serine/threonine kinase activity|GO:0004709,MAP kinase kinase kinase activity|GO:0005515,protein binding|GO:0005524,ATP binding|GO:0016301,kinase activity|GO:0019899,enzyme binding|GO:0031267,small GTPase binding|GO:0031434,mitogen-activated protein kinase kinase binding|GO:0042802,identical protein binding|GO:0046872,metal ion binding|GO:0046…	GO:0005737,cytoplasm|GO:0005737,cytoplasm|GO:0005741,mitochondrial outer membrane|GO:0005794,Golgi apparatus|GO:0005829,cytosol|GO:0005829,cytosol|GO:0005886,plasma membrane|GO:0005886,plasma membrane|GO:0005886,plasma membrane|GO:0016607,nuclear speck|GO:0031143,pseudopodium	path:hsa01521 EGFR tyrosine kinase inhibitor resistance - Homo sapiens (human)|path:hsa01522 Endocrine resistance - Homo sapiens (human)|path:hsa04010 MAPK signaling pathway - Homo sapiens (human)|path:hsa04012 ErbB signaling pathway - Homo sapiens (human)|path:hsa04014 Ras signaling pathway - Homo sapiens (human)|path:hsa04015 Rap1 signaling pathway - Homo sapiens (human)|path:hsa04022 cGMP-PKG …
NM_002883	RANGAP1	11791.2	11180.9	11791.2	11180.9	11486	-0.0766764	0.197806	-0.387634	0.698287	0.999999	Not DEG	GO:0007062,sister chromatid cohesion|GO:0007165,signal transduction|GO:0016925,protein sumoylation|GO:0043547,positive regulation of GTPase activity|GO:0046826,negative regulation of protein export from nucleus|GO:0048678,response to axon injury|GO:1904117,cellular response to vasopressin	GO:0003723,RNA binding|GO:0005096,GTPase activator activity|GO:0005515,protein binding|GO:0008536,Ran GTPase binding|GO:0031625,ubiquitin protein ligase binding|GO:0045296,cadherin binding	GO:0000776,kinetochore|GO:0000777,condensed chromosome kinetochore|GO:0000922,spindle pole|GO:0005635,nuclear envelope|GO:0005635,nuclear envelope|GO:0005643,nuclear pore|GO:0005737,cytoplasm|GO:0005829,cytosol|GO:0005829,cytosol|GO:0016235,aggresome|GO:0030425,dendrite|GO:0031965,nuclear membrane|GO:0043231,intracellular membrane-bounded organelle|GO:0044614,nuclear pore cytoplasmic filaments|GO…	path:hsa03013 RNA transport - Homo sapiens (human)
NM_002882	RANBP1	4461.05	8413.86	4461.05	8413.86	6437.46	0.915386	0.604488	1.51432	0.129946	0.999999	Not DEG	GO:0000082,G1/S transition of mitotic cell cycle|GO:0006405,RNA export from nucleus|GO:0006511,ubiquitin-dependent protein catabolic process|GO:0006606,protein import into nucleus|GO:0007051,spindle organization|GO:0007165,signal transduction|GO:0016032,viral process|GO:0043547,positive regulation of GTPase activity|GO:0046604,positive regulation of mitotic centrosome separation	GO:0005092,GDP-dissociation inhibitor activity|GO:0005096,GTPase activator activity|GO:0005515,protein binding|GO:0008536,Ran GTPase binding|GO:0045296,cadherin binding	GO:0005634,nucleus|GO:0005635,nuclear envelope|GO:0005737,cytoplasm|GO:0005737,cytoplasm|GO:0005813,centrosome|GO:0005829,cytosol	path:hsa05166 HTLV-I infection - Homo sapiens (human)|path:hsa05203 Viral carcinogenesis - Homo sapiens (human)
NM_001010860	SAMD15	65.7843	54.7243	65.7843	54.7243	60.2543	-0.265548	2.02695	-0.131009	0.895768	0.999999	Not DEG	GO:0000027,ribosomal large subunit assembly|GO:0006364,rRNA processing		GO:0030687,preribosome, large subunit precursor
NM_021246_6	LY6G6D	7.89412	18.2414	7.89412	18.2414	13.0678	1.20837	3.74848	0.322363	0.747177	0.999999	Not DEG	GO:0006501,C-terminal protein lipidation|GO:0051260,protein homooligomerization|GO:0095500,acetylcholine receptor signaling pathway|GO:2000272,negative regulation of receptor activity	GO:0030550,acetylcholine receptor inhibitor activity|GO:0042802,identical protein binding	GO:0005576,extracellular region|GO:0005886,plasma membrane|GO:0009897,external side of plasma membrane|GO:0030175,filopodium|GO:0031225,anchored component of membrane|GO:0043234,protein complex
NM_001323682	NRSN2	82.4497	74.1058	82.4497	74.1058	78.2777	-0.153915	1.81203	-0.0849408	0.932308	0.999999	Not DEG	GO:0008150,biological_process	GO:0003674,molecular_function	GO:0005886,plasma membrane|GO:0016021,integral component of membrane|GO:0030133,transport vesicle|GO:0043025,neuronal cell body
NM_001323681	NRSN2	57.0131	103.748	57.0131	103.748	80.3806	0.863729	1.91478	0.451086	0.651928	0.999999	Not DEG	GO:0008150,biological_process	GO:0003674,molecular_function	GO:0005886,plasma membrane|GO:0016021,integral component of membrane|GO:0030133,transport vesicle|GO:0043025,neuronal cell body
NM_001323680	NRSN2	172.793	79.8063	172.793	79.8063	126.3	-1.11446	1.70898	-0.652121	0.514323	0.999999	Not DEG	GO:0008150,biological_process	GO:0003674,molecular_function	GO:0005886,plasma membrane|GO:0016021,integral component of membrane|GO:0030133,transport vesicle|GO:0043025,neuronal cell body
NM_001323685	NRSN2	863.09	1436.51	863.09	1436.51	1149.8	0.734991	0.761121	0.965669	0.33421	0.999999	Not DEG	GO:0008150,biological_process	GO:0003674,molecular_function	GO:0005886,plasma membrane|GO:0016021,integral component of membrane|GO:0030133,transport vesicle|GO:0043025,neuronal cell body
NM_001323684	NRSN2	79.8183	90.0671	79.8183	90.0671	84.9427	0.17429	1.75174	0.0994952	0.920745	0.999999	Not DEG	GO:0008150,biological_process	GO:0003674,molecular_function	GO:0005886,plasma membrane|GO:0016021,integral component of membrane|GO:0030133,transport vesicle|GO:0043025,neuronal cell body
NM_001081559	CPSF4	1440.24	1024.94	1440.24	1024.94	1232.59	-0.490764	0.641571	-0.764941	0.444307	0.999999	Not DEG	GO:0000398,mRNA splicing, via spliceosome|GO:0006369,termination of RNA polymerase II transcription|GO:0006378,mRNA polyadenylation|GO:0006388,tRNA splicing, via endonucleolytic cleavage and ligation|GO:0006406,mRNA export from nucleus|GO:0031124,mRNA 3'-end processing|GO:0046778,modification by virus of host mRNA processing|GO:0090502,RNA phosphodiester bond hydrolysis, endonucleolytic|GO:009878…	GO:0003723,RNA binding|GO:0003723,RNA binding|GO:0004521,endoribonuclease activity|GO:0005515,protein binding|GO:0008270,zinc ion binding	GO:0005654,nucleoplasm|GO:0005654,nucleoplasm|GO:0005847,mRNA cleavage and polyadenylation specificity factor complex|GO:0043231,intracellular membrane-bounded organelle	path:hsa03015 mRNA surveillance pathway - Homo sapiens (human)|path:hsa05164 Influenza A - Homo sapiens (human)
NM_001469	XRCC6	32281.7	30633.1	32281.7	30633.1	31457.4	-0.075625	0.146863	-0.514936	0.606598	0.999999	Not DEG	GO:0000723,telomere maintenance|GO:0002218,activation of innate immune response|GO:0006266,DNA ligation|GO:0006303,double-strand break repair via nonhomologous end joining|GO:0006303,double-strand break repair via nonhomologous end joining|GO:0006310,DNA recombination|GO:0006351,transcription, DNA-templated|GO:0007420,brain development|GO:0032481,positive regulation of type I interferon productio…	GO:0003677,DNA binding|GO:0003684,damaged DNA binding|GO:0003690,double-stranded DNA binding|GO:0003691,double-stranded telomeric DNA binding|GO:0003723,RNA binding|GO:0004003,ATP-dependent DNA helicase activity|GO:0005515,protein binding|GO:0005524,ATP binding|GO:0008022,protein C-terminus binding|GO:0030332,cyclin binding|GO:0044212,transcription regulatory region DNA binding|GO:0051575,5'-deox…	GO:0000783,nuclear telomere cap complex|GO:0000784,nuclear chromosome, telomeric region|GO:0005576,extracellular region|GO:0005634,nucleus|GO:0005654,nucleoplasm|GO:0005654,nucleoplasm|GO:0005667,transcription factor complex|GO:0005730,nucleolus|GO:0005829,cytosol|GO:0016020,membrane|GO:0032993,protein-DNA complex|GO:0034774,secretory granule lumen|GO:0043234,protein complex|GO:0043564,Ku70:Ku80 …	path:hsa03450 Non-homologous end-joining - Homo sapiens (human)
NM_001081550	THOC2	17161.8	16826.6	17161.8	16826.6	16994.2	-0.028459	0.16249	-0.175142	0.860968	0.999999	Not DEG	GO:0000902,cell morphogenesis|GO:0001824,blastocyst development|GO:0006369,termination of RNA polymerase II transcription|GO:0006405,RNA export from nucleus|GO:0006406,mRNA export from nucleus|GO:0006406,mRNA export from nucleus|GO:0008380,RNA splicing|GO:0010793,regulation of mRNA export from nucleus|GO:0010977,negative regulation of neuron projection development|GO:0016973,poly(A)+ mRNA export …	GO:0003729,mRNA binding|GO:0005515,protein binding	GO:0000346,transcription export complex|GO:0000347,THO complex|GO:0000445,THO complex part of transcription export complex|GO:0000784,nuclear chromosome, telomeric region|GO:0005654,nucleoplasm|GO:0016607,nuclear speck	path:hsa03013 RNA transport - Homo sapiens (human)|path:hsa03040 Spliceosome - Homo sapiens (human)
NM_001352368	PPP6R3	533.291	171.013	533.291	171.013	352.152	-1.6408	1.46015	-1.12372	0.261132	0.999999	Not DEG	GO:0043666,regulation of phosphoprotein phosphatase activity|GO:0048208,COPII vesicle coating	GO:0005515,protein binding|GO:0019903,protein phosphatase binding	GO:0000139,Golgi membrane|GO:0005654,nucleoplasm|GO:0005829,cytosol|GO:0005829,cytosol|GO:0005886,plasma membrane
NM_001352361	PPP6R3	639.423	654.412	639.423	654.412	646.917	0.0334289	0.690267	0.0484289	0.961374	0.999999	Not DEG	GO:0043666,regulation of phosphoprotein phosphatase activity|GO:0048208,COPII vesicle coating	GO:0005515,protein binding|GO:0019903,protein phosphatase binding	GO:0000139,Golgi membrane|GO:0005654,nucleoplasm|GO:0005829,cytosol|GO:0005829,cytosol|GO:0005886,plasma membrane
NM_001352362	PPP6R3	139.463	30.7824	139.463	30.7824	85.1226	-2.17967	2.31521	-0.941457	0.346471	0.999999	Not DEG	GO:0043666,regulation of phosphoprotein phosphatase activity|GO:0048208,COPII vesicle coating	GO:0005515,protein binding|GO:0019903,protein phosphatase binding	GO:0000139,Golgi membrane|GO:0005654,nucleoplasm|GO:0005829,cytosol|GO:0005829,cytosol|GO:0005886,plasma membrane
NM_001352363	PPP6R3	1006.06	2155.91	1006.06	2155.91	1580.99	1.09958	0.861121	1.27692	0.201631	0.999999	Not DEG	GO:0043666,regulation of phosphoprotein phosphatase activity|GO:0048208,COPII vesicle coating	GO:0005515,protein binding|GO:0019903,protein phosphatase binding	GO:0000139,Golgi membrane|GO:0005654,nucleoplasm|GO:0005829,cytosol|GO:0005829,cytosol|GO:0005886,plasma membrane
NM_001352365	PPP6R3	958.696	1132.11	958.696	1132.11	1045.4	0.239869	0.586303	0.409121	0.682451	0.999999	Not DEG	GO:0043666,regulation of phosphoprotein phosphatase activity|GO:0048208,COPII vesicle coating	GO:0005515,protein binding|GO:0019903,protein phosphatase binding	GO:0000139,Golgi membrane|GO:0005654,nucleoplasm|GO:0005829,cytosol|GO:0005829,cytosol|GO:0005886,plasma membrane
NM_001352366	PPP6R3	0	2.28018	0	2.28018	1.14009	3.82075	6.8429	0.558352	0.576604	0.999999	Not DEG	GO:0043666,regulation of phosphoprotein phosphatase activity|GO:0048208,COPII vesicle coating	GO:0005515,protein binding|GO:0019903,protein phosphatase binding	GO:0000139,Golgi membrane|GO:0005654,nucleoplasm|GO:0005829,cytosol|GO:0005829,cytosol|GO:0005886,plasma membrane
NM_001010895	ERCC6L2	736.784	1022.66	736.784	1022.66	879.722	0.473016	0.71048	0.665769	0.505559	0.999999	Not DEG	GO:0034614,cellular response to reactive oxygen species|GO:0036297,interstrand cross-link repair	GO:0003677,DNA binding|GO:0004386,helicase activity|GO:0005524,ATP binding|GO:0019901,protein kinase binding	GO:0005634,nucleus|GO:0005737,cytoplasm|GO:0005739,mitochondrion|GO:0005813,centrosome|GO:0043234,protein complex
NM_001323544	GALNS	62.2758	104.888	62.2758	104.888	83.582	0.752117	1.85873	0.404639	0.685743	0.999999	Not DEG	GO:0042340,keratan sulfate catabolic process|GO:0043312,neutrophil degranulation	GO:0003943,N-acetylgalactosamine-4-sulfatase activity|GO:0008484,sulfuric ester hydrolase activity|GO:0043890,N-acetylgalactosamine-6-sulfatase activity|GO:0046872,metal ion binding	GO:0005576,extracellular region|GO:0035578,azurophil granule lumen|GO:0043202,lysosomal lumen|GO:0070062,extracellular exosome	path:hsa00531 Glycosaminoglycan degradation - Homo sapiens (human)|path:hsa01100 Metabolic pathways - Homo sapiens (human)|path:hsa04142 Lysosome - Homo sapiens (human)
NM_001010893	SLC10A5	128.937	183.554	128.937	183.554	156.246	0.509545	1.40357	0.363035	0.716578	0.999999	Not DEG	GO:0006814,sodium ion transport|GO:0015721,bile acid and bile salt transport|GO:0055085,transmembrane transport	GO:0008508,bile acid:sodium symporter activity	GO:0016021,integral component of membrane
NM_001010892	RSPH4A	138.586	253.1	138.586	253.1	195.843	0.868935	1.3931	0.623743	0.532796	0.999999	Not DEG	GO:0003341,cilium movement|GO:0035082,axoneme assembly	GO:0003674,molecular_function	GO:0001534,radial spoke|GO:0005737,cytoplasm|GO:0005930,axoneme|GO:0005930,axoneme|GO:0031514,motile cilium
NM_001003785	ATP5PD	76.3098	51.304	76.3098	51.304	63.8069	-0.572781	2.0229	-0.283148	0.777063	0.999999	Not DEG
NM_001003787	STRADA	485.05	454.896	485.05	454.896	469.973	-0.092593	0.807153	-0.114716	0.908671	0.999999	Not DEG	GO:0006468,protein phosphorylation|GO:0006611,protein export from nucleus|GO:0007050,cell cycle arrest|GO:0007346,regulation of mitotic cell cycle|GO:0031098,stress-activated protein kinase signaling cascade|GO:0032147,activation of protein kinase activity|GO:0042981,regulation of apoptotic process|GO:0071902,positive regulation of protein serine/threonine kinase activity	GO:0004672,protein kinase activity|GO:0005515,protein binding|GO:0005524,ATP binding|GO:0019900,kinase binding|GO:0030295,protein kinase activator activity|GO:0043539,protein serine/threonine kinase activator activity	GO:0005634,nucleus|GO:0005654,nucleoplasm|GO:0005737,cytoplasm|GO:0005829,cytosol|GO:0005829,cytosol	path:hsa04150 mTOR signaling pathway - Homo sapiens (human)|path:hsa04152 AMPK signaling pathway - Homo sapiens (human)
NM_001003786	STRADA	210.51	427.534	210.51	427.534	319.022	1.02216	1.24342	0.822054	0.411046	0.999999	Not DEG	GO:0006468,protein phosphorylation|GO:0006611,protein export from nucleus|GO:0007050,cell cycle arrest|GO:0007346,regulation of mitotic cell cycle|GO:0031098,stress-activated protein kinase signaling cascade|GO:0032147,activation of protein kinase activity|GO:0042981,regulation of apoptotic process|GO:0071902,positive regulation of protein serine/threonine kinase activity	GO:0004672,protein kinase activity|GO:0005515,protein binding|GO:0005524,ATP binding|GO:0019900,kinase binding|GO:0030295,protein kinase activator activity|GO:0043539,protein serine/threonine kinase activator activity	GO:0005634,nucleus|GO:0005654,nucleoplasm|GO:0005737,cytoplasm|GO:0005829,cytosol|GO:0005829,cytosol	path:hsa04150 mTOR signaling pathway - Homo sapiens (human)|path:hsa04152 AMPK signaling pathway - Homo sapiens (human)
NM_001303116	TUBA1C	11.4026	5.70045	11.4026	5.70045	8.55153	-1.00017	4.32418	-0.231296	0.817085	0.999999	Not DEG	GO:0007010,cytoskeleton organization|GO:0007017,microtubule-based process|GO:0030705,cytoskeleton-dependent intracellular transport|GO:0051301,cell division	GO:0003924,GTPase activity|GO:0005198,structural molecule activity|GO:0005200,structural constituent of cytoskeleton|GO:0005515,protein binding|GO:0005525,GTP binding	GO:0005634,nucleus|GO:0005737,cytoplasm|GO:0005874,microtubule|GO:0015630,microtubule cytoskeleton|GO:0031982,vesicle	path:hsa04145 Phagosome - Homo sapiens (human)|path:hsa04210 Apoptosis - Homo sapiens (human)|path:hsa04530 Tight junction - Homo sapiens (human)|path:hsa04540 Gap junction - Homo sapiens (human)|path:hsa05130 Pathogenic Escherichia coli infection - Homo sapiens (human)
NM_014008	CCDC22	2891.88	2623.35	2891.88	2623.35	2757.61	-0.140597	0.367578	-0.382497	0.702093	0.999999	Not DEG	GO:0006878,cellular copper ion homeostasis|GO:0006893,Golgi to plasma membrane transport|GO:0007253,cytoplasmic sequestering of NF-kappaB|GO:0015031,protein transport|GO:0016567,protein ubiquitination|GO:0043123,positive regulation of I-kappaB kinase/NF-kappaB signaling|GO:0043124,negative regulation of I-kappaB kinase/NF-kappaB signaling|GO:0043687,post-translational protein modification|GO:2000…	GO:0005515,protein binding|GO:0097602,cullin family protein binding	GO:0005575,cellular_component|GO:0005654,nucleoplasm|GO:0005768,endosome|GO:0005829,cytosol
NM_014009	FOXP3	180.688	259.94	180.688	259.94	220.314	0.524689	1.22578	0.428045	0.668619	0.999999	Not DEG	GO:0000122,negative regulation of transcription from RNA polymerase II promoter|GO:0001782,B cell homeostasis|GO:0001816,cytokine production|GO:0002262,myeloid cell homeostasis|GO:0002362,CD4-positive, CD25-positive, alpha-beta regulatory T cell lineage commitment|GO:0002456,T cell mediated immunity|GO:0002513,tolerance induction to self antigen|GO:0002667,regulation of T cell anergy|GO:0002669,p…	GO:0000981,RNA polymerase II transcription factor activity, sequence-specific DNA binding|GO:0001047,core promoter binding|GO:0003677,DNA binding|GO:0003700,DNA binding transcription factor activity|GO:0003700,DNA binding transcription factor activity|GO:0003705,transcription factor activity, RNA polymerase II distal enhancer sequence-specific binding|GO:0003714,transcription corepressor activity…	GO:0005634,nucleus|GO:0005654,nucleoplasm|GO:0005654,nucleoplasm|GO:0005737,cytoplasm|GO:0043234,protein complex	path:hsa04659 Th17 cell differentiation - Homo sapiens (human)|path:hsa05321 Inflammatory bowel disease (IBD) - Homo sapiens (human)
NM_014007	ZBTB43	4641.74	5421.13	4641.74	5421.13	5031.43	0.223928	0.321235	0.697084	0.48575	0.999999	Not DEG	GO:0006351,transcription, DNA-templated|GO:0006355,regulation of transcription, DNA-templated	GO:0003677,DNA binding|GO:0005515,protein binding|GO:0046872,metal ion binding	GO:0005634,nucleus
NM_014004	PCDHGA8	11.4026	0	11.4026	0	5.70131	-5.7645	6.77828	-0.850437	0.395082	0.999999	Not DEG	GO:0007155,cell adhesion|GO:0007156,homophilic cell adhesion via plasma membrane adhesion molecules|GO:0007267,cell-cell signaling|GO:0007399,nervous system development	GO:0005509,calcium ion binding	GO:0005887,integral component of plasma membrane
NM_014005	PCDHA9	14.034	0	14.034	0	7.01699	-6.06404	6.77607	-0.89492	0.37083	0.999999	Not DEG	GO:0007155,cell adhesion|GO:0007156,homophilic cell adhesion via plasma membrane adhesion molecules|GO:0007267,cell-cell signaling|GO:0007399,nervous system development	GO:0005509,calcium ion binding	GO:0005887,integral component of plasma membrane
NM_014002	IKBKE	585.919	603.107	585.919	603.107	594.513	0.0417167	0.71894	0.0580253	0.953728	0.999999	Not DEG	GO:0006468,protein phosphorylation|GO:0006955,immune response|GO:0007252,I-kappaB phosphorylation|GO:0008630,intrinsic apoptotic signaling pathway in response to DNA damage|GO:0010884,positive regulation of lipid storage|GO:0018105,peptidyl-serine phosphorylation|GO:0032480,negative regulation of type I interferon production|GO:0034340,response to type I interferon|GO:0035456,response to interfer…	GO:0004672,protein kinase activity|GO:0004704,NF-kappaB-inducing kinase activity|GO:0005515,protein binding|GO:0005524,ATP binding|GO:0008384,IkappaB kinase activity|GO:0031625,ubiquitin protein ligase binding|GO:0036435,K48-linked polyubiquitin modification-dependent protein binding|GO:0070530,K63-linked polyubiquitin modification-dependent protein binding	GO:0005634,nucleus|GO:0005737,cytoplasm|GO:0005829,cytosol|GO:0010008,endosome membrane|GO:0016605,PML body|GO:0031966,mitochondrial membrane	path:hsa04620 Toll-like receptor signaling pathway - Homo sapiens (human)|path:hsa04621 NOD-like receptor signaling pathway - Homo sapiens (human)|path:hsa04622 RIG-I-like receptor signaling pathway - Homo sapiens (human)|path:hsa04623 Cytosolic DNA-sensing pathway - Homo sapiens (human)|path:hsa04657 IL-17 signaling pathway - Homo sapiens (human)|path:hsa05160 Hepatitis C - Homo sapiens (human)|…
NM_014003	DHX38	13207.7	14293.3	13207.7	14293.3	13750.5	0.113957	0.198645	0.573671	0.56619	0.999999	Not DEG	GO:0000398,mRNA splicing, via spliceosome|GO:0000398,mRNA splicing, via spliceosome|GO:0000398,mRNA splicing, via spliceosome|GO:0006369,termination of RNA polymerase II transcription|GO:0006405,RNA export from nucleus|GO:0006406,mRNA export from nucleus|GO:0031124,mRNA 3'-end processing	GO:0003723,RNA binding|GO:0003723,RNA binding|GO:0004004,ATP-dependent RNA helicase activity|GO:0005515,protein binding|GO:0005524,ATP binding	GO:0005634,nucleus|GO:0005654,nucleoplasm|GO:0005737,cytoplasm|GO:0016020,membrane|GO:0071013,catalytic step 2 spliceosome	path:hsa03040 Spliceosome - Homo sapiens (human)
NM_014000	VCL	713.102	1122.99	713.102	1122.99	918.045	0.655166	0.775517	0.844811	0.398216	0.999999	Not DEG	GO:0002009,morphogenesis of an epithelium|GO:0002576,platelet degranulation|GO:0006928,movement of cell or subcellular component|GO:0006936,muscle contraction|GO:0007155,cell adhesion|GO:0007160,cell-matrix adhesion|GO:0030032,lamellipodium assembly|GO:0030336,negative regulation of cell migration|GO:0034333,adherens junction assembly|GO:0034394,protein localization to cell surface|GO:0043297,api…	GO:0002162,dystroglycan binding|GO:0003779,actin binding|GO:0003779,actin binding|GO:0005198,structural molecule activity|GO:0005515,protein binding|GO:0008013,beta-catenin binding|GO:0031625,ubiquitin protein ligase binding|GO:0045294,alpha-catenin binding|GO:0045296,cadherin binding|GO:0045296,cadherin binding	GO:0002102,podosome|GO:0005576,extracellular region|GO:0005829,cytosol|GO:0005856,cytoskeleton|GO:0005911,cell-cell junction|GO:0005912,adherens junction|GO:0005913,cell-cell adherens junction|GO:0005916,fascia adherens|GO:0005925,focal adhesion|GO:0005925,focal adhesion|GO:0030055,cell-substrate junction|GO:0034774,secretory granule lumen|GO:0035580,specific granule lumen|GO:0042383,sarcolemma|G…	path:hsa04510 Focal adhesion - Homo sapiens (human)|path:hsa04520 Adherens junction - Homo sapiens (human)|path:hsa04670 Leukocyte transendothelial migration - Homo sapiens (human)|path:hsa04810 Regulation of actin cytoskeleton - Homo sapiens (human)|path:hsa05100 Bacterial invasion of epithelial cells - Homo sapiens (human)|path:hsa05131 Shigellosis - Homo sapiens (human)|path:hsa05146 Amoebiasi…
NM_015351	TTC9	3.5085	4.56036	3.5085	4.56036	4.03443	0.378311	5.59441	0.0676231	0.946086	0.999999	Not DEG
NM_015350	LRRC8B	74.5555	4572.9	74.5555	4572.9	2323.73	5.93864	2.24644	2.64358	0.00820355	0.999999	Up	GO:0007165,signal transduction|GO:0044070,regulation of anion transport|GO:0055085,transmembrane transport|GO:0098656,anion transmembrane transport	GO:0005225,volume-sensitive anion channel activity|GO:0005225,volume-sensitive anion channel activity|GO:0005515,protein binding	GO:0005737,cytoplasm|GO:0005789,endoplasmic reticulum membrane|GO:0005886,plasma membrane|GO:0005886,plasma membrane|GO:0034702,ion channel complex
NM_015353	KCTD2	4887.33	4464.59	4887.33	4464.59	4675.96	-0.130519	0.29475	-0.442813	0.657901	0.999999	Not DEG	GO:0043161,proteasome-mediated ubiquitin-dependent protein catabolic process|GO:0051260,protein homooligomerization	GO:0032403,protein complex binding|GO:0097602,cullin family protein binding	GO:0031463,Cul3-RING ubiquitin ligase complex
NM_015352	POFUT1	9293.13	9503.79	9293.13	9503.79	9398.46	0.0323386	0.203441	0.158958	0.873702	0.999999	Not DEG	GO:0001525,angiogenesis|GO:0001756,somitogenesis|GO:0006004,fucose metabolic process|GO:0006355,regulation of transcription, DNA-templated|GO:0006493,protein O-linked glycosylation|GO:0007219,Notch signaling pathway|GO:0007399,nervous system development|GO:0007507,heart development|GO:0008593,regulation of Notch signaling pathway|GO:0009790,embryo development|GO:0016266,O-glycan processing|GO:003…	GO:0008417,fucosyltransferase activity|GO:0046922,peptide-O-fucosyltransferase activity|GO:0046922,peptide-O-fucosyltransferase activity	GO:0005783,endoplasmic reticulum|GO:0016020,membrane	path:hsa00514 Other types of O-glycan biosynthesis - Homo sapiens (human)
NM_015355	SUZ12	12388.5	11793.1	12388.5	11793.1	12090.8	-0.0710596	0.192697	-0.368764	0.712304	0.999999	Not DEG	GO:0000122,negative regulation of transcription from RNA polymerase II promoter|GO:0006351,transcription, DNA-templated|GO:0006355,regulation of transcription, DNA-templated|GO:0008284,positive regulation of cell proliferation|GO:0016574,histone ubiquitination|GO:0045596,negative regulation of cell differentiation|GO:0045814,negative regulation of gene expression, epigenetic|GO:0070317,negative r…	GO:0000979,RNA polymerase II core promoter sequence-specific DNA binding|GO:0003723,RNA binding|GO:0005515,protein binding|GO:0031490,chromatin DNA binding|GO:0035064,methylated histone binding|GO:0042054,histone methyltransferase activity|GO:0042054,histone methyltransferase activity|GO:0046872,metal ion binding|GO:0046976,histone methyltransferase activity (H3-K27 specific)|GO:1990841,promoter-…	GO:0001739,sex chromatin|GO:0005634,nucleus|GO:0005654,nucleoplasm|GO:0005730,nucleolus|GO:0016586,RSC-type complex|GO:0016604,nuclear body|GO:0032993,protein-DNA complex|GO:0035098,ESC/E(Z) complex|GO:0035098,ESC/E(Z) complex
NM_015354	NUP188	22047.4	20485.1	22047.4	20485.1	21266.3	-0.10603	0.17346	-0.611268	0.541022	0.999999	Not DEG	GO:0006110,regulation of glycolytic process|GO:0006405,RNA export from nucleus|GO:0006406,mRNA export from nucleus|GO:0006409,tRNA export from nucleus|GO:0006606,protein import into nucleus|GO:0007077,mitotic nuclear envelope disassembly|GO:0016032,viral process|GO:0016925,protein sumoylation|GO:0019083,viral transcription|GO:0060964,regulation of gene silencing by miRNA|GO:0075733,intracellular …	GO:0017056,structural constituent of nuclear pore	GO:0005635,nuclear envelope|GO:0016020,membrane|GO:0043657,host cell|GO:0044611,nuclear pore inner ring	path:hsa03013 RNA transport - Homo sapiens (human)
NM_015359	SLC39A14	257.874	336.326	257.874	336.326	297.1	0.383198	1.049	0.365297	0.71489	0.999999	Not DEG	GO:0006882,cellular zinc ion homeostasis|GO:0071577,zinc II ion transmembrane transport|GO:0071577,zinc II ion transmembrane transport|GO:0071578,zinc II ion transmembrane import|GO:1903874,ferrous iron transmembrane transport	GO:0005385,zinc ion transmembrane transporter activity|GO:0005385,zinc ion transmembrane transporter activity|GO:0015093,ferrous iron transmembrane transporter activity	GO:0005737,cytoplasm|GO:0005886,plasma membrane|GO:0005886,plasma membrane|GO:0005887,integral component of plasma membrane|GO:0016021,integral component of membrane|GO:0030027,lamellipodium	path:hsa04216 Ferroptosis - Homo sapiens (human)
NM_015358	MORC3	4796.99	6790.37	4796.99	6790.37	5793.68	0.501362	0.431716	1.16133	0.245509	0.999999	Not DEG	GO:0006468,protein phosphorylation|GO:0007569,cell aging|GO:0009791,post-embryonic development|GO:0016032,viral process|GO:0018105,peptidyl-serine phosphorylation|GO:0048147,negative regulation of fibroblast proliferation|GO:0050821,protein stabilization|GO:0051457,maintenance of protein location in nucleus|GO:0051457,maintenance of protein location in nucleus	GO:0003723,RNA binding|GO:0008270,zinc ion binding	GO:0005654,nucleoplasm|GO:0016363,nuclear matrix|GO:0016605,PML body
NM_018584	CAMK2N1	656.966	706.856	656.966	706.856	681.911	0.105599	0.67891	0.155542	0.876394	0.999999	Not DEG	GO:0006469,negative regulation of protein kinase activity|GO:0008285,negative regulation of cell proliferation|GO:0010628,positive regulation of gene expression|GO:0045786,negative regulation of cell cycle|GO:0045861,negative regulation of proteolysis|GO:0070373,negative regulation of ERK1 and ERK2 cascade|GO:1904030,negative regulation of cyclin-dependent protein kinase activity	GO:0008427,calcium-dependent protein kinase inhibitor activity|GO:0019901,protein kinase binding	GO:0005622,intracellular|GO:0014069,postsynaptic density|GO:0030054,cell junction|GO:0030425,dendrite|GO:0043025,neuronal cell body|GO:0045211,postsynaptic membrane
NM_000333	ATXN7	2605.94	3810.18	2605.94	3810.18	3208.06	0.548059	0.514266	1.06571	0.286554	0.999999	Not DEG	GO:0000226,microtubule cytoskeleton organization|GO:0006351,transcription, DNA-templated|GO:0006997,nucleus organization|GO:0007601,visual perception|GO:0016578,histone deubiquitination|GO:0016579,protein deubiquitination|GO:0042326,negative regulation of phosphorylation|GO:0043569,negative regulation of insulin-like growth factor receptor signaling pathway|GO:0045944,positive regulation of trans…	GO:0003682,chromatin binding|GO:0005515,protein binding|GO:0036459,thiol-dependent ubiquitinyl hydrolase activity	GO:0005634,nucleus|GO:0005654,nucleoplasm|GO:0005654,nucleoplasm|GO:0005730,nucleolus|GO:0005829,cytosol|GO:0015630,microtubule cytoskeleton|GO:0016363,nuclear matrix
NM_002229	JUNB	3126.95	3486.39	3126.95	3486.39	3306.67	0.156982	0.346225	0.453409	0.650254	0.999999	Not DEG	GO:0000122,negative regulation of transcription from RNA polymerase II promoter|GO:0001570,vasculogenesis|GO:0001649,osteoblast differentiation|GO:0001829,trophectodermal cell differentiation|GO:0006357,regulation of transcription from RNA polymerase II promoter|GO:0006366,transcription from RNA polymerase II promoter|GO:0009314,response to radiation|GO:0009612,response to mechanical stimulus|GO:…	GO:0000978,RNA polymerase II proximal promoter sequence-specific DNA binding|GO:0000981,RNA polymerase II transcription factor activity, sequence-specific DNA binding|GO:0001077,transcriptional activator activity, RNA polymerase II proximal promoter sequence-specific DNA binding|GO:0003677,DNA binding|GO:0003713,transcription coactivator activity|GO:0003714,transcription corepressor activity|GO:0…	GO:0000785,chromatin|GO:0000790,nuclear chromatin|GO:0005654,nucleoplasm|GO:0005654,nucleoplasm|GO:0035976,transcription factor AP-1 complex	path:hsa04380 Osteoclast differentiation - Homo sapiens (human)|path:hsa04668 TNF signaling pathway - Homo sapiens (human)
NM_002228	JUN	16449.6	15065.1	16449.6	15065.1	15757.4	-0.126836	0.196111	-0.646757	0.517789	0.999999	Not DEG	GO:0001525,angiogenesis|GO:0001774,microglial cell activation|GO:0001836,release of cytochrome c from mitochondria|GO:0001889,liver development|GO:0001938,positive regulation of endothelial cell proliferation|GO:0003151,outflow tract morphogenesis|GO:0006366,transcription from RNA polymerase II promoter|GO:0007179,transforming growth factor beta receptor signaling pathway|GO:0007184,SMAD protein …	GO:0000978,RNA polymerase II proximal promoter sequence-specific DNA binding|GO:0000980,RNA polymerase II distal enhancer sequence-specific DNA binding|GO:0000981,RNA polymerase II transcription factor activity, sequence-specific DNA binding|GO:0000982,transcription factor activity, RNA polymerase II proximal promoter sequence-specific DNA binding|GO:0001077,transcriptional activator activity, RN…	GO:0000228,nuclear chromosome|GO:0005634,nucleus|GO:0005654,nucleoplasm|GO:0005654,nucleoplasm|GO:0005719,nuclear euchromatin|GO:0005829,cytosol|GO:0017053,transcriptional repressor complex|GO:0035976,transcription factor AP-1 complex|GO:0035976,transcription factor AP-1 complex	path:hsa01522 Endocrine resistance - Homo sapiens (human)|path:hsa04010 MAPK signaling pathway - Homo sapiens (human)|path:hsa04012 ErbB signaling pathway - Homo sapiens (human)|path:hsa04024 cAMP signaling pathway - Homo sapiens (human)|path:hsa04137 Mitophagy - animal - Homo sapiens (human)|path:hsa04210 Apoptosis - Homo sapiens (human)|path:hsa04310 Wnt signaling pathway - Homo sapiens (human)…
NM_001166139	LCORL	692.051	597.407	692.051	597.407	644.729	-0.212161	0.71545	-0.296542	0.766816	0.999999	Not DEG	GO:0006357,regulation of transcription from RNA polymerase II promoter|GO:0006366,transcription from RNA polymerase II promoter	GO:0003677,DNA binding|GO:0005515,protein binding	GO:0005634,nucleus
NM_001009954	ERCC6L	401.723	6.84054	401.723	6.84054	204.282	-5.87586	3.00396	-1.95604	0.0504607	0.999999	Not DEG	GO:0007062,sister chromatid cohesion|GO:0051301,cell division	GO:0003677,DNA binding|GO:0004386,helicase activity|GO:0005515,protein binding|GO:0005524,ATP binding	GO:0000777,condensed chromosome kinetochore|GO:0005829,cytosol|GO:0016020,membrane
NM_007003	PAGE4	14.034	12.541	14.034	12.541	13.2875	-0.162247	3.60999	-0.0449438	0.964152	0.999999	Not DEG	GO:0008150,biological_process	GO:0003674,molecular_function	GO:0005575,cellular_component
NM_002221	ITPKB	18.4196	0	18.4196	0	9.2098	-6.45633	6.77378	-0.953135	0.340522	0.999999	Not DEG	GO:0000165,MAPK cascade|GO:0001932,regulation of protein phosphorylation|GO:0002262,myeloid cell homeostasis|GO:0007165,signal transduction|GO:0007166,cell surface receptor signaling pathway|GO:0032957,inositol trisphosphate metabolic process|GO:0033030,negative regulation of neutrophil apoptotic process|GO:0035726,common myeloid progenitor cell proliferation|GO:0043647,inositol phosphate metabol…	GO:0005515,protein binding|GO:0005516,calmodulin binding|GO:0005524,ATP binding|GO:0008440,inositol-1,4,5-trisphosphate 3-kinase activity|GO:0008440,inositol-1,4,5-trisphosphate 3-kinase activity	GO:0005634,nucleus|GO:0005829,cytosol|GO:0016020,membrane	path:hsa00562 Inositol phosphate metabolism - Homo sapiens (human)|path:hsa01100 Metabolic pathways - Homo sapiens (human)|path:hsa04020 Calcium signaling pathway - Homo sapiens (human)|path:hsa04070 Phosphatidylinositol signaling system - Homo sapiens (human)
NM_001166135	RBM28	114.026	137.951	114.026	137.951	125.988	0.274797	1.48993	0.184436	0.853671	0.999999	Not DEG	GO:0006397,mRNA processing|GO:0008380,RNA splicing	GO:0003723,RNA binding	GO:0005681,spliceosomal complex|GO:0005730,nucleolus	path:hsa03008 Ribosome biogenesis in eukaryotes - Homo sapiens (human)
NM_001166136	EVC2	3.5085	3.42027	3.5085	3.42027	3.46438	-0.0367099	5.91423	-0.00620705	0.995048	0.999999	Not DEG	GO:0007224,smoothened signaling pathway		GO:0005634,nucleus|GO:0005634,nucleus|GO:0005737,cytoplasm|GO:0005856,cytoskeleton|GO:0005929,cilium|GO:0016021,integral component of membrane|GO:0060170,ciliary membrane|GO:0098797,plasma membrane protein complex	path:hsa04340 Hedgehog signaling pathway - Homo sapiens (human)
NM_002222	ITPR1	3649.71	1996.3	3649.71	1996.3	2823	-0.870453	0.674134	-1.29122	0.196628	0.999999	Not DEG	GO:0001666,response to hypoxia|GO:0006816,calcium ion transport|GO:0007165,signal transduction|GO:0009791,post-embryonic development|GO:0010506,regulation of autophagy|GO:0030168,platelet activation|GO:0032469,endoplasmic reticulum calcium ion homeostasis|GO:0042045,epithelial fluid transport|GO:0048016,inositol phosphate-mediated signaling|GO:0050796,regulation of insulin secretion|GO:0050849,ne…	GO:0005220,inositol 1,4,5-trisphosphate-sensitive calcium-release channel activity|GO:0005220,inositol 1,4,5-trisphosphate-sensitive calcium-release channel activity|GO:0005509,calcium ion binding|GO:0005515,protein binding|GO:0015085,calcium ion transmembrane transporter activity|GO:0015278,calcium-release channel activity|GO:0019855,calcium channel inhibitor activity|GO:0035091,phosphatidylinos…	GO:0005637,nuclear inner membrane|GO:0005730,nucleolus|GO:0005783,endoplasmic reticulum|GO:0005783,endoplasmic reticulum|GO:0005789,endoplasmic reticulum membrane|GO:0005886,plasma membrane|GO:0005955,calcineurin complex|GO:0014069,postsynaptic density|GO:0016020,membrane|GO:0016021,integral component of membrane|GO:0016529,sarcoplasmic reticulum|GO:0030658,transport vesicle membrane|GO:0031088,p…	path:hsa04020 Calcium signaling pathway - Homo sapiens (human)|path:hsa04022 cGMP-PKG signaling pathway - Homo sapiens (human)|path:hsa04070 Phosphatidylinositol signaling system - Homo sapiens (human)|path:hsa04114 Oocyte meiosis - Homo sapiens (human)|path:hsa04140 Autophagy - animal - Homo sapiens (human)|path:hsa04210 Apoptosis - Homo sapiens (human)|path:hsa04270 Vascular smooth muscle contr…
NM_002225	IVD	827.128	531.282	827.128	531.282	679.205	-0.638629	0.844892	-0.755871	0.449727	0.999999	Not DEG	GO:0006552,leucine catabolic process|GO:0006552,leucine catabolic process|GO:0009083,branched-chain amino acid catabolic process|GO:0033539,fatty acid beta-oxidation using acyl-CoA dehydrogenase	GO:0008470,isovaleryl-CoA dehydrogenase activity|GO:0008470,isovaleryl-CoA dehydrogenase activity|GO:0008470,isovaleryl-CoA dehydrogenase activity|GO:0050660,flavin adenine dinucleotide binding	GO:0005759,mitochondrial matrix|GO:0005759,mitochondrial matrix	path:hsa00280 Valine, leucine and isoleucine degradation - Homo sapiens (human)|path:hsa01100 Metabolic pathways - Homo sapiens (human)
NM_002224	ITPR3	11844.7	12164.8	11844.7	12164.8	12004.7	0.0384683	0.185927	0.206901	0.836087	0.999999	Not DEG	GO:0007186,G-protein coupled receptor signaling pathway|GO:0007204,positive regulation of cytosolic calcium ion concentration|GO:0007613,memory|GO:0030168,platelet activation|GO:0048016,inositol phosphate-mediated signaling|GO:0050796,regulation of insulin secretion|GO:0050913,sensory perception of bitter taste|GO:0050916,sensory perception of sweet taste|GO:0050917,sensory perception of umami ta…	GO:0000822,inositol hexakisphosphate binding|GO:0005220,inositol 1,4,5-trisphosphate-sensitive calcium-release channel activity|GO:0005220,inositol 1,4,5-trisphosphate-sensitive calcium-release channel activity|GO:0005509,calcium ion binding|GO:0005515,protein binding|GO:0015278,calcium-release channel activity|GO:0035091,phosphatidylinositol binding|GO:0043533,inositol 1,3,4,5 tetrakisphosphate …	GO:0005640,nuclear outer membrane|GO:0005654,nucleoplasm|GO:0005730,nucleolus|GO:0005737,cytoplasm|GO:0005783,endoplasmic reticulum|GO:0005789,endoplasmic reticulum membrane|GO:0005789,endoplasmic reticulum membrane|GO:0005789,endoplasmic reticulum membrane|GO:0005886,plasma membrane|GO:0005887,integral component of plasma membrane|GO:0005903,brush border|GO:0016020,membrane|GO:0031095,platelet d…	path:hsa04020 Calcium signaling pathway - Homo sapiens (human)|path:hsa04022 cGMP-PKG signaling pathway - Homo sapiens (human)|path:hsa04070 Phosphatidylinositol signaling system - Homo sapiens (human)|path:hsa04114 Oocyte meiosis - Homo sapiens (human)|path:hsa04210 Apoptosis - Homo sapiens (human)|path:hsa04270 Vascular smooth muscle contraction - Homo sapiens (human)|path:hsa04371 Apelin signa…
NM_002227	JAK1	8236.19	9341.9	8236.19	9341.9	8789.04	0.181738	0.25522	0.712084	0.476413	0.999999	Not DEG	GO:0000165,MAPK cascade|GO:0006468,protein phosphorylation|GO:0007169,transmembrane receptor protein tyrosine kinase signaling pathway|GO:0016477,cell migration|GO:0030154,cell differentiation|GO:0035556,intracellular signal transduction|GO:0035722,interleukin-12-mediated signaling pathway|GO:0035723,interleukin-15-mediated signaling pathway|GO:0038083,peptidyl-tyrosine autophosphorylation|GO:003…	GO:0004713,protein tyrosine kinase activity|GO:0004713,protein tyrosine kinase activity|GO:0004715,non-membrane spanning protein tyrosine kinase activity|GO:0004715,non-membrane spanning protein tyrosine kinase activity|GO:0005088,Ras guanyl-nucleotide exchange factor activity|GO:0005102,receptor binding|GO:0005131,growth hormone receptor binding|GO:0005515,protein binding|GO:0005524,ATP binding|…	GO:0005634,nucleus|GO:0005737,cytoplasm|GO:0005768,endosome|GO:0005829,cytosol|GO:0005856,cytoskeleton|GO:0005925,focal adhesion|GO:0031234,extrinsic component of cytoplasmic side of plasma membrane	path:hsa01521 EGFR tyrosine kinase inhibitor resistance - Homo sapiens (human)|path:hsa04151 PI3K-Akt signaling pathway - Homo sapiens (human)|path:hsa04380 Osteoclast differentiation - Homo sapiens (human)|path:hsa04550 Signaling pathways regulating pluripotency of stem cells - Homo sapiens (human)|path:hsa04621 NOD-like receptor signaling pathway - Homo sapiens (human)|path:hsa04630 Jak-STAT si…
NM_001166133	FRAS1	0	4.56036	0	4.56036	2.28018	4.8207	6.80477	0.708429	0.478679	0.999999	Not DEG	GO:0002009,morphogenesis of an epithelium|GO:0003338,metanephros morphogenesis|GO:0007154,cell communication|GO:0015031,protein transport|GO:0030326,embryonic limb morphogenesis|GO:0043588,skin development|GO:0060021,palate development	GO:0046872,metal ion binding	GO:0005886,plasma membrane|GO:0016021,integral component of membrane|GO:0031012,extracellular matrix|GO:0061618,sublamina densa
NM_001004060	NOMO2	1808.63	702.295	1808.63	702.295	1255.46	-1.36474	1.01605	-1.34319	0.179212	0.999999	Not DEG	GO:0031648,protein destabilization	GO:0005515,protein binding|GO:0030246,carbohydrate binding	GO:0005789,endoplasmic reticulum membrane|GO:0016021,integral component of membrane
NM_007105	SLC22A18AS	57.0131	44.4635	57.0131	44.4635	50.7383	-0.358655	2.18087	-0.164455	0.869373	0.999999	Not DEG	GO:0008150,biological_process	GO:0003674,molecular_function	GO:0005575,cellular_component
NM_001323029	IQCG	159.637	108.309	159.637	108.309	133.973	-0.559635	1.50658	-0.371459	0.710295	0.999999	Not DEG	GO:0007286,spermatid development|GO:0007288,sperm axoneme assembly	GO:0005516,calmodulin binding|GO:0030544,Hsp70 protein binding	GO:0002177,manchette|GO:0005737,cytoplasm|GO:0031514,motile cilium|GO:0036126,sperm flagellum|GO:0070062,extracellular exosome
NM_001323028	IQCG	84.2039	0	84.2039	0	42.1019	-8.64895	5.9907	-1.44373	0.148815	0.999999	Not DEG	GO:0007286,spermatid development|GO:0007288,sperm axoneme assembly	GO:0005516,calmodulin binding|GO:0030544,Hsp70 protein binding	GO:0002177,manchette|GO:0005737,cytoplasm|GO:0031514,motile cilium|GO:0036126,sperm flagellum|GO:0070062,extracellular exosome
NM_001323027	IQCG	77.1869	141.371	77.1869	141.371	109.279	0.873066	1.71477	0.509144	0.610651	0.999999	Not DEG	GO:0007286,spermatid development|GO:0007288,sperm axoneme assembly	GO:0005516,calmodulin binding|GO:0030544,Hsp70 protein binding	GO:0002177,manchette|GO:0005737,cytoplasm|GO:0031514,motile cilium|GO:0036126,sperm flagellum|GO:0070062,extracellular exosome
NM_001323020	SETD9	47.3647	142.511	47.3647	142.511	94.938	1.5892	2.03828	0.779676	0.435582	0.999999	Not DEG	GO:0032259,methylation|GO:1901796,regulation of signal transduction by p53 class mediator	GO:0016278,lysine N-methyltransferase activity	GO:0005654,nucleoplasm
NM_001009955	SSBP3	12709.5	14066.4	12709.5	14066.4	13388	0.146346	0.212988	0.687109	0.492014	0.999999	Not DEG	GO:0002244,hematopoietic progenitor cell differentiation|GO:0006366,transcription from RNA polymerase II promoter|GO:0006461,protein complex assembly|GO:0008284,positive regulation of cell proliferation|GO:0021501,prechordal plate formation|GO:0021547,midbrain-hindbrain boundary initiation|GO:0045944,positive regulation of transcription from RNA polymerase II promoter|GO:0060322,head development|…	GO:0000978,RNA polymerase II proximal promoter sequence-specific DNA binding|GO:0001077,transcriptional activator activity, RNA polymerase II proximal promoter sequence-specific DNA binding|GO:0003697,single-stranded DNA binding|GO:0005515,protein binding	GO:0005634,nucleus|GO:0043234,protein complex
NM_007109	TCF19	294.714	391.051	294.714	391.051	342.882	0.408046	0.994515	0.410296	0.681589	0.999999	Not DEG	GO:0006351,transcription, DNA-templated|GO:0006357,regulation of transcription from RNA polymerase II promoter|GO:0008283,cell proliferation	GO:0003700,DNA binding transcription factor activity|GO:0005515,protein binding|GO:0046872,metal ion binding	GO:0005634,nucleus
NM_018055	NODAL	73.6784	49.0239	73.6784	49.0239	61.3511	-0.587742	2.05672	-0.285766	0.775057	0.999999	Not DEG	GO:0000122,negative regulation of transcription from RNA polymerase II promoter|GO:0001831,trophectodermal cellular morphogenesis|GO:0001842,neural fold formation|GO:0001889,liver development|GO:0001890,placenta development|GO:0001892,embryonic placenta development|GO:0001893,maternal placenta development|GO:0001944,vasculature development|GO:0001947,heart looping|GO:0002085,inhibition of neuroep…	GO:0005125,cytokine activity|GO:0005160,transforming growth factor beta receptor binding|GO:0008083,growth factor activity|GO:0016015,morphogen activity|GO:0070698,type I activin receptor binding	GO:0005615,extracellular space	path:hsa04350 TGF-beta signaling pathway - Homo sapiens (human)|path:hsa04550 Signaling pathways regulating pluripotency of stem cells - Homo sapiens (human)
NM_018054	ARHGAP17	2890.12	1899.39	2890.12	1899.39	2394.76	-0.605593	0.57842	-1.04698	0.295109	0.999999	Not DEG	GO:0007165,signal transduction|GO:0043547,positive regulation of GTPase activity|GO:0051056,regulation of small GTPase mediated signal transduction	GO:0005096,GTPase activator activity|GO:0005515,protein binding|GO:0017124,SH3 domain binding	GO:0005634,nucleus|GO:0005829,cytosol|GO:0005829,cytosol|GO:0005886,plasma membrane|GO:0005923,bicellular tight junction	path:hsa04530 Tight junction - Homo sapiens (human)
NM_018056	TMEM39B	1081.49	1601.83	1081.49	1601.83	1341.66	0.566694	0.65696	0.8626	0.388357	0.999999	Not DEG			GO:0016021,integral component of membrane
NM_018051	WDR60	2212.11	2990.46	2212.11	2990.46	2601.28	0.434945	0.49061	0.886541	0.375326	0.999999	Not DEG	GO:0007018,microtubule-based movement|GO:0035735,intraciliary transport involved in cilium assembly|GO:0048704,embryonic skeletal system morphogenesis|GO:0060271,cilium assembly|GO:0060271,cilium assembly	GO:0005515,protein binding|GO:0008574,ATP-dependent microtubule motor activity, plus-end-directed|GO:0045503,dynein light chain binding|GO:0045504,dynein heavy chain binding	GO:0000242,pericentriolar material|GO:0000922,spindle pole|GO:0005615,extracellular space|GO:0005813,centrosome|GO:0005868,cytoplasmic dynein complex|GO:0005929,cilium|GO:0031021,interphase microtubule organizing center|GO:0070062,extracellular exosome|GO:0097542,ciliary tip|GO:0097546,ciliary base|GO:0097546,ciliary base
NM_018050	MANSC1	2376.13	2021.38	2376.13	2021.38	2198.75	-0.233272	0.433001	-0.538733	0.590071	0.999999	Not DEG			GO:0016021,integral component of membrane
NM_018053	XKR8	235.946	338.607	235.946	338.607	287.276	0.521156	1.10224	0.472815	0.636345	0.999999	Not DEG	GO:0043652,engulfment of apoptotic cell|GO:0070782,phosphatidylserine exposure on apoptotic cell surface		GO:0005886,plasma membrane|GO:0016021,integral component of membrane
NM_018052	VAC14	6010.93	6222.61	6010.93	6222.61	6116.77	0.0499318	0.245554	0.203343	0.838867	0.999999	Not DEG	GO:0006661,phosphatidylinositol biosynthetic process|GO:0007165,signal transduction|GO:0016032,viral process|GO:0043550,regulation of lipid kinase activity	GO:0004872,receptor activity|GO:0005515,protein binding	GO:0000139,Golgi membrane|GO:0005783,endoplasmic reticulum|GO:0010008,endosome membrane|GO:0031901,early endosome membrane|GO:0031902,late endosome membrane|GO:0070772,PAS complex	path:hsa05166 HTLV-I infection - Homo sapiens (human)|path:hsa05203 Viral carcinogenesis - Homo sapiens (human)
NM_001255982	COLEC11	113.149	87.7869	113.149	87.7869	100.468	-0.366136	1.65383	-0.221387	0.824791	0.999999	Not DEG	GO:0001867,complement activation, lectin pathway|GO:0006508,proteolysis|GO:0006898,receptor-mediated endocytosis|GO:0006956,complement activation|GO:0007275,multicellular organism development|GO:0032502,developmental process	GO:0004252,serine-type endopeptidase activity|GO:0005537,mannose binding	GO:0005576,extracellular region|GO:0005581,collagen trimer	path:hsa04145 Phagosome - Homo sapiens (human)
NM_001255983	COLEC11	275.417	231.438	275.417	231.438	253.428	-0.250985	1.09488	-0.229234	0.818687	0.999999	Not DEG	GO:0001867,complement activation, lectin pathway|GO:0006508,proteolysis|GO:0006898,receptor-mediated endocytosis|GO:0006956,complement activation|GO:0007275,multicellular organism development|GO:0032502,developmental process	GO:0004252,serine-type endopeptidase activity|GO:0005537,mannose binding	GO:0005576,extracellular region|GO:0005581,collagen trimer	path:hsa04145 Phagosome - Homo sapiens (human)
NM_001255980	CREB3L4	649.072	481.118	649.072	481.118	565.095	-0.431984	0.820476	-0.526504	0.598538	0.999999	Not DEG	GO:0006366,transcription from RNA polymerase II promoter|GO:0007283,spermatogenesis|GO:0030968,endoplasmic reticulum unfolded protein response|GO:0045944,positive regulation of transcription from RNA polymerase II promoter	GO:0000977,RNA polymerase II regulatory region sequence-specific DNA binding|GO:0001228,transcriptional activator activity, RNA polymerase II transcription regulatory region sequence-specific DNA binding|GO:0035497,cAMP response element binding	GO:0000139,Golgi membrane|GO:0005654,nucleoplasm|GO:0005739,mitochondrion|GO:0005783,endoplasmic reticulum|GO:0005789,endoplasmic reticulum membrane|GO:0005794,Golgi apparatus|GO:0016021,integral component of membrane|GO:0031965,nuclear membrane	path:hsa04022 cGMP-PKG signaling pathway - Homo sapiens (human)|path:hsa04024 cAMP signaling pathway - Homo sapiens (human)|path:hsa04151 PI3K-Akt signaling pathway - Homo sapiens (human)|path:hsa04152 AMPK signaling pathway - Homo sapiens (human)|path:hsa04211 Longevity regulating pathway - Homo sapiens (human)|path:hsa04261 Adrenergic signaling in cardiomyocytes - Homo sapiens (human)|path:hsa0…
NM_001255981	CREB3L4	66.6614	108.309	66.6614	108.309	87.485	0.700231	1.81437	0.385936	0.699544	0.999999	Not DEG	GO:0006366,transcription from RNA polymerase II promoter|GO:0007283,spermatogenesis|GO:0030968,endoplasmic reticulum unfolded protein response|GO:0045944,positive regulation of transcription from RNA polymerase II promoter	GO:0000977,RNA polymerase II regulatory region sequence-specific DNA binding|GO:0001228,transcriptional activator activity, RNA polymerase II transcription regulatory region sequence-specific DNA binding|GO:0035497,cAMP response element binding	GO:0000139,Golgi membrane|GO:0005654,nucleoplasm|GO:0005739,mitochondrion|GO:0005783,endoplasmic reticulum|GO:0005789,endoplasmic reticulum membrane|GO:0005794,Golgi apparatus|GO:0016021,integral component of membrane|GO:0031965,nuclear membrane	path:hsa04022 cGMP-PKG signaling pathway - Homo sapiens (human)|path:hsa04024 cAMP signaling pathway - Homo sapiens (human)|path:hsa04151 PI3K-Akt signaling pathway - Homo sapiens (human)|path:hsa04152 AMPK signaling pathway - Homo sapiens (human)|path:hsa04211 Longevity regulating pathway - Homo sapiens (human)|path:hsa04261 Adrenergic signaling in cardiomyocytes - Homo sapiens (human)|path:hsa0…
NM_001255986	COLEC11	15.7882	18.2414	15.7882	18.2414	17.0148	0.208389	3.29516	0.0632409	0.949575	0.999999	Not DEG	GO:0001867,complement activation, lectin pathway|GO:0006508,proteolysis|GO:0006898,receptor-mediated endocytosis|GO:0006956,complement activation|GO:0007275,multicellular organism development|GO:0032502,developmental process	GO:0004252,serine-type endopeptidase activity|GO:0005537,mannose binding	GO:0005576,extracellular region|GO:0005581,collagen trimer	path:hsa04145 Phagosome - Homo sapiens (human)
NM_001255984	COLEC11	30.6993	0	30.6993	0	15.3497	-7.19325	6.77086	-1.06238	0.288061	0.999999	Not DEG	GO:0001867,complement activation, lectin pathway|GO:0006508,proteolysis|GO:0006898,receptor-mediated endocytosis|GO:0006956,complement activation|GO:0007275,multicellular organism development|GO:0032502,developmental process	GO:0004252,serine-type endopeptidase activity|GO:0005537,mannose binding	GO:0005576,extracellular region|GO:0005581,collagen trimer	path:hsa04145 Phagosome - Homo sapiens (human)
NM_001255985	COLEC11	632.406	739.918	632.406	739.918	686.162	0.226516	0.699005	0.324055	0.745896	0.999999	Not DEG	GO:0001867,complement activation, lectin pathway|GO:0006508,proteolysis|GO:0006898,receptor-mediated endocytosis|GO:0006956,complement activation|GO:0007275,multicellular organism development|GO:0032502,developmental process	GO:0004252,serine-type endopeptidase activity|GO:0005537,mannose binding	GO:0005576,extracellular region|GO:0005581,collagen trimer	path:hsa04145 Phagosome - Homo sapiens (human)
NM_001349209	ARIH2	37.7163	44.4635	37.7163	44.4635	41.0899	0.237445	2.35773	0.100709	0.919781	0.999999	Not DEG	GO:0000209,protein polyubiquitination|GO:0007275,multicellular organism development|GO:0016567,protein ubiquitination|GO:0032436,positive regulation of proteasomal ubiquitin-dependent protein catabolic process|GO:0042787,protein ubiquitination involved in ubiquitin-dependent protein catabolic process|GO:0048588,developmental cell growth|GO:0070534,protein K63-linked ubiquitination|GO:0070936,prot…	GO:0004842,ubiquitin-protein transferase activity|GO:0005515,protein binding|GO:0008270,zinc ion binding|GO:0031624,ubiquitin conjugating enzyme binding|GO:0061630,ubiquitin protein ligase activity	GO:0005634,nucleus|GO:0005654,nucleoplasm|GO:0005737,cytoplasm|GO:0031466,Cul5-RING ubiquitin ligase complex
NM_001349206	LPIN1	2577.87	2086.36	2577.87	2086.36	2332.12	-0.305186	0.451218	-0.67636	0.498812	0.999999	Not DEG	GO:0006351,transcription, DNA-templated|GO:0006642,triglyceride mobilization|GO:0006646,phosphatidylethanolamine biosynthetic process|GO:0006656,phosphatidylcholine biosynthetic process|GO:0007077,mitotic nuclear envelope disassembly|GO:0009062,fatty acid catabolic process|GO:0009062,fatty acid catabolic process|GO:0016311,dephosphorylation|GO:0019432,triglyceride biosynthetic process|GO:0019432,…	GO:0003674,molecular_function|GO:0003713,transcription coactivator activity|GO:0008195,phosphatidate phosphatase activity|GO:0008195,phosphatidate phosphatase activity	GO:0005634,nucleus|GO:0005634,nucleus|GO:0005635,nuclear envelope|GO:0005654,nucleoplasm|GO:0005737,cytoplasm|GO:0005741,mitochondrial outer membrane|GO:0005789,endoplasmic reticulum membrane|GO:0005829,cytosol|GO:0031965,nuclear membrane	path:hsa00561 Glycerolipid metabolism - Homo sapiens (human)|path:hsa00564 Glycerophospholipid metabolism - Homo sapiens (human)|path:hsa01100 Metabolic pathways - Homo sapiens (human)|path:hsa04150 mTOR signaling pathway - Homo sapiens (human)
NM_001349205	LPIN1	1747.23	247.399	1747.23	247.399	997.315	-2.82013	1.61078	-1.75078	0.0799831	0.999999	Not DEG	GO:0006351,transcription, DNA-templated|GO:0006642,triglyceride mobilization|GO:0006646,phosphatidylethanolamine biosynthetic process|GO:0006656,phosphatidylcholine biosynthetic process|GO:0007077,mitotic nuclear envelope disassembly|GO:0009062,fatty acid catabolic process|GO:0009062,fatty acid catabolic process|GO:0016311,dephosphorylation|GO:0019432,triglyceride biosynthetic process|GO:0019432,…	GO:0003674,molecular_function|GO:0003713,transcription coactivator activity|GO:0008195,phosphatidate phosphatase activity|GO:0008195,phosphatidate phosphatase activity	GO:0005634,nucleus|GO:0005634,nucleus|GO:0005635,nuclear envelope|GO:0005654,nucleoplasm|GO:0005737,cytoplasm|GO:0005741,mitochondrial outer membrane|GO:0005789,endoplasmic reticulum membrane|GO:0005829,cytosol|GO:0031965,nuclear membrane	path:hsa00561 Glycerolipid metabolism - Homo sapiens (human)|path:hsa00564 Glycerophospholipid metabolism - Homo sapiens (human)|path:hsa01100 Metabolic pathways - Homo sapiens (human)|path:hsa04150 mTOR signaling pathway - Homo sapiens (human)
NM_001349204	LPIN1	5.26274	37.623	5.26274	37.623	21.4429	2.83771	3.61244	0.785537	0.432139	0.999999	Not DEG	GO:0006351,transcription, DNA-templated|GO:0006642,triglyceride mobilization|GO:0006646,phosphatidylethanolamine biosynthetic process|GO:0006656,phosphatidylcholine biosynthetic process|GO:0007077,mitotic nuclear envelope disassembly|GO:0009062,fatty acid catabolic process|GO:0009062,fatty acid catabolic process|GO:0016311,dephosphorylation|GO:0019432,triglyceride biosynthetic process|GO:0019432,…	GO:0003674,molecular_function|GO:0003713,transcription coactivator activity|GO:0008195,phosphatidate phosphatase activity|GO:0008195,phosphatidate phosphatase activity	GO:0005634,nucleus|GO:0005634,nucleus|GO:0005635,nuclear envelope|GO:0005654,nucleoplasm|GO:0005737,cytoplasm|GO:0005741,mitochondrial outer membrane|GO:0005789,endoplasmic reticulum membrane|GO:0005829,cytosol|GO:0031965,nuclear membrane	path:hsa00561 Glycerolipid metabolism - Homo sapiens (human)|path:hsa00564 Glycerophospholipid metabolism - Homo sapiens (human)|path:hsa01100 Metabolic pathways - Homo sapiens (human)|path:hsa04150 mTOR signaling pathway - Homo sapiens (human)
NM_001349203	LPIN1	233.315	217.757	233.315	217.757	225.536	-0.0995537	1.13575	-0.0876543	0.930151	0.999999	Not DEG	GO:0006351,transcription, DNA-templated|GO:0006642,triglyceride mobilization|GO:0006646,phosphatidylethanolamine biosynthetic process|GO:0006656,phosphatidylcholine biosynthetic process|GO:0007077,mitotic nuclear envelope disassembly|GO:0009062,fatty acid catabolic process|GO:0009062,fatty acid catabolic process|GO:0016311,dephosphorylation|GO:0019432,triglyceride biosynthetic process|GO:0019432,…	GO:0003674,molecular_function|GO:0003713,transcription coactivator activity|GO:0008195,phosphatidate phosphatase activity|GO:0008195,phosphatidate phosphatase activity	GO:0005634,nucleus|GO:0005634,nucleus|GO:0005635,nuclear envelope|GO:0005654,nucleoplasm|GO:0005737,cytoplasm|GO:0005741,mitochondrial outer membrane|GO:0005789,endoplasmic reticulum membrane|GO:0005829,cytosol|GO:0031965,nuclear membrane	path:hsa00561 Glycerolipid metabolism - Homo sapiens (human)|path:hsa00564 Glycerophospholipid metabolism - Homo sapiens (human)|path:hsa01100 Metabolic pathways - Homo sapiens (human)|path:hsa04150 mTOR signaling pathway - Homo sapiens (human)
NM_001349202	LPIN1	1.75425	0	1.75425	0	0.877124	-3.06424	6.84292	-0.447797	0.6543	0.999999	Not DEG	GO:0006351,transcription, DNA-templated|GO:0006642,triglyceride mobilization|GO:0006646,phosphatidylethanolamine biosynthetic process|GO:0006656,phosphatidylcholine biosynthetic process|GO:0007077,mitotic nuclear envelope disassembly|GO:0009062,fatty acid catabolic process|GO:0009062,fatty acid catabolic process|GO:0016311,dephosphorylation|GO:0019432,triglyceride biosynthetic process|GO:0019432,…	GO:0003674,molecular_function|GO:0003713,transcription coactivator activity|GO:0008195,phosphatidate phosphatase activity|GO:0008195,phosphatidate phosphatase activity	GO:0005634,nucleus|GO:0005634,nucleus|GO:0005635,nuclear envelope|GO:0005654,nucleoplasm|GO:0005737,cytoplasm|GO:0005741,mitochondrial outer membrane|GO:0005789,endoplasmic reticulum membrane|GO:0005829,cytosol|GO:0031965,nuclear membrane	path:hsa00561 Glycerolipid metabolism - Homo sapiens (human)|path:hsa00564 Glycerophospholipid metabolism - Homo sapiens (human)|path:hsa01100 Metabolic pathways - Homo sapiens (human)|path:hsa04150 mTOR signaling pathway - Homo sapiens (human)
NM_001349200	LPIN1	8.77124	4.56036	8.77124	4.56036	6.6658	-0.943578	4.71826	-0.199984	0.841493	0.999999	Not DEG	GO:0006351,transcription, DNA-templated|GO:0006642,triglyceride mobilization|GO:0006646,phosphatidylethanolamine biosynthetic process|GO:0006656,phosphatidylcholine biosynthetic process|GO:0007077,mitotic nuclear envelope disassembly|GO:0009062,fatty acid catabolic process|GO:0009062,fatty acid catabolic process|GO:0016311,dephosphorylation|GO:0019432,triglyceride biosynthetic process|GO:0019432,…	GO:0003674,molecular_function|GO:0003713,transcription coactivator activity|GO:0008195,phosphatidate phosphatase activity|GO:0008195,phosphatidate phosphatase activity	GO:0005634,nucleus|GO:0005634,nucleus|GO:0005635,nuclear envelope|GO:0005654,nucleoplasm|GO:0005737,cytoplasm|GO:0005741,mitochondrial outer membrane|GO:0005789,endoplasmic reticulum membrane|GO:0005829,cytosol|GO:0031965,nuclear membrane	path:hsa00561 Glycerolipid metabolism - Homo sapiens (human)|path:hsa00564 Glycerophospholipid metabolism - Homo sapiens (human)|path:hsa01100 Metabolic pathways - Homo sapiens (human)|path:hsa04150 mTOR signaling pathway - Homo sapiens (human)
NM_001199237_2	GPANK1	282.434	129.97	282.434	129.97	206.202	-1.11972	1.46245	-0.765648	0.443886	0.999999	Not DEG		GO:0003676,nucleic acid binding|GO:0005515,protein binding
NM_001199237_5	GPANK1	155.251	78.6662	155.251	78.6662	116.959	-0.980773	1.70872	-0.573983	0.56598	0.999999	Not DEG		GO:0003676,nucleic acid binding|GO:0005515,protein binding
NM_001349087	TBC1D5	1170.08	502.78	1170.08	502.78	836.431	-1.21861	1.04036	-1.17133	0.241465	0.999999	Not DEG	GO:0002092,positive regulation of receptor internalization|GO:0006886,intracellular protein transport|GO:0006914,autophagy|GO:0016236,macroautophagy|GO:0031338,regulation of vesicle fusion|GO:0042147,retrograde transport, endosome to Golgi|GO:0042594,response to starvation|GO:0090630,activation of GTPase activity|GO:1902017,regulation of cilium assembly	GO:0005096,GTPase activator activity|GO:0005515,protein binding|GO:0017137,Rab GTPase binding|GO:0035612,AP-2 adaptor complex binding|GO:1905394,retromer complex binding	GO:0005776,autophagosome|GO:0005794,Golgi apparatus|GO:0005829,cytosol|GO:0010008,endosome membrane|GO:0030122,AP-2 adaptor complex|GO:0030904,retromer complex|GO:0030904,retromer complex|GO:0043231,intracellular membrane-bounded organelle|GO:1990316,Atg1/ULK1 kinase complex
NM_001012969	ADAL	85.9581	96.9076	85.9581	96.9076	91.4329	0.172985	1.69804	0.101873	0.918858	0.999999	Not DEG	GO:0006154,adenosine catabolic process|GO:0009117,nucleotide metabolic process|GO:0017144,drug metabolic process|GO:0043101,purine-containing compound salvage|GO:0043103,hypoxanthine salvage|GO:0046103,inosine biosynthetic process	GO:0004000,adenosine deaminase activity|GO:0004000,adenosine deaminase activity|GO:0046872,metal ion binding	GO:0005829,cytosol|GO:0005829,cytosol
NM_001256187	SNX12	56.1359	169.873	56.1359	169.873	113.005	1.59747	1.94077	0.823111	0.410445	0.999999	Not DEG	GO:0010629,negative regulation of gene expression|GO:0010955,negative regulation of protein processing|GO:0015031,protein transport|GO:0016050,vesicle organization|GO:0030100,regulation of endocytosis|GO:0042177,negative regulation of protein catabolic process|GO:0051224,negative regulation of protein transport|GO:2000642,negative regulation of early endosome to late endosome transport	GO:0005515,protein binding|GO:0019899,enzyme binding|GO:0035091,phosphatidylinositol binding	GO:0005769,early endosome|GO:0019898,extrinsic component of membrane|GO:0070062,extracellular exosome	path:hsa04144 Endocytosis - Homo sapiens (human)
NM_001256185	SNX12	613.987	1059.14	613.987	1059.14	836.565	0.786621	0.853872	0.92124	0.356925	0.999999	Not DEG	GO:0010629,negative regulation of gene expression|GO:0010955,negative regulation of protein processing|GO:0015031,protein transport|GO:0016050,vesicle organization|GO:0030100,regulation of endocytosis|GO:0042177,negative regulation of protein catabolic process|GO:0051224,negative regulation of protein transport|GO:2000642,negative regulation of early endosome to late endosome transport	GO:0005515,protein binding|GO:0019899,enzyme binding|GO:0035091,phosphatidylinositol binding	GO:0005769,early endosome|GO:0019898,extrinsic component of membrane|GO:0070062,extracellular exosome	path:hsa04144 Endocytosis - Homo sapiens (human)
NM_001012968	SPIN4	12853.4	11460.2	12853.4	11460.2	12156.8	-0.165517	0.226717	-0.730059	0.465354	0.999999	Not DEG	GO:0007276,gamete generation
NM_001256183	ANKRD11	10407.1	16972.5	10407.1	16972.5	13689.8	0.705637	0.460541	1.53219	0.125475	0.999999	Not DEG	GO:0001701,in utero embryonic development|GO:0001894,tissue homeostasis|GO:0035264,multicellular organism growth|GO:0042475,odontogenesis of dentin-containing tooth|GO:0048705,skeletal system morphogenesis|GO:0060325,face morphogenesis|GO:0060348,bone development		GO:0005634,nucleus|GO:0005654,nucleoplasm|GO:0005829,cytosol|GO:0005886,plasma membrane
NM_001122631	CDKN1C	103.501	308.964	103.501	308.964	206.232	1.57781	1.63845	0.962986	0.335555	0.999999	Not DEG	GO:0000122,negative regulation of transcription from RNA polymerase II promoter|GO:0001501,skeletal system development|GO:0001822,kidney development|GO:0007050,cell cycle arrest|GO:0007096,regulation of exit from mitosis|GO:0007568,aging|GO:0030099,myeloid cell differentiation|GO:0030325,adrenal gland development|GO:0030511,positive regulation of transforming growth factor beta receptor signaling…	GO:0004860,protein kinase inhibitor activity|GO:0004861,cyclin-dependent protein serine/threonine kinase inhibitor activity|GO:0005515,protein binding	GO:0005634,nucleus|GO:0005737,cytoplasm	path:hsa04110 Cell cycle - Homo sapiens (human)
NM_001199237_6	GPANK1	96.4836	99.1878	96.4836	99.1878	97.8357	0.0398873	1.64362	0.024268	0.980639	0.999999	Not DEG		GO:0003676,nucleic acid binding|GO:0005515,protein binding
NM_001142353	PPP3CB	3217.29	3029.22	3217.29	3029.22	3123.25	-0.0869	0.33577	-0.258808	0.795783	0.999999	Not DEG	GO:0001915,negative regulation of T cell mediated cytotoxicity|GO:0001946,lymphangiogenesis|GO:0006468,protein phosphorylation|GO:0006470,protein dephosphorylation|GO:0007165,signal transduction|GO:0007223,Wnt signaling pathway, calcium modulating pathway|GO:0007507,heart development|GO:0007612,learning|GO:0007613,memory|GO:0016311,dephosphorylation|GO:0017156,calcium ion regulated exocytosis|GO:…	GO:0004722,protein serine/threonine phosphatase activity|GO:0005509,calcium ion binding|GO:0005515,protein binding|GO:0005516,calmodulin binding|GO:0005516,calmodulin binding|GO:0008144,drug binding|GO:0019899,enzyme binding|GO:0030346,protein phosphatase 2B binding|GO:0033192,calmodulin-dependent protein phosphatase activity|GO:0033192,calmodulin-dependent protein phosphatase activity|GO:0046983…	GO:0005654,nucleoplasm|GO:0005829,cytosol|GO:0005886,plasma membrane|GO:0005955,calcineurin complex|GO:0030018,Z disc|GO:0030315,T-tubule	path:hsa04010 MAPK signaling pathway - Homo sapiens (human)|path:hsa04020 Calcium signaling pathway - Homo sapiens (human)|path:hsa04022 cGMP-PKG signaling pathway - Homo sapiens (human)|path:hsa04114 Oocyte meiosis - Homo sapiens (human)|path:hsa04310 Wnt signaling pathway - Homo sapiens (human)|path:hsa04360 Axon guidance - Homo sapiens (human)|path:hsa04370 VEGF signaling pathway - Homo sapien…
NM_001142356	NIF3L1	52.6274	0	52.6274	0	26.3137	-7.97084	6.52376	-1.22182	0.221777	0.999999	Not DEG	GO:0030182,neuron differentiation|GO:0045893,positive regulation of transcription, DNA-templated|GO:1903507,negative regulation of nucleic acid-templated transcription	GO:0005515,protein binding|GO:0008134,transcription factor binding|GO:0042802,identical protein binding	GO:0005634,nucleus|GO:0005737,cytoplasm|GO:0005739,mitochondrion
NM_001142354	PPP3CB	992.027	598.547	992.027	598.547	795.287	-0.728911	0.841672	-0.866027	0.386475	0.999999	Not DEG	GO:0001915,negative regulation of T cell mediated cytotoxicity|GO:0001946,lymphangiogenesis|GO:0006468,protein phosphorylation|GO:0006470,protein dephosphorylation|GO:0007165,signal transduction|GO:0007223,Wnt signaling pathway, calcium modulating pathway|GO:0007507,heart development|GO:0007612,learning|GO:0007613,memory|GO:0016311,dephosphorylation|GO:0017156,calcium ion regulated exocytosis|GO:…	GO:0004722,protein serine/threonine phosphatase activity|GO:0005509,calcium ion binding|GO:0005515,protein binding|GO:0005516,calmodulin binding|GO:0005516,calmodulin binding|GO:0008144,drug binding|GO:0019899,enzyme binding|GO:0030346,protein phosphatase 2B binding|GO:0033192,calmodulin-dependent protein phosphatase activity|GO:0033192,calmodulin-dependent protein phosphatase activity|GO:0046983…	GO:0005654,nucleoplasm|GO:0005829,cytosol|GO:0005886,plasma membrane|GO:0005955,calcineurin complex|GO:0030018,Z disc|GO:0030315,T-tubule	path:hsa04010 MAPK signaling pathway - Homo sapiens (human)|path:hsa04020 Calcium signaling pathway - Homo sapiens (human)|path:hsa04022 cGMP-PKG signaling pathway - Homo sapiens (human)|path:hsa04114 Oocyte meiosis - Homo sapiens (human)|path:hsa04310 Wnt signaling pathway - Homo sapiens (human)|path:hsa04360 Axon guidance - Homo sapiens (human)|path:hsa04370 VEGF signaling pathway - Homo sapien…
NM_001142355	NIF3L1	314.887	167.593	314.887	167.593	241.24	-0.909864	1.31338	-0.692765	0.488457	0.999999	Not DEG	GO:0030182,neuron differentiation|GO:0045893,positive regulation of transcription, DNA-templated|GO:1903507,negative regulation of nucleic acid-templated transcription	GO:0005515,protein binding|GO:0008134,transcription factor binding|GO:0042802,identical protein binding	GO:0005634,nucleus|GO:0005737,cytoplasm|GO:0005739,mitochondrion
NM_001353187	TMUB2	148.234	100.328	148.234	100.328	124.281	-0.563143	1.5532	-0.362569	0.716927	0.999999	Not DEG		GO:0005515,protein binding	GO:0016021,integral component of membrane
NM_014911	AAK1	12714.8	14352.6	12714.8	14352.6	13533.7	0.174804	0.224416	0.778928	0.436022	0.999999	Not DEG	GO:0006468,protein phosphorylation|GO:0006897,endocytosis|GO:0032880,regulation of protein localization|GO:0045747,positive regulation of Notch signaling pathway|GO:0046777,protein autophosphorylation|GO:0050821,protein stabilization|GO:0061024,membrane organization|GO:2000369,regulation of clathrin-dependent endocytosis|GO:2000369,regulation of clathrin-dependent endocytosis	GO:0004674,protein serine/threonine kinase activity|GO:0004674,protein serine/threonine kinase activity|GO:0004674,protein serine/threonine kinase activity|GO:0005112,Notch binding|GO:0005515,protein binding|GO:0005524,ATP binding|GO:0035612,AP-2 adaptor complex binding	GO:0005737,cytoplasm|GO:0005829,cytosol|GO:0005905,clathrin-coated pit|GO:0019897,extrinsic component of plasma membrane|GO:0030136,clathrin-coated vesicle|GO:0031252,cell leading edge|GO:0043195,terminal bouton
NM_014912	CPEB3	310.502	363.689	310.502	363.689	337.095	0.228105	0.960003	0.237609	0.812184	0.999999	Not DEG	GO:0000122,negative regulation of transcription from RNA polymerase II promoter|GO:0006412,translation|GO:0007616,long-term memory|GO:0017148,negative regulation of translation|GO:0045727,positive regulation of translation|GO:0048167,regulation of synaptic plasticity|GO:0060213,positive regulation of nuclear-transcribed mRNA poly(A) tail shortening|GO:0060998,regulation of dendritic spine develop…	GO:0000900,translation repressor activity, nucleic acid binding|GO:0000900,translation repressor activity, nucleic acid binding|GO:0003723,RNA binding|GO:0003730,mRNA 3'-UTR binding|GO:0003730,mRNA 3'-UTR binding|GO:0005515,protein binding|GO:0008135,translation factor activity, RNA binding|GO:0008135,translation factor activity, RNA binding|GO:0035613,RNA stem-loop binding|GO:0035925,mRNA 3'-UTR…	GO:0005634,nucleus|GO:0005737,cytoplasm|GO:0005737,cytoplasm|GO:0014069,postsynaptic density|GO:0030014,CCR4-NOT complex|GO:0030054,cell junction|GO:0030425,dendrite|GO:0043005,neuron projection|GO:0043005,neuron projection|GO:0045202,synapse|GO:0045202,synapse|GO:0045211,postsynaptic membrane|GO:0097440,apical dendrite|GO:1990124,messenger ribonucleoprotein complex	path:hsa04114 Oocyte meiosis - Homo sapiens (human)|path:hsa04320 Dorso-ventral axis formation - Homo sapiens (human)|path:hsa04914 Progesterone-mediated oocyte maturation - Homo sapiens (human)
NM_001353184	TMUB2	190.336	245.119	190.336	245.119	217.728	0.364941	1.19192	0.306181	0.759467	0.999999	Not DEG		GO:0005515,protein binding	GO:0016021,integral component of membrane
NM_014914	AGAP1	3775.14	2454.61	3775.14	2454.61	3114.88	-0.621033	0.550781	-1.12755	0.25951	0.999999	Not DEG	GO:0015031,protein transport|GO:0043547,positive regulation of GTPase activity	GO:0003924,GTPase activity|GO:0005096,GTPase activator activity|GO:0005525,GTP binding|GO:0005543,phospholipid binding|GO:0046872,metal ion binding	GO:0005737,cytoplasm	path:hsa04144 Endocytosis - Homo sapiens (human)
NM_014915	ANKRD26	950.802	1396.61	950.802	1396.61	1173.71	0.554714	0.678606	0.817431	0.413682	0.999999	Not DEG	GO:0045599,negative regulation of fat cell differentiation	GO:0005515,protein binding	GO:0005813,centrosome
NM_014916	LMTK2	11381.6	11956.1	11381.6	11956.1	11668.8	0.0710513	0.195094	0.364189	0.715717	0.999999	Not DEG	GO:0001881,receptor recycling|GO:0006468,protein phosphorylation|GO:0018105,peptidyl-serine phosphorylation|GO:0018107,peptidyl-threonine phosphorylation|GO:0032456,endocytic recycling|GO:0033572,transferrin transport|GO:0043086,negative regulation of catalytic activity|GO:0045022,early endosome to late endosome transport|GO:0046777,protein autophosphorylation	GO:0004674,protein serine/threonine kinase activity|GO:0004864,protein phosphatase inhibitor activity|GO:0005515,protein binding|GO:0005524,ATP binding|GO:0070853,myosin VI binding	GO:0005769,early endosome|GO:0005794,Golgi apparatus|GO:0005829,cytosol|GO:0016021,integral component of membrane|GO:0030426,growth cone|GO:0043025,neuronal cell body|GO:0048471,perinuclear region of cytoplasm|GO:0055037,recycling endosome
NM_001353180	TMUB2	88.5895	114.009	88.5895	114.009	101.299	0.363947	1.64691	0.220989	0.825101	0.999999	Not DEG		GO:0005515,protein binding	GO:0016021,integral component of membrane
NM_014918	CHSY1	4506.66	3872.88	4506.66	3872.88	4189.77	-0.21865	0.338834	-0.645302	0.518731	0.999999	Not DEG	GO:0002063,chondrocyte development|GO:0009954,proximal/distal pattern formation|GO:0030206,chondroitin sulfate biosynthetic process|GO:0030206,chondroitin sulfate biosynthetic process|GO:0030279,negative regulation of ossification|GO:0031667,response to nutrient levels|GO:0045880,positive regulation of smoothened signaling pathway|GO:0051923,sulfation|GO:0060349,bone morphogenesis	GO:0046872,metal ion binding|GO:0047238,glucuronosyl-N-acetylgalactosaminyl-proteoglycan 4-beta-N-acetylgalactosaminyltransferase activity|GO:0047238,glucuronosyl-N-acetylgalactosaminyl-proteoglycan 4-beta-N-acetylgalactosaminyltransferase activity|GO:0050510,N-acetylgalactosaminyl-proteoglycan 3-beta-glucuronosyltransferase activity	GO:0000139,Golgi membrane|GO:0005576,extracellular region|GO:0016020,membrane|GO:0016021,integral component of membrane|GO:0032580,Golgi cisterna membrane	path:hsa00532 Glycosaminoglycan biosynthesis - chondroitin sulfate / dermatan sulfate - Homo sapiens (human)|path:hsa01100 Metabolic pathways - Homo sapiens (human)
NM_001353189	TMUB2	271.908	141.371	271.908	141.371	206.64	-0.943624	1.39562	-0.67613	0.498958	0.999999	Not DEG		GO:0005515,protein binding	GO:0016021,integral component of membrane
NM_001353188	TMUB2	73.6784	579.166	73.6784	579.166	326.422	2.97466	1.9782	1.50372	0.132652	0.999999	Not DEG		GO:0005515,protein binding	GO:0016021,integral component of membrane
NM_001005332	MAGED1	4862.78	4658.41	4862.78	4658.41	4760.59	-0.0619429	0.275326	-0.22498	0.821995	0.999999	Not DEG	GO:0006355,regulation of transcription, DNA-templated|GO:0006357,regulation of transcription from RNA polymerase II promoter|GO:0032922,circadian regulation of gene expression|GO:0042752,regulation of circadian rhythm|GO:0042981,regulation of apoptotic process|GO:0043406,positive regulation of MAP kinase activity|GO:0045892,negative regulation of transcription, DNA-templated|GO:0045893,positive r…	GO:0003713,transcription coactivator activity|GO:0005515,protein binding|GO:0042802,identical protein binding	GO:0000785,chromatin|GO:0005634,nucleus|GO:0005737,cytoplasm|GO:0005886,plasma membrane|GO:0043234,protein complex	path:hsa04722 Neurotrophin signaling pathway - Homo sapiens (human)
NM_001005333	MAGED1	1.75425	0	1.75425	0	0.877124	-3.06424	6.84292	-0.447797	0.6543	0.999999	Not DEG	GO:0006355,regulation of transcription, DNA-templated|GO:0006357,regulation of transcription from RNA polymerase II promoter|GO:0032922,circadian regulation of gene expression|GO:0042752,regulation of circadian rhythm|GO:0042981,regulation of apoptotic process|GO:0043406,positive regulation of MAP kinase activity|GO:0045892,negative regulation of transcription, DNA-templated|GO:0045893,positive r…	GO:0003713,transcription coactivator activity|GO:0005515,protein binding|GO:0042802,identical protein binding	GO:0000785,chromatin|GO:0005634,nucleus|GO:0005737,cytoplasm|GO:0005886,plasma membrane|GO:0043234,protein complex	path:hsa04722 Neurotrophin signaling pathway - Homo sapiens (human)
NM_001005336	DNM1	1070.97	845.947	1070.97	845.947	958.457	-0.340275	0.639871	-0.531787	0.594873	0.999999	Not DEG	GO:0000266,mitochondrial fission|GO:0002031,G-protein coupled receptor internalization|GO:0003374,dynamin family protein polymerization involved in mitochondrial fission|GO:0006897,endocytosis|GO:0006897,endocytosis|GO:0006898,receptor-mediated endocytosis|GO:0007032,endosome organization|GO:0007605,sensory perception of sound|GO:0008344,adult locomotory behavior|GO:0016185,synaptic vesicle buddi…	GO:0003723,RNA binding|GO:0003924,GTPase activity|GO:0005515,protein binding|GO:0005525,GTP binding|GO:0008017,microtubule binding|GO:0008022,protein C-terminus binding|GO:0019901,protein kinase binding|GO:0031749,D2 dopamine receptor binding|GO:0032403,protein complex binding|GO:0042802,identical protein binding|GO:0046983,protein dimerization activity|GO:0050998,nitric-oxide synthase binding	GO:0001917,photoreceptor inner segment|GO:0005794,Golgi apparatus|GO:0005874,microtubule|GO:0005886,plasma membrane|GO:0008021,synaptic vesicle|GO:0030117,membrane coat|GO:0031966,mitochondrial membrane|GO:0043196,varicosity|GO:0043209,myelin sheath|GO:0070062,extracellular exosome	path:hsa04072 Phospholipase D signaling pathway - Homo sapiens (human)|path:hsa04144 Endocytosis - Homo sapiens (human)|path:hsa04721 Synaptic vesicle cycle - Homo sapiens (human)|path:hsa04961 Endocrine and other factor-regulated calcium reabsorption - Homo sapiens (human)|path:hsa05100 Bacterial invasion of epithelial cells - Homo sapiens (human)
NM_001005335	HNRNPL	14766.4	7784.53	14766.4	7784.53	11275.5	-0.923632	0.564245	-1.63693	0.101644	0.999999	Not DEG	GO:0000381,regulation of alternative mRNA splicing, via spliceosome|GO:0000398,mRNA splicing, via spliceosome|GO:0006396,RNA processing|GO:0016070,RNA metabolic process	GO:0003723,RNA binding|GO:0005515,protein binding|GO:0044212,transcription regulatory region DNA binding|GO:0097157,pre-mRNA intronic binding	GO:0005634,nucleus|GO:0005654,nucleoplasm|GO:0005654,nucleoplasm|GO:0005737,cytoplasm|GO:0016020,membrane|GO:0030529,intracellular ribonucleoprotein complex|GO:0035770,ribonucleoprotein granule|GO:0045120,pronucleus|GO:0070062,extracellular exosome
NM_176801	ADD1	214.018	205.216	214.018	205.216	209.617	-0.0605841	1.17225	-0.0516819	0.958782	0.999999	Not DEG	GO:0000902,cell morphogenesis|GO:0001701,in utero embryonic development|GO:0006884,cell volume homeostasis|GO:0020027,hemoglobin metabolic process|GO:0030036,actin cytoskeleton organization|GO:0030218,erythrocyte differentiation|GO:0032092,positive regulation of protein binding|GO:0035264,multicellular organism growth|GO:0036498,IRE1-mediated unfolded protein response|GO:0048873,homeostasis of nu…	GO:0003723,RNA binding|GO:0003779,actin binding|GO:0005198,structural molecule activity|GO:0005516,calmodulin binding|GO:0008134,transcription factor binding|GO:0030507,spectrin binding|GO:0042803,protein homodimerization activity|GO:0045296,cadherin binding|GO:0046982,protein heterodimerization activity|GO:0051015,actin filament binding	GO:0005634,nucleus|GO:0005654,nucleoplasm|GO:0005737,cytoplasm|GO:0005829,cytosol|GO:0005886,plasma membrane|GO:0005886,plasma membrane|GO:0005913,cell-cell adherens junction|GO:0005925,focal adhesion|GO:0008290,F-actin capping protein complex|GO:0016604,nuclear body
NM_001005339	RGS10	4189.14	3594.7	4189.14	3594.7	3891.92	-0.220782	0.348235	-0.634003	0.526079	0.999999	Not DEG	GO:0007213,G-protein coupled acetylcholine receptor signaling pathway|GO:0009968,negative regulation of signal transduction|GO:0043547,positive regulation of GTPase activity	GO:0001965,G-protein alpha-subunit binding|GO:0005096,GTPase activator activity	GO:0005634,nucleus|GO:0005829,cytosol|GO:0005886,plasma membrane|GO:0043025,neuronal cell body|GO:0043197,dendritic spine|GO:0043679,axon terminus
NM_176805	MRPS11	106.132	116.289	106.132	116.289	111.211	0.131865	1.55854	0.084608	0.932573	0.999999	Not DEG	GO:0000028,ribosomal small subunit assembly|GO:0000462,maturation of SSU-rRNA from tricistronic rRNA transcript (SSU-rRNA, 5.8S rRNA, LSU-rRNA)|GO:0006412,translation|GO:0032543,mitochondrial translation|GO:0042769,DNA damage response, detection of DNA damage|GO:0070125,mitochondrial translational elongation|GO:0070126,mitochondrial translational termination	GO:0003723,RNA binding|GO:0003735,structural constituent of ribosome|GO:0003735,structural constituent of ribosome|GO:0048027,mRNA 5'-UTR binding|GO:0070181,small ribosomal subunit rRNA binding	GO:0005739,mitochondrion|GO:0005743,mitochondrial inner membrane|GO:0005763,mitochondrial small ribosomal subunit|GO:0005763,mitochondrial small ribosomal subunit	path:hsa03010 Ribosome - Homo sapiens (human)
NM_176806	MOCS2	2078.78	1211.92	2078.78	1211.92	1645.35	-0.778448	0.713818	-1.09054	0.275475	0.999999	Not DEG	GO:0006777,Mo-molybdopterin cofactor biosynthetic process|GO:0032324,molybdopterin cofactor biosynthetic process|GO:0032324,molybdopterin cofactor biosynthetic process	GO:0030366,molybdopterin synthase activity|GO:0030366,molybdopterin synthase activity	GO:0005634,nucleus|GO:0005829,cytosol|GO:0005829,cytosol|GO:0016607,nuclear speck|GO:0019008,molybdopterin synthase complex	path:hsa00790 Folate biosynthesis - Homo sapiens (human)|path:hsa01100 Metabolic pathways - Homo sapiens (human)|path:hsa04122 Sulfur relay system - Homo sapiens (human)
NM_003824	FADD	1820.03	1576.74	1820.03	1576.74	1698.39	-0.207014	0.470618	-0.439877	0.660026	0.999999	Not DEG	GO:0001916,positive regulation of T cell mediated cytotoxicity|GO:0002821,positive regulation of adaptive immune response|GO:0006915,apoptotic process|GO:0006919,activation of cysteine-type endopeptidase activity involved in apoptotic process|GO:0007166,cell surface receptor signaling pathway|GO:0008625,extrinsic apoptotic signaling pathway via death domain receptors|GO:0016032,viral process|GO:0…	GO:0002020,protease binding|GO:0005123,death receptor binding|GO:0005164,tumor necrosis factor receptor binding|GO:0005515,protein binding|GO:0032403,protein complex binding|GO:0032813,tumor necrosis factor receptor superfamily binding|GO:0033612,receptor serine/threonine kinase binding|GO:0035877,death effector domain binding|GO:0042802,identical protein binding|GO:0089720,caspase binding	GO:0005634,nucleus|GO:0005737,cytoplasm|GO:0005829,cytosol|GO:0005829,cytosol|GO:0005886,plasma membrane|GO:0031264,death-inducing signaling complex|GO:0031264,death-inducing signaling complex|GO:0031265,CD95 death-inducing signaling complex|GO:0043005,neuron projection|GO:0044297,cell body|GO:0045121,membrane raft|GO:0097342,ripoptosome	path:hsa01524 Platinum drug resistance - Homo sapiens (human)|path:hsa04210 Apoptosis - Homo sapiens (human)|path:hsa04215 Apoptosis - multiple species - Homo sapiens (human)|path:hsa04620 Toll-like receptor signaling pathway - Homo sapiens (human)|path:hsa04621 NOD-like receptor signaling pathway - Homo sapiens (human)|path:hsa04622 RIG-I-like receptor signaling pathway - Homo sapiens (human)|pa…
NM_001244189	KIAA0586	2.63137	12.541	2.63137	12.541	7.58618	2.25273	4.77069	0.472202	0.636783	0.999999	Not DEG	GO:0007224,smoothened signaling pathway|GO:0007224,smoothened signaling pathway|GO:0060271,cilium assembly|GO:0060271,cilium assembly|GO:0070201,regulation of establishment of protein localization		GO:0001917,photoreceptor inner segment|GO:0005813,centrosome|GO:0005814,centriole|GO:0036064,ciliary basal body
NM_001002814	RAB11FIP1	44348.3	35662	44348.3	35662	40005.1	-0.314489	0.245618	-1.2804	0.200405	0.999999	Not DEG	GO:0015031,protein transport|GO:0045055,regulated exocytosis|GO:0070164,negative regulation of adiponectin secretion	GO:0017137,Rab GTPase binding	GO:0005737,cytoplasm|GO:0005829,cytosol|GO:0030670,phagocytic vesicle membrane|GO:0043231,intracellular membrane-bounded organelle|GO:0043231,intracellular membrane-bounded organelle|GO:0055037,recycling endosome	path:hsa04144 Endocytosis - Homo sapiens (human)
NM_001002812	PDE4DIP	3134.84	3569.62	3134.84	3569.62	3352.23	0.187379	0.354313	0.528853	0.596907	0.999999	Not DEG	GO:0043623,cellular protein complex assembly|GO:1903358,regulation of Golgi organization	GO:0005515,protein binding|GO:0019899,enzyme binding|GO:0032947,protein complex scaffold activity	GO:0005634,nucleus|GO:0005737,cytoplasm|GO:0005794,Golgi apparatus|GO:0005794,Golgi apparatus|GO:0005813,centrosome|GO:0005813,centrosome|GO:0030016,myofibril
NM_001002810	PDE4DIP	9092.27	8623.64	9092.27	8623.64	8857.95	-0.076343	0.217134	-0.351595	0.725142	0.999999	Not DEG	GO:0043623,cellular protein complex assembly|GO:1903358,regulation of Golgi organization	GO:0005515,protein binding|GO:0019899,enzyme binding|GO:0032947,protein complex scaffold activity	GO:0005634,nucleus|GO:0005737,cytoplasm|GO:0005794,Golgi apparatus|GO:0005794,Golgi apparatus|GO:0005813,centrosome|GO:0005813,centrosome|GO:0030016,myofibril
NM_001002811	PDE4DIP	6146.88	8967.95	6146.88	8967.95	7557.42	0.544923	0.429548	1.2686	0.204584	0.999999	Not DEG	GO:0043623,cellular protein complex assembly|GO:1903358,regulation of Golgi organization	GO:0005515,protein binding|GO:0019899,enzyme binding|GO:0032947,protein complex scaffold activity	GO:0005634,nucleus|GO:0005737,cytoplasm|GO:0005794,Golgi apparatus|GO:0005794,Golgi apparatus|GO:0005813,centrosome|GO:0005813,centrosome|GO:0030016,myofibril
NM_001171624	VEGFA	1462.17	2097.77	1462.17	2097.77	1779.97	0.520748	0.586102	0.888494	0.374275	0.999999	Not DEG	GO:0000122,negative regulation of transcription from RNA polymerase II promoter|GO:0001525,angiogenesis|GO:0001541,ovarian follicle development|GO:0001569,branching involved in blood vessel morphogenesis|GO:0001570,vasculogenesis|GO:0001666,response to hypoxia|GO:0001701,in utero embryonic development|GO:0001822,kidney development|GO:0001934,positive regulation of protein phosphorylation|GO:00019…	GO:0001968,fibronectin binding|GO:0005125,cytokine activity|GO:0005125,cytokine activity|GO:0005161,platelet-derived growth factor receptor binding|GO:0005172,vascular endothelial growth factor receptor binding|GO:0005515,protein binding|GO:0008083,growth factor activity|GO:0008083,growth factor activity|GO:0008201,heparin binding|GO:0008201,heparin binding|GO:0042056,chemoattractant activity|GO:…	GO:0005576,extracellular region|GO:0005578,proteinaceous extracellular matrix|GO:0005615,extracellular space|GO:0005615,extracellular space|GO:0005737,cytoplasm|GO:0009986,cell surface|GO:0016020,membrane|GO:0030141,secretory granule|GO:0031093,platelet alpha granule lumen	path:hsa01521 EGFR tyrosine kinase inhibitor resistance - Homo sapiens (human)|path:hsa04014 Ras signaling pathway - Homo sapiens (human)|path:hsa04015 Rap1 signaling pathway - Homo sapiens (human)|path:hsa04060 Cytokine-cytokine receptor interaction - Homo sapiens (human)|path:hsa04066 HIF-1 signaling pathway - Homo sapiens (human)|path:hsa04151 PI3K-Akt signaling pathway - Homo sapiens (human)|…
NM_001171625	VEGFA	156.128	263.361	156.128	263.361	209.744	0.754315	1.32075	0.571127	0.567914	0.999999	Not DEG	GO:0000122,negative regulation of transcription from RNA polymerase II promoter|GO:0001525,angiogenesis|GO:0001541,ovarian follicle development|GO:0001569,branching involved in blood vessel morphogenesis|GO:0001570,vasculogenesis|GO:0001666,response to hypoxia|GO:0001701,in utero embryonic development|GO:0001822,kidney development|GO:0001934,positive regulation of protein phosphorylation|GO:00019…	GO:0001968,fibronectin binding|GO:0005125,cytokine activity|GO:0005125,cytokine activity|GO:0005161,platelet-derived growth factor receptor binding|GO:0005172,vascular endothelial growth factor receptor binding|GO:0005515,protein binding|GO:0008083,growth factor activity|GO:0008083,growth factor activity|GO:0008201,heparin binding|GO:0008201,heparin binding|GO:0042056,chemoattractant activity|GO:…	GO:0005576,extracellular region|GO:0005578,proteinaceous extracellular matrix|GO:0005615,extracellular space|GO:0005615,extracellular space|GO:0005737,cytoplasm|GO:0009986,cell surface|GO:0016020,membrane|GO:0030141,secretory granule|GO:0031093,platelet alpha granule lumen	path:hsa01521 EGFR tyrosine kinase inhibitor resistance - Homo sapiens (human)|path:hsa04014 Ras signaling pathway - Homo sapiens (human)|path:hsa04015 Rap1 signaling pathway - Homo sapiens (human)|path:hsa04060 Cytokine-cytokine receptor interaction - Homo sapiens (human)|path:hsa04066 HIF-1 signaling pathway - Homo sapiens (human)|path:hsa04151 PI3K-Akt signaling pathway - Homo sapiens (human)|…
NM_001171626	VEGFA	4188.27	3939.01	4188.27	3939.01	4063.64	-0.0885197	0.30008	-0.294987	0.768004	0.999999	Not DEG	GO:0000122,negative regulation of transcription from RNA polymerase II promoter|GO:0001525,angiogenesis|GO:0001541,ovarian follicle development|GO:0001569,branching involved in blood vessel morphogenesis|GO:0001570,vasculogenesis|GO:0001666,response to hypoxia|GO:0001701,in utero embryonic development|GO:0001822,kidney development|GO:0001934,positive regulation of protein phosphorylation|GO:00019…	GO:0001968,fibronectin binding|GO:0005125,cytokine activity|GO:0005125,cytokine activity|GO:0005161,platelet-derived growth factor receptor binding|GO:0005172,vascular endothelial growth factor receptor binding|GO:0005515,protein binding|GO:0008083,growth factor activity|GO:0008083,growth factor activity|GO:0008201,heparin binding|GO:0008201,heparin binding|GO:0042056,chemoattractant activity|GO:…	GO:0005576,extracellular region|GO:0005578,proteinaceous extracellular matrix|GO:0005615,extracellular space|GO:0005615,extracellular space|GO:0005737,cytoplasm|GO:0009986,cell surface|GO:0016020,membrane|GO:0030141,secretory granule|GO:0031093,platelet alpha granule lumen	path:hsa01521 EGFR tyrosine kinase inhibitor resistance - Homo sapiens (human)|path:hsa04014 Ras signaling pathway - Homo sapiens (human)|path:hsa04015 Rap1 signaling pathway - Homo sapiens (human)|path:hsa04060 Cytokine-cytokine receptor interaction - Homo sapiens (human)|path:hsa04066 HIF-1 signaling pathway - Homo sapiens (human)|path:hsa04151 PI3K-Akt signaling pathway - Homo sapiens (human)|…
NM_001171627	VEGFA	0	148.212	0	148.212	74.1058	9.843	5.57813	1.76457	0.0776361	0.999999	Not DEG	GO:0000122,negative regulation of transcription from RNA polymerase II promoter|GO:0001525,angiogenesis|GO:0001541,ovarian follicle development|GO:0001569,branching involved in blood vessel morphogenesis|GO:0001570,vasculogenesis|GO:0001666,response to hypoxia|GO:0001701,in utero embryonic development|GO:0001822,kidney development|GO:0001934,positive regulation of protein phosphorylation|GO:00019…	GO:0001968,fibronectin binding|GO:0005125,cytokine activity|GO:0005125,cytokine activity|GO:0005161,platelet-derived growth factor receptor binding|GO:0005172,vascular endothelial growth factor receptor binding|GO:0005515,protein binding|GO:0008083,growth factor activity|GO:0008083,growth factor activity|GO:0008201,heparin binding|GO:0008201,heparin binding|GO:0042056,chemoattractant activity|GO:…	GO:0005576,extracellular region|GO:0005578,proteinaceous extracellular matrix|GO:0005615,extracellular space|GO:0005615,extracellular space|GO:0005737,cytoplasm|GO:0009986,cell surface|GO:0016020,membrane|GO:0030141,secretory granule|GO:0031093,platelet alpha granule lumen	path:hsa01521 EGFR tyrosine kinase inhibitor resistance - Homo sapiens (human)|path:hsa04014 Ras signaling pathway - Homo sapiens (human)|path:hsa04015 Rap1 signaling pathway - Homo sapiens (human)|path:hsa04060 Cytokine-cytokine receptor interaction - Homo sapiens (human)|path:hsa04066 HIF-1 signaling pathway - Homo sapiens (human)|path:hsa04151 PI3K-Akt signaling pathway - Homo sapiens (human)|…
NM_001330540	MMACHC	1086.76	1167.45	1086.76	1167.45	1127.1	0.103336	0.53666	0.192553	0.847309	0.999999	Not DEG	GO:0006749,glutathione metabolic process|GO:0009235,cobalamin metabolic process|GO:0009235,cobalamin metabolic process|GO:0009235,cobalamin metabolic process|GO:0009236,cobalamin biosynthetic process|GO:0009236,cobalamin biosynthetic process|GO:0055114,oxidation-reduction process|GO:0070988,demethylation	GO:0005515,protein binding|GO:0016491,oxidoreductase activity|GO:0016491,oxidoreductase activity|GO:0031419,cobalamin binding|GO:0032451,demethylase activity|GO:0033787,cyanocobalamin reductase (cyanide-eliminating) activity|GO:0033787,cyanocobalamin reductase (cyanide-eliminating) activity|GO:0042803,protein homodimerization activity|GO:0043295,glutathione binding|GO:0071949,FAD binding	GO:0005737,cytoplasm|GO:0005739,mitochondrion|GO:0005829,cytosol	path:hsa04977 Vitamin digestion and absorption - Homo sapiens (human)
NM_001171622	VEGFA	314.01	140.231	314.01	140.231	227.121	-1.163	1.43635	-0.809687	0.41812	0.999999	Not DEG	GO:0000122,negative regulation of transcription from RNA polymerase II promoter|GO:0001525,angiogenesis|GO:0001541,ovarian follicle development|GO:0001569,branching involved in blood vessel morphogenesis|GO:0001570,vasculogenesis|GO:0001666,response to hypoxia|GO:0001701,in utero embryonic development|GO:0001822,kidney development|GO:0001934,positive regulation of protein phosphorylation|GO:00019…	GO:0001968,fibronectin binding|GO:0005125,cytokine activity|GO:0005125,cytokine activity|GO:0005161,platelet-derived growth factor receptor binding|GO:0005172,vascular endothelial growth factor receptor binding|GO:0005515,protein binding|GO:0008083,growth factor activity|GO:0008083,growth factor activity|GO:0008201,heparin binding|GO:0008201,heparin binding|GO:0042056,chemoattractant activity|GO:…	GO:0005576,extracellular region|GO:0005578,proteinaceous extracellular matrix|GO:0005615,extracellular space|GO:0005615,extracellular space|GO:0005737,cytoplasm|GO:0009986,cell surface|GO:0016020,membrane|GO:0030141,secretory granule|GO:0031093,platelet alpha granule lumen	path:hsa01521 EGFR tyrosine kinase inhibitor resistance - Homo sapiens (human)|path:hsa04014 Ras signaling pathway - Homo sapiens (human)|path:hsa04015 Rap1 signaling pathway - Homo sapiens (human)|path:hsa04060 Cytokine-cytokine receptor interaction - Homo sapiens (human)|path:hsa04066 HIF-1 signaling pathway - Homo sapiens (human)|path:hsa04151 PI3K-Akt signaling pathway - Homo sapiens (human)|…
NM_001171623	VEGFA	80.6954	78.6662	80.6954	78.6662	79.6808	-0.0367325	1.79414	-0.0204736	0.983666	0.999999	Not DEG	GO:0000122,negative regulation of transcription from RNA polymerase II promoter|GO:0001525,angiogenesis|GO:0001541,ovarian follicle development|GO:0001569,branching involved in blood vessel morphogenesis|GO:0001570,vasculogenesis|GO:0001666,response to hypoxia|GO:0001701,in utero embryonic development|GO:0001822,kidney development|GO:0001934,positive regulation of protein phosphorylation|GO:00019…	GO:0001968,fibronectin binding|GO:0005125,cytokine activity|GO:0005125,cytokine activity|GO:0005161,platelet-derived growth factor receptor binding|GO:0005172,vascular endothelial growth factor receptor binding|GO:0005515,protein binding|GO:0008083,growth factor activity|GO:0008083,growth factor activity|GO:0008201,heparin binding|GO:0008201,heparin binding|GO:0042056,chemoattractant activity|GO:…	GO:0005576,extracellular region|GO:0005578,proteinaceous extracellular matrix|GO:0005615,extracellular space|GO:0005615,extracellular space|GO:0005737,cytoplasm|GO:0009986,cell surface|GO:0016020,membrane|GO:0030141,secretory granule|GO:0031093,platelet alpha granule lumen	path:hsa01521 EGFR tyrosine kinase inhibitor resistance - Homo sapiens (human)|path:hsa04014 Ras signaling pathway - Homo sapiens (human)|path:hsa04015 Rap1 signaling pathway - Homo sapiens (human)|path:hsa04060 Cytokine-cytokine receptor interaction - Homo sapiens (human)|path:hsa04066 HIF-1 signaling pathway - Homo sapiens (human)|path:hsa04151 PI3K-Akt signaling pathway - Homo sapiens (human)|…
NM_001171628	VEGFA	5595.17	4049.6	5595.17	4049.6	4822.39	-0.466403	0.43296	-1.07724	0.281372	0.999999	Not DEG	GO:0000122,negative regulation of transcription from RNA polymerase II promoter|GO:0001525,angiogenesis|GO:0001541,ovarian follicle development|GO:0001569,branching involved in blood vessel morphogenesis|GO:0001570,vasculogenesis|GO:0001666,response to hypoxia|GO:0001701,in utero embryonic development|GO:0001822,kidney development|GO:0001934,positive regulation of protein phosphorylation|GO:00019…	GO:0001968,fibronectin binding|GO:0005125,cytokine activity|GO:0005125,cytokine activity|GO:0005161,platelet-derived growth factor receptor binding|GO:0005172,vascular endothelial growth factor receptor binding|GO:0005515,protein binding|GO:0008083,growth factor activity|GO:0008083,growth factor activity|GO:0008201,heparin binding|GO:0008201,heparin binding|GO:0042056,chemoattractant activity|GO:…	GO:0005576,extracellular region|GO:0005578,proteinaceous extracellular matrix|GO:0005615,extracellular space|GO:0005615,extracellular space|GO:0005737,cytoplasm|GO:0009986,cell surface|GO:0016020,membrane|GO:0030141,secretory granule|GO:0031093,platelet alpha granule lumen	path:hsa01521 EGFR tyrosine kinase inhibitor resistance - Homo sapiens (human)|path:hsa04014 Ras signaling pathway - Homo sapiens (human)|path:hsa04015 Rap1 signaling pathway - Homo sapiens (human)|path:hsa04060 Cytokine-cytokine receptor interaction - Homo sapiens (human)|path:hsa04066 HIF-1 signaling pathway - Homo sapiens (human)|path:hsa04151 PI3K-Akt signaling pathway - Homo sapiens (human)|…
NM_001171629	VEGFA	146.48	253.1	146.48	253.1	199.79	0.789011	1.3559	0.581909	0.560628	0.999999	Not DEG	GO:0000122,negative regulation of transcription from RNA polymerase II promoter|GO:0001525,angiogenesis|GO:0001541,ovarian follicle development|GO:0001569,branching involved in blood vessel morphogenesis|GO:0001570,vasculogenesis|GO:0001666,response to hypoxia|GO:0001701,in utero embryonic development|GO:0001822,kidney development|GO:0001934,positive regulation of protein phosphorylation|GO:00019…	GO:0001968,fibronectin binding|GO:0005125,cytokine activity|GO:0005125,cytokine activity|GO:0005161,platelet-derived growth factor receptor binding|GO:0005172,vascular endothelial growth factor receptor binding|GO:0005515,protein binding|GO:0008083,growth factor activity|GO:0008083,growth factor activity|GO:0008201,heparin binding|GO:0008201,heparin binding|GO:0042056,chemoattractant activity|GO:…	GO:0005576,extracellular region|GO:0005578,proteinaceous extracellular matrix|GO:0005615,extracellular space|GO:0005615,extracellular space|GO:0005737,cytoplasm|GO:0009986,cell surface|GO:0016020,membrane|GO:0030141,secretory granule|GO:0031093,platelet alpha granule lumen	path:hsa01521 EGFR tyrosine kinase inhibitor resistance - Homo sapiens (human)|path:hsa04014 Ras signaling pathway - Homo sapiens (human)|path:hsa04015 Rap1 signaling pathway - Homo sapiens (human)|path:hsa04060 Cytokine-cytokine receptor interaction - Homo sapiens (human)|path:hsa04066 HIF-1 signaling pathway - Homo sapiens (human)|path:hsa04151 PI3K-Akt signaling pathway - Homo sapiens (human)|…
NM_001288649	ZNF286A	0	171.013	0	171.013	85.5067	10.0495	5.47679	1.83492	0.0665177	0.999999	Not DEG	GO:0006351,transcription, DNA-templated|GO:0006355,regulation of transcription, DNA-templated	GO:0003677,DNA binding|GO:0003700,DNA binding transcription factor activity|GO:0046872,metal ion binding	GO:0005634,nucleus
NM_001167917	VEPH1	32.4536	0	32.4536	0	16.2268	-7.27342	6.77062	-1.07426	0.282706	0.999999	Not DEG			GO:0005886,plasma membrane
NM_001288640	FAM222B	517.503	826.565	517.503	826.565	672.034	0.675564	0.862698	0.783083	0.433578	0.999999	Not DEG			GO:0005654,nucleoplasm
NM_001288645	ZNF286A	1098.16	132.25	1098.16	132.25	615.205	-3.05372	1.81004	-1.6871	0.091585	0.999999	Not DEG	GO:0006351,transcription, DNA-templated|GO:0006355,regulation of transcription, DNA-templated	GO:0003677,DNA binding|GO:0003700,DNA binding transcription factor activity|GO:0046872,metal ion binding	GO:0005634,nucleus
NM_001354609	BRAF	13947.1	13578.5	13947.1	13578.5	13762.8	-0.0386491	0.176827	-0.218571	0.826984	0.999999	Not DEG	GO:0000165,MAPK cascade|GO:0000186,activation of MAPKK activity|GO:0002318,myeloid progenitor cell differentiation|GO:0006468,protein phosphorylation|GO:0008542,visual learning|GO:0009887,animal organ morphogenesis|GO:0009968,negative regulation of signal transduction|GO:0010628,positive regulation of gene expression|GO:0010764,negative regulation of fibroblast migration|GO:0015758,glucose transp…	GO:0004672,protein kinase activity|GO:0004674,protein serine/threonine kinase activity|GO:0004709,MAP kinase kinase kinase activity|GO:0005509,calcium ion binding|GO:0005515,protein binding|GO:0005524,ATP binding|GO:0031267,small GTPase binding|GO:0031434,mitogen-activated protein kinase kinase binding|GO:0042802,identical protein binding|GO:0046982,protein heterodimerization activity	GO:0005622,intracellular|GO:0005634,nucleus|GO:0005739,mitochondrion|GO:0005829,cytosol|GO:0005829,cytosol|GO:0005886,plasma membrane|GO:0005886,plasma membrane|GO:0043005,neuron projection|GO:0043231,intracellular membrane-bounded organelle|GO:0044297,cell body	path:hsa01521 EGFR tyrosine kinase inhibitor resistance - Homo sapiens (human)|path:hsa01522 Endocrine resistance - Homo sapiens (human)|path:hsa04010 MAPK signaling pathway - Homo sapiens (human)|path:hsa04012 ErbB signaling pathway - Homo sapiens (human)|path:hsa04015 Rap1 signaling pathway - Homo sapiens (human)|path:hsa04024 cAMP signaling pathway - Homo sapiens (human)|path:hsa04062 Chemokin…
NM_001354608	MITF	130.691	2.28018	130.691	2.28018	66.4858	-5.84075	3.66285	-1.59459	0.110804	0.999999	Not DEG	GO:0000122,negative regulation of transcription from RNA polymerase II promoter|GO:0006355,regulation of transcription, DNA-templated|GO:0006355,regulation of transcription, DNA-templated|GO:0006366,transcription from RNA polymerase II promoter|GO:0006461,protein complex assembly|GO:0007275,multicellular organism development|GO:0010628,positive regulation of gene expression|GO:0010628,positive re…	GO:0000978,RNA polymerase II proximal promoter sequence-specific DNA binding|GO:0001077,transcriptional activator activity, RNA polymerase II proximal promoter sequence-specific DNA binding|GO:0001077,transcriptional activator activity, RNA polymerase II proximal promoter sequence-specific DNA binding|GO:0001227,transcriptional repressor activity, RNA polymerase II transcription regulatory region…	GO:0005634,nucleus|GO:0005634,nucleus|GO:0005654,nucleoplasm|GO:0043234,protein complex	path:hsa04137 Mitophagy - animal - Homo sapiens (human)|path:hsa04380 Osteoclast differentiation - Homo sapiens (human)|path:hsa04916 Melanogenesis - Homo sapiens (human)|path:hsa05200 Pathways in cancer - Homo sapiens (human)|path:hsa05218 Melanoma - Homo sapiens (human)
NM_001350989	SFXN2	441.193	608.808	441.193	608.808	525.001	0.464579	0.855088	0.543311	0.586915	0.999999	Not DEG	GO:0034220,ion transmembrane transport|GO:0055072,iron ion homeostasis	GO:0015075,ion transmembrane transporter activity	GO:0005743,mitochondrial inner membrane|GO:0016021,integral component of membrane
NM_001350983	ZSCAN25	604.338	980.477	604.338	980.477	792.408	0.69813	0.829208	0.841924	0.39983	0.999999	Not DEG	GO:0006351,transcription, DNA-templated|GO:0006355,regulation of transcription, DNA-templated	GO:0003677,DNA binding|GO:0003700,DNA binding transcription factor activity|GO:0046872,metal ion binding	GO:0005634,nucleus
NM_001350980	ZSCAN25	24.5595	921.192	24.5595	921.192	472.876	5.22913	2.50521	2.08731	0.0368605	0.999999	Up	GO:0006351,transcription, DNA-templated|GO:0006355,regulation of transcription, DNA-templated	GO:0003677,DNA binding|GO:0003700,DNA binding transcription factor activity|GO:0046872,metal ion binding	GO:0005634,nucleus
NM_001354602	TMEM269	485.05	513.04	485.05	513.04	499.045	0.0809429	0.783616	0.103294	0.91773	0.999999	Not DEG			GO:0016021,integral component of membrane
NM_001354605	MITF	157.882	298.704	157.882	298.704	228.293	0.91987	1.34042	0.686255	0.492552	0.999999	Not DEG	GO:0000122,negative regulation of transcription from RNA polymerase II promoter|GO:0006355,regulation of transcription, DNA-templated|GO:0006355,regulation of transcription, DNA-templated|GO:0006366,transcription from RNA polymerase II promoter|GO:0006461,protein complex assembly|GO:0007275,multicellular organism development|GO:0010628,positive regulation of gene expression|GO:0010628,positive re…	GO:0000978,RNA polymerase II proximal promoter sequence-specific DNA binding|GO:0001077,transcriptional activator activity, RNA polymerase II proximal promoter sequence-specific DNA binding|GO:0001077,transcriptional activator activity, RNA polymerase II proximal promoter sequence-specific DNA binding|GO:0001227,transcriptional repressor activity, RNA polymerase II transcription regulatory region…	GO:0005634,nucleus|GO:0005634,nucleus|GO:0005654,nucleoplasm|GO:0043234,protein complex	path:hsa04137 Mitophagy - animal - Homo sapiens (human)|path:hsa04380 Osteoclast differentiation - Homo sapiens (human)|path:hsa04916 Melanogenesis - Homo sapiens (human)|path:hsa05200 Pathways in cancer - Homo sapiens (human)|path:hsa05218 Melanoma - Homo sapiens (human)
NM_001354604	MITF	314.01	336.326	314.01	336.326	325.168	0.0990538	0.959125	0.103275	0.917745	0.999999	Not DEG	GO:0000122,negative regulation of transcription from RNA polymerase II promoter|GO:0006355,regulation of transcription, DNA-templated|GO:0006355,regulation of transcription, DNA-templated|GO:0006366,transcription from RNA polymerase II promoter|GO:0006461,protein complex assembly|GO:0007275,multicellular organism development|GO:0010628,positive regulation of gene expression|GO:0010628,positive re…	GO:0000978,RNA polymerase II proximal promoter sequence-specific DNA binding|GO:0001077,transcriptional activator activity, RNA polymerase II proximal promoter sequence-specific DNA binding|GO:0001077,transcriptional activator activity, RNA polymerase II proximal promoter sequence-specific DNA binding|GO:0001227,transcriptional repressor activity, RNA polymerase II transcription regulatory region…	GO:0005634,nucleus|GO:0005634,nucleus|GO:0005654,nucleoplasm|GO:0043234,protein complex	path:hsa04137 Mitophagy - animal - Homo sapiens (human)|path:hsa04380 Osteoclast differentiation - Homo sapiens (human)|path:hsa04916 Melanogenesis - Homo sapiens (human)|path:hsa05200 Pathways in cancer - Homo sapiens (human)|path:hsa05218 Melanoma - Homo sapiens (human)
NM_001354607	MITF	81.5725	18.2414	81.5725	18.2414	49.907	-2.16083	2.66749	-0.810061	0.417905	0.999999	Not DEG	GO:0000122,negative regulation of transcription from RNA polymerase II promoter|GO:0006355,regulation of transcription, DNA-templated|GO:0006355,regulation of transcription, DNA-templated|GO:0006366,transcription from RNA polymerase II promoter|GO:0006461,protein complex assembly|GO:0007275,multicellular organism development|GO:0010628,positive regulation of gene expression|GO:0010628,positive re…	GO:0000978,RNA polymerase II proximal promoter sequence-specific DNA binding|GO:0001077,transcriptional activator activity, RNA polymerase II proximal promoter sequence-specific DNA binding|GO:0001077,transcriptional activator activity, RNA polymerase II proximal promoter sequence-specific DNA binding|GO:0001227,transcriptional repressor activity, RNA polymerase II transcription regulatory region…	GO:0005634,nucleus|GO:0005634,nucleus|GO:0005654,nucleoplasm|GO:0043234,protein complex	path:hsa04137 Mitophagy - animal - Homo sapiens (human)|path:hsa04380 Osteoclast differentiation - Homo sapiens (human)|path:hsa04916 Melanogenesis - Homo sapiens (human)|path:hsa05200 Pathways in cancer - Homo sapiens (human)|path:hsa05218 Melanoma - Homo sapiens (human)
NM_001354606	MITF	171.916	229.158	171.916	229.158	200.537	0.414642	1.24547	0.332921	0.739194	0.999999	Not DEG	GO:0000122,negative regulation of transcription from RNA polymerase II promoter|GO:0006355,regulation of transcription, DNA-templated|GO:0006355,regulation of transcription, DNA-templated|GO:0006366,transcription from RNA polymerase II promoter|GO:0006461,protein complex assembly|GO:0007275,multicellular organism development|GO:0010628,positive regulation of gene expression|GO:0010628,positive re…	GO:0000978,RNA polymerase II proximal promoter sequence-specific DNA binding|GO:0001077,transcriptional activator activity, RNA polymerase II proximal promoter sequence-specific DNA binding|GO:0001077,transcriptional activator activity, RNA polymerase II proximal promoter sequence-specific DNA binding|GO:0001227,transcriptional repressor activity, RNA polymerase II transcription regulatory region…	GO:0005634,nucleus|GO:0005634,nucleus|GO:0005654,nucleoplasm|GO:0043234,protein complex	path:hsa04137 Mitophagy - animal - Homo sapiens (human)|path:hsa04380 Osteoclast differentiation - Homo sapiens (human)|path:hsa04916 Melanogenesis - Homo sapiens (human)|path:hsa05200 Pathways in cancer - Homo sapiens (human)|path:hsa05218 Melanoma - Homo sapiens (human)
NM_001149	ANK3	6419.67	7139.24	6419.67	7139.24	6779.46	0.153272	0.26493	0.578538	0.562901	0.999999	Not DEG	GO:0000281,mitotic cytokinesis|GO:0006888,ER to Golgi vesicle-mediated transport|GO:0007009,plasma membrane organization|GO:0007016,cytoskeletal anchoring at plasma membrane|GO:0007165,signal transduction|GO:0007409,axonogenesis|GO:0007528,neuromuscular junction development|GO:0010628,positive regulation of gene expression|GO:0010650,positive regulation of cell communication by electrical couplin…	GO:0005200,structural constituent of cytoskeleton|GO:0005515,protein binding|GO:0008092,cytoskeletal protein binding|GO:0030507,spectrin binding|GO:0030507,spectrin binding|GO:0030674,protein binding, bridging|GO:0044325,ion channel binding|GO:0045296,cadherin binding	GO:0005764,lysosome|GO:0005783,endoplasmic reticulum|GO:0005794,Golgi apparatus|GO:0005829,cytosol|GO:0005886,plasma membrane|GO:0005886,plasma membrane|GO:0005923,bicellular tight junction|GO:0009925,basal plasma membrane|GO:0009986,cell surface|GO:0014704,intercalated disc|GO:0014731,spectrin-associated cytoskeleton|GO:0016323,basolateral plasma membrane|GO:0016328,lateral plasma membrane|GO:00…	path:hsa05205 Proteoglycans in cancer - Homo sapiens (human)
NM_001148	ANK2	35.085	28.5022	35.085	28.5022	31.7936	-0.299758	2.61022	-0.11484	0.908572	0.999999	Not DEG	GO:0002027,regulation of heart rate|GO:0003283,atrial septum development|GO:0006874,cellular calcium ion homeostasis|GO:0006888,ER to Golgi vesicle-mediated transport|GO:0006897,endocytosis|GO:0007010,cytoskeleton organization|GO:0010628,positive regulation of gene expression|GO:0010881,regulation of cardiac muscle contraction by regulation of the release of sequestered calcium ion|GO:0010881,reg…	GO:0005200,structural constituent of cytoskeleton|GO:0005515,protein binding|GO:0019899,enzyme binding|GO:0019901,protein kinase binding|GO:0030507,spectrin binding|GO:0030674,protein binding, bridging|GO:0044325,ion channel binding|GO:0044325,ion channel binding|GO:0051117,ATPase binding	GO:0005622,intracellular|GO:0005739,mitochondrion|GO:0005764,lysosome|GO:0005769,early endosome|GO:0005829,cytosol|GO:0005856,cytoskeleton|GO:0005886,plasma membrane|GO:0014704,intercalated disc|GO:0016323,basolateral plasma membrane|GO:0016324,apical plasma membrane|GO:0030018,Z disc|GO:0030315,T-tubule|GO:0031430,M band|GO:0031672,A band|GO:0042383,sarcolemma|GO:0043005,neuron projection|GO:004…	path:hsa05205 Proteoglycans in cancer - Homo sapiens (human)
NM_004319	ASTN1	66.6614	91.2072	66.6614	91.2072	78.9343	0.452304	1.83819	0.246059	0.805636	0.999999	Not DEG	GO:0001764,neuron migration|GO:0007158,neuron cell-cell adhesion|GO:0007626,locomotory behavior		GO:0005575,cellular_component|GO:0005768,endosome|GO:0009897,external side of plasma membrane|GO:0016021,integral component of membrane|GO:0030136,clathrin-coated vesicle|GO:0043204,perikaryon
NM_004318	ASPH	707.839	831.125	707.839	831.125	769.482	0.231647	0.666207	0.34771	0.728058	0.999999	Not DEG	GO:0006936,muscle contraction|GO:0007389,pattern specification process|GO:0008285,negative regulation of cell proliferation|GO:0022900,electron transport chain|GO:0031647,regulation of protein stability|GO:0034220,ion transmembrane transport|GO:0035108,limb morphogenesis|GO:0042264,peptidyl-aspartic acid hydroxylation|GO:0045862,positive regulation of proteolysis|GO:0060021,palate development|GO:…	GO:0004597,peptide-aspartate beta-dioxygenase activity|GO:0005198,structural molecule activity|GO:0005509,calcium ion binding|GO:0005515,protein binding|GO:0008307,structural constituent of muscle|GO:0009055,electron transfer activity	GO:0005783,endoplasmic reticulum|GO:0005789,endoplasmic reticulum membrane|GO:0005789,endoplasmic reticulum membrane|GO:0005886,plasma membrane|GO:0016021,integral component of membrane|GO:0032541,cortical endoplasmic reticulum|GO:0033017,sarcoplasmic reticulum membrane
NM_001286555	DUSP22	2072.64	2649.57	2072.64	2649.57	2361.11	0.354286	0.469551	0.754522	0.450536	0.999999	Not DEG	GO:0000122,negative regulation of transcription from RNA polymerase II promoter|GO:0000188,inactivation of MAPK activity|GO:0002710,negative regulation of T cell mediated immunity|GO:0006470,protein dephosphorylation|GO:0006915,apoptotic process|GO:0007179,transforming growth factor beta receptor signaling pathway|GO:0007275,multicellular organism development|GO:0008283,cell proliferation|GO:0035…	GO:0004725,protein tyrosine phosphatase activity|GO:0008138,protein tyrosine/serine/threonine phosphatase activity	GO:0005634,nucleus|GO:0005737,cytoplasm
NM_001286554	USP49	7076.64	7946.43	7076.64	7946.43	7511.53	0.167243	0.261569	0.639382	0.522574	0.999999	Not DEG	GO:0000398,mRNA splicing, via spliceosome|GO:0006511,ubiquitin-dependent protein catabolic process|GO:0016579,protein deubiquitination|GO:0016579,protein deubiquitination|GO:0035616,histone H2B conserved C-terminal lysine deubiquitination	GO:0004197,cysteine-type endopeptidase activity|GO:0004843,thiol-dependent ubiquitin-specific protease activity|GO:0005515,protein binding|GO:0008270,zinc ion binding|GO:0036459,thiol-dependent ubiquitinyl hydrolase activity|GO:0036459,thiol-dependent ubiquitinyl hydrolase activity|GO:0042393,histone binding	GO:0005654,nucleoplasm
NM_001140	ALOX15	7.89412	9.12072	7.89412	9.12072	8.50742	0.208393	4.24952	0.0490391	0.960888	0.999999	Not DEG	GO:0001503,ossification|GO:0002820,negative regulation of adaptive immune response|GO:0006646,phosphatidylethanolamine biosynthetic process|GO:0006691,leukotriene metabolic process|GO:0006954,inflammatory response|GO:0010811,positive regulation of cell-substrate adhesion|GO:0019369,arachidonic acid metabolic process|GO:0019369,arachidonic acid metabolic process|GO:0019372,lipoxygenase pathway|GO:…	GO:0004052,arachidonate 12-lipoxygenase activity|GO:0004052,arachidonate 12-lipoxygenase activity|GO:0005506,iron ion binding|GO:0005515,protein binding|GO:0005546,phosphatidylinositol-4,5-bisphosphate binding|GO:0047977,hepoxilin-epoxide hydrolase activity|GO:0050473,arachidonate 15-lipoxygenase activity|GO:0050473,arachidonate 15-lipoxygenase activity|GO:0050473,arachidonate 15-lipoxygenase act…	GO:0005811,lipid droplet|GO:0005829,cytosol|GO:0005829,cytosol|GO:0005829,cytosol|GO:0005886,plasma membrane|GO:0016020,membrane|GO:0031234,extrinsic component of cytoplasmic side of plasma membrane	path:hsa00590 Arachidonic acid metabolism - Homo sapiens (human)|path:hsa00591 Linoleic acid metabolism - Homo sapiens (human)|path:hsa01100 Metabolic pathways - Homo sapiens (human)|path:hsa04216 Ferroptosis - Homo sapiens (human)|path:hsa04726 Serotonergic synapse - Homo sapiens (human)
NM_004311	ARL3	725.382	713.696	725.382	713.696	719.539	-0.0234279	0.655812	-0.0357235	0.971503	0.999999	Not DEG	GO:0000281,mitotic cytokinesis|GO:0001822,kidney development|GO:0006892,post-Golgi vesicle-mediated transport|GO:0007224,smoothened signaling pathway|GO:0007264,small GTPase mediated signal transduction|GO:0042073,intraciliary transport|GO:0042461,photoreceptor cell development|GO:0060271,cilium assembly	GO:0003924,GTPase activity|GO:0005515,protein binding|GO:0005525,GTP binding|GO:0008017,microtubule binding|GO:0019003,GDP binding|GO:0046872,metal ion binding	GO:0000139,Golgi membrane|GO:0005634,nucleus|GO:0005794,Golgi apparatus|GO:0005813,centrosome|GO:0005876,spindle microtubule|GO:0005881,cytoplasmic microtubule|GO:0005929,cilium|GO:0005929,cilium|GO:0005929,cilium|GO:0030496,midbody|GO:0032391,photoreceptor connecting cilium|GO:0070062,extracellular exosome
NM_004310	RHOH	1805.12	1361.27	1805.12	1361.27	1583.19	-0.407144	0.558044	-0.729591	0.46564	0.999999	Not DEG	GO:0006355,regulation of transcription, DNA-templated|GO:0007264,small GTPase mediated signal transduction|GO:0030217,T cell differentiation|GO:0034260,negative regulation of GTPase activity|GO:0042326,negative regulation of phosphorylation|GO:0043124,negative regulation of I-kappaB kinase/NF-kappaB signaling|GO:0045576,mast cell activation|GO:0051056,regulation of small GTPase mediated signal tr…	GO:0003924,GTPase activity|GO:0005095,GTPase inhibitor activity|GO:0005515,protein binding|GO:0005525,GTP binding|GO:0017048,Rho GTPase binding|GO:0019210,kinase inhibitor activity	GO:0001772,immunological synapse|GO:0005737,cytoplasm|GO:0005829,cytosol|GO:0005886,plasma membrane	path:hsa04670 Leukocyte transendothelial migration - Homo sapiens (human)
NM_001145	ANG	24.5595	87.7869	24.5595	87.7869	56.1732	1.83773	2.46842	0.744496	0.456577	0.999999	Not DEG	GO:0001525,angiogenesis|GO:0001525,angiogenesis|GO:0001525,angiogenesis|GO:0001541,ovarian follicle development|GO:0001556,oocyte maturation|GO:0001666,response to hypoxia|GO:0001666,response to hypoxia|GO:0001890,placenta development|GO:0001938,positive regulation of endothelial cell proliferation|GO:0006651,diacylglycerol biosynthetic process|GO:0007154,cell communication|GO:0007202,activation …	GO:0003677,DNA binding|GO:0003779,actin binding|GO:0004519,endonuclease activity|GO:0004540,ribonuclease activity|GO:0005102,receptor binding|GO:0005507,copper ion binding|GO:0005515,protein binding|GO:0008201,heparin binding|GO:0019843,rRNA binding|GO:0042277,peptide binding|GO:0042803,protein homodimerization activity	GO:0005576,extracellular region|GO:0005605,basal lamina|GO:0005615,extracellular space|GO:0005634,nucleus|GO:0005730,nucleolus|GO:0030426,growth cone|GO:0031410,cytoplasmic vesicle|GO:0032311,angiogenin-PRI complex|GO:0032311,angiogenin-PRI complex|GO:0043025,neuronal cell body|GO:0070062,extracellular exosome
NM_001147	ANGPT2	473.647	590.566	473.647	590.566	532.107	0.31829	0.805232	0.395278	0.692638	0.999999	Not DEG	GO:0001525,angiogenesis|GO:0001666,response to hypoxia|GO:0007165,signal transduction|GO:0007281,germ cell development|GO:0009314,response to radiation|GO:0009612,response to mechanical stimulus|GO:0009749,response to glucose|GO:0010812,negative regulation of cell-substrate adhesion|GO:0014070,response to organic cyclic compound|GO:0014823,response to activity|GO:0016525,negative regulation of an…	GO:0005102,receptor binding|GO:0005515,protein binding|GO:0030971,receptor tyrosine kinase binding|GO:0046872,metal ion binding	GO:0005576,extracellular region|GO:0005615,extracellular space|GO:0005634,nucleus|GO:0005886,plasma membrane|GO:0042995,cell projection	path:hsa04014 Ras signaling pathway - Homo sapiens (human)|path:hsa04015 Rap1 signaling pathway - Homo sapiens (human)|path:hsa04066 HIF-1 signaling pathway - Homo sapiens (human)|path:hsa04151 PI3K-Akt signaling pathway - Homo sapiens (human)
NM_001146	ANGPT1	173.671	246.259	173.671	246.259	209.965	0.503831	1.24396	0.405022	0.685462	0.999999	Not DEG	GO:0000165,MAPK cascade|GO:0001701,in utero embryonic development|GO:0001933,negative regulation of protein phosphorylation|GO:0001936,regulation of endothelial cell proliferation|GO:0002040,sprouting angiogenesis|GO:0002092,positive regulation of receptor internalization|GO:0002740,negative regulation of cytokine secretion involved in immune response|GO:0007162,negative regulation of cell adhesi…	GO:0005088,Ras guanyl-nucleotide exchange factor activity|GO:0030971,receptor tyrosine kinase binding	GO:0005576,extracellular region|GO:0005615,extracellular space|GO:0005622,intracellular|GO:0005886,plasma membrane|GO:0005902,microvillus|GO:0045121,membrane raft|GO:0070062,extracellular exosome	path:hsa04014 Ras signaling pathway - Homo sapiens (human)|path:hsa04015 Rap1 signaling pathway - Homo sapiens (human)|path:hsa04066 HIF-1 signaling pathway - Homo sapiens (human)|path:hsa04151 PI3K-Akt signaling pathway - Homo sapiens (human)|path:hsa05323 Rheumatoid arthritis - Homo sapiens (human)
NM_001001549	GRB10	635.038	399.031	635.038	399.031	517.035	-0.670335	0.937609	-0.714941	0.474645	0.999999	Not DEG	GO:0007411,axon guidance|GO:0030178,negative regulation of Wnt signaling pathway|GO:0030949,positive regulation of vascular endothelial growth factor receptor signaling pathway|GO:0042326,negative regulation of phosphorylation|GO:0046325,negative regulation of glucose import|GO:0046627,negative regulation of insulin receptor signaling pathway|GO:0048009,insulin-like growth factor receptor signali…	GO:0005070,SH3/SH2 adaptor activity|GO:0005158,insulin receptor binding|GO:0005515,protein binding	GO:0005737,cytoplasm|GO:0005829,cytosol|GO:0005886,plasma membrane|GO:0043234,protein complex	path:hsa04150 mTOR signaling pathway - Homo sapiens (human)
NM_001001548	CD36	19.2967	59.2847	19.2967	59.2847	39.2907	1.61931	2.68043	0.604122	0.545763	0.999999	Not DEG	GO:0000122,negative regulation of transcription from RNA polymerase II promoter|GO:0001954,positive regulation of cell-matrix adhesion|GO:0002224,toll-like receptor signaling pathway|GO:0002479,antigen processing and presentation of exogenous peptide antigen via MHC class I, TAP-dependent|GO:0002576,platelet degranulation|GO:0002755,MyD88-dependent toll-like receptor signaling pathway|GO:0006629,…	GO:0001540,amyloid-beta binding|GO:0005041,low-density lipoprotein receptor activity|GO:0005041,low-density lipoprotein receptor activity|GO:0005044,scavenger receptor activity|GO:0005515,protein binding|GO:0008035,high-density lipoprotein particle binding|GO:0008289,lipid binding|GO:0030169,low-density lipoprotein particle binding|GO:0035325,Toll-like receptor binding|GO:0050431,transforming gro…	GO:0005615,extracellular space|GO:0005622,intracellular|GO:0005794,Golgi apparatus|GO:0005886,plasma membrane|GO:0005886,plasma membrane|GO:0005887,integral component of plasma membrane|GO:0009897,external side of plasma membrane|GO:0009986,cell surface|GO:0009986,cell surface|GO:0016020,membrane|GO:0016324,apical plasma membrane|GO:0030666,endocytic vesicle membrane|GO:0031092,platelet alpha gra…	path:hsa03320 PPAR signaling pathway - Homo sapiens (human)|path:hsa04145 Phagosome - Homo sapiens (human)|path:hsa04152 AMPK signaling pathway - Homo sapiens (human)|path:hsa04512 ECM-receptor interaction - Homo sapiens (human)|path:hsa04640 Hematopoietic cell lineage - Homo sapiens (human)|path:hsa04920 Adipocytokine signaling pathway - Homo sapiens (human)|path:hsa04931 Insulin resistance - Ho…
NM_001201479	CORO7-PAM16	1258.67	274.762	1258.67	274.762	766.717	-2.19564	1.45248	-1.51165	0.130623	0.999999	Not DEG
NM_001201478	EIF2D	148.234	107.168	148.234	107.168	127.701	-0.467987	1.51525	-0.308851	0.757435	0.999999	Not DEG	GO:0001731,formation of translation preinitiation complex|GO:0006886,intracellular protein transport|GO:0032790,ribosome disassembly|GO:0075522,IRES-dependent viral translational initiation	GO:0003743,translation initiation factor activity|GO:0004872,receptor activity	GO:0005737,cytoplasm|GO:0005829,cytosol|GO:0016604,nuclear body|GO:0022627,cytosolic small ribosomal subunit
NM_001320646	U2AF1L5	35.085	47.8838	35.085	47.8838	41.4844	0.448696	2.36837	0.189453	0.849738	0.999999	Not DEG	GO:0000398,mRNA splicing, via spliceosome	GO:0003723,RNA binding|GO:0046872,metal ion binding	GO:0016607,nuclear speck|GO:0089701,U2AF	path:hsa03040 Spliceosome - Homo sapiens (human)|path:hsa05131 Shigellosis - Homo sapiens (human)
NM_001320642	BIN1	364.006	196.095	364.006	196.095	280.051	-0.8924	1.24404	-0.717343	0.473163	0.999999	Not DEG	GO:0006897,endocytosis|GO:0006997,nucleus organization|GO:0008283,cell proliferation|GO:0016032,viral process|GO:0030100,regulation of endocytosis|GO:0042692,muscle cell differentiation|GO:0043065,positive regulation of apoptotic process|GO:0043065,positive regulation of apoptotic process|GO:0045664,regulation of neuron differentiation|GO:0048711,positive regulation of astrocyte differentiation|G…	GO:0005515,protein binding|GO:0042802,identical protein binding|GO:0048156,tau protein binding|GO:0051015,actin filament binding|GO:0070063,RNA polymerase binding	GO:0005635,nuclear envelope|GO:0005737,cytoplasm|GO:0005829,cytosol|GO:0005829,cytosol|GO:0015629,actin cytoskeleton|GO:0016020,membrane|GO:0030018,Z disc|GO:0030315,T-tubule|GO:0030424,axon|GO:0031674,I band|GO:0033268,node of Ranvier|GO:0043194,axon initial segment|GO:0060987,lipid tube	path:hsa04144 Endocytosis - Homo sapiens (human)|path:hsa04666 Fc gamma R-mediated phagocytosis - Homo sapiens (human)
NM_001320643	SIK1B	170.162	168.733	170.162	168.733	169.448	-0.0121586	1.28982	-0.00942654	0.992479	0.999999	Not DEG
NM_001320648	U2AF1L5	30.6993	42.1833	30.6993	42.1833	36.4413	0.458478	2.49038	0.184099	0.853936	0.999999	Not DEG	GO:0000398,mRNA splicing, via spliceosome	GO:0003723,RNA binding|GO:0046872,metal ion binding	GO:0016607,nuclear speck|GO:0089701,U2AF	path:hsa03040 Spliceosome - Homo sapiens (human)|path:hsa05131 Shigellosis - Homo sapiens (human)
NM_025029	MZT2B	2488.4	2222.03	2488.4	2222.03	2355.22	-0.163336	0.399076	-0.409287	0.682329	0.999999	Not DEG		GO:0005515,protein binding	GO:0005654,nucleoplasm|GO:0005813,centrosome|GO:0005815,microtubule organizing center|GO:0005819,spindle|GO:0005829,cytosol|GO:0005829,cytosol|GO:0008274,gamma-tubulin ring complex
NM_024993	LRRTM4	7.01699	0	7.01699	0	3.5085	-5.06411	6.78566	-0.746295	0.455489	0.999999	Not DEG	GO:0006469,negative regulation of protein kinase activity|GO:0019221,cytokine-mediated signaling pathway|GO:0046426,negative regulation of JAK-STAT cascade	GO:0004860,protein kinase inhibitor activity	GO:0005737,cytoplasm|GO:0016021,integral component of membrane|GO:0030054,cell junction|GO:0045211,postsynaptic membrane
NM_024997	ATF7IP2	4090.91	4897.83	4090.91	4897.83	4494.37	0.259722	0.347947	0.74644	0.455402	0.999999	Not DEG	GO:0006351,transcription, DNA-templated|GO:0006355,regulation of transcription, DNA-templated		GO:0005634,nucleus
NM_024996	GFM1	9360.67	7084.52	9360.67	7084.52	8222.59	-0.401941	0.358576	-1.12094	0.262315	0.999999	Not DEG	GO:0070125,mitochondrial translational elongation|GO:0070125,mitochondrial translational elongation	GO:0003723,RNA binding|GO:0003746,translation elongation factor activity|GO:0003924,GTPase activity|GO:0005515,protein binding|GO:0005525,GTP binding	GO:0005739,mitochondrion|GO:0005759,mitochondrial matrix
NM_001289114	SHBG	6.13987	12.541	6.13987	12.541	9.34043	1.03038	4.18432	0.246247	0.805491	0.999999	Not DEG		GO:0005496,steroid binding|GO:0005497,androgen binding|GO:0005515,protein binding	GO:0005576,extracellular region|GO:0070062,extracellular exosome
NM_001284348	IQCH	22.8052	116.289	22.8052	116.289	69.5472	2.35028	2.49548	0.941813	0.346288	0.999999	Not DEG	GO:0008150,biological_process	GO:0003674,molecular_function	GO:0005575,cellular_component
NM_001284349	IQCH	153.497	259.94	153.497	259.94	206.719	0.759979	1.32962	0.571577	0.567609	0.999999	Not DEG	GO:0008150,biological_process	GO:0003674,molecular_function	GO:0005575,cellular_component
NM_001289111	RPF2	128.06	0	128.06	0	64.03	-9.25384	5.61898	-1.64689	0.0995808	0.999999	Not DEG	GO:0000027,ribosomal large subunit assembly|GO:0000463,maturation of LSU-rRNA from tricistronic rRNA transcript (SSU-rRNA, 5.8S rRNA, LSU-rRNA)|GO:0042273,ribosomal large subunit biogenesis|GO:1901796,regulation of signal transduction by p53 class mediator|GO:1902570,protein localization to nucleolus	GO:0003723,RNA binding|GO:0008097,5S rRNA binding|GO:0019843,rRNA binding	GO:0005634,nucleus|GO:0005730,nucleolus|GO:0005730,nucleolus
NM_001284342	VKORC1L1	937.646	235.999	937.646	235.999	586.822	-1.99025	1.44348	-1.37878	0.167961	0.999999	Not DEG	GO:0017187,peptidyl-glutamic acid carboxylation|GO:0034599,cellular response to oxidative stress|GO:0042373,vitamin K metabolic process|GO:0042373,vitamin K metabolic process|GO:0055114,oxidation-reduction process	GO:0047057,vitamin-K-epoxide reductase (warfarin-sensitive) activity|GO:0047057,vitamin-K-epoxide reductase (warfarin-sensitive) activity|GO:0048038,quinone binding	GO:0005783,endoplasmic reticulum|GO:0005789,endoplasmic reticulum membrane|GO:0005789,endoplasmic reticulum membrane|GO:0016021,integral component of membrane	path:hsa00130 Ubiquinone and other terpenoid-quinone biosynthesis - Homo sapiens (human)
NM_001284343	FKBP9	79.8183	136.811	79.8183	136.811	108.315	0.777398	1.69312	0.459152	0.646125	0.999999	Not DEG	GO:0000413,protein peptidyl-prolyl isomerization|GO:0006457,protein folding|GO:0061077,chaperone-mediated protein folding	GO:0003755,peptidyl-prolyl cis-trans isomerase activity|GO:0005509,calcium ion binding|GO:0005528,FK506 binding	GO:0005737,cytoplasm|GO:0005783,endoplasmic reticulum
NM_001284341	FKBP9	109.64	21.6617	109.64	21.6617	65.6511	-2.33953	2.53464	-0.923019	0.355997	0.999999	Not DEG	GO:0000413,protein peptidyl-prolyl isomerization|GO:0006457,protein folding|GO:0061077,chaperone-mediated protein folding	GO:0003755,peptidyl-prolyl cis-trans isomerase activity|GO:0005509,calcium ion binding|GO:0005528,FK506 binding	GO:0005737,cytoplasm|GO:0005783,endoplasmic reticulum
NM_001289119	ZCCHC7	2797.15	2259.66	2797.15	2259.66	2528.4	-0.307851	0.44018	-0.699375	0.484317	0.999999	Not DEG		GO:0003723,RNA binding|GO:0005515,protein binding|GO:0008270,zinc ion binding	GO:0005730,nucleolus|GO:0005829,cytosol	path:hsa03018 RNA degradation - Homo sapiens (human)
NM_001287603	ZBTB17	326.29	639.59	326.29	639.59	482.94	0.970997	1.08165	0.8977	0.369346	0.999999	Not DEG	GO:0001702,gastrulation with mouth forming second|GO:0006366,transcription from RNA polymerase II promoter|GO:0007398,ectoderm development|GO:0008285,negative regulation of cell proliferation|GO:0036498,IRE1-mediated unfolded protein response|GO:0045786,negative regulation of cell cycle|GO:0045944,positive regulation of transcription from RNA polymerase II promoter|GO:0045944,positive regulation …	GO:0000978,RNA polymerase II proximal promoter sequence-specific DNA binding|GO:0001047,core promoter binding|GO:0001077,transcriptional activator activity, RNA polymerase II proximal promoter sequence-specific DNA binding|GO:0001077,transcriptional activator activity, RNA polymerase II proximal promoter sequence-specific DNA binding|GO:0001223,transcription coactivator binding|GO:0001228,transcr…	GO:0005654,nucleoplasm|GO:0032993,protein-DNA complex|GO:0043234,protein complex	path:hsa04110 Cell cycle - Homo sapiens (human)|path:hsa05202 Transcriptional misregulation in cancer - Homo sapiens (human)
NM_001287601	THAP5	1029.74	763.86	1029.74	763.86	896.802	-0.430902	0.689681	-0.624785	0.532112	0.999999	Not DEG	GO:0006351,transcription, DNA-templated|GO:0006355,regulation of transcription, DNA-templated|GO:0007049,cell cycle|GO:0045786,negative regulation of cell cycle	GO:0002020,protease binding|GO:0003677,DNA binding|GO:0046872,metal ion binding	GO:0005634,nucleus
NM_198880	QRICH1	2483.14	5352.72	2483.14	5352.72	3917.93	1.10811	0.736084	1.50541	0.132218	0.999999	Not DEG	GO:0006357,regulation of transcription from RNA polymerase II promoter|GO:0007010,cytoskeleton organization|GO:0007275,multicellular organism development|GO:0008150,biological_process|GO:0022604,regulation of cell morphogenesis	GO:0000981,RNA polymerase II transcription factor activity, sequence-specific DNA binding|GO:0003674,molecular_function|GO:0003677,DNA binding|GO:0005515,protein binding	GO:0005575,cellular_component|GO:0005654,nucleoplasm|GO:0005654,nucleoplasm|GO:0005737,cytoplasm
NM_001287604	ZBTB17	115.78	161.893	115.78	161.893	138.837	0.483654	1.4666	0.329779	0.741567	0.999999	Not DEG	GO:0001702,gastrulation with mouth forming second|GO:0006366,transcription from RNA polymerase II promoter|GO:0007398,ectoderm development|GO:0008285,negative regulation of cell proliferation|GO:0036498,IRE1-mediated unfolded protein response|GO:0045786,negative regulation of cell cycle|GO:0045944,positive regulation of transcription from RNA polymerase II promoter|GO:0045944,positive regulation …	GO:0000978,RNA polymerase II proximal promoter sequence-specific DNA binding|GO:0001047,core promoter binding|GO:0001077,transcriptional activator activity, RNA polymerase II proximal promoter sequence-specific DNA binding|GO:0001077,transcriptional activator activity, RNA polymerase II proximal promoter sequence-specific DNA binding|GO:0001223,transcription coactivator binding|GO:0001228,transcr…	GO:0005654,nucleoplasm|GO:0032993,protein-DNA complex|GO:0043234,protein complex	path:hsa04110 Cell cycle - Homo sapiens (human)|path:hsa05202 Transcriptional misregulation in cancer - Homo sapiens (human)
NM_198882	SYNRG	984.133	771.841	984.133	771.841	877.987	-0.350548	0.665667	-0.526611	0.598463	0.999999	Not DEG	GO:0006886,intracellular protein transport|GO:0006897,endocytosis	GO:0005515,protein binding	GO:0005737,cytoplasm|GO:0005794,Golgi apparatus|GO:0030121,AP-1 adaptor complex
NM_198889	ANKRD17	13249.8	5504.35	13249.8	5504.35	9377.09	-1.26733	0.71608	-1.76981	0.076759	0.999999	Not DEG	GO:0001955,blood vessel maturation|GO:0006275,regulation of DNA replication|GO:0016032,viral process|GO:0042742,defense response to bacterium|GO:0043123,positive regulation of I-kappaB kinase/NF-kappaB signaling|GO:0045087,innate immune response|GO:0045787,positive regulation of cell cycle|GO:0051151,negative regulation of smooth muscle cell differentiation|GO:1900087,positive regulation of G1/S …	GO:0003682,chromatin binding|GO:0003723,RNA binding|GO:0005515,protein binding	GO:0000785,chromatin|GO:0005634,nucleus|GO:0005737,cytoplasm|GO:0016020,membrane|GO:0031965,nuclear membrane
NM_001320970	LIG1	2212.11	5427.97	2212.11	5427.97	3820.04	1.29499	0.816104	1.5868	0.112558	0.999999	Not DEG	GO:0006266,DNA ligation|GO:0006281,DNA repair|GO:0006283,transcription-coupled nucleotide-excision repair|GO:0006284,base-excision repair|GO:0006297,nucleotide-excision repair, DNA gap filling|GO:0006298,mismatch repair|GO:0009653,anatomical structure morphogenesis|GO:0033151,V(D)J recombination|GO:0051103,DNA ligation involved in DNA repair|GO:0051301,cell division|GO:0071897,DNA biosynthetic pr…	GO:0003677,DNA binding|GO:0003909,DNA ligase activity|GO:0003909,DNA ligase activity|GO:0003909,DNA ligase activity|GO:0003910,DNA ligase (ATP) activity|GO:0005524,ATP binding|GO:0046872,metal ion binding	GO:0005634,nucleus|GO:0005654,nucleoplasm|GO:0005654,nucleoplasm|GO:0005739,mitochondrion|GO:0043231,intracellular membrane-bounded organelle	path:hsa03030 DNA replication - Homo sapiens (human)|path:hsa03410 Base excision repair - Homo sapiens (human)|path:hsa03420 Nucleotide excision repair - Homo sapiens (human)|path:hsa03430 Mismatch repair - Homo sapiens (human)
NM_024032	C17orf53	214.895	277.042	214.895	277.042	245.969	0.366474	1.1319	0.323769	0.746113	0.999999	Not DEG
NM_001166160	PPP1R9A	11.4026	0	11.4026	0	5.70131	-5.7645	6.77828	-0.850437	0.395082	0.999999	Not DEG	GO:0007015,actin filament organization|GO:0007568,aging|GO:0019722,calcium-mediated signaling|GO:0030833,regulation of actin filament polymerization|GO:0031175,neuron projection development|GO:0045860,positive regulation of protein kinase activity|GO:0051489,regulation of filopodium assembly|GO:0051497,negative regulation of stress fiber assembly|GO:0051823,regulation of synapse structural plasti…	GO:0005515,protein binding|GO:0008022,protein C-terminus binding|GO:0008157,protein phosphatase 1 binding|GO:0019901,protein kinase binding|GO:0019904,protein domain specific binding|GO:0042803,protein homodimerization activity|GO:0044325,ion channel binding|GO:0051015,actin filament binding|GO:0051020,GTPase binding	GO:0005829,cytosol|GO:0014069,postsynaptic density|GO:0030054,cell junction|GO:0030175,filopodium|GO:0030864,cortical actin cytoskeleton|GO:0031594,neuromuscular junction|GO:0043025,neuronal cell body|GO:0044326,dendritic spine neck|GO:1990761,growth cone lamellipodium
NM_022126	LHPP	271.908	289.583	271.908	289.583	280.746	0.0908592	1.02606	0.0885515	0.929438	0.999999	Not DEG	GO:0006470,protein dephosphorylation|GO:0006796,phosphate-containing compound metabolic process|GO:0009168,purine ribonucleoside monophosphate biosynthetic process|GO:0016311,dephosphorylation	GO:0000287,magnesium ion binding|GO:0004427,inorganic diphosphatase activity|GO:0004427,inorganic diphosphatase activity|GO:0016791,phosphatase activity|GO:0042803,protein homodimerization activity|GO:0101006,protein histidine phosphatase activity	GO:0005634,nucleus|GO:0005829,cytosol|GO:0005829,cytosol|GO:0016607,nuclear speck	path:hsa00190 Oxidative phosphorylation - Homo sapiens (human)
NM_145274	TMEM99	1757.76	1168.59	1757.76	1168.59	1463.17	-0.588961	0.650503	-0.905393	0.365257	0.999999	Not DEG			GO:0016021,integral component of membrane
NM_145276	ZNF563	184.196	273.622	184.196	273.622	228.909	0.570945	1.22065	0.46774	0.639971	0.999999	Not DEG	GO:0006351,transcription, DNA-templated|GO:0006355,regulation of transcription, DNA-templated	GO:0003677,DNA binding|GO:0046872,metal ion binding	GO:0005634,nucleus
NM_145277	HFE2	647.317	467.437	647.317	467.437	557.377	-0.469699	0.83796	-0.560526	0.575121	0.999999	Not DEG	GO:0000122,negative regulation of transcription from RNA polymerase II promoter|GO:0006879,cellular iron ion homeostasis|GO:0016540,protein autoprocessing|GO:0030509,BMP signaling pathway|GO:0030509,BMP signaling pathway|GO:0030514,negative regulation of BMP signaling pathway|GO:0032924,activin receptor signaling pathway|GO:0045944,positive regulation of transcription from RNA polymerase II promo…	GO:0005102,receptor binding|GO:0005515,protein binding|GO:0015026,coreceptor activity|GO:0036122,BMP binding|GO:0098821,BMP receptor activity|GO:1990459,transferrin receptor binding	GO:0005615,extracellular space|GO:0005886,plasma membrane|GO:0009986,cell surface|GO:0031225,anchored component of membrane|GO:0070724,BMP receptor complex|GO:0098797,plasma membrane protein complex|GO:1990712,HFE-transferrin receptor complex
NM_145270	PRR35	15.7882	0	15.7882	0	7.89412	-6.23396	6.775	-0.920141	0.357499	0.999999	Not DEG
NM_145271	ZNF688	412.248	257.66	412.248	257.66	334.954	-0.678037	1.09246	-0.62065	0.53483	0.999999	Not DEG	GO:0006351,transcription, DNA-templated|GO:0006355,regulation of transcription, DNA-templated|GO:0008150,biological_process	GO:0003674,molecular_function|GO:0003677,DNA binding|GO:0046872,metal ion binding	GO:0005575,cellular_component|GO:0005634,nucleus
NM_145272	C17orf50	4.38562	0	4.38562	0	2.19281	-4.38608	6.79715	-0.645282	0.518744	0.999999	Not DEG
NM_145273	CD300LG	0	4.56036	0	4.56036	2.28018	4.8207	6.80477	0.708429	0.478679	0.999999	Not DEG	GO:0002376,immune system process|GO:0002414,immunoglobulin transcytosis in epithelial cells|GO:0050776,regulation of immune response	GO:0001791,IgM binding|GO:0005515,protein binding	GO:0005886,plasma membrane|GO:0016021,integral component of membrane|GO:0016323,basolateral plasma membrane|GO:0016324,apical plasma membrane|GO:0032585,multivesicular body membrane|GO:0070062,extracellular exosome
NM_001320974	COX15	46.4876	66.1252	46.4876	66.1252	56.3064	0.508365	2.11107	0.240809	0.809703	0.999999	Not DEG	GO:0006123,mitochondrial electron transport, cytochrome c to oxygen|GO:0006783,heme biosynthetic process|GO:0006784,heme a biosynthetic process|GO:0006784,heme a biosynthetic process|GO:0007585,respiratory gaseous exchange|GO:0008535,respiratory chain complex IV assembly|GO:0045333,cellular respiration|GO:0055114,oxidation-reduction process|GO:1902600,hydrogen ion transmembrane transport	GO:0004129,cytochrome-c oxidase activity|GO:0004129,cytochrome-c oxidase activity|GO:0016627,oxidoreductase activity, acting on the CH-CH group of donors	GO:0005634,nucleus|GO:0005739,mitochondrion|GO:0005743,mitochondrial inner membrane|GO:0005746,mitochondrial respiratory chain|GO:0016021,integral component of membrane|GO:0070069,cytochrome complex	path:hsa00190 Oxidative phosphorylation - Homo sapiens (human)|path:hsa00860 Porphyrin and chlorophyll metabolism - Homo sapiens (human)|path:hsa01100 Metabolic pathways - Homo sapiens (human)
NM_145279	MOB3C	21.051	21.6617	21.051	21.6617	21.3563	0.0412794	3.02372	0.0136519	0.989108	0.999999	Not DEG		GO:0005515,protein binding|GO:0046872,metal ion binding
NM_001184789	PARD3	242.963	0	242.963	0	121.482	-10.1778	5.18941	-1.96126	0.0498487	0.999999	Down	GO:0006461,protein complex assembly|GO:0006612,protein targeting to membrane|GO:0007049,cell cycle|GO:0007163,establishment or maintenance of cell polarity|GO:0007179,transforming growth factor beta receptor signaling pathway|GO:0007205,protein kinase C-activating G-protein coupled receptor signaling pathway|GO:0007409,axonogenesis|GO:0008356,asymmetric cell division|GO:0010801,negative regulatio…	GO:0005515,protein binding|GO:0005546,phosphatidylinositol-4,5-bisphosphate binding|GO:0005547,phosphatidylinositol-3,4,5-trisphosphate binding|GO:0019903,protein phosphatase binding|GO:0032266,phosphatidylinositol-3-phosphate binding|GO:0042802,identical protein binding	GO:0005829,cytosol|GO:0005856,cytoskeleton|GO:0005886,plasma membrane|GO:0005911,cell-cell junction|GO:0005911,cell-cell junction|GO:0005912,adherens junction|GO:0005923,bicellular tight junction|GO:0005923,bicellular tight junction|GO:0005938,cell cortex|GO:0012505,endomembrane system|GO:0030054,cell junction|GO:0030054,cell junction|GO:0033269,internode region of axon|GO:0043025,neuronal cell b…	path:hsa04015 Rap1 signaling pathway - Homo sapiens (human)|path:hsa04062 Chemokine signaling pathway - Homo sapiens (human)|path:hsa04080 Neuroactive ligand-receptor interaction - Homo sapiens (human)|path:hsa04144 Endocytosis - Homo sapiens (human)|path:hsa04360 Axon guidance - Homo sapiens (human)|path:hsa04390 Hippo signaling pathway - Homo sapiens (human)|path:hsa04520 Adherens junction - Ho…
NM_001184788	PARD3	244.718	274.762	244.718	274.762	259.74	0.167067	1.07067	0.156039	0.876002	0.999999	Not DEG	GO:0006461,protein complex assembly|GO:0006612,protein targeting to membrane|GO:0007049,cell cycle|GO:0007163,establishment or maintenance of cell polarity|GO:0007179,transforming growth factor beta receptor signaling pathway|GO:0007205,protein kinase C-activating G-protein coupled receptor signaling pathway|GO:0007409,axonogenesis|GO:0008356,asymmetric cell division|GO:0010801,negative regulatio…	GO:0005515,protein binding|GO:0005546,phosphatidylinositol-4,5-bisphosphate binding|GO:0005547,phosphatidylinositol-3,4,5-trisphosphate binding|GO:0019903,protein phosphatase binding|GO:0032266,phosphatidylinositol-3-phosphate binding|GO:0042802,identical protein binding	GO:0005829,cytosol|GO:0005856,cytoskeleton|GO:0005886,plasma membrane|GO:0005911,cell-cell junction|GO:0005911,cell-cell junction|GO:0005912,adherens junction|GO:0005923,bicellular tight junction|GO:0005923,bicellular tight junction|GO:0005938,cell cortex|GO:0012505,endomembrane system|GO:0030054,cell junction|GO:0030054,cell junction|GO:0033269,internode region of axon|GO:0043025,neuronal cell b…	path:hsa04015 Rap1 signaling pathway - Homo sapiens (human)|path:hsa04062 Chemokine signaling pathway - Homo sapiens (human)|path:hsa04080 Neuroactive ligand-receptor interaction - Homo sapiens (human)|path:hsa04144 Endocytosis - Homo sapiens (human)|path:hsa04360 Axon guidance - Homo sapiens (human)|path:hsa04390 Hippo signaling pathway - Homo sapiens (human)|path:hsa04520 Adherens junction - Ho…
NM_022122	MMP27	2.63137	0	2.63137	0	1.31569	-3.64916	6.81753	-0.535262	0.592469	0.999999	Not DEG	GO:0006508,proteolysis|GO:0030574,collagen catabolic process	GO:0004222,metalloendopeptidase activity|GO:0008270,zinc ion binding	GO:0031012,extracellular matrix|GO:0042406,extrinsic component of endoplasmic reticulum membrane
NM_003498	SNN	592.936	519.881	592.936	519.881	556.408	-0.189692	0.75973	-0.249683	0.802832	0.999999	Not DEG	GO:0009636,response to toxic substance	GO:0046872,metal ion binding	GO:0005737,cytoplasm|GO:0005741,mitochondrial outer membrane|GO:0016021,integral component of membrane
NM_001184783	VDAC2	2221.75	962.236	2221.75	962.236	1592	-1.20723	0.906148	-1.33227	0.182772	0.999999	Not DEG	GO:0006820,anion transport|GO:0007339,binding of sperm to zona pellucida|GO:0032272,negative regulation of protein polymerization|GO:0098656,anion transmembrane transport|GO:1903959,regulation of anion transmembrane transport|GO:2001243,negative regulation of intrinsic apoptotic signaling pathway	GO:0000166,nucleotide binding|GO:0005515,protein binding|GO:0008308,voltage-gated anion channel activity|GO:0015288,porin activity	GO:0001669,acrosomal vesicle|GO:0005634,nucleus|GO:0005739,mitochondrion|GO:0005741,mitochondrial outer membrane|GO:0005743,mitochondrial inner membrane|GO:0008021,synaptic vesicle|GO:0042645,mitochondrial nucleoid|GO:0043209,myelin sheath|GO:0046930,pore complex|GO:0070062,extracellular exosome	path:hsa04020 Calcium signaling pathway - Homo sapiens (human)|path:hsa04022 cGMP-PKG signaling pathway - Homo sapiens (human)|path:hsa04216 Ferroptosis - Homo sapiens (human)|path:hsa04621 NOD-like receptor signaling pathway - Homo sapiens (human)|path:hsa05012 Parkinson's disease - Homo sapiens (human)|path:hsa05016 Huntington's disease - Homo sapiens (human)|path:hsa05166 HTLV-I infection - Ho…
NM_001184781	DGCR2	3669.89	3402.03	3669.89	3402.03	3535.96	-0.10934	0.323383	-0.338113	0.735278	0.999999	Not DEG	GO:0007155,cell adhesion|GO:0009887,animal organ morphogenesis|GO:0050890,cognition	GO:0030246,carbohydrate binding	GO:0016021,integral component of membrane
NM_001184780	NOX5	24.5595	76.386	24.5595	76.386	50.4727	1.63703	2.48383	0.659076	0.509847	0.999999	Not DEG	GO:0000910,cytokinesis|GO:0001525,angiogenesis|GO:0001935,endothelial cell proliferation|GO:0006915,apoptotic process|GO:0008283,cell proliferation|GO:0010155,regulation of proton transport|GO:0015992,proton transport|GO:0034599,cellular response to oxidative stress|GO:0042554,superoxide anion generation|GO:0043012,regulation of fusion of sperm to egg plasma membrane|GO:0050663,cytokine secretion…	GO:0005509,calcium ion binding|GO:0015252,hydrogen ion channel activity|GO:0016175,superoxide-generating NADPH oxidase activity|GO:0016175,superoxide-generating NADPH oxidase activity|GO:0020037,heme binding|GO:0050660,flavin adenine dinucleotide binding|GO:0050661,NADP binding	GO:0005789,endoplasmic reticulum membrane|GO:0016021,integral component of membrane
NM_001184787	PARD3	1050.79	0	1050.79	0	525.397	-12.2905	4.59215	-2.67641	0.00744162	0.999999	Down	GO:0006461,protein complex assembly|GO:0006612,protein targeting to membrane|GO:0007049,cell cycle|GO:0007163,establishment or maintenance of cell polarity|GO:0007179,transforming growth factor beta receptor signaling pathway|GO:0007205,protein kinase C-activating G-protein coupled receptor signaling pathway|GO:0007409,axonogenesis|GO:0008356,asymmetric cell division|GO:0010801,negative regulatio…	GO:0005515,protein binding|GO:0005546,phosphatidylinositol-4,5-bisphosphate binding|GO:0005547,phosphatidylinositol-3,4,5-trisphosphate binding|GO:0019903,protein phosphatase binding|GO:0032266,phosphatidylinositol-3-phosphate binding|GO:0042802,identical protein binding	GO:0005829,cytosol|GO:0005856,cytoskeleton|GO:0005886,plasma membrane|GO:0005911,cell-cell junction|GO:0005911,cell-cell junction|GO:0005912,adherens junction|GO:0005923,bicellular tight junction|GO:0005923,bicellular tight junction|GO:0005938,cell cortex|GO:0012505,endomembrane system|GO:0030054,cell junction|GO:0030054,cell junction|GO:0033269,internode region of axon|GO:0043025,neuronal cell b…	path:hsa04015 Rap1 signaling pathway - Homo sapiens (human)|path:hsa04062 Chemokine signaling pathway - Homo sapiens (human)|path:hsa04080 Neuroactive ligand-receptor interaction - Homo sapiens (human)|path:hsa04144 Endocytosis - Homo sapiens (human)|path:hsa04360 Axon guidance - Homo sapiens (human)|path:hsa04390 Hippo signaling pathway - Homo sapiens (human)|path:hsa04520 Adherens junction - Ho…
NM_001184786	PARD3	411.371	1107.03	411.371	1107.03	759.199	1.42818	1.15143	1.24036	0.214843	0.999999	Not DEG	GO:0006461,protein complex assembly|GO:0006612,protein targeting to membrane|GO:0007049,cell cycle|GO:0007163,establishment or maintenance of cell polarity|GO:0007179,transforming growth factor beta receptor signaling pathway|GO:0007205,protein kinase C-activating G-protein coupled receptor signaling pathway|GO:0007409,axonogenesis|GO:0008356,asymmetric cell division|GO:0010801,negative regulatio…	GO:0005515,protein binding|GO:0005546,phosphatidylinositol-4,5-bisphosphate binding|GO:0005547,phosphatidylinositol-3,4,5-trisphosphate binding|GO:0019903,protein phosphatase binding|GO:0032266,phosphatidylinositol-3-phosphate binding|GO:0042802,identical protein binding	GO:0005829,cytosol|GO:0005856,cytoskeleton|GO:0005886,plasma membrane|GO:0005911,cell-cell junction|GO:0005911,cell-cell junction|GO:0005912,adherens junction|GO:0005923,bicellular tight junction|GO:0005923,bicellular tight junction|GO:0005938,cell cortex|GO:0012505,endomembrane system|GO:0030054,cell junction|GO:0030054,cell junction|GO:0033269,internode region of axon|GO:0043025,neuronal cell b…	path:hsa04015 Rap1 signaling pathway - Homo sapiens (human)|path:hsa04062 Chemokine signaling pathway - Homo sapiens (human)|path:hsa04080 Neuroactive ligand-receptor interaction - Homo sapiens (human)|path:hsa04144 Endocytosis - Homo sapiens (human)|path:hsa04360 Axon guidance - Homo sapiens (human)|path:hsa04390 Hippo signaling pathway - Homo sapiens (human)|path:hsa04520 Adherens junction - Ho…
NM_001184785	PARD3	392.952	1101.33	392.952	1101.33	747.139	1.48682	1.1796	1.26044	0.207509	0.999999	Not DEG	GO:0006461,protein complex assembly|GO:0006612,protein targeting to membrane|GO:0007049,cell cycle|GO:0007163,establishment or maintenance of cell polarity|GO:0007179,transforming growth factor beta receptor signaling pathway|GO:0007205,protein kinase C-activating G-protein coupled receptor signaling pathway|GO:0007409,axonogenesis|GO:0008356,asymmetric cell division|GO:0010801,negative regulatio…	GO:0005515,protein binding|GO:0005546,phosphatidylinositol-4,5-bisphosphate binding|GO:0005547,phosphatidylinositol-3,4,5-trisphosphate binding|GO:0019903,protein phosphatase binding|GO:0032266,phosphatidylinositol-3-phosphate binding|GO:0042802,identical protein binding	GO:0005829,cytosol|GO:0005856,cytoskeleton|GO:0005886,plasma membrane|GO:0005911,cell-cell junction|GO:0005911,cell-cell junction|GO:0005912,adherens junction|GO:0005923,bicellular tight junction|GO:0005923,bicellular tight junction|GO:0005938,cell cortex|GO:0012505,endomembrane system|GO:0030054,cell junction|GO:0030054,cell junction|GO:0033269,internode region of axon|GO:0043025,neuronal cell b…	path:hsa04015 Rap1 signaling pathway - Homo sapiens (human)|path:hsa04062 Chemokine signaling pathway - Homo sapiens (human)|path:hsa04080 Neuroactive ligand-receptor interaction - Homo sapiens (human)|path:hsa04144 Endocytosis - Homo sapiens (human)|path:hsa04360 Axon guidance - Homo sapiens (human)|path:hsa04390 Hippo signaling pathway - Homo sapiens (human)|path:hsa04520 Adherens junction - Ho…
NM_024039	MIS12	32.4536	245.119	32.4536	245.119	138.786	2.91703	2.30711	1.26437	0.206099	0.999999	Not DEG	GO:0007059,chromosome segregation|GO:0007062,sister chromatid cohesion|GO:0034501,protein localization to kinetochore|GO:0051301,cell division|GO:0051315,attachment of mitotic spindle microtubules to kinetochore|GO:0051382,kinetochore assembly	GO:0005515,protein binding	GO:0000444,MIS12/MIND type complex|GO:0000777,condensed chromosome kinetochore|GO:0000818,nuclear MIS12/MIND complex|GO:0005634,nucleus|GO:0005829,cytosol
NM_138477	CDAN1	2607.69	2544.68	2607.69	2544.68	2576.18	-0.035287	0.358669	-0.0983831	0.921628	0.999999	Not DEG	GO:0006325,chromatin organization|GO:0008104,protein localization|GO:0008156,negative regulation of DNA replication|GO:0031497,chromatin assembly	GO:0005515,protein binding	GO:0005634,nucleus|GO:0005737,cytoplasm|GO:0005829,cytosol|GO:0005886,plasma membrane|GO:0012505,endomembrane system|GO:0016021,integral component of membrane
NM_018974	UNC93A	3.5085	0	3.5085	0	1.75425	-4.06417	6.8048	-0.597251	0.55034	0.999999	Not DEG	GO:0008150,biological_process	GO:0003674,molecular_function	GO:0005886,plasma membrane|GO:0016021,integral component of membrane
NM_001320412	FTCD	50.8732	50.1639	50.8732	50.1639	50.5186	-0.0202413	2.16447	-0.00935162	0.992539	0.999999	Not DEG	GO:0006548,histidine catabolic process|GO:0006760,folic acid-containing compound metabolic process|GO:0007010,cytoskeleton organization|GO:0019556,histidine catabolic process to glutamate and formamide|GO:0019557,histidine catabolic process to glutamate and formate|GO:0035999,tetrahydrofolate interconversion	GO:0005515,protein binding|GO:0005542,folic acid binding|GO:0008017,microtubule binding|GO:0008017,microtubule binding|GO:0030407,formimidoyltransferase activity|GO:0030409,glutamate formimidoyltransferase activity|GO:0030412,formimidoyltetrahydrofolate cyclodeaminase activity|GO:0030412,formimidoyltetrahydrofolate cyclodeaminase activity	GO:0000139,Golgi membrane|GO:0000139,Golgi membrane|GO:0005737,cytoplasm|GO:0005783,endoplasmic reticulum|GO:0005793,endoplasmic reticulum-Golgi intermediate compartment|GO:0005794,Golgi apparatus|GO:0005814,centriole|GO:0005829,cytosol|GO:0005829,cytosol|GO:0030868,smooth endoplasmic reticulum membrane|GO:0070062,extracellular exosome	path:hsa00340 Histidine metabolism - Homo sapiens (human)|path:hsa00670 One carbon pool by folate - Homo sapiens (human)|path:hsa01100 Metabolic pathways - Homo sapiens (human)
NM_001287758	COL4A6	37.7163	30.7824	37.7163	30.7824	34.2494	-0.293064	2.53611	-0.115557	0.908004	0.999999	Not DEG	GO:0007155,cell adhesion|GO:0030198,extracellular matrix organization|GO:0030574,collagen catabolic process	GO:0005201,extracellular matrix structural constituent	GO:0005576,extracellular region|GO:0005587,collagen type IV trimer|GO:0005788,endoplasmic reticulum lumen	path:hsa04151 PI3K-Akt signaling pathway - Homo sapiens (human)|path:hsa04510 Focal adhesion - Homo sapiens (human)|path:hsa04512 ECM-receptor interaction - Homo sapiens (human)|path:hsa04933 AGE-RAGE signaling pathway in diabetic complications - Homo sapiens (human)|path:hsa04974 Protein digestion and absorption - Homo sapiens (human)|path:hsa05146 Amoebiasis - Homo sapiens (human)|path:hsa05200…
NM_021828	HPSE2	0	102.608	0	102.608	51.304	9.31247	5.87773	1.58436	0.113111	0.999999	Not DEG	GO:0006027,glycosaminoglycan catabolic process|GO:0008150,biological_process|GO:0008284,positive regulation of cell proliferation|GO:0030198,extracellular matrix organization	GO:0030305,heparanase activity|GO:0030305,heparanase activity|GO:0043395,heparan sulfate proteoglycan binding	GO:0005578,proteinaceous extracellular matrix|GO:0005622,intracellular|GO:0005886,plasma membrane	path:hsa00531 Glycosaminoglycan degradation - Homo sapiens (human)|path:hsa01100 Metabolic pathways - Homo sapiens (human)|path:hsa05205 Proteoglycans in cancer - Homo sapiens (human)
NM_021821	MRPS35	9427.33	8670.38	9427.33	8670.38	9048.86	-0.120753	0.229203	-0.526839	0.598305	0.999999	Not DEG	GO:0042769,DNA damage response, detection of DNA damage|GO:0070125,mitochondrial translational elongation|GO:0070126,mitochondrial translational termination	GO:0003723,RNA binding|GO:0003735,structural constituent of ribosome	GO:0005743,mitochondrial inner membrane|GO:0005763,mitochondrial small ribosomal subunit|GO:0005763,mitochondrial small ribosomal subunit|GO:0005763,mitochondrial small ribosomal subunit
NM_021822	APOBEC3G	915.717	718.257	915.717	718.257	816.987	-0.350401	0.684607	-0.511828	0.608771	0.999999	Not DEG	GO:0002230,positive regulation of defense response to virus by host|GO:0009972,cytidine deamination|GO:0010529,negative regulation of transposition|GO:0016032,viral process|GO:0016553,base conversion or substitution editing|GO:0045071,negative regulation of viral genome replication|GO:0045087,innate immune response|GO:0045869,negative regulation of single stranded viral RNA replication via double…	GO:0003723,RNA binding|GO:0004126,cytidine deaminase activity|GO:0005515,protein binding|GO:0008270,zinc ion binding|GO:0008829,dCTP deaminase activity|GO:0042802,identical protein binding|GO:0042803,protein homodimerization activity|GO:0047844,deoxycytidine deaminase activity	GO:0000932,P-body|GO:0005737,cytoplasm|GO:0005829,cytosol|GO:0030529,intracellular ribonucleoprotein complex|GO:0030895,apolipoprotein B mRNA editing enzyme complex
NM_021823	PPCDC	1557.77	1393.19	1557.77	1393.19	1475.48	-0.161091	0.486168	-0.331349	0.740381	0.999999	Not DEG	GO:0009108,coenzyme biosynthetic process|GO:0015937,coenzyme A biosynthetic process|GO:0015937,coenzyme A biosynthetic process	GO:0004633,phosphopantothenoylcysteine decarboxylase activity|GO:0004633,phosphopantothenoylcysteine decarboxylase activity|GO:0005515,protein binding|GO:0042802,identical protein binding	GO:0005829,cytosol	path:hsa00770 Pantothenate and CoA biosynthesis - Homo sapiens (human)|path:hsa01100 Metabolic pathways - Homo sapiens (human)
NM_021824	NIF3L1	2040.19	2238	2040.19	2238	2139.09	0.133505	0.407314	0.327768	0.743087	0.999999	Not DEG	GO:0030182,neuron differentiation|GO:0045893,positive regulation of transcription, DNA-templated|GO:1903507,negative regulation of nucleic acid-templated transcription	GO:0005515,protein binding|GO:0008134,transcription factor binding|GO:0042802,identical protein binding	GO:0005634,nucleus|GO:0005737,cytoplasm|GO:0005739,mitochondrion
NM_021825	CCDC90B	1743.72	1678.21	1743.72	1678.21	1710.97	-0.0552443	0.436093	-0.12668	0.899194	0.999999	Not DEG		GO:0005515,protein binding	GO:0005739,mitochondrion|GO:0005739,mitochondrion|GO:0016021,integral component of membrane|GO:0031966,mitochondrial membrane
NM_021826	FASTKD5	2441.91	2186.69	2441.91	2186.69	2314.3	-0.159261	0.400806	-0.397352	0.691108	0.999999	Not DEG	GO:0000963,mitochondrial RNA processing|GO:0006397,mRNA processing|GO:0006468,protein phosphorylation|GO:0045333,cellular respiration	GO:0003723,RNA binding|GO:0004672,protein kinase activity|GO:0005515,protein binding|GO:0019843,rRNA binding	GO:0005739,mitochondrion|GO:0035770,ribonucleoprotein granule|GO:0042645,mitochondrial nucleoid
NM_078468	BCCIP	2789.25	2382.79	2789.25	2382.79	2586.02	-0.227228	0.405363	-0.560554	0.575102	0.999999	Not DEG	GO:0000079,regulation of cyclin-dependent protein serine/threonine kinase activity|GO:0000226,microtubule cytoskeleton organization|GO:0006281,DNA repair|GO:0007052,mitotic spindle organization|GO:0034453,microtubule anchoring|GO:0061101,neuroendocrine cell differentiation|GO:0090307,mitotic spindle assembly	GO:0003723,RNA binding|GO:0005515,protein binding|GO:0019207,kinase regulator activity	GO:0005634,nucleus|GO:0005654,nucleoplasm|GO:0005813,centrosome|GO:0005814,centriole|GO:0005829,cytosol|GO:0019908,nuclear cyclin-dependent protein kinase holoenzyme complex|GO:0097431,mitotic spindle pole
NM_078469	BCCIP	2022.65	1740.92	2022.65	1740.92	1881.78	-0.216397	0.453931	-0.476716	0.633564	0.999999	Not DEG	GO:0000079,regulation of cyclin-dependent protein serine/threonine kinase activity|GO:0000226,microtubule cytoskeleton organization|GO:0006281,DNA repair|GO:0007052,mitotic spindle organization|GO:0034453,microtubule anchoring|GO:0061101,neuroendocrine cell differentiation|GO:0090307,mitotic spindle assembly	GO:0003723,RNA binding|GO:0005515,protein binding|GO:0019207,kinase regulator activity	GO:0005634,nucleus|GO:0005654,nucleoplasm|GO:0005813,centrosome|GO:0005814,centriole|GO:0005829,cytosol|GO:0019908,nuclear cyclin-dependent protein kinase holoenzyme complex|GO:0097431,mitotic spindle pole
NM_145858	CRYZL1	1637.59	1594.99	1637.59	1594.99	1616.29	-0.0380302	0.446454	-0.0851827	0.932116	0.999999	Not DEG	GO:0055114,oxidation-reduction process|GO:1901661,quinone metabolic process	GO:0003960,NADPH:quinone reductase activity|GO:0050661,NADP binding	GO:0005829,cytosol
NM_145859	PDCD10	1082.37	1330.48	1082.37	1330.48	1206.43	0.297758	0.570795	0.521655	0.60191	0.999999	Not DEG	GO:0001525,angiogenesis|GO:0008284,positive regulation of cell proliferation|GO:0010628,positive regulation of gene expression|GO:0010629,negative regulation of gene expression|GO:0030335,positive regulation of cell migration|GO:0030335,positive regulation of cell migration|GO:0032874,positive regulation of stress-activated MAPK cascade|GO:0033138,positive regulation of peptidyl-serine phosphoryl…	GO:0005515,protein binding|GO:0019901,protein kinase binding|GO:0042803,protein homodimerization activity|GO:0047485,protein N-terminus binding	GO:0000139,Golgi membrane|GO:0005737,cytoplasm|GO:0005794,Golgi apparatus|GO:0005794,Golgi apparatus|GO:0005829,cytosol|GO:0005886,plasma membrane|GO:0070062,extracellular exosome
NM_001322229	RPS6KA5	207.001	0	207.001	0	103.501	-9.94667	5.28397	-1.88243	0.0597783	0.999999	Not DEG	GO:0001818,negative regulation of cytokine production|GO:0002223,stimulatory C-type lectin receptor signaling pathway|GO:0006355,regulation of transcription, DNA-templated|GO:0006355,regulation of transcription, DNA-templated|GO:0006468,protein phosphorylation|GO:0006954,inflammatory response|GO:0007173,epidermal growth factor receptor signaling pathway|GO:0007411,axon guidance|GO:0016572,histone…	GO:0000287,magnesium ion binding|GO:0004672,protein kinase activity|GO:0004674,protein serine/threonine kinase activity|GO:0004674,protein serine/threonine kinase activity|GO:0004674,protein serine/threonine kinase activity|GO:0004674,protein serine/threonine kinase activity|GO:0005515,protein binding|GO:0005524,ATP binding	GO:0005634,nucleus|GO:0005634,nucleus|GO:0005654,nucleoplasm|GO:0005654,nucleoplasm|GO:0005737,cytoplasm	path:hsa04010 MAPK signaling pathway - Homo sapiens (human)|path:hsa04261 Adrenergic signaling in cardiomyocytes - Homo sapiens (human)|path:hsa04668 TNF signaling pathway - Homo sapiens (human)|path:hsa04713 Circadian entrainment - Homo sapiens (human)|path:hsa04722 Neurotrophin signaling pathway - Homo sapiens (human)|path:hsa05206 MicroRNAs in cancer - Homo sapiens (human)|path:hsa05219 Bladde…
NM_001318876	POLR1C	382.426	1056.86	382.426	1056.86	719.645	1.46654	1.18044	1.24236	0.214103	0.999999	Not DEG	GO:0006360,transcription from RNA polymerase I promoter|GO:0006361,transcription initiation from RNA polymerase I promoter|GO:0006362,transcription elongation from RNA polymerase I promoter|GO:0006363,termination of RNA polymerase I transcription|GO:0006383,transcription from RNA polymerase III promoter|GO:0032481,positive regulation of type I interferon production|GO:0045815,positive regulation …	GO:0001054,RNA polymerase I activity|GO:0001056,RNA polymerase III activity|GO:0003677,DNA binding|GO:0003899,DNA-directed 5'-3' RNA polymerase activity|GO:0005515,protein binding|GO:0046983,protein dimerization activity	GO:0005634,nucleus|GO:0005654,nucleoplasm|GO:0005666,DNA-directed RNA polymerase III complex|GO:0005736,DNA-directed RNA polymerase I complex|GO:0005829,cytosol	path:hsa00230 Purine metabolism - Homo sapiens (human)|path:hsa00240 Pyrimidine metabolism - Homo sapiens (human)|path:hsa01100 Metabolic pathways - Homo sapiens (human)|path:hsa03020 RNA polymerase - Homo sapiens (human)|path:hsa04623 Cytosolic DNA-sensing pathway - Homo sapiens (human)|path:hsa05169 Epstein-Barr virus infection - Homo sapiens (human)
NM_001318877	PAGE4	15.7882	1.14009	15.7882	1.14009	8.46416	-3.79148	5.18325	-0.731487	0.464481	0.999999	Not DEG	GO:0008150,biological_process	GO:0003674,molecular_function	GO:0005575,cellular_component
NM_001318875	FLOT1	148.234	168.733	148.234	168.733	158.484	0.186875	1.33885	0.139579	0.888993	0.999999	Not DEG	GO:0001765,membrane raft assembly|GO:0001819,positive regulation of cytokine production|GO:0001934,positive regulation of protein phosphorylation|GO:0002090,regulation of receptor internalization|GO:0007409,axonogenesis|GO:0022617,extracellular matrix disassembly|GO:0032092,positive regulation of protein binding|GO:0032226,positive regulation of synaptic transmission, dopaminergic|GO:0032728,posi…	GO:0002020,protease binding|GO:0005515,protein binding|GO:0035255,ionotropic glutamate receptor binding|GO:0046982,protein heterodimerization activity	GO:0001931,uropod|GO:0005765,lysosomal membrane|GO:0005768,endosome|GO:0005769,early endosome|GO:0005815,microtubule organizing center|GO:0005886,plasma membrane|GO:0005886,plasma membrane|GO:0005901,caveola|GO:0005911,cell-cell junction|GO:0005913,cell-cell adherens junction|GO:0005925,focal adhesion|GO:0008180,COP9 signalosome|GO:0016020,membrane|GO:0016021,integral component of membrane|GO:001…	path:hsa04910 Insulin signaling pathway - Homo sapiens (human)
NM_001318872	FARS2	134.2	3.42027	134.2	3.42027	68.8101	-5.29403	3.45917	-1.53043	0.12591	0.999999	Not DEG	GO:0006418,tRNA aminoacylation for protein translation|GO:0006432,phenylalanyl-tRNA aminoacylation|GO:0008033,tRNA processing	GO:0000049,tRNA binding|GO:0004826,phenylalanine-tRNA ligase activity|GO:0004826,phenylalanine-tRNA ligase activity|GO:0005515,protein binding|GO:0005524,ATP binding|GO:0016874,ligase activity	GO:0005739,mitochondrion|GO:0005739,mitochondrion|GO:0005759,mitochondrial matrix	path:hsa00970 Aminoacyl-tRNA biosynthesis - Homo sapiens (human)
NM_001318873	TVP23A	200.861	165.313	200.861	165.313	183.087	-0.280993	1.26887	-0.221451	0.824741	0.999999	Not DEG	GO:0009306,protein secretion|GO:0016192,vesicle-mediated transport		GO:0030173,integral component of Golgi membrane
NM_001318870	MRPL52	145.603	50.1639	145.603	50.1639	97.8833	-1.53729	2.0045	-0.766921	0.443129	0.999999	Not DEG	GO:0006412,translation|GO:0070125,mitochondrial translational elongation|GO:0070126,mitochondrial translational termination	GO:0003735,structural constituent of ribosome	GO:0005743,mitochondrial inner membrane|GO:0005762,mitochondrial large ribosomal subunit|GO:0005762,mitochondrial large ribosomal subunit
NM_001318871	PRRT3	45.6104	82.0865	45.6104	82.0865	63.8485	0.847788	2.07903	0.407781	0.683435	0.999999	Not DEG			GO:0016021,integral component of membrane
NM_001100916	MBOAT4	97.3608	52.4441	97.3608	52.4441	74.9024	-0.892543	1.9747	-0.451988	0.651278	0.999999	Not DEG	GO:0018191,peptidyl-serine octanoylation	GO:0008374,O-acyltransferase activity|GO:0016412,serine O-acyltransferase activity	GO:0005789,endoplasmic reticulum membrane|GO:0030176,integral component of endoplasmic reticulum membrane
NM_001349949_2	NPIPA8	0	481.118	0	481.118	240.559	11.5418	4.92135	2.34525	0.0190145	0.999999	Up			GO:0005654,nucleoplasm
NM_001100915	KCTD19	135.954	143.651	135.954	143.651	139.803	0.0794571	1.40756	0.0564501	0.954983	0.999999	Not DEG	GO:0051260,protein homooligomerization
NM_001100912	BEND7	828.882	775.261	828.882	775.261	802.072	-0.0964829	0.628189	-0.153589	0.877934	0.999999	Not DEG		GO:0005515,protein binding	GO:0070062,extracellular exosome
NM_001100913	PACS2	6.13987	30.7824	6.13987	30.7824	18.4611	2.32581	3.61456	0.643457	0.519928	0.999999	Not DEG	GO:0000045,autophagosome assembly|GO:0006915,apoptotic process|GO:0016032,viral process|GO:0034497,protein localization to pre-autophagosomal structure|GO:0072659,protein localization to plasma membrane	GO:0044325,ion channel binding	GO:0005739,mitochondrion|GO:0005783,endoplasmic reticulum
NM_001100910	FAM72B	4330.36	4089.5	4330.36	4089.5	4209.93	-0.0825616	0.294315	-0.280522	0.779077	0.999999	Not DEG			GO:0005829,cytosol|GO:0043231,intracellular membrane-bounded organelle
NM_001318879	STK32C	4.38562	2.28018	4.38562	2.28018	3.3329	-0.943559	6.07709	-0.155265	0.876612	0.999999	Not DEG	GO:0018105,peptidyl-serine phosphorylation|GO:0035556,intracellular signal transduction	GO:0004674,protein serine/threonine kinase activity|GO:0005524,ATP binding|GO:0046872,metal ion binding	GO:0005622,intracellular
NM_001349992	RBFOX2	0	251.96	0	251.96	125.98	10.6086	5.2354	2.02631	0.0427325	0.999999	Up	GO:0000381,regulation of alternative mRNA splicing, via spliceosome|GO:0000381,regulation of alternative mRNA splicing, via spliceosome|GO:0006397,mRNA processing|GO:0007399,nervous system development|GO:0008380,RNA splicing|GO:0008543,fibroblast growth factor receptor signaling pathway|GO:0010724,regulation of definitive erythrocyte differentiation|GO:0016070,RNA metabolic process|GO:0021942,rad…	GO:0003714,transcription corepressor activity|GO:0003723,RNA binding|GO:0003729,mRNA binding|GO:0005515,protein binding|GO:0008134,transcription factor binding	GO:0005634,nucleus|GO:0005654,nucleoplasm|GO:0005654,nucleoplasm|GO:0005737,cytoplasm|GO:0005829,cytosol
NM_001286230	DTL	1308.67	2481.98	1308.67	2481.98	1895.32	0.923391	0.754477	1.22388	0.220996	0.999999	Not DEG	GO:0000209,protein polyubiquitination|GO:0000209,protein polyubiquitination|GO:0006260,DNA replication|GO:0006511,ubiquitin-dependent protein catabolic process|GO:0006511,ubiquitin-dependent protein catabolic process|GO:0006513,protein monoubiquitination|GO:0006974,cellular response to DNA damage stimulus|GO:0006974,cellular response to DNA damage stimulus|GO:0009411,response to UV|GO:0010971,pos…	GO:0004842,ubiquitin-protein transferase activity|GO:0005515,protein binding	GO:0005634,nucleus|GO:0005654,nucleoplasm|GO:0005694,chromosome|GO:0005730,nucleolus|GO:0005813,centrosome|GO:0005829,cytosol|GO:0031464,Cul4A-RING E3 ubiquitin ligase complex|GO:0031465,Cul4B-RING E3 ubiquitin ligase complex|GO:0031965,nuclear membrane|GO:0080008,Cul4-RING E3 ubiquitin ligase complex
NM_001286233	SLC2A14	719.242	668.093	719.242	668.093	693.667	-0.106426	0.673703	-0.157972	0.874479	0.999999	Not DEG	GO:0007275,multicellular organism development|GO:0007283,spermatogenesis|GO:0015758,glucose transport|GO:0030154,cell differentiation|GO:1904659,glucose transmembrane transport	GO:0055056,D-glucose transmembrane transporter activity	GO:0005634,nucleus|GO:0005886,plasma membrane|GO:0016021,integral component of membrane
NM_001321898	HDAC9	0	29.6423	0	29.6423	14.8212	7.52102	6.77235	1.11055	0.266763	0.999999	Not DEG	GO:0000122,negative regulation of transcription from RNA polymerase II promoter|GO:0001975,response to amphetamine|GO:0006351,transcription, DNA-templated|GO:0006954,inflammatory response|GO:0007507,heart development|GO:0016575,histone deacetylation|GO:0030182,neuron differentiation|GO:0030183,B cell differentiation|GO:0032869,cellular response to insulin stimulus|GO:0034983,peptidyl-lysine deace…	GO:0003714,transcription corepressor activity|GO:0004407,histone deacetylase activity|GO:0005080,protein kinase C binding|GO:0005515,protein binding|GO:0008134,transcription factor binding|GO:0008134,transcription factor binding|GO:0032041,NAD-dependent histone deacetylase activity (H3-K14 specific)|GO:0033558,protein deacetylase activity|GO:0042826,histone deacetylase binding|GO:0046872,metal io…	GO:0000118,histone deacetylase complex|GO:0005634,nucleus|GO:0005654,nucleoplasm|GO:0005667,transcription factor complex|GO:0005737,cytoplasm|GO:0005737,cytoplasm|GO:0035097,histone methyltransferase complex	path:hsa05034 Alcoholism - Homo sapiens (human)|path:hsa05203 Viral carcinogenesis - Homo sapiens (human)
NM_001321899	HDAC9	47.3647	0	47.3647	0	23.6823	-7.81883	6.664	-1.17329	0.240678	0.999999	Not DEG	GO:0000122,negative regulation of transcription from RNA polymerase II promoter|GO:0001975,response to amphetamine|GO:0006351,transcription, DNA-templated|GO:0006954,inflammatory response|GO:0007507,heart development|GO:0016575,histone deacetylation|GO:0030182,neuron differentiation|GO:0030183,B cell differentiation|GO:0032869,cellular response to insulin stimulus|GO:0034983,peptidyl-lysine deace…	GO:0003714,transcription corepressor activity|GO:0004407,histone deacetylase activity|GO:0005080,protein kinase C binding|GO:0005515,protein binding|GO:0008134,transcription factor binding|GO:0008134,transcription factor binding|GO:0032041,NAD-dependent histone deacetylase activity (H3-K14 specific)|GO:0033558,protein deacetylase activity|GO:0042826,histone deacetylase binding|GO:0046872,metal io…	GO:0000118,histone deacetylase complex|GO:0005634,nucleus|GO:0005654,nucleoplasm|GO:0005667,transcription factor complex|GO:0005737,cytoplasm|GO:0005737,cytoplasm|GO:0035097,histone methyltransferase complex	path:hsa05034 Alcoholism - Homo sapiens (human)|path:hsa05203 Viral carcinogenesis - Homo sapiens (human)
NM_138731	MIPOL1	257.874	41.0432	257.874	41.0432	149.459	-2.65142	2.18255	-1.21483	0.224432	0.999999	Not DEG		GO:0005515,protein binding|GO:0042802,identical protein binding	GO:0005634,nucleus
NM_001321894	HDAC9	49.1189	0	49.1189	0	24.5595	-7.8713	6.61466	-1.18998	0.234055	0.999999	Not DEG	GO:0000122,negative regulation of transcription from RNA polymerase II promoter|GO:0001975,response to amphetamine|GO:0006351,transcription, DNA-templated|GO:0006954,inflammatory response|GO:0007507,heart development|GO:0016575,histone deacetylation|GO:0030182,neuron differentiation|GO:0030183,B cell differentiation|GO:0032869,cellular response to insulin stimulus|GO:0034983,peptidyl-lysine deace…	GO:0003714,transcription corepressor activity|GO:0004407,histone deacetylase activity|GO:0005080,protein kinase C binding|GO:0005515,protein binding|GO:0008134,transcription factor binding|GO:0008134,transcription factor binding|GO:0032041,NAD-dependent histone deacetylase activity (H3-K14 specific)|GO:0033558,protein deacetylase activity|GO:0042826,histone deacetylase binding|GO:0046872,metal io…	GO:0000118,histone deacetylase complex|GO:0005634,nucleus|GO:0005654,nucleoplasm|GO:0005667,transcription factor complex|GO:0005737,cytoplasm|GO:0005737,cytoplasm|GO:0035097,histone methyltransferase complex	path:hsa05034 Alcoholism - Homo sapiens (human)|path:hsa05203 Viral carcinogenesis - Homo sapiens (human)
NM_001321895	HDAC9	152.62	25.082	152.62	25.082	88.8508	-2.60518	2.43856	-1.06833	0.285373	0.999999	Not DEG	GO:0000122,negative regulation of transcription from RNA polymerase II promoter|GO:0001975,response to amphetamine|GO:0006351,transcription, DNA-templated|GO:0006954,inflammatory response|GO:0007507,heart development|GO:0016575,histone deacetylation|GO:0030182,neuron differentiation|GO:0030183,B cell differentiation|GO:0032869,cellular response to insulin stimulus|GO:0034983,peptidyl-lysine deace…	GO:0003714,transcription corepressor activity|GO:0004407,histone deacetylase activity|GO:0005080,protein kinase C binding|GO:0005515,protein binding|GO:0008134,transcription factor binding|GO:0008134,transcription factor binding|GO:0032041,NAD-dependent histone deacetylase activity (H3-K14 specific)|GO:0033558,protein deacetylase activity|GO:0042826,histone deacetylase binding|GO:0046872,metal io…	GO:0000118,histone deacetylase complex|GO:0005634,nucleus|GO:0005654,nucleoplasm|GO:0005667,transcription factor complex|GO:0005737,cytoplasm|GO:0005737,cytoplasm|GO:0035097,histone methyltransferase complex	path:hsa05034 Alcoholism - Homo sapiens (human)|path:hsa05203 Viral carcinogenesis - Homo sapiens (human)
NM_001321896	HDAC9	0	31.9225	0	31.9225	15.9613	7.62793	6.77193	1.1264	0.259994	0.999999	Not DEG	GO:0000122,negative regulation of transcription from RNA polymerase II promoter|GO:0001975,response to amphetamine|GO:0006351,transcription, DNA-templated|GO:0006954,inflammatory response|GO:0007507,heart development|GO:0016575,histone deacetylation|GO:0030182,neuron differentiation|GO:0030183,B cell differentiation|GO:0032869,cellular response to insulin stimulus|GO:0034983,peptidyl-lysine deace…	GO:0003714,transcription corepressor activity|GO:0004407,histone deacetylase activity|GO:0005080,protein kinase C binding|GO:0005515,protein binding|GO:0008134,transcription factor binding|GO:0008134,transcription factor binding|GO:0032041,NAD-dependent histone deacetylase activity (H3-K14 specific)|GO:0033558,protein deacetylase activity|GO:0042826,histone deacetylase binding|GO:0046872,metal io…	GO:0000118,histone deacetylase complex|GO:0005634,nucleus|GO:0005654,nucleoplasm|GO:0005667,transcription factor complex|GO:0005737,cytoplasm|GO:0005737,cytoplasm|GO:0035097,histone methyltransferase complex	path:hsa05034 Alcoholism - Homo sapiens (human)|path:hsa05203 Viral carcinogenesis - Homo sapiens (human)
NM_001321890	HDAC9	35.085	0	35.085	0	17.5425	-7.38588	6.77031	-1.09092	0.275307	0.999999	Not DEG	GO:0000122,negative regulation of transcription from RNA polymerase II promoter|GO:0001975,response to amphetamine|GO:0006351,transcription, DNA-templated|GO:0006954,inflammatory response|GO:0007507,heart development|GO:0016575,histone deacetylation|GO:0030182,neuron differentiation|GO:0030183,B cell differentiation|GO:0032869,cellular response to insulin stimulus|GO:0034983,peptidyl-lysine deace…	GO:0003714,transcription corepressor activity|GO:0004407,histone deacetylase activity|GO:0005080,protein kinase C binding|GO:0005515,protein binding|GO:0008134,transcription factor binding|GO:0008134,transcription factor binding|GO:0032041,NAD-dependent histone deacetylase activity (H3-K14 specific)|GO:0033558,protein deacetylase activity|GO:0042826,histone deacetylase binding|GO:0046872,metal io…	GO:0000118,histone deacetylase complex|GO:0005634,nucleus|GO:0005654,nucleoplasm|GO:0005667,transcription factor complex|GO:0005737,cytoplasm|GO:0005737,cytoplasm|GO:0035097,histone methyltransferase complex	path:hsa05034 Alcoholism - Homo sapiens (human)|path:hsa05203 Viral carcinogenesis - Homo sapiens (human)
NM_001321891	HDAC9	35.9621	87.7869	35.9621	87.7869	61.8745	1.28754	2.22333	0.579102	0.56252	0.999999	Not DEG	GO:0000122,negative regulation of transcription from RNA polymerase II promoter|GO:0001975,response to amphetamine|GO:0006351,transcription, DNA-templated|GO:0006954,inflammatory response|GO:0007507,heart development|GO:0016575,histone deacetylation|GO:0030182,neuron differentiation|GO:0030183,B cell differentiation|GO:0032869,cellular response to insulin stimulus|GO:0034983,peptidyl-lysine deace…	GO:0003714,transcription corepressor activity|GO:0004407,histone deacetylase activity|GO:0005080,protein kinase C binding|GO:0005515,protein binding|GO:0008134,transcription factor binding|GO:0008134,transcription factor binding|GO:0032041,NAD-dependent histone deacetylase activity (H3-K14 specific)|GO:0033558,protein deacetylase activity|GO:0042826,histone deacetylase binding|GO:0046872,metal io…	GO:0000118,histone deacetylase complex|GO:0005634,nucleus|GO:0005654,nucleoplasm|GO:0005667,transcription factor complex|GO:0005737,cytoplasm|GO:0005737,cytoplasm|GO:0035097,histone methyltransferase complex	path:hsa05034 Alcoholism - Homo sapiens (human)|path:hsa05203 Viral carcinogenesis - Homo sapiens (human)
NM_001321892	NPIPB13	696.436	657.832	696.436	657.832	677.134	-0.0822707	0.67874	-0.121211	0.903524	0.999999	Not DEG			GO:0005654,nucleoplasm|GO:0016021,integral component of membrane
NM_001321893	HDAC9	35.085	0	35.085	0	17.5425	-7.38588	6.77031	-1.09092	0.275307	0.999999	Not DEG	GO:0000122,negative regulation of transcription from RNA polymerase II promoter|GO:0001975,response to amphetamine|GO:0006351,transcription, DNA-templated|GO:0006954,inflammatory response|GO:0007507,heart development|GO:0016575,histone deacetylation|GO:0030182,neuron differentiation|GO:0030183,B cell differentiation|GO:0032869,cellular response to insulin stimulus|GO:0034983,peptidyl-lysine deace…	GO:0003714,transcription corepressor activity|GO:0004407,histone deacetylase activity|GO:0005080,protein kinase C binding|GO:0005515,protein binding|GO:0008134,transcription factor binding|GO:0008134,transcription factor binding|GO:0032041,NAD-dependent histone deacetylase activity (H3-K14 specific)|GO:0033558,protein deacetylase activity|GO:0042826,histone deacetylase binding|GO:0046872,metal io…	GO:0000118,histone deacetylase complex|GO:0005634,nucleus|GO:0005654,nucleoplasm|GO:0005667,transcription factor complex|GO:0005737,cytoplasm|GO:0005737,cytoplasm|GO:0035097,histone methyltransferase complex	path:hsa05034 Alcoholism - Homo sapiens (human)|path:hsa05203 Viral carcinogenesis - Homo sapiens (human)
NM_001204418	RGS6	1.75425	0	1.75425	0	0.877124	-3.06424	6.84292	-0.447797	0.6543	0.999999	Not DEG	GO:0007186,G-protein coupled receptor signaling pathway|GO:0008277,regulation of G-protein coupled receptor protein signaling pathway|GO:0009968,negative regulation of signal transduction|GO:0035556,intracellular signal transduction|GO:0043547,positive regulation of GTPase activity	GO:0004871,signal transducer activity|GO:0005096,GTPase activator activity|GO:0005515,protein binding	GO:0005634,nucleus|GO:0005829,cytosol|GO:0005834,heterotrimeric G-protein complex|GO:0005886,plasma membrane|GO:0019898,extrinsic component of membrane
NM_001204417	RGS6	0.877124	0	0.877124	0	0.438562	-2.06431	6.91852	-0.298374	0.765418	0.999999	Not DEG	GO:0007186,G-protein coupled receptor signaling pathway|GO:0008277,regulation of G-protein coupled receptor protein signaling pathway|GO:0009968,negative regulation of signal transduction|GO:0035556,intracellular signal transduction|GO:0043547,positive regulation of GTPase activity	GO:0004871,signal transducer activity|GO:0005096,GTPase activator activity|GO:0005515,protein binding	GO:0005634,nucleus|GO:0005829,cytosol|GO:0005834,heterotrimeric G-protein complex|GO:0005886,plasma membrane|GO:0019898,extrinsic component of membrane
NM_001204414	TINAGL1	45.6104	0	45.6104	0	22.8052	-7.76438	6.71644	-1.15602	0.247671	0.999999	Not DEG	GO:0006898,receptor-mediated endocytosis|GO:0006955,immune response|GO:0007155,cell adhesion|GO:0016197,endosomal transport|GO:0051603,proteolysis involved in cellular protein catabolic process	GO:0004197,cysteine-type endopeptidase activity|GO:0005044,scavenger receptor activity|GO:0005201,extracellular matrix structural constituent|GO:0005515,protein binding|GO:0030247,polysaccharide binding|GO:0043236,laminin binding	GO:0005576,extracellular region|GO:0005615,extracellular space|GO:0005615,extracellular space|GO:0005764,lysosome|GO:0031012,extracellular matrix|GO:0031012,extracellular matrix|GO:0070062,extracellular exosome
NM_001204415	TINAGL1	0	85.5067	0	85.5067	42.7534	9.04942	6.04954	1.49589	0.134683	0.999999	Not DEG	GO:0006898,receptor-mediated endocytosis|GO:0006955,immune response|GO:0007155,cell adhesion|GO:0016197,endosomal transport|GO:0051603,proteolysis involved in cellular protein catabolic process	GO:0004197,cysteine-type endopeptidase activity|GO:0005044,scavenger receptor activity|GO:0005201,extracellular matrix structural constituent|GO:0005515,protein binding|GO:0030247,polysaccharide binding|GO:0043236,laminin binding	GO:0005576,extracellular region|GO:0005615,extracellular space|GO:0005615,extracellular space|GO:0005764,lysosome|GO:0031012,extracellular matrix|GO:0031012,extracellular matrix|GO:0070062,extracellular exosome
NM_001204410	SEC14L1	754.327	746.759	754.327	746.759	750.543	-0.014545	0.642519	-0.0226375	0.981939	0.999999	Not DEG	GO:0015871,choline transport|GO:0039536,negative regulation of RIG-I signaling pathway|GO:0045087,innate immune response|GO:0065009,regulation of molecular function	GO:0005515,protein binding|GO:0039552,RIG-I binding|GO:0098772,molecular function regulator	GO:0005737,cytoplasm|GO:0005737,cytoplasm|GO:0005794,Golgi apparatus|GO:0016021,integral component of membrane
NM_001105244	PTPRM	17.5425	4.56036	17.5425	4.56036	11.0514	-1.94356	4.15676	-0.467567	0.640094	0.999999	Not DEG	GO:0001937,negative regulation of endothelial cell proliferation|GO:0006470,protein dephosphorylation|GO:0007156,homophilic cell adhesion via plasma membrane adhesion molecules|GO:0007165,signal transduction|GO:0010596,negative regulation of endothelial cell migration|GO:0010842,retina layer formation|GO:0016525,negative regulation of angiogenesis|GO:0031175,neuron projection development|GO:00311…	GO:0004725,protein tyrosine phosphatase activity|GO:0005001,transmembrane receptor protein tyrosine phosphatase activity|GO:0005515,protein binding|GO:0042802,identical protein binding|GO:0045296,cadherin binding	GO:0005737,cytoplasm|GO:0005886,plasma membrane|GO:0005887,integral component of plasma membrane|GO:0005911,cell-cell junction|GO:0005913,cell-cell adherens junction|GO:0030027,lamellipodium|GO:0048471,perinuclear region of cytoplasm	path:hsa04514 Cell adhesion molecules (CAMs) - Homo sapiens (human)|path:hsa04520 Adherens junction - Homo sapiens (human)
NM_001105247	ARMC5	171.916	0	171.916	0	85.9581	-9.67873	5.40376	-1.79111	0.0732756	0.999999	Not DEG			GO:0005654,nucleoplasm|GO:0005737,cytoplasm|GO:0005737,cytoplasm|GO:0005829,cytosol|GO:0005925,focal adhesion
NM_001105248	TMC5	1104.3	999.859	1104.3	999.859	1052.08	-0.143333	0.56101	-0.255492	0.798343	0.999999	Not DEG	GO:0006811,ion transport		GO:0016021,integral component of membrane|GO:0070062,extracellular exosome
NM_014488	RAB30	159.637	0	159.637	0	79.8183	-9.57182	5.45488	-1.75473	0.0793063	0.999999	Not DEG	GO:0007030,Golgi organization	GO:0003924,GTPase activity|GO:0005525,GTP binding	GO:0000139,Golgi membrane|GO:0005795,Golgi stack|GO:0005801,cis-Golgi network|GO:0005802,trans-Golgi network|GO:0031985,Golgi cisterna|GO:0043231,intracellular membrane-bounded organelle
NM_138733	PGK2	3.5085	0	3.5085	0	1.75425	-4.06417	6.8048	-0.597251	0.55034	0.999999	Not DEG	GO:0006096,glycolytic process|GO:0006096,glycolytic process|GO:0016310,phosphorylation|GO:0016310,phosphorylation|GO:0030317,flagellated sperm motility	GO:0004618,phosphoglycerate kinase activity|GO:0004618,phosphoglycerate kinase activity|GO:0005524,ATP binding	GO:0005634,nucleus|GO:0005737,cytoplasm|GO:0035686,sperm fibrous sheath|GO:0070062,extracellular exosome	path:hsa00010 Glycolysis / Gluconeogenesis - Homo sapiens (human)|path:hsa01100 Metabolic pathways - Homo sapiens (human)|path:hsa01200 Carbon metabolism - Homo sapiens (human)|path:hsa01230 Biosynthesis of amino acids - Homo sapiens (human)
NM_020883	ZSWIM5	240.332	283.882	240.332	283.882	262.107	0.240269	1.07647	0.223201	0.823379	0.999999	Not DEG		GO:0008270,zinc ion binding	GO:0005615,extracellular space
NM_020884	MYH7B	525.397	826.565	525.397	826.565	675.981	0.653723	0.852078	0.76721	0.442957	0.999999	Not DEG		GO:0003774,motor activity|GO:0005515,protein binding|GO:0005524,ATP binding|GO:0051015,actin filament binding	GO:0016020,membrane|GO:0032982,myosin filament|GO:0097512,cardiac myofibril	path:hsa04530 Tight junction - Homo sapiens (human)
NM_020886	USP28	134.2	152.772	134.2	152.772	143.486	0.187003	1.39871	0.133696	0.893643	0.999999	Not DEG	GO:0000077,DNA damage checkpoint|GO:0006281,DNA repair|GO:0006511,ubiquitin-dependent protein catabolic process|GO:0006974,cellular response to DNA damage stimulus|GO:0007265,Ras protein signal transduction|GO:0008283,cell proliferation|GO:0010212,response to ionizing radiation|GO:0016579,protein deubiquitination|GO:0016579,protein deubiquitination|GO:0016579,protein deubiquitination|GO:0031647,r…	GO:0004843,thiol-dependent ubiquitin-specific protease activity|GO:0005515,protein binding|GO:0036459,thiol-dependent ubiquitinyl hydrolase activity|GO:0036459,thiol-dependent ubiquitinyl hydrolase activity	GO:0005654,nucleoplasm|GO:0005654,nucleoplasm|GO:0016604,nuclear body|GO:0043234,protein complex
NM_020889	PHF12	401.723	307.824	401.723	307.824	354.773	-0.384089	0.97451	-0.394135	0.693481	0.999999	Not DEG	GO:0000122,negative regulation of transcription from RNA polymerase II promoter|GO:0006351,transcription, DNA-templated|GO:0045892,negative regulation of transcription, DNA-templated	GO:0000977,RNA polymerase II regulatory region sequence-specific DNA binding|GO:0001106,RNA polymerase II transcription corepressor activity|GO:0001222,transcription corepressor binding|GO:0003682,chromatin binding|GO:0005515,protein binding|GO:0035091,phosphatidylinositol binding|GO:0042393,histone binding|GO:0046872,metal ion binding	GO:0005634,nucleus|GO:0005654,nucleoplasm|GO:0016580,Sin3 complex|GO:0017053,transcriptional repressor complex
NM_020888	KIAA1522	5795.16	7200.81	5795.16	7200.81	6497.98	0.313311	0.336583	0.930858	0.351927	0.999999	Not DEG	GO:0030154,cell differentiation
NM_001289931	ZNF718	98.2379	108.309	98.2379	108.309	103.273	0.140804	1.60963	0.0874759	0.930293	0.999999	Not DEG	GO:0006351,transcription, DNA-templated|GO:0006355,regulation of transcription, DNA-templated	GO:0003677,DNA binding|GO:0046872,metal ion binding	GO:0005634,nucleus
NM_001289936	ERBB2	1160.43	1485.54	1160.43	1485.54	1322.99	0.35632	0.572543	0.622347	0.533714	0.999999	Not DEG	GO:0000165,MAPK cascade|GO:0001934,positive regulation of protein phosphorylation|GO:0006351,transcription, DNA-templated|GO:0006357,regulation of transcription from RNA polymerase II promoter|GO:0006468,protein phosphorylation|GO:0007165,signal transduction|GO:0007166,cell surface receptor signaling pathway|GO:0007167,enzyme linked receptor protein signaling pathway|GO:0007169,transmembrane rece…	GO:0001042,RNA polymerase I core binding|GO:0004713,protein tyrosine kinase activity|GO:0004713,protein tyrosine kinase activity|GO:0004713,protein tyrosine kinase activity|GO:0004714,transmembrane receptor protein tyrosine kinase activity|GO:0004716,signal transducer, downstream of receptor, with protein tyrosine kinase activity|GO:0004888,transmembrane signaling receptor activity|GO:0005088,Ras…	GO:0005634,nucleus|GO:0005829,cytosol|GO:0005886,plasma membrane|GO:0005886,plasma membrane|GO:0005886,plasma membrane|GO:0010008,endosome membrane|GO:0016021,integral component of membrane|GO:0016323,basolateral plasma membrane|GO:0016324,apical plasma membrane|GO:0043209,myelin sheath|GO:0043235,receptor complex|GO:0043235,receptor complex|GO:0048471,perinuclear region of cytoplasm	path:hsa01521 EGFR tyrosine kinase inhibitor resistance - Homo sapiens (human)|path:hsa01522 Endocrine resistance - Homo sapiens (human)|path:hsa01524 Platinum drug resistance - Homo sapiens (human)|path:hsa04012 ErbB signaling pathway - Homo sapiens (human)|path:hsa04020 Calcium signaling pathway - Homo sapiens (human)|path:hsa04066 HIF-1 signaling pathway - Homo sapiens (human)|path:hsa04510 Fo…
NM_001289934	LRCH4	367.515	386.49	367.515	386.49	377.003	0.0726331	0.893388	0.0813007	0.935203	0.999999	Not DEG	GO:0007165,signal transduction|GO:0007399,nervous system development|GO:0045199,maintenance of epithelial cell apical/basal polarity	GO:0005515,protein binding	GO:0005737,cytoplasm|GO:0016323,basolateral plasma membrane|GO:0016605,PML body
NM_001256877	KANK1	163.145	144.791	163.145	144.791	153.968	-0.172172	1.35501	-0.127064	0.89889	0.999999	Not DEG	GO:0006351,transcription, DNA-templated|GO:0006355,regulation of transcription, DNA-templated|GO:0010977,negative regulation of neuron projection development|GO:0030177,positive regulation of Wnt signaling pathway|GO:0030336,negative regulation of cell migration|GO:0030837,negative regulation of actin filament polymerization|GO:0035024,negative regulation of Rho protein signal transduction|GO:003…	GO:0005515,protein binding|GO:0008013,beta-catenin binding	GO:0005634,nucleus|GO:0005737,cytoplasm|GO:0005886,plasma membrane|GO:0032587,ruffle membrane
NM_005113	GOLGA5	2613.83	2450.05	2613.83	2450.05	2531.94	-0.0933513	0.369701	-0.252505	0.800651	0.999999	Not DEG	GO:0000301,retrograde transport, vesicle recycling within Golgi|GO:0007030,Golgi organization|GO:0048193,Golgi vesicle transport	GO:0017137,Rab GTPase binding|GO:0042803,protein homodimerization activity	GO:0000139,Golgi membrane|GO:0000139,Golgi membrane|GO:0005794,Golgi apparatus|GO:0005801,cis-Golgi network|GO:0016020,membrane|GO:0016021,integral component of membrane|GO:0030133,transport vesicle|GO:0031985,Golgi cisterna
NM_181873	MTMR11	17.5425	139.091	17.5425	139.091	78.3167	2.9871	2.63731	1.13263	0.257369	0.999999	Not DEG			GO:0070062,extracellular exosome
NM_181871	PKLR	185.95	267.921	185.95	267.921	226.936	0.526896	1.212	0.434734	0.663756	0.999999	Not DEG	GO:0001666,response to hypoxia|GO:0006096,glycolytic process|GO:0006754,ATP biosynthetic process|GO:0007584,response to nutrient|GO:0009408,response to heat|GO:0009749,response to glucose|GO:0010226,response to lithium ion|GO:0032869,cellular response to insulin stimulus|GO:0033198,response to ATP|GO:0042866,pyruvate biosynthetic process|GO:0051591,response to cAMP|GO:0061621,canonical glycolysis…	GO:0000287,magnesium ion binding|GO:0004743,pyruvate kinase activity|GO:0004743,pyruvate kinase activity|GO:0004743,pyruvate kinase activity|GO:0005524,ATP binding|GO:0016301,kinase activity|GO:0030955,potassium ion binding	GO:0005737,cytoplasm|GO:0005829,cytosol|GO:0070062,extracellular exosome	path:hsa00010 Glycolysis / Gluconeogenesis - Homo sapiens (human)|path:hsa00230 Purine metabolism - Homo sapiens (human)|path:hsa00620 Pyruvate metabolism - Homo sapiens (human)|path:hsa01100 Metabolic pathways - Homo sapiens (human)|path:hsa01200 Carbon metabolism - Homo sapiens (human)|path:hsa01230 Biosynthesis of amino acids - Homo sapiens (human)|path:hsa04910 Insulin signaling pathway - Hom…
NM_001287189	ODC1	833.268	303.264	833.268	303.264	568.266	-1.4582	1.2389	-1.17701	0.239193	0.999999	Not DEG	GO:0001822,kidney development|GO:0006521,regulation of cellular amino acid metabolic process|GO:0006595,polyamine metabolic process|GO:0008284,positive regulation of cell proliferation|GO:0009615,response to virus|GO:0033387,putrescine biosynthetic process from ornithine|GO:0033387,putrescine biosynthetic process from ornithine|GO:0033387,putrescine biosynthetic process from ornithine|GO:0042176,…	GO:0004586,ornithine decarboxylase activity|GO:0004586,ornithine decarboxylase activity|GO:0004586,ornithine decarboxylase activity|GO:0005515,protein binding|GO:0042803,protein homodimerization activity	GO:0005575,cellular_component|GO:0005737,cytoplasm|GO:0005737,cytoplasm|GO:0005829,cytosol|GO:0048471,perinuclear region of cytoplasm	path:hsa00330 Arginine and proline metabolism - Homo sapiens (human)|path:hsa00480 Glutathione metabolism - Homo sapiens (human)|path:hsa01100 Metabolic pathways - Homo sapiens (human)
NM_001287188	ODC1	412.248	645.291	412.248	645.291	528.77	0.646439	0.92073	0.702094	0.482621	0.999999	Not DEG	GO:0001822,kidney development|GO:0006521,regulation of cellular amino acid metabolic process|GO:0006595,polyamine metabolic process|GO:0008284,positive regulation of cell proliferation|GO:0009615,response to virus|GO:0033387,putrescine biosynthetic process from ornithine|GO:0033387,putrescine biosynthetic process from ornithine|GO:0033387,putrescine biosynthetic process from ornithine|GO:0042176,…	GO:0004586,ornithine decarboxylase activity|GO:0004586,ornithine decarboxylase activity|GO:0004586,ornithine decarboxylase activity|GO:0005515,protein binding|GO:0042803,protein homodimerization activity	GO:0005575,cellular_component|GO:0005737,cytoplasm|GO:0005737,cytoplasm|GO:0005829,cytosol|GO:0048471,perinuclear region of cytoplasm	path:hsa00330 Arginine and proline metabolism - Homo sapiens (human)|path:hsa00480 Glutathione metabolism - Homo sapiens (human)|path:hsa01100 Metabolic pathways - Homo sapiens (human)
NM_005899	NBR1	13766.5	13141.8	13766.5	13141.8	13454.1	-0.066993	0.184645	-0.362821	0.716739	0.999999	Not DEG	GO:0016236,macroautophagy|GO:0030500,regulation of bone mineralization|GO:0032872,regulation of stress-activated MAPK cascade|GO:0045668,negative regulation of osteoblast differentiation|GO:0051259,protein oligomerization	GO:0005515,protein binding|GO:0008270,zinc ion binding|GO:0043130,ubiquitin binding|GO:0051019,mitogen-activated protein kinase binding	GO:0000407,pre-autophagosomal structure|GO:0005654,nucleoplasm|GO:0005739,mitochondrion|GO:0005764,lysosome|GO:0005770,late endosome|GO:0005776,autophagosome|GO:0005776,autophagosome|GO:0005829,cytosol|GO:0016020,membrane|GO:0016604,nuclear body|GO:0031430,M band|GO:0043231,intracellular membrane-bounded organelle|GO:0070062,extracellular exosome	path:hsa04137 Mitophagy - animal - Homo sapiens (human)
NM_005116	SLC23A2	3042.74	1394.33	3042.74	1394.33	2218.54	-1.1258	0.818177	-1.37598	0.168827	0.999999	Not DEG	GO:0006139,nucleobase-containing compound metabolic process|GO:0006814,sodium ion transport|GO:0006979,response to oxidative stress|GO:0015851,nucleobase transport|GO:0015882,L-ascorbic acid transport|GO:0015993,molecular hydrogen transport|GO:0019852,L-ascorbic acid metabolic process|GO:0019852,L-ascorbic acid metabolic process|GO:0035461,vitamin transmembrane transport|GO:0070904,transepithelia…	GO:0008520,L-ascorbate:sodium symporter activity|GO:0008523,sodium-dependent multivitamin transmembrane transporter activity|GO:0015205,nucleobase transmembrane transporter activity|GO:0015229,L-ascorbic acid transmembrane transporter activity|GO:0015229,L-ascorbic acid transmembrane transporter activity|GO:0070890,sodium-dependent L-ascorbate transmembrane transporter activity	GO:0005737,cytoplasm|GO:0005886,plasma membrane|GO:0005886,plasma membrane|GO:0005887,integral component of plasma membrane|GO:0009925,basal plasma membrane|GO:0016020,membrane|GO:0016021,integral component of membrane|GO:0016323,basolateral plasma membrane|GO:0016324,apical plasma membrane
NM_006295_4	VARS	2797.15	2925.47	2797.15	2925.47	2861.31	0.0647125	0.345164	0.187483	0.851282	0.999999	Not DEG	GO:0006418,tRNA aminoacylation for protein translation|GO:0006438,valyl-tRNA aminoacylation|GO:0006450,regulation of translational fidelity	GO:0002161,aminoacyl-tRNA editing activity|GO:0004832,valine-tRNA ligase activity|GO:0004832,valine-tRNA ligase activity|GO:0005515,protein binding|GO:0005524,ATP binding|GO:0016874,ligase activity	GO:0005739,mitochondrion|GO:0005829,cytosol|GO:0005829,cytosol	path:hsa00970 Aminoacyl-tRNA biosynthesis - Homo sapiens (human)
NM_005117	FGF19	3.5085	0	3.5085	0	1.75425	-4.06417	6.8048	-0.597251	0.55034	0.999999	Not DEG	GO:0000165,MAPK cascade|GO:0001755,neural crest cell migration|GO:0001934,positive regulation of protein phosphorylation|GO:0007399,nervous system development|GO:0007507,heart development|GO:0008284,positive regulation of cell proliferation|GO:0008543,fibroblast growth factor receptor signaling pathway|GO:0008543,fibroblast growth factor receptor signaling pathway|GO:0008543,fibroblast growth fac…	GO:0005088,Ras guanyl-nucleotide exchange factor activity|GO:0005104,fibroblast growth factor receptor binding|GO:0005515,protein binding|GO:0008083,growth factor activity|GO:0016303,1-phosphatidylinositol-3-kinase activity|GO:0046934,phosphatidylinositol-4,5-bisphosphate 3-kinase activity	GO:0005576,extracellular region|GO:0005622,intracellular	path:hsa04010 MAPK signaling pathway - Homo sapiens (human)|path:hsa04014 Ras signaling pathway - Homo sapiens (human)|path:hsa04015 Rap1 signaling pathway - Homo sapiens (human)|path:hsa04151 PI3K-Akt signaling pathway - Homo sapiens (human)|path:hsa04810 Regulation of actin cytoskeleton - Homo sapiens (human)|path:hsa05200 Pathways in cancer - Homo sapiens (human)|path:hsa05218 Melanoma - Homo …
NM_005115	MVP	181.565	192.675	181.565	192.675	187.12	0.0856928	1.2353	0.0693698	0.944695	0.999999	Not DEG	GO:0015031,protein transport|GO:0023057,negative regulation of signaling|GO:0031953,negative regulation of protein autophosphorylation|GO:0038127,ERBB signaling pathway|GO:0043312,neutrophil degranulation|GO:0051028,mRNA transport|GO:0061099,negative regulation of protein tyrosine kinase activity	GO:0005515,protein binding|GO:0019901,protein kinase binding|GO:0019903,protein phosphatase binding|GO:0042802,identical protein binding	GO:0005576,extracellular region|GO:0005634,nucleus|GO:0005643,nuclear pore|GO:0005737,cytoplasm|GO:0005829,cytosol|GO:0005856,cytoskeleton|GO:0016020,membrane|GO:0030529,intracellular ribonucleoprotein complex|GO:0034774,secretory granule lumen|GO:0048471,perinuclear region of cytoplasm|GO:0070062,extracellular exosome|GO:1904813,ficolin-1-rich granule lumen
NM_005895	GOLGA3	11727.1	11692.8	11727.1	11692.8	11710	-0.00423634	0.184462	-0.0229659	0.981677	0.999999	Not DEG	GO:0006891,intra-Golgi vesicle-mediated transport|GO:0007283,spermatogenesis	GO:0005215,transporter activity|GO:0005515,protein binding|GO:0045296,cadherin binding	GO:0000139,Golgi membrane|GO:0005634,nucleus|GO:0005654,nucleoplasm|GO:0005730,nucleolus|GO:0005794,Golgi apparatus|GO:0005829,cytosol|GO:0016020,membrane|GO:0017119,Golgi transport complex|GO:0032580,Golgi cisterna membrane|GO:0090498,extrinsic component of Golgi membrane
NM_058181	YBEY	18.4196	19.3815	18.4196	19.3815	18.9006	0.0734604	3.16557	0.023206	0.981486	0.999999	Not DEG	GO:0006364,rRNA processing|GO:0006508,proteolysis|GO:0090305,nucleic acid phosphodiester bond hydrolysis	GO:0004222,metalloendopeptidase activity|GO:0004519,endonuclease activity|GO:0046872,metal ion binding	GO:0005634,nucleus|GO:0005739,mitochondrion
NM_058180	C21orf58	864.844	1284.88	864.844	1284.88	1074.86	0.571125	0.704291	0.810921	0.417411	0.999999	Not DEG
NM_001198721	PRR5	117.535	160.753	117.535	160.753	139.144	0.451763	1.45849	0.309748	0.756753	0.999999	Not DEG	GO:0007049,cell cycle|GO:0014068,positive regulation of phosphatidylinositol 3-kinase signaling|GO:0032148,activation of protein kinase B activity|GO:0038203,TORC2 signaling		GO:0005829,cytosol|GO:0031932,TORC2 complex	path:hsa04150 mTOR signaling pathway - Homo sapiens (human)
NM_170708	LMNA	349.095	652.131	349.095	652.131	500.613	0.901545	1.04165	0.865499	0.386765	0.999999	Not DEG	GO:0007077,mitotic nuclear envelope disassembly|GO:0007084,mitotic nuclear envelope reassembly|GO:0008285,negative regulation of cell proliferation|GO:0030334,regulation of cell migration|GO:0030951,establishment or maintenance of microtubule cytoskeleton polarity|GO:0034504,protein localization to nucleus|GO:0035105,sterol regulatory element binding protein import into nucleus|GO:0036498,IRE1-me…	GO:0005198,structural molecule activity|GO:0005515,protein binding	GO:0005634,nucleus|GO:0005635,nuclear envelope|GO:0005635,nuclear envelope|GO:0005635,nuclear envelope|GO:0005638,lamin filament|GO:0005654,nucleoplasm|GO:0005654,nucleoplasm|GO:0005829,cytosol|GO:0016607,nuclear speck|GO:0031012,extracellular matrix|GO:0031965,nuclear membrane	path:hsa04210 Apoptosis - Homo sapiens (human)|path:hsa05410 Hypertrophic cardiomyopathy (HCM) - Homo sapiens (human)|path:hsa05412 Arrhythmogenic right ventricular cardiomyopathy (ARVC) - Homo sapiens (human)|path:hsa05414 Dilated cardiomyopathy - Homo sapiens (human)
NM_030632	ASXL3	0	21.6617	0	21.6617	10.8309	7.06853	6.77453	1.0434	0.296764	0.999999	Not DEG	GO:0006351,transcription, DNA-templated|GO:0006355,regulation of transcription, DNA-templated	GO:0003677,DNA binding|GO:0046872,metal ion binding	GO:0005634,nucleus
NM_030631	SLC25A21	2899.77	2732.8	2899.77	2732.8	2816.28	-0.0855614	0.351177	-0.243641	0.807508	0.999999	Not DEG	GO:0006554,lysine catabolic process|GO:0006835,dicarboxylic acid transport|GO:0006839,mitochondrial transport|GO:0015742,alpha-ketoglutarate transport|GO:0055085,transmembrane transport	GO:0005310,dicarboxylic acid transmembrane transporter activity|GO:0015139,alpha-ketoglutarate transmembrane transporter activity	GO:0005743,mitochondrial inner membrane|GO:0005743,mitochondrial inner membrane|GO:0016021,integral component of membrane
NM_030630	HID1	319.273	298.704	319.273	298.704	308.988	-0.0960728	0.982029	-0.0978309	0.922067	0.999999	Not DEG	GO:0006886,intracellular protein transport|GO:0031001,response to brefeldin A	GO:0005515,protein binding	GO:0000138,Golgi trans cisterna|GO:0005737,cytoplasm|GO:0005794,Golgi apparatus|GO:0005797,Golgi medial cisterna|GO:0005829,cytosol|GO:0005881,cytoplasmic microtubule|GO:0070062,extracellular exosome|GO:0090498,extrinsic component of Golgi membrane
NM_030637	DDHD1	2341.92	1042.04	2341.92	1042.04	1691.98	-1.16827	0.879168	-1.32884	0.183901	0.999999	Not DEG	GO:0006654,phosphatidic acid biosynthetic process|GO:0016042,lipid catabolic process|GO:0090141,positive regulation of mitochondrial fission	GO:0004620,phospholipase activity|GO:0046872,metal ion binding	GO:0005737,cytoplasm|GO:0005829,cytosol
NM_030636	EEPD1	256.997	310.104	256.997	310.104	283.551	0.271005	1.04486	0.25937	0.795349	0.999999	Not DEG	GO:0006281,DNA repair	GO:0003677,DNA binding
NM_030634	ZNF436	2398.93	1739.78	2398.93	1739.78	2069.36	-0.463489	0.536807	-0.86342	0.387907	0.999999	Not DEG	GO:0006351,transcription, DNA-templated|GO:0006355,regulation of transcription, DNA-templated	GO:0003677,DNA binding|GO:0003700,DNA binding transcription factor activity|GO:0005515,protein binding|GO:0046872,metal ion binding	GO:0005654,nucleoplasm|GO:0005829,cytosol
NM_003259	ICAM5	2644.53	2658.69	2644.53	2658.69	2651.61	0.00770522	0.352542	0.0218562	0.982563	0.999999	Not DEG	GO:0006909,phagocytosis|GO:0007155,cell adhesion|GO:0030198,extracellular matrix organization|GO:0050776,regulation of immune response|GO:0098609,cell-cell adhesion	GO:0005178,integrin binding|GO:0005515,protein binding	GO:0005886,plasma membrane|GO:0005887,integral component of plasma membrane
NM_001203250	ZNF20	22.8052	517.601	22.8052	517.601	270.203	4.50439	2.51239	1.79287	0.0729932	0.999999	Not DEG	GO:0006351,transcription, DNA-templated|GO:0006355,regulation of transcription, DNA-templated	GO:0003677,DNA binding|GO:0005515,protein binding|GO:0046872,metal ion binding	GO:0005634,nucleus
NM_170707	LMNA	2483.14	4578.6	2483.14	4578.6	3530.87	0.882744	0.651878	1.35416	0.175687	0.999999	Not DEG	GO:0007077,mitotic nuclear envelope disassembly|GO:0007084,mitotic nuclear envelope reassembly|GO:0008285,negative regulation of cell proliferation|GO:0030334,regulation of cell migration|GO:0030951,establishment or maintenance of microtubule cytoskeleton polarity|GO:0034504,protein localization to nucleus|GO:0035105,sterol regulatory element binding protein import into nucleus|GO:0036498,IRE1-me…	GO:0005198,structural molecule activity|GO:0005515,protein binding	GO:0005634,nucleus|GO:0005635,nuclear envelope|GO:0005635,nuclear envelope|GO:0005635,nuclear envelope|GO:0005638,lamin filament|GO:0005654,nucleoplasm|GO:0005654,nucleoplasm|GO:0005829,cytosol|GO:0016607,nuclear speck|GO:0031012,extracellular matrix|GO:0031965,nuclear membrane	path:hsa04210 Apoptosis - Homo sapiens (human)|path:hsa05410 Hypertrophic cardiomyopathy (HCM) - Homo sapiens (human)|path:hsa05412 Arrhythmogenic right ventricular cardiomyopathy (ARVC) - Homo sapiens (human)|path:hsa05414 Dilated cardiomyopathy - Homo sapiens (human)
NM_001270879	MPC1	1086.76	694.315	1086.76	694.315	890.536	-0.646364	0.779152	-0.829574	0.40678	0.999999	Not DEG	GO:0008150,biological_process|GO:0061732,mitochondrial acetyl-CoA biosynthetic process from pyruvate|GO:1990830,cellular response to leukemia inhibitory factor	GO:0003674,molecular_function|GO:0050833,pyruvate transmembrane transporter activity	GO:0005575,cellular_component|GO:0005739,mitochondrion|GO:0031305,integral component of mitochondrial inner membrane
NM_022553_4	VPS52	679.771	842.526	679.771	842.526	761.149	0.309675	0.691283	0.447972	0.654174	0.999999	Not DEG	GO:0006896,Golgi to vacuole transport|GO:0007041,lysosomal transport|GO:0010668,ectodermal cell differentiation|GO:0015031,protein transport|GO:0032456,endocytic recycling|GO:0042147,retrograde transport, endosome to Golgi|GO:0048611,embryonic ectodermal digestive tract development	GO:0005515,protein binding|GO:0017137,Rab GTPase binding|GO:0019905,syntaxin binding	GO:0000938,GARP complex|GO:0005794,Golgi apparatus|GO:0005829,cytosol|GO:0010008,endosome membrane|GO:0016020,membrane|GO:0032588,trans-Golgi network membrane|GO:0048471,perinuclear region of cytoplasm|GO:0055037,recycling endosome|GO:1990745,EARP complex
NM_001270876	MEAF6	900.806	1144.65	900.806	1144.65	1022.73	0.34562	0.625786	0.552297	0.580745	0.999999	Not DEG	GO:0006351,transcription, DNA-templated|GO:0006355,regulation of transcription, DNA-templated|GO:0043968,histone H2A acetylation|GO:0043981,histone H4-K5 acetylation|GO:0043982,histone H4-K8 acetylation|GO:0043983,histone H4-K12 acetylation|GO:0043984,histone H4-K16 acetylation|GO:0044154,histone H3-K14 acetylation|GO:1901796,regulation of signal transduction by p53 class mediator	GO:0005515,protein binding	GO:0000776,kinetochore|GO:0000777,condensed chromosome kinetochore|GO:0005654,nucleoplasm|GO:0005654,nucleoplasm|GO:0005730,nucleolus|GO:0005829,cytosol|GO:0016604,nuclear body|GO:0035267,NuA4 histone acetyltransferase complex|GO:0070776,MOZ/MORF histone acetyltransferase complex
NM_001270875	MEAF6	1644.61	1259.8	1644.61	1259.8	1452.2	-0.384548	0.565094	-0.680502	0.496186	0.999999	Not DEG	GO:0006351,transcription, DNA-templated|GO:0006355,regulation of transcription, DNA-templated|GO:0043968,histone H2A acetylation|GO:0043981,histone H4-K5 acetylation|GO:0043982,histone H4-K8 acetylation|GO:0043983,histone H4-K12 acetylation|GO:0043984,histone H4-K16 acetylation|GO:0044154,histone H3-K14 acetylation|GO:1901796,regulation of signal transduction by p53 class mediator	GO:0005515,protein binding	GO:0000776,kinetochore|GO:0000777,condensed chromosome kinetochore|GO:0005654,nucleoplasm|GO:0005654,nucleoplasm|GO:0005730,nucleolus|GO:0005829,cytosol|GO:0016604,nuclear body|GO:0035267,NuA4 histone acetyltransferase complex|GO:0070776,MOZ/MORF histone acetyltransferase complex
NM_001270873	GABRG3	60.5216	91.2072	60.5216	91.2072	75.8644	0.591707	1.89264	0.312635	0.754558	0.999999	Not DEG	GO:0007214,gamma-aminobutyric acid signaling pathway|GO:0042493,response to drug|GO:1902476,chloride transmembrane transport	GO:0004890,GABA-A receptor activity|GO:0005230,extracellular ligand-gated ion channel activity|GO:0005254,chloride channel activity	GO:0005886,plasma membrane|GO:0030054,cell junction|GO:0034707,chloride channel complex|GO:0045211,postsynaptic membrane	path:hsa04080 Neuroactive ligand-receptor interaction - Homo sapiens (human)|path:hsa04723 Retrograde endocannabinoid signaling - Homo sapiens (human)|path:hsa04727 GABAergic synapse - Homo sapiens (human)|path:hsa05032 Morphine addiction - Homo sapiens (human)|path:hsa05033 Nicotine addiction - Homo sapiens (human)
NM_001329402	VMP1	151.742	2139.95	151.742	2139.95	1145.85	3.81788	1.88651	2.02377	0.0429935	0.999999	Up	GO:0006887,exocytosis|GO:0006914,autophagy|GO:0007029,endoplasmic reticulum organization|GO:0007030,Golgi organization|GO:0007566,embryo implantation|GO:0034329,cell junction assembly|GO:0098609,cell-cell adhesion	GO:0005515,protein binding	GO:0000407,pre-autophagosomal structure|GO:0000421,autophagosome membrane|GO:0005730,nucleolus|GO:0005783,endoplasmic reticulum|GO:0005886,plasma membrane|GO:0016020,membrane|GO:0016021,integral component of membrane|GO:0033116,endoplasmic reticulum-Golgi intermediate compartment membrane	path:hsa04140 Autophagy - animal - Homo sapiens (human)
NM_001329401	VMP1	153.497	690.894	153.497	690.894	422.196	2.17026	1.60727	1.35028	0.176926	0.999999	Not DEG	GO:0006887,exocytosis|GO:0006914,autophagy|GO:0007029,endoplasmic reticulum organization|GO:0007030,Golgi organization|GO:0007566,embryo implantation|GO:0034329,cell junction assembly|GO:0098609,cell-cell adhesion	GO:0005515,protein binding	GO:0000407,pre-autophagosomal structure|GO:0000421,autophagosome membrane|GO:0005730,nucleolus|GO:0005783,endoplasmic reticulum|GO:0005886,plasma membrane|GO:0016020,membrane|GO:0016021,integral component of membrane|GO:0033116,endoplasmic reticulum-Golgi intermediate compartment membrane	path:hsa04140 Autophagy - animal - Homo sapiens (human)
NM_001193380	IL17RE	132.446	161.893	132.446	161.893	147.169	0.289643	1.39565	0.207533	0.835593	0.999999	Not DEG	GO:0006954,inflammatory response|GO:0019221,cytokine-mediated signaling pathway|GO:0097398,cellular response to interleukin-17	GO:0005515,protein binding|GO:0030368,interleukin-17 receptor activity	GO:0005576,extracellular region|GO:0005737,cytoplasm|GO:0005886,plasma membrane|GO:0005887,integral component of plasma membrane	path:hsa04060 Cytokine-cytokine receptor interaction - Homo sapiens (human)|path:hsa04657 IL-17 signaling pathway - Homo sapiens (human)
NM_213568	SLC39A3	3504.11	3490.95	3504.11	3490.95	3497.53	-0.00542592	0.31011	-0.0174968	0.98604	0.999999	Not DEG	GO:0000902,cell morphogenesis|GO:0001701,in utero embryonic development|GO:0043029,T cell homeostasis|GO:0048701,embryonic cranial skeleton morphogenesis|GO:0060173,limb development|GO:0071577,zinc II ion transmembrane transport	GO:0005385,zinc ion transmembrane transporter activity|GO:0005385,zinc ion transmembrane transporter activity	GO:0005886,plasma membrane|GO:0016020,membrane|GO:0016021,integral component of membrane
NM_003258	TK1	9695.73	8590.58	9695.73	8590.58	9143.15	-0.174594	0.249383	-0.700102	0.483863	0.999999	Not DEG	GO:0006139,nucleobase-containing compound metabolic process|GO:0006259,DNA metabolic process|GO:0009157,deoxyribonucleoside monophosphate biosynthetic process|GO:0009165,nucleotide biosynthetic process|GO:0016310,phosphorylation|GO:0043097,pyrimidine nucleoside salvage|GO:0046104,thymidine metabolic process|GO:0051289,protein homotetramerization|GO:0071897,DNA biosynthetic process	GO:0004797,thymidine kinase activity|GO:0005515,protein binding|GO:0005524,ATP binding|GO:0008270,zinc ion binding|GO:0019206,nucleoside kinase activity|GO:0042802,identical protein binding	GO:0005829,cytosol	path:hsa00240 Pyrimidine metabolism - Homo sapiens (human)|path:hsa00983 Drug metabolism - other enzymes - Homo sapiens (human)|path:hsa01100 Metabolic pathways - Homo sapiens (human)
NM_001354152	MIA2	83.3268	0	83.3268	0	41.6634	-8.63384	6.00113	-1.4387	0.150235	0.999999	Not DEG	GO:0006888,ER to Golgi vesicle-mediated transport|GO:0006888,ER to Golgi vesicle-mediated transport|GO:0032527,protein exit from endoplasmic reticulum|GO:0035459,cargo loading into vesicle|GO:0043085,positive regulation of catalytic activity|GO:0070973,protein localization to endoplasmic reticulum exit site|GO:1905097,regulation of guanyl-nucleotide exchange factor activity	GO:0005515,protein binding|GO:0008047,enzyme activator activity	GO:0005789,endoplasmic reticulum membrane|GO:0005789,endoplasmic reticulum membrane|GO:0016020,membrane|GO:0016021,integral component of membrane|GO:0070971,endoplasmic reticulum exit site
NM_001351669	ZNF100	2574.36	1918.77	2574.36	1918.77	2246.56	-0.424029	0.507018	-0.83632	0.402975	0.999999	Not DEG	GO:0006351,transcription, DNA-templated|GO:0006355,regulation of transcription, DNA-templated	GO:0003677,DNA binding|GO:0046872,metal ion binding	GO:0005634,nucleus
NM_006274	CCL19	5.26274	0	5.26274	0	2.63137	-4.6491	6.79205	-0.684491	0.493665	0.999999	Not DEG	GO:0001768,establishment of T cell polarity|GO:0001771,immunological synapse formation|GO:0002407,dendritic cell chemotaxis|GO:0002408,myeloid dendritic cell chemotaxis|GO:0002548,monocyte chemotaxis|GO:0002606,positive regulation of dendritic cell antigen processing and presentation|GO:0006874,cellular calcium ion homeostasis|GO:0006954,inflammatory response|GO:0006954,inflammatory response|GO:0…	GO:0008009,chemokine activity|GO:0031732,CCR7 chemokine receptor binding|GO:0031735,CCR10 chemokine receptor binding|GO:0042379,chemokine receptor binding|GO:0048020,CCR chemokine receptor binding	GO:0005576,extracellular region|GO:0005615,extracellular space|GO:0005622,intracellular	path:hsa04060 Cytokine-cytokine receptor interaction - Homo sapiens (human)|path:hsa04062 Chemokine signaling pathway - Homo sapiens (human)|path:hsa04064 NF-kappa B signaling pathway - Homo sapiens (human)
NM_021046	KRTAP5-8	2.63137	0	2.63137	0	1.31569	-3.64916	6.81753	-0.535262	0.592469	0.999999	Not DEG	GO:0008150,biological_process|GO:0031424,keratinization	GO:0030280,structural constituent of epidermis	GO:0005829,cytosol|GO:0045095,keratin filament
NM_021047	ZNF253	1455.15	1315.66	1455.15	1315.66	1385.41	-0.145375	0.496173	-0.292992	0.769529	0.999999	Not DEG	GO:0006351,transcription, DNA-templated|GO:0006355,regulation of transcription, DNA-templated|GO:0045892,negative regulation of transcription, DNA-templated	GO:0003677,DNA binding|GO:0008270,zinc ion binding	GO:0005634,nucleus
NM_021044	DHH	135.954	166.453	135.954	166.453	151.204	0.292001	1.37981	0.211623	0.832401	0.999999	Not DEG	GO:0001649,osteoblast differentiation|GO:0006508,proteolysis|GO:0007224,smoothened signaling pathway|GO:0007267,cell-cell signaling|GO:0007286,spermatid development|GO:0030238,male sex determination|GO:0032355,response to estradiol|GO:0033327,Leydig cell differentiation|GO:0042552,myelination|GO:0043627,response to estrogen|GO:0050810,regulation of steroid biosynthetic process	GO:0005113,patched binding|GO:0005509,calcium ion binding|GO:0005515,protein binding|GO:0008233,peptidase activity|GO:0008270,zinc ion binding	GO:0005615,extracellular space|GO:0005886,plasma membrane	path:hsa04340 Hedgehog signaling pathway - Homo sapiens (human)
NM_021045	ZNF248	149.988	482.258	149.988	482.258	316.123	1.68496	1.51448	1.11257	0.265893	0.999999	Not DEG	GO:0006351,transcription, DNA-templated|GO:0006355,regulation of transcription, DNA-templated	GO:0003677,DNA binding|GO:0046872,metal ion binding	GO:0005634,nucleus
NM_173518	MCMDC2	318.396	334.046	318.396	334.046	326.221	0.0692296	0.955702	0.0724384	0.942253	0.999999	Not DEG	GO:0006270,DNA replication initiation|GO:0007130,synaptonemal complex assembly|GO:0007283,spermatogenesis|GO:0042140,late meiotic recombination nodule assembly|GO:0048477,oogenesis|GO:1990918,double-strand break repair involved in meiotic recombination	GO:0003677,DNA binding|GO:0005524,ATP binding
NM_173519	CLVS1	8.77124	3.42027	8.77124	3.42027	6.09575	-1.3586	4.94538	-0.274721	0.783531	0.999999	Not DEG	GO:0006810,transport|GO:0007040,lysosome organization	GO:0005215,transporter activity|GO:0080025,phosphatidylinositol-3,5-bisphosphate binding	GO:0005768,endosome|GO:0005802,trans-Golgi network|GO:0030136,clathrin-coated vesicle|GO:0030669,clathrin-coated endocytic vesicle membrane|GO:0031901,early endosome membrane|GO:0032588,trans-Golgi network membrane
NM_173514	SLC38A9	2474.37	1799.06	2474.37	1799.06	2136.71	-0.459813	0.530249	-0.867164	0.385852	0.999999	Not DEG	GO:0003333,amino acid transmembrane transport|GO:0007050,cell cycle arrest|GO:0016241,regulation of macroautophagy|GO:0032008,positive regulation of TOR signaling|GO:0071230,cellular response to amino acid stimulus	GO:0005515,protein binding|GO:0015171,amino acid transmembrane transporter activity|GO:0015171,amino acid transmembrane transporter activity	GO:0005654,nucleoplasm|GO:0005764,lysosome|GO:0005765,lysosomal membrane|GO:0005770,late endosome|GO:0016021,integral component of membrane|GO:0043231,intracellular membrane-bounded organelle|GO:0071986,Ragulator complex	path:hsa04150 mTOR signaling pathway - Homo sapiens (human)
NM_173515	CNKSR3	2737.5	2711.13	2737.5	2711.13	2724.32	-0.0139642	0.348288	-0.0400939	0.968018	0.999999	Not DEG	GO:0010765,positive regulation of sodium ion transport|GO:0033137,negative regulation of peptidyl-serine phosphorylation|GO:0070373,negative regulation of ERK1 and ERK2 cascade|GO:2000651,positive regulation of sodium ion transmembrane transporter activity	GO:0005515,protein binding	GO:0005737,cytoplasm|GO:0016020,membrane
NM_173516	PNLDC1	6.13987	17.1013	6.13987	17.1013	11.6206	1.47783	3.95855	0.373326	0.708906	0.999999	Not DEG	GO:0000184,nuclear-transcribed mRNA catabolic process, nonsense-mediated decay|GO:0000289,nuclear-transcribed mRNA poly(A) tail shortening|GO:0090503,RNA phosphodiester bond hydrolysis, exonucleolytic	GO:0003723,RNA binding|GO:0004535,poly(A)-specific ribonuclease activity|GO:0046872,metal ion binding	GO:0005783,endoplasmic reticulum|GO:0005789,endoplasmic reticulum membrane|GO:0016021,integral component of membrane
NM_173517	VKORC1L1	5040.83	5435.95	5040.83	5435.95	5238.39	0.10887	0.275574	0.395068	0.692793	0.999999	Not DEG	GO:0017187,peptidyl-glutamic acid carboxylation|GO:0034599,cellular response to oxidative stress|GO:0042373,vitamin K metabolic process|GO:0042373,vitamin K metabolic process|GO:0055114,oxidation-reduction process	GO:0047057,vitamin-K-epoxide reductase (warfarin-sensitive) activity|GO:0047057,vitamin-K-epoxide reductase (warfarin-sensitive) activity|GO:0048038,quinone binding	GO:0005783,endoplasmic reticulum|GO:0005789,endoplasmic reticulum membrane|GO:0005789,endoplasmic reticulum membrane|GO:0016021,integral component of membrane	path:hsa00130 Ubiquinone and other terpenoid-quinone biosynthesis - Homo sapiens (human)
NM_173510	CCDC117	5133.81	4466.87	5133.81	4466.87	4800.34	-0.200764	0.316825	-0.633674	0.526294	0.999999	Not DEG		GO:0005515,protein binding
NM_173511	FAM117B	1800.74	1907.37	1800.74	1907.37	1854.05	0.0829995	0.423675	0.195904	0.844686	0.999999	Not DEG		GO:0005515,protein binding
NM_001076785	SLC7A6	2989.24	2153.63	2989.24	2153.63	2571.43	-0.473006	0.509169	-0.928977	0.352901	0.999999	Not DEG	GO:0006461,protein complex assembly|GO:0006520,cellular amino acid metabolic process|GO:0006810,transport|GO:0006865,amino acid transport|GO:0050900,leukocyte migration|GO:1902475,L-alpha-amino acid transmembrane transport	GO:0015171,amino acid transmembrane transporter activity|GO:0015179,L-amino acid transmembrane transporter activity|GO:0015297,antiporter activity	GO:0005886,plasma membrane|GO:0005886,plasma membrane|GO:0005887,integral component of plasma membrane|GO:0016323,basolateral plasma membrane|GO:0043231,intracellular membrane-bounded organelle
NM_001002034	FAM109B	36.8392	84.3666	36.8392	84.3666	60.6029	1.19544	2.21149	0.540558	0.588812	0.999999	Not DEG	GO:0001881,receptor recycling|GO:0007032,endosome organization|GO:0042147,retrograde transport, endosome to Golgi	GO:0005515,protein binding|GO:0042803,protein homodimerization activity	GO:0005769,early endosome|GO:0005802,trans-Golgi network|GO:0005829,cytosol|GO:0030136,clathrin-coated vesicle|GO:0055037,recycling endosome
NM_201550	LRRC10	0	22.8018	0	22.8018	11.4009	7.14252	6.77412	1.05438	0.291707	0.999999	Not DEG	GO:0055013,cardiac muscle cell development	GO:0003779,actin binding|GO:0051393,alpha-actinin binding	GO:0005634,nucleus|GO:0005739,mitochondrion|GO:0005856,cytoskeleton|GO:0030017,sarcomere
NM_201554	DGKA	75.4327	199.516	75.4327	199.516	137.474	1.40325	1.76444	0.795293	0.426443	0.999999	Not DEG	GO:0006654,phosphatidic acid biosynthetic process|GO:0007205,protein kinase C-activating G-protein coupled receptor signaling pathway|GO:0030168,platelet activation|GO:0035556,intracellular signal transduction|GO:0046339,diacylglycerol metabolic process|GO:0046486,glycerolipid metabolic process|GO:0046834,lipid phosphorylation	GO:0003951,NAD+ kinase activity|GO:0004143,diacylglycerol kinase activity|GO:0004143,diacylglycerol kinase activity|GO:0005509,calcium ion binding|GO:0005524,ATP binding|GO:0005543,phospholipid binding|GO:0016301,kinase activity	GO:0005829,cytosol|GO:0005886,plasma membrane|GO:0016020,membrane	path:hsa00561 Glycerolipid metabolism - Homo sapiens (human)|path:hsa00564 Glycerophospholipid metabolism - Homo sapiens (human)|path:hsa01100 Metabolic pathways - Homo sapiens (human)|path:hsa04070 Phosphatidylinositol signaling system - Homo sapiens (human)|path:hsa04072 Phospholipase D signaling pathway - Homo sapiens (human)|path:hsa05231 Choline metabolism in cancer - Homo sapiens (human)
NM_201555	FHL2	149.988	2.28018	149.988	2.28018	76.1342	-6.03943	3.62913	-1.66415	0.0960819	0.999999	Not DEG	GO:0000122,negative regulation of transcription from RNA polymerase II promoter|GO:0001649,osteoblast differentiation|GO:0006351,transcription, DNA-templated|GO:0009725,response to hormone|GO:0019216,regulation of lipid metabolic process|GO:0030521,androgen receptor signaling pathway|GO:0043066,negative regulation of apoptotic process|GO:0045893,positive regulation of transcription, DNA-templated…	GO:0003713,transcription coactivator activity|GO:0005515,protein binding|GO:0008134,transcription factor binding|GO:0042802,identical protein binding|GO:0046872,metal ion binding|GO:0050681,androgen receptor binding	GO:0005634,nucleus|GO:0005654,nucleoplasm|GO:0005925,focal adhesion|GO:0030018,Z disc|GO:0031430,M band	path:hsa04380 Osteoclast differentiation - Homo sapiens (human)
NM_032470_10	TNXB	303.485	343.167	303.485	343.167	323.326	0.17729	0.970324	0.182712	0.855024	0.999999	Not DEG	GO:0007155,cell adhesion|GO:0030036,actin cytoskeleton organization|GO:0030199,collagen fibril organization|GO:0032963,collagen metabolic process|GO:0048251,elastic fiber assembly	GO:0005178,integrin binding|GO:0005515,protein binding|GO:0008201,heparin binding	GO:0005576,extracellular region|GO:0005578,proteinaceous extracellular matrix|GO:0005583,fibrillar collagen trimer|GO:0005615,extracellular space|GO:0005622,intracellular|GO:0031012,extracellular matrix|GO:0031012,extracellular matrix|GO:0031012,extracellular matrix|GO:0070062,extracellular exosome	path:hsa04151 PI3K-Akt signaling pathway - Homo sapiens (human)|path:hsa04510 Focal adhesion - Homo sapiens (human)|path:hsa04512 ECM-receptor interaction - Homo sapiens (human)|path:hsa05206 MicroRNAs in cancer - Homo sapiens (human)
NM_201559	FOXO3	12788.5	13030.1	12788.5	13030.1	12909.3	0.0270034	0.179259	0.150639	0.88026	0.999999	Not DEG	GO:0000122,negative regulation of transcription from RNA polymerase II promoter|GO:0000122,negative regulation of transcription from RNA polymerase II promoter|GO:0001542,ovulation from ovarian follicle|GO:0001544,initiation of primordial ovarian follicle growth|GO:0001547,antral ovarian follicle growth|GO:0001556,oocyte maturation|GO:0006357,regulation of transcription from RNA polymerase II pro…	GO:0001047,core promoter binding|GO:0001221,transcription cofactor binding|GO:0001227,transcriptional repressor activity, RNA polymerase II transcription regulatory region sequence-specific DNA binding|GO:0001228,transcriptional activator activity, RNA polymerase II transcription regulatory region sequence-specific DNA binding|GO:0003677,DNA binding|GO:0003700,DNA binding transcription factor act…	GO:0005634,nucleus|GO:0005654,nucleoplasm|GO:0005654,nucleoplasm|GO:0005737,cytoplasm|GO:0005739,mitochondrion|GO:0005829,cytosol|GO:0005829,cytosol|GO:0016020,membrane	path:hsa01521 EGFR tyrosine kinase inhibitor resistance - Homo sapiens (human)|path:hsa04062 Chemokine signaling pathway - Homo sapiens (human)|path:hsa04068 FoxO signaling pathway - Homo sapiens (human)|path:hsa04137 Mitophagy - animal - Homo sapiens (human)|path:hsa04151 PI3K-Akt signaling pathway - Homo sapiens (human)|path:hsa04152 AMPK signaling pathway - Homo sapiens (human)|path:hsa04211 L…
NM_001243936	PRPSAP2	228.052	31.9225	228.052	31.9225	129.987	-2.83668	2.31479	-1.22546	0.220401	0.999999	Not DEG	GO:0006139,nucleobase-containing compound metabolic process|GO:0009116,nucleoside metabolic process|GO:0009165,nucleotide biosynthetic process|GO:0043086,negative regulation of catalytic activity|GO:0060348,bone development	GO:0000287,magnesium ion binding|GO:0004749,ribose phosphate diphosphokinase activity|GO:0004857,enzyme inhibitor activity|GO:0005515,protein binding	GO:0002189,ribose phosphate diphosphokinase complex|GO:0043234,protein complex
NM_003378	VGF	500.838	546.103	500.838	546.103	523.47	0.124832	0.770685	0.161976	0.871325	0.999999	Not DEG	GO:0001541,ovarian follicle development|GO:0002021,response to dietary excess|GO:0006091,generation of precursor metabolites and energy|GO:0009409,response to cold|GO:0010469,regulation of receptor activity|GO:0019953,sexual reproduction|GO:0030073,insulin secretion|GO:0032868,response to insulin|GO:0033500,carbohydrate homeostasis|GO:0042593,glucose homeostasis|GO:0042742,defense response to bac…	GO:0003674,molecular_function|GO:0005179,hormone activity|GO:0005184,neuropeptide hormone activity|GO:0008083,growth factor activity	GO:0005615,extracellular space|GO:0005788,endoplasmic reticulum lumen|GO:0030133,transport vesicle|GO:0031410,cytoplasmic vesicle|GO:0043231,intracellular membrane-bounded organelle
NM_003379	EZR	6501.24	2780.68	6501.24	2780.68	4640.96	-1.22527	0.765535	-1.60055	0.109477	0.999999	Not DEG	GO:0000122,negative regulation of transcription from RNA polymerase II promoter|GO:0001951,intestinal D-glucose absorption|GO:0003376,sphingosine-1-phosphate signaling pathway|GO:0007016,cytoskeletal anchoring at plasma membrane|GO:0007159,leukocyte cell-cell adhesion|GO:0007411,axon guidance|GO:0008360,regulation of cell shape|GO:0008361,regulation of cell size|GO:0010628,positive regulation of …	GO:0003723,RNA binding|GO:0003779,actin binding|GO:0005515,protein binding|GO:0008017,microtubule binding|GO:0008022,protein C-terminus binding|GO:0019904,protein domain specific binding|GO:0034236,protein kinase A catalytic subunit binding|GO:0034237,protein kinase A regulatory subunit binding|GO:0044548,S100 protein binding|GO:0045296,cadherin binding|GO:0050839,cell adhesion molecule binding|G…	GO:0001650,fibrillar center|GO:0001726,ruffle|GO:0001772,immunological synapse|GO:0001772,immunological synapse|GO:0001931,uropod|GO:0005615,extracellular space|GO:0005737,cytoplasm|GO:0005768,endosome|GO:0005829,cytosol|GO:0005829,cytosol|GO:0005884,actin filament|GO:0005886,plasma membrane|GO:0005902,microvillus|GO:0005903,brush border|GO:0005925,focal adhesion|GO:0005925,focal adhesion|GO:0015…	path:hsa04530 Tight junction - Homo sapiens (human)|path:hsa04670 Leukocyte transendothelial migration - Homo sapiens (human)|path:hsa04810 Regulation of actin cytoskeleton - Homo sapiens (human)|path:hsa04971 Gastric acid secretion - Homo sapiens (human)|path:hsa05130 Pathogenic Escherichia coli infection - Homo sapiens (human)|path:hsa05205 Proteoglycans in cancer - Homo sapiens (human)|path:hs…
NM_003370	VASP	9595.74	9674.8	9595.74	9674.8	9635.27	0.0118388	0.19961	0.0593098	0.952705	0.999999	Not DEG	GO:0001843,neural tube closure|GO:0007411,axon guidance|GO:0008154,actin polymerization or depolymerization|GO:0030838,positive regulation of actin filament polymerization|GO:0034329,cell junction assembly|GO:0051289,protein homotetramerization	GO:0003779,actin binding|GO:0005515,protein binding|GO:0005522,profilin binding|GO:0017124,SH3 domain binding|GO:0045296,cadherin binding	GO:0005829,cytosol|GO:0005829,cytosol|GO:0005886,plasma membrane|GO:0005923,bicellular tight junction|GO:0005925,focal adhesion|GO:0015629,actin cytoskeleton|GO:0031258,lamellipodium membrane|GO:0031527,filopodium membrane|GO:0070062,extracellular exosome	path:hsa04015 Rap1 signaling pathway - Homo sapiens (human)|path:hsa04022 cGMP-PKG signaling pathway - Homo sapiens (human)|path:hsa04510 Focal adhesion - Homo sapiens (human)|path:hsa04530 Tight junction - Homo sapiens (human)|path:hsa04611 Platelet activation - Homo sapiens (human)|path:hsa04666 Fc gamma R-mediated phagocytosis - Homo sapiens (human)|path:hsa04670 Leukocyte transendothelial mig…
NM_003371	VAV2	0	96.9076	0	96.9076	48.4538	9.23	5.92991	1.55652	0.119585	0.999999	Not DEG	GO:0001525,angiogenesis|GO:0007165,signal transduction|GO:0007186,G-protein coupled receptor signaling pathway|GO:0007264,small GTPase mediated signal transduction|GO:0008361,regulation of cell size|GO:0008361,regulation of cell size|GO:0010468,regulation of gene expression|GO:0016477,cell migration|GO:0030032,lamellipodium assembly|GO:0030168,platelet activation|GO:0030193,regulation of blood co…	GO:0001784,phosphotyrosine residue binding|GO:0005085,guanyl-nucleotide exchange factor activity|GO:0005085,guanyl-nucleotide exchange factor activity|GO:0005089,Rho guanyl-nucleotide exchange factor activity|GO:0005154,epidermal growth factor receptor binding|GO:0005515,protein binding|GO:0046872,metal ion binding	GO:0005829,cytosol|GO:0005886,plasma membrane	path:hsa04015 Rap1 signaling pathway - Homo sapiens (human)|path:hsa04024 cAMP signaling pathway - Homo sapiens (human)|path:hsa04062 Chemokine signaling pathway - Homo sapiens (human)|path:hsa04510 Focal adhesion - Homo sapiens (human)|path:hsa04650 Natural killer cell mediated cytotoxicity - Homo sapiens (human)|path:hsa04660 T cell receptor signaling pathway - Homo sapiens (human)|path:hsa0466…
NM_175918	CRIPAK	312.256	247.399	312.256	247.399	279.828	-0.335882	1.06496	-0.315395	0.752462	0.999999	Not DEG	GO:0006469,negative regulation of protein kinase activity|GO:0033147,negative regulation of intracellular estrogen receptor signaling pathway|GO:0043627,response to estrogen|GO:0051493,regulation of cytoskeleton organization	GO:0005515,protein binding	GO:0005634,nucleus|GO:0005737,cytoplasm|GO:0005783,endoplasmic reticulum|GO:0005886,plasma membrane
NM_003373	VCL	40164.4	43690.5	40164.4	43690.5	41927.5	0.121404	0.156647	0.775013	0.438332	0.999999	Not DEG	GO:0002009,morphogenesis of an epithelium|GO:0002576,platelet degranulation|GO:0006928,movement of cell or subcellular component|GO:0006936,muscle contraction|GO:0007155,cell adhesion|GO:0007160,cell-matrix adhesion|GO:0030032,lamellipodium assembly|GO:0030336,negative regulation of cell migration|GO:0034333,adherens junction assembly|GO:0034394,protein localization to cell surface|GO:0043297,api…	GO:0002162,dystroglycan binding|GO:0003779,actin binding|GO:0003779,actin binding|GO:0005198,structural molecule activity|GO:0005515,protein binding|GO:0008013,beta-catenin binding|GO:0031625,ubiquitin protein ligase binding|GO:0045294,alpha-catenin binding|GO:0045296,cadherin binding|GO:0045296,cadherin binding	GO:0002102,podosome|GO:0005576,extracellular region|GO:0005829,cytosol|GO:0005856,cytoskeleton|GO:0005911,cell-cell junction|GO:0005912,adherens junction|GO:0005913,cell-cell adherens junction|GO:0005916,fascia adherens|GO:0005925,focal adhesion|GO:0005925,focal adhesion|GO:0030055,cell-substrate junction|GO:0034774,secretory granule lumen|GO:0035580,specific granule lumen|GO:0042383,sarcolemma|G…	path:hsa04510 Focal adhesion - Homo sapiens (human)|path:hsa04520 Adherens junction - Homo sapiens (human)|path:hsa04670 Leukocyte transendothelial migration - Homo sapiens (human)|path:hsa04810 Regulation of actin cytoskeleton - Homo sapiens (human)|path:hsa05100 Bacterial invasion of epithelial cells - Homo sapiens (human)|path:hsa05131 Shigellosis - Homo sapiens (human)|path:hsa05146 Amoebiasi…
NM_003374	VDAC1	15326	13980.9	15326	13980.9	14653.5	-0.13252	0.202304	-0.655057	0.512431	0.999999	Not DEG	GO:0001662,behavioral fear response|GO:0006820,anion transport|GO:0006851,mitochondrial calcium ion transmembrane transport|GO:0006915,apoptotic process|GO:0006915,apoptotic process|GO:0007270,neuron-neuron synaptic transmission|GO:0007612,learning|GO:0016032,viral process|GO:0016236,macroautophagy|GO:0030855,epithelial cell differentiation|GO:0098656,anion transmembrane transport|GO:1903146,regu…	GO:0005515,protein binding|GO:0008308,voltage-gated anion channel activity|GO:0008308,voltage-gated anion channel activity|GO:0015288,porin activity|GO:0019901,protein kinase binding|GO:0032403,protein complex binding|GO:0042802,identical protein binding|GO:0044325,ion channel binding	GO:0005634,nucleus|GO:0005739,mitochondrion|GO:0005741,mitochondrial outer membrane|GO:0005741,mitochondrial outer membrane|GO:0005743,mitochondrial inner membrane|GO:0005757,mitochondrial permeability transition pore complex|GO:0005886,plasma membrane|GO:0008021,synaptic vesicle|GO:0016020,membrane|GO:0042645,mitochondrial nucleoid|GO:0043209,myelin sheath|GO:0045121,membrane raft|GO:0046930,por…	path:hsa04020 Calcium signaling pathway - Homo sapiens (human)|path:hsa04022 cGMP-PKG signaling pathway - Homo sapiens (human)|path:hsa04621 NOD-like receptor signaling pathway - Homo sapiens (human)|path:hsa05012 Parkinson's disease - Homo sapiens (human)|path:hsa05016 Huntington's disease - Homo sapiens (human)|path:hsa05164 Influenza A - Homo sapiens (human)|path:hsa05166 HTLV-I infection - Ho…
NM_003375	VDAC2	17206.5	14018.5	17206.5	14018.5	15612.5	-0.29562	0.271473	-1.08895	0.276177	0.999999	Not DEG	GO:0006820,anion transport|GO:0007339,binding of sperm to zona pellucida|GO:0032272,negative regulation of protein polymerization|GO:0098656,anion transmembrane transport|GO:1903959,regulation of anion transmembrane transport|GO:2001243,negative regulation of intrinsic apoptotic signaling pathway	GO:0000166,nucleotide binding|GO:0005515,protein binding|GO:0008308,voltage-gated anion channel activity|GO:0015288,porin activity	GO:0001669,acrosomal vesicle|GO:0005634,nucleus|GO:0005739,mitochondrion|GO:0005741,mitochondrial outer membrane|GO:0005743,mitochondrial inner membrane|GO:0008021,synaptic vesicle|GO:0042645,mitochondrial nucleoid|GO:0043209,myelin sheath|GO:0046930,pore complex|GO:0070062,extracellular exosome	path:hsa04020 Calcium signaling pathway - Homo sapiens (human)|path:hsa04022 cGMP-PKG signaling pathway - Homo sapiens (human)|path:hsa04216 Ferroptosis - Homo sapiens (human)|path:hsa04621 NOD-like receptor signaling pathway - Homo sapiens (human)|path:hsa05012 Parkinson's disease - Homo sapiens (human)|path:hsa05016 Huntington's disease - Homo sapiens (human)|path:hsa05166 HTLV-I infection - Ho…
NM_003376	VEGFA	1443.75	1917.63	1443.75	1917.63	1680.69	0.40951	0.548115	0.747123	0.454989	0.999999	Not DEG	GO:0000122,negative regulation of transcription from RNA polymerase II promoter|GO:0001525,angiogenesis|GO:0001541,ovarian follicle development|GO:0001569,branching involved in blood vessel morphogenesis|GO:0001570,vasculogenesis|GO:0001666,response to hypoxia|GO:0001701,in utero embryonic development|GO:0001822,kidney development|GO:0001934,positive regulation of protein phosphorylation|GO:00019…	GO:0001968,fibronectin binding|GO:0005125,cytokine activity|GO:0005125,cytokine activity|GO:0005161,platelet-derived growth factor receptor binding|GO:0005172,vascular endothelial growth factor receptor binding|GO:0005515,protein binding|GO:0008083,growth factor activity|GO:0008083,growth factor activity|GO:0008201,heparin binding|GO:0008201,heparin binding|GO:0042056,chemoattractant activity|GO:…	GO:0005576,extracellular region|GO:0005578,proteinaceous extracellular matrix|GO:0005615,extracellular space|GO:0005615,extracellular space|GO:0005737,cytoplasm|GO:0009986,cell surface|GO:0016020,membrane|GO:0030141,secretory granule|GO:0031093,platelet alpha granule lumen	path:hsa01521 EGFR tyrosine kinase inhibitor resistance - Homo sapiens (human)|path:hsa04014 Ras signaling pathway - Homo sapiens (human)|path:hsa04015 Rap1 signaling pathway - Homo sapiens (human)|path:hsa04060 Cytokine-cytokine receptor interaction - Homo sapiens (human)|path:hsa04066 HIF-1 signaling pathway - Homo sapiens (human)|path:hsa04151 PI3K-Akt signaling pathway - Homo sapiens (human)|…
NM_003377	VEGFB	2474.37	2567.48	2474.37	2567.48	2520.92	0.0532956	0.364028	0.146405	0.883602	0.999999	Not DEG	GO:0001525,angiogenesis|GO:0001666,response to hypoxia|GO:0001938,positive regulation of endothelial cell proliferation|GO:0002576,platelet degranulation|GO:0006493,protein O-linked glycosylation|GO:0010469,regulation of receptor activity|GO:0042493,response to drug|GO:0045766,positive regulation of angiogenesis|GO:0048010,vascular endothelial growth factor receptor signaling pathway|GO:0048010,v…	GO:0005515,protein binding|GO:0008083,growth factor activity|GO:0008201,heparin binding|GO:0042803,protein homodimerization activity|GO:0043183,vascular endothelial growth factor receptor 1 binding|GO:0043184,vascular endothelial growth factor receptor 2 binding|GO:0046982,protein heterodimerization activity	GO:0005576,extracellular region|GO:0005615,extracellular space|GO:0016020,membrane|GO:0031093,platelet alpha granule lumen	path:hsa04014 Ras signaling pathway - Homo sapiens (human)|path:hsa04015 Rap1 signaling pathway - Homo sapiens (human)|path:hsa04060 Cytokine-cytokine receptor interaction - Homo sapiens (human)|path:hsa04151 PI3K-Akt signaling pathway - Homo sapiens (human)|path:hsa04510 Focal adhesion - Homo sapiens (human)|path:hsa04933 AGE-RAGE signaling pathway in diabetic complications - Homo sapiens (human…
NM_005192	CDKN3	2047.21	1630.33	2047.21	1630.33	1838.77	-0.328493	0.49936	-0.657828	0.510648	0.999999	Not DEG	GO:0000079,regulation of cyclin-dependent protein serine/threonine kinase activity|GO:0000082,G1/S transition of mitotic cell cycle|GO:0007050,cell cycle arrest|GO:0008285,negative regulation of cell proliferation|GO:0035335,peptidyl-tyrosine dephosphorylation	GO:0004722,protein serine/threonine phosphatase activity|GO:0004725,protein tyrosine phosphatase activity|GO:0005515,protein binding|GO:0008138,protein tyrosine/serine/threonine phosphatase activity	GO:0005634,nucleus|GO:0005829,cytosol|GO:0048471,perinuclear region of cytoplasm
NM_001042522	SPRED3	1343.75	1825.28	1343.75	1825.28	1584.52	0.441853	0.572262	0.772117	0.440045	0.999999	Not DEG	GO:0007275,multicellular organism development|GO:0009966,regulation of signal transduction		GO:0016020,membrane
NM_001042520	C2orf88	52.6274	0	52.6274	0	26.3137	-7.97084	6.52376	-1.22182	0.221777	0.999999	Not DEG		GO:0005515,protein binding|GO:0034237,protein kinase A regulatory subunit binding	GO:0005886,plasma membrane
NM_001042521	C2orf88	66.6614	0	66.6614	0	33.3307	-8.3119	6.23855	-1.33234	0.182747	0.999999	Not DEG		GO:0005515,protein binding|GO:0034237,protein kinase A regulatory subunit binding	GO:0005886,plasma membrane
NM_001168479	ARMCX5	53.5046	137.951	53.5046	137.951	95.7277	1.36643	1.95602	0.698575	0.484818	0.999999	Not DEG		GO:0005515,protein binding
NM_001042529	COASY	1613.91	1201.65	1613.91	1201.65	1407.78	-0.425534	0.587859	-0.723871	0.469145	0.999999	Not DEG	GO:0009108,coenzyme biosynthetic process|GO:0015937,coenzyme A biosynthetic process|GO:0015937,coenzyme A biosynthetic process|GO:0015937,coenzyme A biosynthetic process|GO:0016310,phosphorylation	GO:0004140,dephospho-CoA kinase activity|GO:0004140,dephospho-CoA kinase activity|GO:0004595,pantetheine-phosphate adenylyltransferase activity|GO:0004595,pantetheine-phosphate adenylyltransferase activity|GO:0005515,protein binding|GO:0005524,ATP binding	GO:0005741,mitochondrial outer membrane|GO:0005759,mitochondrial matrix|GO:0070062,extracellular exosome	path:hsa00770 Pantothenate and CoA biosynthesis - Homo sapiens (human)|path:hsa01100 Metabolic pathways - Homo sapiens (human)
NM_005193	CDX4	3.5085	0	3.5085	0	1.75425	-4.06417	6.8048	-0.597251	0.55034	0.999999	Not DEG	GO:0000122,negative regulation of transcription from RNA polymerase II promoter|GO:0001568,blood vessel development|GO:0006366,transcription from RNA polymerase II promoter|GO:0009887,animal organ morphogenesis|GO:0009948,anterior/posterior axis specification|GO:0030154,cell differentiation|GO:0045944,positive regulation of transcription from RNA polymerase II promoter|GO:0045944,positive regulat…	GO:0000978,RNA polymerase II proximal promoter sequence-specific DNA binding|GO:0001077,transcriptional activator activity, RNA polymerase II proximal promoter sequence-specific DNA binding|GO:0001077,transcriptional activator activity, RNA polymerase II proximal promoter sequence-specific DNA binding|GO:0005515,protein binding	GO:0005634,nucleus
NM_198141	GANC	1417.43	1483.26	1417.43	1483.26	1450.34	0.0654896	0.472442	0.138619	0.889751	0.999999	Not DEG	GO:0000023,maltose metabolic process	GO:0004558,alpha-1,4-glucosidase activity|GO:0030246,carbohydrate binding|GO:0032450,maltose alpha-glucosidase activity		path:hsa00052 Galactose metabolism - Homo sapiens (human)|path:hsa00500 Starch and sucrose metabolism - Homo sapiens (human)|path:hsa01100 Metabolic pathways - Homo sapiens (human)
NM_144668	WDR66	827.128	1099.05	827.128	1099.05	963.087	0.410072	0.664035	0.617545	0.536875	0.999999	Not DEG	GO:0003341,cilium movement		GO:0001536,radial spoke stalk|GO:0005737,cytoplasm|GO:0005930,axoneme|GO:0031514,motile cilium
NM_198147	ABHD15	640.3	769.561	640.3	769.561	704.931	0.265288	0.700771	0.378566	0.70501	0.999999	Not DEG	GO:0044255,cellular lipid metabolic process	GO:0016788,hydrolase activity, acting on ester bonds	GO:0005576,extracellular region|GO:0016020,membrane
NM_198148	CPXM2	3.5085	0	3.5085	0	1.75425	-4.06417	6.8048	-0.597251	0.55034	0.999999	Not DEG	GO:0006518,peptide metabolic process|GO:0016485,protein processing	GO:0004181,metallocarboxypeptidase activity|GO:0004185,serine-type carboxypeptidase activity|GO:0008270,zinc ion binding	GO:0005615,extracellular space|GO:0031012,extracellular matrix
NM_198149	SHISA4	69.2928	64.9851	69.2928	64.9851	67.139	-0.0925843	1.92856	-0.0480069	0.961711	0.999999	Not DEG			GO:0016021,integral component of membrane
NM_144666	DNHD1	3361.14	4132.83	3361.14	4132.83	3746.98	0.298179	0.384583	0.775331	0.438144	0.999999	Not DEG	GO:0003341,cilium movement|GO:0036159,inner dynein arm assembly	GO:0005524,ATP binding|GO:0008569,ATP-dependent microtubule motor activity, minus-end-directed|GO:0045503,dynein light chain binding|GO:0045505,dynein intermediate chain binding|GO:0051959,dynein light intermediate chain binding	GO:0036156,inner dynein arm|GO:0070062,extracellular exosome
NM_144660	SAMD8	1025.36	1557.36	1025.36	1557.36	1291.36	0.602979	0.680152	0.886537	0.375328	0.999999	Not DEG	GO:0006686,sphingomyelin biosynthetic process|GO:0030148,sphingolipid biosynthetic process|GO:0046513,ceramide biosynthetic process|GO:1905373,ceramide phosphoethanolamine biosynthetic process|GO:2000303,regulation of ceramide biosynthetic process	GO:0002950,ceramide phosphoethanolamine synthase activity|GO:0003674,molecular_function|GO:0033188,sphingomyelin synthase activity|GO:0047493,ceramide cholinephosphotransferase activity	GO:0005783,endoplasmic reticulum|GO:0005789,endoplasmic reticulum membrane|GO:0005829,cytosol|GO:0005887,integral component of plasma membrane|GO:0016021,integral component of membrane|GO:0030173,integral component of Golgi membrane|GO:0030176,integral component of endoplasmic reticulum membrane
NM_001323543	GALNS	68.4157	131.11	68.4157	131.11	99.763	0.938389	1.79151	0.523799	0.600418	0.999999	Not DEG	GO:0042340,keratan sulfate catabolic process|GO:0043312,neutrophil degranulation	GO:0003943,N-acetylgalactosamine-4-sulfatase activity|GO:0008484,sulfuric ester hydrolase activity|GO:0043890,N-acetylgalactosamine-6-sulfatase activity|GO:0046872,metal ion binding	GO:0005576,extracellular region|GO:0035578,azurophil granule lumen|GO:0043202,lysosomal lumen|GO:0070062,extracellular exosome	path:hsa00531 Glycosaminoglycan degradation - Homo sapiens (human)|path:hsa01100 Metabolic pathways - Homo sapiens (human)|path:hsa04142 Lysosome - Homo sapiens (human)
NM_001353878	TM6SF1	5.26274	28.5022	5.26274	28.5022	16.8825	2.43717	3.74719	0.6504	0.515434	0.999999	Not DEG	GO:0008150,biological_process	GO:0003674,molecular_function	GO:0005765,lysosomal membrane|GO:0016021,integral component of membrane
NM_001318038	A4GALT	0	27.3622	0	27.3622	13.6811	7.40555	6.77284	1.09342	0.27421	0.999999	Not DEG	GO:0001576,globoside biosynthetic process|GO:0006486,protein glycosylation|GO:0006688,glycosphingolipid biosynthetic process|GO:0007009,plasma membrane organization	GO:0008378,galactosyltransferase activity|GO:0015643,toxic substance binding|GO:0050512,lactosylceramide 4-alpha-galactosyltransferase activity	GO:0016020,membrane|GO:0030173,integral component of Golgi membrane|GO:0070062,extracellular exosome	path:hsa00601 Glycosphingolipid biosynthesis - lacto and neolacto series - Homo sapiens (human)|path:hsa00603 Glycosphingolipid biosynthesis - globo and isoglobo series - Homo sapiens (human)|path:hsa01100 Metabolic pathways - Homo sapiens (human)
NM_020319	ANKMY2	3165.54	3031.5	3165.54	3031.5	3098.52	-0.06242	0.332692	-0.187621	0.851174	0.999999	Not DEG	GO:0008589,regulation of smoothened signaling pathway	GO:0005515,protein binding|GO:0019899,enzyme binding|GO:0046872,metal ion binding	GO:0005929,cilium
NM_020318	PAPPA2	7.89412	0	7.89412	0	3.94706	-5.23402	6.78353	-0.771578	0.440365	0.999999	Not DEG	GO:0001558,regulation of cell growth|GO:0006508,proteolysis|GO:0044267,cellular protein metabolic process|GO:0060349,bone morphogenesis	GO:0004222,metalloendopeptidase activity|GO:0004222,metalloendopeptidase activity|GO:0008237,metallopeptidase activity|GO:0008270,zinc ion binding	GO:0005576,extracellular region|GO:0005622,intracellular|GO:0070062,extracellular exosome
NM_001197293	DPYSL2	255.243	0	255.243	0	127.622	-10.2489	5.16181	-1.98553	0.0470859	0.999999	Down	GO:0006139,nucleobase-containing compound metabolic process|GO:0006897,endocytosis|GO:0007010,cytoskeleton organization|GO:0007165,signal transduction|GO:0007399,nervous system development|GO:0007411,axon guidance|GO:0007420,brain development|GO:0030516,regulation of axon extension	GO:0004157,dihydropyrimidinase activity|GO:0005515,protein binding|GO:0008017,microtubule binding|GO:0042802,identical protein binding	GO:0005829,cytosol|GO:0005829,cytosol|GO:0005874,microtubule|GO:0005886,plasma membrane|GO:0016020,membrane|GO:0070062,extracellular exosome	path:hsa04360 Axon guidance - Homo sapiens (human)
NM_001197294	DPYSL3	8.77124	0	8.77124	0	4.38562	-5.38601	6.78183	-0.794184	0.427089	0.999999	Not DEG	GO:0010976,positive regulation of neuron projection development|GO:0010977,negative regulation of neuron projection development|GO:0030336,negative regulation of cell migration|GO:0048666,neuron development|GO:0048678,response to axon injury|GO:0051017,actin filament bundle assembly|GO:0051260,protein homooligomerization|GO:0051491,positive regulation of filopodium assembly|GO:0051764,actin cross…	GO:0005515,protein binding|GO:0016810,hydrolase activity, acting on carbon-nitrogen (but not peptide) bonds|GO:0017124,SH3 domain binding|GO:0031005,filamin binding|GO:0035374,chondroitin sulfate binding	GO:0005615,extracellular space|GO:0005829,cytosol|GO:0005829,cytosol|GO:0030027,lamellipodium|GO:0030426,growth cone|GO:0031941,filamentous actin|GO:0044297,cell body|GO:0070382,exocytic vesicle
NM_001197297	GABPA	113.149	345.447	113.149	345.447	229.298	1.61025	1.60668	1.00222	0.316237	0.999999	Not DEG	GO:0000122,negative regulation of transcription from RNA polymerase II promoter|GO:0001701,in utero embryonic development|GO:0006366,transcription from RNA polymerase II promoter|GO:0007005,mitochondrion organization|GO:0010628,positive regulation of gene expression|GO:0030154,cell differentiation|GO:0045653,negative regulation of megakaryocyte differentiation|GO:0045944,positive regulation of tr…	GO:0000978,RNA polymerase II proximal promoter sequence-specific DNA binding|GO:0001077,transcriptional activator activity, RNA polymerase II proximal promoter sequence-specific DNA binding|GO:0001228,transcriptional activator activity, RNA polymerase II transcription regulatory region sequence-specific DNA binding|GO:0003677,DNA binding|GO:0003682,chromatin binding|GO:0003700,DNA binding transcr…	GO:0000790,nuclear chromatin|GO:0005634,nucleus|GO:0005654,nucleoplasm|GO:0005654,nucleoplasm
NM_001197296	ECM2	278.925	370.529	278.925	370.529	324.727	0.409711	1.01759	0.40263	0.687221	0.999999	Not DEG	GO:0007160,cell-matrix adhesion|GO:0007409,axonogenesis|GO:0010811,positive regulation of cell-substrate adhesion|GO:0030198,extracellular matrix organization	GO:0005178,integrin binding|GO:0008201,heparin binding|GO:0070052,collagen V binding	GO:0005578,proteinaceous extracellular matrix|GO:0005614,interstitial matrix|GO:0005615,extracellular space
NM_020310	MNT	4554.9	4887.56	4554.9	4887.56	4721.23	0.101695	0.28515	0.356638	0.721363	0.999999	Not DEG	GO:0000122,negative regulation of transcription from RNA polymerase II promoter|GO:0006366,transcription from RNA polymerase II promoter|GO:0007275,multicellular organism development|GO:0007569,cell aging|GO:0008285,negative regulation of cell proliferation|GO:0051726,regulation of cell cycle|GO:2001234,negative regulation of apoptotic signaling pathway	GO:0000977,RNA polymerase II regulatory region sequence-specific DNA binding|GO:0001227,transcriptional repressor activity, RNA polymerase II transcription regulatory region sequence-specific DNA binding|GO:0003682,chromatin binding|GO:0003700,DNA binding transcription factor activity|GO:0003713,transcription coactivator activity|GO:0003714,transcription corepressor activity|GO:0046983,protein di…	GO:0005634,nucleus|GO:0005654,nucleoplasm
NM_020313	CIAPIN1	1456.9	2065.84	1456.9	2065.84	1761.37	0.503827	0.580454	0.867988	0.385401	0.999999	Not DEG	GO:0006915,apoptotic process|GO:0016226,iron-sulfur cluster assembly|GO:0030097,hemopoiesis|GO:0032259,methylation|GO:0043066,negative regulation of apoptotic process	GO:0005515,protein binding|GO:0008168,methyltransferase activity|GO:0046872,metal ion binding|GO:0051537,2 iron, 2 sulfur cluster binding	GO:0005654,nucleoplasm|GO:0005730,nucleolus|GO:0005737,cytoplasm|GO:0005737,cytoplasm|GO:0005739,mitochondrion|GO:0005758,mitochondrial intermembrane space
NM_020312	COQ9	10095.7	10021.4	10095.7	10021.4	10058.5	-0.0106578	0.196127	-0.0543412	0.956663	0.999999	Not DEG	GO:0006120,mitochondrial electron transport, NADH to ubiquinone|GO:0006744,ubiquinone biosynthetic process|GO:0006744,ubiquinone biosynthetic process|GO:0006744,ubiquinone biosynthetic process	GO:0005515,protein binding|GO:0008289,lipid binding|GO:0042803,protein homodimerization activity	GO:0005739,mitochondrion|GO:0005743,mitochondrial inner membrane
NM_020315	PDXP	3111.16	2732.8	3111.16	2732.8	2921.98	-0.187074	0.37314	-0.50135	0.616125	0.999999	Not DEG	GO:0006470,protein dephosphorylation|GO:0007088,regulation of mitotic nuclear division|GO:0030836,positive regulation of actin filament depolymerization|GO:0031247,actin rod assembly|GO:0031247,actin rod assembly|GO:0032361,pyridoxal phosphate catabolic process|GO:0032465,regulation of cytokinesis|GO:0071318,cellular response to ATP	GO:0000287,magnesium ion binding|GO:0004647,phosphoserine phosphatase activity|GO:0004721,phosphoprotein phosphatase activity|GO:0005515,protein binding|GO:0031072,heat shock protein binding|GO:0033883,pyridoxal phosphatase activity|GO:0098519,nucleotide phosphatase activity, acting on free nucleotides	GO:0005829,cytosol|GO:0005886,plasma membrane|GO:0015629,actin cytoskeleton|GO:0030027,lamellipodium|GO:0030496,midbody|GO:0031258,lamellipodium membrane|GO:0032154,cleavage furrow|GO:0032587,ruffle membrane|GO:0070062,extracellular exosome|GO:0070938,contractile ring	path:hsa00750 Vitamin B6 metabolism - Homo sapiens (human)|path:hsa01100 Metabolic pathways - Homo sapiens (human)
NM_020314	C16orf62	5611.84	5374.38	5611.84	5374.38	5493.11	-0.0623741	0.259151	-0.240686	0.809798	0.999999	Not DEG	GO:0006893,Golgi to plasma membrane transport|GO:0015031,protein transport|GO:0043312,neutrophil degranulation	GO:0005515,protein binding	GO:0005769,early endosome|GO:0005886,plasma membrane|GO:0016021,integral component of membrane|GO:0101003,ficolin-1-rich granule membrane
NM_020317	RSRP1	2595.41	2401.03	2595.41	2401.03	2498.22	-0.112309	0.375999	-0.298694	0.765173	0.999999	Not DEG		GO:0005515,protein binding
NM_001113361	TBC1D14	1562.16	734.218	1562.16	734.218	1148.19	-1.08925	0.916437	-1.18858	0.234606	0.999999	Not DEG	GO:0006886,intracellular protein transport|GO:0010507,negative regulation of autophagy|GO:0031338,regulation of vesicle fusion|GO:0071955,recycling endosome to Golgi transport|GO:0090630,activation of GTPase activity|GO:1902017,regulation of cilium assembly|GO:2000785,regulation of autophagosome assembly	GO:0005096,GTPase activator activity|GO:0005515,protein binding|GO:0017137,Rab GTPase binding|GO:0019901,protein kinase binding	GO:0005654,nucleoplasm|GO:0005776,autophagosome|GO:0005794,Golgi apparatus|GO:0005829,cytosol|GO:0043231,intracellular membrane-bounded organelle|GO:0055037,recycling endosome|GO:0055037,recycling endosome
NM_001113363	TBC1D14	576.27	264.501	576.27	264.501	420.386	-1.12347	1.18948	-0.944499	0.344915	0.999999	Not DEG	GO:0006886,intracellular protein transport|GO:0010507,negative regulation of autophagy|GO:0031338,regulation of vesicle fusion|GO:0071955,recycling endosome to Golgi transport|GO:0090630,activation of GTPase activity|GO:1902017,regulation of cilium assembly|GO:2000785,regulation of autophagosome assembly	GO:0005096,GTPase activator activity|GO:0005515,protein binding|GO:0017137,Rab GTPase binding|GO:0019901,protein kinase binding	GO:0005654,nucleoplasm|GO:0005776,autophagosome|GO:0005794,Golgi apparatus|GO:0005829,cytosol|GO:0043231,intracellular membrane-bounded organelle|GO:0055037,recycling endosome|GO:0055037,recycling endosome
NM_001323606	SYNDIG1	0	13.6811	0	13.6811	6.84054	6.40559	6.77924	0.944883	0.344718	0.999999	Not DEG	GO:0006886,intracellular protein transport|GO:0009607,response to biotic stimulus|GO:0051965,positive regulation of synapse assembly|GO:0097091,synaptic vesicle clustering	GO:0005515,protein binding|GO:0035254,glutamate receptor binding|GO:0042803,protein homodimerization activity	GO:0005887,integral component of plasma membrane|GO:0014069,postsynaptic density|GO:0030054,cell junction|GO:0031901,early endosome membrane|GO:0043197,dendritic spine|GO:0043198,dendritic shaft|GO:0043231,intracellular membrane-bounded organelle|GO:0044297,cell body|GO:0045211,postsynaptic membrane|GO:0060076,excitatory synapse|GO:0098793,presynapse
NM_022780	RMND5A	17131.1	15276.1	17131.1	15276.1	16203.6	-0.165345	0.210813	-0.784323	0.432851	0.999999	Not DEG	GO:0042787,protein ubiquitination involved in ubiquitin-dependent protein catabolic process|GO:0043161,proteasome-mediated ubiquitin-dependent protein catabolic process	GO:0004842,ubiquitin-protein transferase activity|GO:0005515,protein binding	GO:0005634,nucleus|GO:0005737,cytoplasm|GO:0034657,GID complex
NM_022781	RNF38	491.189	1187.97	491.189	1187.97	839.581	1.27415	1.06289	1.19876	0.23062	0.999999	Not DEG	GO:0008584,male gonad development|GO:0016567,protein ubiquitination|GO:0016567,protein ubiquitination|GO:0043161,proteasome-mediated ubiquitin-dependent protein catabolic process	GO:0004842,ubiquitin-protein transferase activity|GO:0046872,metal ion binding|GO:0061630,ubiquitin protein ligase activity	GO:0005634,nucleus|GO:0005654,nucleoplasm|GO:0036126,sperm flagellum
NM_052897	MBD6	5006.62	6140.52	5006.62	6140.52	5573.57	0.294524	0.341697	0.861946	0.388717	0.999999	Not DEG	GO:0016579,protein deubiquitination	GO:0003677,DNA binding|GO:0003682,chromatin binding	GO:0001650,fibrillar center|GO:0005634,nucleus|GO:0005654,nucleoplasm|GO:0005654,nucleoplasm|GO:0010369,chromocenter
NM_201435	CCDC62	380.672	471.997	380.672	471.997	426.334	0.310234	0.882525	0.35153	0.725191	0.999999	Not DEG	GO:0045944,positive regulation of transcription from RNA polymerase II promoter|GO:0045944,positive regulation of transcription from RNA polymerase II promoter|GO:0071392,cellular response to estradiol stimulus	GO:0030331,estrogen receptor binding|GO:0030374,ligand-dependent nuclear receptor transcription coactivator activity	GO:0005634,nucleus|GO:0005654,nucleoplasm|GO:0005737,cytoplasm|GO:0005886,plasma membrane
NM_004220	ZNF213	1863.01	1370.39	1863.01	1370.39	1616.7	-0.44305	0.569281	-0.778263	0.436414	0.999999	Not DEG	GO:0006351,transcription, DNA-templated|GO:0006355,regulation of transcription, DNA-templated	GO:0003677,DNA binding|GO:0003700,DNA binding transcription factor activity|GO:0046872,metal ion binding	GO:0005634,nucleus
NM_201434	RAB5C	597.321	2310.96	597.321	2310.96	1454.14	1.95192	1.22197	1.59735	0.110188	0.999999	Not DEG	GO:0015031,protein transport|GO:0030100,regulation of endocytosis|GO:0043312,neutrophil degranulation|GO:0048227,plasma membrane to endosome transport	GO:0003924,GTPase activity|GO:0005515,protein binding|GO:0005525,GTP binding|GO:0019003,GDP binding	GO:0005765,lysosomal membrane|GO:0005769,early endosome|GO:0005811,lipid droplet|GO:0005886,plasma membrane|GO:0005886,plasma membrane|GO:0030139,endocytic vesicle|GO:0031901,early endosome membrane|GO:0035577,azurophil granule membrane|GO:0042470,melanosome|GO:0070062,extracellular exosome	path:hsa04014 Ras signaling pathway - Homo sapiens (human)|path:hsa04144 Endocytosis - Homo sapiens (human)|path:hsa04145 Phagosome - Homo sapiens (human)|path:hsa04962 Vasopressin-regulated water reabsorption - Homo sapiens (human)|path:hsa05146 Amoebiasis - Homo sapiens (human)|path:hsa05152 Tuberculosis - Homo sapiens (human)
NM_201433	GAS7	7.01699	0	7.01699	0	3.5085	-5.06411	6.78566	-0.746295	0.455489	0.999999	Not DEG	GO:0006355,regulation of transcription, DNA-templated|GO:0007050,cell cycle arrest|GO:0007399,nervous system development|GO:0030154,cell differentiation	GO:0003700,DNA binding transcription factor activity|GO:0005515,protein binding	GO:0005737,cytoplasm
NM_001278442	ILK	83.3268	104.888	83.3268	104.888	94.1075	0.332009	1.69355	0.196043	0.844576	0.999999	Not DEG	GO:0000165,MAPK cascade|GO:0001658,branching involved in ureteric bud morphogenesis|GO:0001954,positive regulation of cell-matrix adhesion|GO:0003151,outflow tract morphogenesis|GO:0006468,protein phosphorylation|GO:0006469,negative regulation of protein kinase activity|GO:0007050,cell cycle arrest|GO:0007160,cell-matrix adhesion|GO:0007229,integrin-mediated signaling pathway|GO:0007275,multicell…	GO:0004674,protein serine/threonine kinase activity|GO:0004871,signal transducer activity|GO:0005178,integrin binding|GO:0005515,protein binding|GO:0005524,ATP binding|GO:0017124,SH3 domain binding|GO:0019901,protein kinase binding	GO:0001725,stress fiber|GO:0005654,nucleoplasm|GO:0005737,cytoplasm|GO:0005829,cytosol|GO:0005829,cytosol|GO:0005886,plasma membrane|GO:0005911,cell-cell junction|GO:0005925,focal adhesion|GO:0005925,focal adhesion|GO:0016020,membrane|GO:0030017,sarcomere|GO:0030027,lamellipodium|GO:0030054,cell junction|GO:0043025,neuronal cell body|GO:0043034,costamere|GO:0043195,terminal bouton|GO:0043198,dend…	path:hsa03320 PPAR signaling pathway - Homo sapiens (human)|path:hsa04360 Axon guidance - Homo sapiens (human)|path:hsa04510 Focal adhesion - Homo sapiens (human)|path:hsa05100 Bacterial invasion of epithelial cells - Homo sapiens (human)|path:hsa05213 Endometrial cancer - Homo sapiens (human)
NM_001278441	ILK	73.6784	0	73.6784	0	36.8392	-8.4563	6.12888	-1.37975	0.167665	0.999999	Not DEG	GO:0000165,MAPK cascade|GO:0001658,branching involved in ureteric bud morphogenesis|GO:0001954,positive regulation of cell-matrix adhesion|GO:0003151,outflow tract morphogenesis|GO:0006468,protein phosphorylation|GO:0006469,negative regulation of protein kinase activity|GO:0007050,cell cycle arrest|GO:0007160,cell-matrix adhesion|GO:0007229,integrin-mediated signaling pathway|GO:0007275,multicell…	GO:0004674,protein serine/threonine kinase activity|GO:0004871,signal transducer activity|GO:0005178,integrin binding|GO:0005515,protein binding|GO:0005524,ATP binding|GO:0017124,SH3 domain binding|GO:0019901,protein kinase binding	GO:0001725,stress fiber|GO:0005654,nucleoplasm|GO:0005737,cytoplasm|GO:0005829,cytosol|GO:0005829,cytosol|GO:0005886,plasma membrane|GO:0005911,cell-cell junction|GO:0005925,focal adhesion|GO:0005925,focal adhesion|GO:0016020,membrane|GO:0030017,sarcomere|GO:0030027,lamellipodium|GO:0030054,cell junction|GO:0043025,neuronal cell body|GO:0043034,costamere|GO:0043195,terminal bouton|GO:0043198,dend…	path:hsa03320 PPAR signaling pathway - Homo sapiens (human)|path:hsa04360 Axon guidance - Homo sapiens (human)|path:hsa04510 Focal adhesion - Homo sapiens (human)|path:hsa05100 Bacterial invasion of epithelial cells - Homo sapiens (human)|path:hsa05213 Endometrial cancer - Homo sapiens (human)
NM_001303618	CD226	10.5255	0	10.5255	0	5.26274	-5.64903	6.77927	-0.83328	0.404687	0.999999	Not DEG	GO:0001816,cytokine production|GO:0002729,positive regulation of natural killer cell cytokine production|GO:0002860,positive regulation of natural killer cell mediated cytotoxicity directed against tumor cell target|GO:0002891,positive regulation of immunoglobulin mediated immune response|GO:0007155,cell adhesion|GO:0007156,homophilic cell adhesion via plasma membrane adhesion molecules|GO:000715…	GO:0004872,receptor activity|GO:0005178,integrin binding|GO:0005515,protein binding|GO:0019901,protein kinase binding|GO:0042803,protein homodimerization activity|GO:0050839,cell adhesion molecule binding	GO:0005886,plasma membrane|GO:0005887,integral component of plasma membrane|GO:0005913,cell-cell adherens junction|GO:0009897,external side of plasma membrane|GO:0009986,cell surface|GO:0045121,membrane raft	path:hsa04514 Cell adhesion molecules (CAMs) - Homo sapiens (human)
NM_032962	CCL14	1.75425	2.28018	1.75425	2.28018	2.01721	0.378296	6.6109	0.0572231	0.954368	0.999999	Not DEG	GO:0002548,monocyte chemotaxis|GO:0006874,cellular calcium ion homeostasis|GO:0006954,inflammatory response|GO:0007186,G-protein coupled receptor signaling pathway|GO:0008284,positive regulation of cell proliferation|GO:0010469,regulation of receptor activity|GO:0030593,neutrophil chemotaxis|GO:0043547,positive regulation of GTPase activity|GO:0048247,lymphocyte chemotaxis|GO:0070098,chemokine-me…	GO:0008009,chemokine activity|GO:0048020,CCR chemokine receptor binding	GO:0005615,extracellular space|GO:0005623,cell	path:hsa04060 Cytokine-cytokine receptor interaction - Homo sapiens (human)|path:hsa04062 Chemokine signaling pathway - Homo sapiens (human)
NM_001318469	ZFP1	546.448	0	546.448	0	273.224	-11.3471	4.81004	-2.35905	0.0183216	0.999999	Down	GO:0006351,transcription, DNA-templated|GO:0006355,regulation of transcription, DNA-templated	GO:0003677,DNA binding|GO:0003700,DNA binding transcription factor activity|GO:0046872,metal ion binding	GO:0005634,nucleus
NM_022786	ARV1	3690.06	3585.58	3690.06	3585.58	3637.82	-0.0414365	0.306806	-0.135058	0.892566	0.999999	Not DEG	GO:0006665,sphingolipid metabolic process|GO:0006695,cholesterol biosynthetic process|GO:0008206,bile acid metabolic process|GO:0030301,cholesterol transport|GO:0032383,regulation of intracellular cholesterol transport|GO:0090181,regulation of cholesterol metabolic process|GO:0097036,regulation of plasma membrane sterol distribution	GO:0015248,sterol transporter activity	GO:0005789,endoplasmic reticulum membrane|GO:0005789,endoplasmic reticulum membrane|GO:0005794,Golgi apparatus|GO:0016021,integral component of membrane|GO:0032541,cortical endoplasmic reticulum
NM_001267042	ARMC8	377.163	560.924	377.163	560.924	469.044	0.57262	0.931263	0.614885	0.538631	0.999999	Not DEG	GO:0043312,neutrophil degranulation	GO:0005515,protein binding	GO:0005576,extracellular region|GO:0035580,specific granule lumen|GO:1904724,tertiary granule lumen
NM_018217	EDEM2	2064.75	1874.31	2064.75	1874.31	1969.53	-0.139608	0.42375	-0.329459	0.741809	0.999999	Not DEG	GO:0006491,N-glycan processing|GO:0030968,endoplasmic reticulum unfolded protein response|GO:0036509,trimming of terminal mannose on B branch|GO:0036509,trimming of terminal mannose on B branch|GO:0036510,trimming of terminal mannose on C branch|GO:0036511,trimming of first mannose on A branch|GO:0036512,trimming of second mannose on A branch|GO:0097466,ubiquitin-dependent glycoprotein ERAD pathw…	GO:0004571,mannosyl-oligosaccharide 1,2-alpha-mannosidase activity|GO:0004571,mannosyl-oligosaccharide 1,2-alpha-mannosidase activity|GO:0004571,mannosyl-oligosaccharide 1,2-alpha-mannosidase activity|GO:0005509,calcium ion binding	GO:0005783,endoplasmic reticulum|GO:0005788,endoplasmic reticulum lumen|GO:0016020,membrane|GO:0044322,endoplasmic reticulum quality control compartment	path:hsa04141 Protein processing in endoplasmic reticulum - Homo sapiens (human)
NM_018216	PANK4	1927.04	1758.02	1927.04	1758.02	1842.53	-0.132436	0.43456	-0.30476	0.760549	0.999999	Not DEG	GO:0015937,coenzyme A biosynthetic process|GO:0016310,phosphorylation	GO:0004594,pantothenate kinase activity|GO:0005524,ATP binding	GO:0005737,cytoplasm	path:hsa00770 Pantothenate and CoA biosynthesis - Homo sapiens (human)|path:hsa01100 Metabolic pathways - Homo sapiens (human)
NM_018215	PNMA8A	1647.24	1854.93	1647.24	1854.93	1751.08	0.171313	0.454154	0.377213	0.706015	0.999999	Not DEG
NM_017671	FERMT1	54.3817	71.8257	54.3817	71.8257	63.1037	0.401388	2.00323	0.20037	0.841191	0.999999	Not DEG	GO:0001954,positive regulation of cell-matrix adhesion|GO:0007155,cell adhesion|GO:0010629,negative regulation of gene expression|GO:0030511,positive regulation of transforming growth factor beta receptor signaling pathway|GO:0033630,positive regulation of cell adhesion mediated by integrin|GO:0035414,negative regulation of catenin import into nucleus|GO:0043616,keratinocyte proliferation|GO:0051…		GO:0005829,cytosol|GO:0005925,focal adhesion|GO:0030054,cell junction|GO:0031941,filamentous actin|GO:0032587,ruffle membrane
NM_018212	ENAH	856.073	915.492	856.073	915.492	885.783	0.0968153	0.599562	0.161477	0.871718	0.999999	Not DEG	GO:0007411,axon guidance	GO:0003779,actin binding|GO:0005515,protein binding|GO:0017124,SH3 domain binding|GO:0050699,WW domain binding	GO:0005829,cytosol|GO:0005829,cytosol|GO:0005856,cytoskeleton|GO:0005886,plasma membrane|GO:0005925,focal adhesion|GO:0030027,lamellipodium|GO:0030054,cell junction|GO:0030175,filopodium|GO:0045202,synapse	path:hsa04360 Axon guidance - Homo sapiens (human)|path:hsa04810 Regulation of actin cytoskeleton - Homo sapiens (human)
NM_018211	RAVER2	6064.43	6537.27	6064.43	6537.27	6300.85	0.108316	0.256488	0.422306	0.672802	0.999999	Not DEG	GO:0000398,mRNA splicing, via spliceosome	GO:0003676,nucleic acid binding|GO:0003723,RNA binding	GO:0005634,nucleus|GO:0005737,cytoplasm
NM_018210	NAXD	179.81	660.112	179.81	660.112	419.961	1.87624	1.49569	1.25443	0.209686	0.999999	Not DEG	GO:0008150,biological_process|GO:0034356,NAD biosynthesis via nicotinamide riboside salvage pathway	GO:0003674,molecular_function|GO:0005515,protein binding|GO:0005524,ATP binding|GO:0047453,ATP-dependent NAD(P)H-hydrate dehydratase activity|GO:0052855,ADP-dependent NAD(P)H-hydrate dehydratase activity	GO:0005575,cellular_component|GO:0005759,mitochondrial matrix
NM_001203252	MAPT	70.1699	87.7869	70.1699	87.7869	78.9784	0.323162	1.81971	0.17759	0.859045	0.999999	Not DEG	GO:0000226,microtubule cytoskeleton organization|GO:0001774,microglial cell activation|GO:0006919,activation of cysteine-type endopeptidase activity involved in apoptotic process|GO:0007613,memory|GO:0010469,regulation of receptor activity|GO:0010506,regulation of autophagy|GO:0010629,negative regulation of gene expression|GO:0010917,negative regulation of mitochondrial membrane potential|GO:0019…	GO:0003677,DNA binding|GO:0003779,actin binding|GO:0005515,protein binding|GO:0008017,microtubule binding|GO:0008017,microtubule binding|GO:0008017,microtubule binding|GO:0017124,SH3 domain binding|GO:0019899,enzyme binding|GO:0034185,apolipoprotein binding|GO:0034452,dynactin binding|GO:0042802,identical protein binding|GO:0042803,protein homodimerization activity|GO:0048018,receptor ligand acti…	GO:0005634,nucleus|GO:0005737,cytoplasm|GO:0005829,cytosol|GO:0005829,cytosol|GO:0005829,cytosol|GO:0005874,microtubule|GO:0005875,microtubule associated complex|GO:0005886,plasma membrane|GO:0015630,microtubule cytoskeleton|GO:0016020,membrane|GO:0016607,nuclear speck|GO:0030424,axon|GO:0030424,axon|GO:0030425,dendrite|GO:0030426,growth cone|GO:0030673,axolemma|GO:0034399,nuclear periphery|GO:00…	path:hsa04010 MAPK signaling pathway - Homo sapiens (human)|path:hsa05010 Alzheimer's disease - Homo sapiens (human)
NM_018219	CCDC87	82.4497	50.1639	82.4497	50.1639	66.3068	-0.716847	2.02211	-0.354505	0.722961	0.999999	Not DEG		GO:0005515,protein binding
NM_018218	USP40	3647.96	3916.21	3647.96	3916.21	3782.08	0.102369	0.312644	0.327429	0.743343	0.999999	Not DEG	GO:0006511,ubiquitin-dependent protein catabolic process|GO:0016579,protein deubiquitination	GO:0036459,thiol-dependent ubiquitinyl hydrolase activity
NM_001267045	PSME3	713.979	396.751	713.979	396.751	555.365	-0.847641	0.988583	-0.857431	0.391207	0.999999	Not DEG	GO:0000165,MAPK cascade|GO:0000209,protein polyubiquitination|GO:0002223,stimulatory C-type lectin receptor signaling pathway|GO:0002479,antigen processing and presentation of exogenous peptide antigen via MHC class I, TAP-dependent|GO:0006521,regulation of cellular amino acid metabolic process|GO:0006915,apoptotic process|GO:0010950,positive regulation of endopeptidase activity|GO:0010972,negati…	GO:0002039,p53 binding|GO:0005515,protein binding|GO:0042802,identical protein binding|GO:0061133,endopeptidase activator activity|GO:0097371,MDM2/MDM4 family protein binding	GO:0000502,proteasome complex|GO:0005634,nucleus|GO:0005654,nucleoplasm|GO:0005654,nucleoplasm|GO:0005737,cytoplasm|GO:0005829,cytosol|GO:0005829,cytosol|GO:0008537,proteasome activator complex|GO:0016020,membrane	path:hsa03050 Proteasome - Homo sapiens (human)|path:hsa04612 Antigen processing and presentation - Homo sapiens (human)|path:hsa05160 Hepatitis C - Homo sapiens (human)
NM_001320704	TTC3	481.541	1929.03	481.541	1929.03	1205.29	2.00215	1.27796	1.56667	0.117191	0.999999	Not DEG	GO:0006511,ubiquitin-dependent protein catabolic process|GO:0070936,protein K48-linked ubiquitination	GO:0004842,ubiquitin-protein transferase activity|GO:0005515,protein binding|GO:0046872,metal ion binding	GO:0005634,nucleus|GO:0005730,nucleolus|GO:0005829,cytosol
NM_001039481	ETNK1	402.6	287.303	402.6	287.303	344.951	-0.486771	1.0158	-0.479201	0.631796	0.999999	Not DEG	GO:0006646,phosphatidylethanolamine biosynthetic process|GO:0006646,phosphatidylethanolamine biosynthetic process|GO:0006646,phosphatidylethanolamine biosynthetic process|GO:0016310,phosphorylation	GO:0004305,ethanolamine kinase activity|GO:0004305,ethanolamine kinase activity|GO:0005515,protein binding|GO:0005524,ATP binding	GO:0005654,nucleoplasm|GO:0005829,cytosol|GO:0005829,cytosol|GO:0005886,plasma membrane|GO:0016020,membrane	path:hsa00564 Glycerophospholipid metabolism - Homo sapiens (human)|path:hsa01100 Metabolic pathways - Homo sapiens (human)
NM_001318792	TMEM63B	1698.11	2227.74	1698.11	2227.74	1962.92	0.391648	0.514171	0.761707	0.446235	0.999999	Not DEG	GO:0006811,ion transport		GO:0005886,plasma membrane|GO:0015629,actin cytoskeleton|GO:0016021,integral component of membrane
NM_001318797	COX4I1	3733.04	1794.5	3733.04	1794.5	2763.77	-1.05676	0.757716	-1.39467	0.163115	0.999999	Not DEG	GO:0006091,generation of precursor metabolites and energy|GO:0006123,mitochondrial electron transport, cytochrome c to oxygen|GO:0006123,mitochondrial electron transport, cytochrome c to oxygen|GO:0007584,response to nutrient|GO:1902600,hydrogen ion transmembrane transport	GO:0004129,cytochrome-c oxidase activity|GO:0005515,protein binding	GO:0005634,nucleus|GO:0005739,mitochondrion|GO:0005743,mitochondrial inner membrane|GO:0005751,mitochondrial respiratory chain complex IV|GO:0016020,membrane|GO:0070062,extracellular exosome	path:hsa00190 Oxidative phosphorylation - Homo sapiens (human)|path:hsa01100 Metabolic pathways - Homo sapiens (human)|path:hsa04260 Cardiac muscle contraction - Homo sapiens (human)|path:hsa04932 Non-alcoholic fatty liver disease (NAFLD) - Homo sapiens (human)|path:hsa05010 Alzheimer's disease - Homo sapiens (human)|path:hsa05012 Parkinson's disease - Homo sapiens (human)|path:hsa05016 Huntingto…
NM_005768	LPCAT3	3996.18	4076.96	3996.18	4076.96	4036.57	0.0288742	0.291588	0.0990241	0.921119	0.999999	Not DEG	GO:0008654,phospholipid biosynthetic process|GO:0036150,phosphatidylserine acyl-chain remodeling|GO:0036151,phosphatidylcholine acyl-chain remodeling|GO:0036152,phosphatidylethanolamine acyl-chain remodeling|GO:0097006,regulation of plasma lipoprotein particle levels	GO:0003841,1-acylglycerol-3-phosphate O-acyltransferase activity|GO:0047144,2-acylglycerol-3-phosphate O-acyltransferase activity|GO:0047184,1-acylglycerophosphocholine O-acyltransferase activity	GO:0005789,endoplasmic reticulum membrane|GO:0016020,membrane|GO:0016021,integral component of membrane	path:hsa00564 Glycerophospholipid metabolism - Homo sapiens (human)|path:hsa04216 Ferroptosis - Homo sapiens (human)
NM_001291950	ADPRH	61.3987	0	61.3987	0	30.6993	-8.19325	6.3335	-1.29364	0.195791	0.999999	Not DEG	GO:0006464,cellular protein modification process|GO:0006886,intracellular protein transport|GO:0031338,regulation of vesicle fusion|GO:0051725,protein de-ADP-ribosylation|GO:0090630,activation of GTPase activity	GO:0000287,magnesium ion binding|GO:0003875,ADP-ribosylarginine hydrolase activity|GO:0005096,GTPase activator activity|GO:0005515,protein binding|GO:0017137,Rab GTPase binding|GO:0030955,potassium ion binding	GO:0005622,intracellular|GO:0012505,endomembrane system
NM_032569	GLYR1	8680.9	9455.9	8680.9	9455.9	9068.4	0.123372	0.229961	0.536491	0.591619	0.999999	Not DEG	GO:0055114,oxidation-reduction process	GO:0003677,DNA binding|GO:0004616,phosphogluconate dehydrogenase (decarboxylating) activity|GO:0005515,protein binding|GO:0035064,methylated histone binding|GO:0042393,histone binding|GO:0051287,NAD binding	GO:0000786,nucleosome|GO:0005654,nucleoplasm|GO:0005794,Golgi apparatus|GO:0005829,cytosol|GO:0016607,nuclear speck
NM_001256346	SEMA5B	4.38562	20.5216	4.38562	20.5216	12.4536	2.22627	4.05448	0.54909	0.582944	0.999999	Not DEG	GO:0048675,axon extension|GO:0050908,detection of light stimulus involved in visual perception|GO:0050919,negative chemotaxis|GO:0097485,neuron projection guidance	GO:0038191,neuropilin binding	GO:0005615,extracellular space|GO:0016021,integral component of membrane	path:hsa04360 Axon guidance - Homo sapiens (human)
NM_001291959	ING2	0.877124	6.84054	0.877124	6.84054	3.85883	2.96314	6.25149	0.473989	0.635508	0.999999	Not DEG	GO:0006351,transcription, DNA-templated|GO:0006355,regulation of transcription, DNA-templated|GO:0007141,male meiosis I|GO:0007165,signal transduction|GO:0007283,spermatogenesis|GO:0007286,spermatid development|GO:0008285,negative regulation of cell proliferation|GO:0016569,covalent chromatin modification|GO:0030317,flagellated sperm motility|GO:0030511,positive regulation of transforming growth …	GO:0003677,DNA binding|GO:0003682,chromatin binding|GO:0005515,protein binding|GO:0032403,protein complex binding|GO:0035064,methylated histone binding|GO:0035091,phosphatidylinositol binding|GO:0046872,metal ion binding	GO:0005634,nucleus|GO:0005634,nucleus|GO:0005654,nucleoplasm|GO:0005654,nucleoplasm|GO:0005794,Golgi apparatus|GO:0005829,cytosol|GO:0005886,plasma membrane|GO:0016580,Sin3 complex|GO:0016602,CCAAT-binding factor complex
NM_032567	SPZ1	0	4.56036	0	4.56036	2.28018	4.8207	6.80477	0.708429	0.478679	0.999999	Not DEG	GO:0006351,transcription, DNA-templated|GO:0006355,regulation of transcription, DNA-templated	GO:0003677,DNA binding|GO:0003700,DNA binding transcription factor activity|GO:0005515,protein binding	GO:0005634,nucleus|GO:0005737,cytoplasm
NM_032566	SPINK7	14.034	13.6811	14.034	13.6811	13.8575	-0.0367183	3.5518	-0.010338	0.991752	0.999999	Not DEG	GO:0060046,regulation of acrosome reaction|GO:1900004,negative regulation of serine-type endopeptidase activity	GO:0004867,serine-type endopeptidase inhibitor activity|GO:0005515,protein binding	GO:0001669,acrosomal vesicle|GO:0005615,extracellular space
NM_001261383	UEVLD	55.2588	75.2459	55.2588	75.2459	65.2524	0.445419	1.98267	0.224655	0.822247	0.999999	Not DEG	GO:0005975,carbohydrate metabolic process|GO:0006464,cellular protein modification process|GO:0008150,biological_process|GO:0015031,protein transport|GO:0019752,carboxylic acid metabolic process|GO:0055114,oxidation-reduction process	GO:0003674,molecular_function|GO:0016616,oxidoreductase activity, acting on the CH-OH group of donors, NAD or NADP as acceptor	GO:0070062,extracellular exosome
NM_001261382	UEVLD	283.311	172.154	283.311	172.154	227.732	-0.718683	1.27092	-0.565484	0.571745	0.999999	Not DEG	GO:0005975,carbohydrate metabolic process|GO:0006464,cellular protein modification process|GO:0008150,biological_process|GO:0015031,protein transport|GO:0019752,carboxylic acid metabolic process|GO:0055114,oxidation-reduction process	GO:0003674,molecular_function|GO:0016616,oxidoreductase activity, acting on the CH-OH group of donors, NAD or NADP as acceptor	GO:0070062,extracellular exosome
NM_032563	LCE3D	6.13987	0	6.13987	0	3.06993	-4.87148	6.7884	-0.717618	0.472993	0.999999	Not DEG	GO:0018149,peptide cross-linking|GO:0030216,keratinocyte differentiation|GO:0070268,cornification	GO:0005198,structural molecule activity	GO:0001533,cornified envelope|GO:0005737,cytoplasm|GO:0005829,cytosol
NM_001261380	SLC6A9	129.814	199.516	129.814	199.516	164.665	0.620058	1.40305	0.441936	0.658536	0.999999	Not DEG	GO:0003333,amino acid transmembrane transport|GO:0006810,transport|GO:0061537,glycine secretion, neurotransmission	GO:0005215,transporter activity|GO:0005328,neurotransmitter:sodium symporter activity|GO:0015375,glycine:sodium symporter activity	GO:0005886,plasma membrane|GO:0005887,integral component of plasma membrane|GO:0016020,membrane|GO:0098793,presynapse
NM_001271643	THADA	74.5555	68.4054	74.5555	68.4054	71.4805	-0.124194	1.88037	-0.0660478	0.94734	0.999999	Not DEG	GO:0032471,negative regulation of endoplasmic reticulum calcium ion concentration|GO:0055088,lipid homeostasis|GO:1901895,negative regulation of calcium-transporting ATPase activity|GO:1990845,adaptive thermogenesis	GO:0005515,protein binding	GO:0098554,cytoplasmic side of endoplasmic reticulum membrane
NM_001271641	MTCH1	7031.03	5305.98	7031.03	5305.98	6168.5	-0.406116	0.383089	-1.06011	0.289096	0.999999	Not DEG	GO:0006810,transport|GO:0006915,apoptotic process|GO:0006919,activation of cysteine-type endopeptidase activity involved in apoptotic process|GO:0009966,regulation of signal transduction|GO:0043065,positive regulation of apoptotic process|GO:0045161,neuronal ion channel clustering	GO:0005515,protein binding	GO:0005622,intracellular|GO:0005739,mitochondrion|GO:0005743,mitochondrial inner membrane|GO:0016020,membrane|GO:0016021,integral component of membrane
NM_001271640	ZNF138	498.206	912.072	498.206	912.072	705.139	0.872407	0.933194	0.934862	0.34986	0.999999	Not DEG	GO:0006351,transcription, DNA-templated|GO:0006355,regulation of transcription, DNA-templated	GO:0003677,DNA binding|GO:0003700,DNA binding transcription factor activity|GO:0046872,metal ion binding	GO:0005634,nucleus
NM_001271644	THADA	147.357	18.2414	147.357	18.2414	82.7991	-3.01398	2.61917	-1.15074	0.24984	0.999999	Not DEG	GO:0032471,negative regulation of endoplasmic reticulum calcium ion concentration|GO:0055088,lipid homeostasis|GO:1901895,negative regulation of calcium-transporting ATPase activity|GO:1990845,adaptive thermogenesis	GO:0005515,protein binding	GO:0098554,cytoplasmic side of endoplasmic reticulum membrane
NM_001271649	ZNF138	561.359	450.335	561.359	450.335	505.847	-0.317921	0.82264	-0.386465	0.699153	0.999999	Not DEG	GO:0006351,transcription, DNA-templated|GO:0006355,regulation of transcription, DNA-templated	GO:0003677,DNA binding|GO:0003700,DNA binding transcription factor activity|GO:0046872,metal ion binding	GO:0005634,nucleus
NM_022771	TBC1D15	158.759	29.6423	158.759	29.6423	94.2009	-2.42108	2.34094	-1.03423	0.301026	0.999999	Not DEG	GO:0006886,intracellular protein transport|GO:0031338,regulation of vesicle fusion|GO:0043087,regulation of GTPase activity|GO:0090630,activation of GTPase activity|GO:1902017,regulation of cilium assembly	GO:0005096,GTPase activator activity|GO:0005096,GTPase activator activity|GO:0005515,protein binding|GO:0017137,Rab GTPase binding	GO:0005622,intracellular|GO:0005737,cytoplasm|GO:0005739,mitochondrion|GO:0012505,endomembrane system|GO:0070062,extracellular exosome	path:hsa04137 Mitophagy - animal - Homo sapiens (human)
NM_001353340	CCDC150	52.6274	133.39	52.6274	133.39	93.009	1.34177	1.96538	0.682706	0.494793	0.999999	Not DEG		GO:0005515,protein binding
NM_001353345	SETD1B	10205.3	12254.8	10205.3	12254.8	11230.1	0.264026	0.275044	0.959942	0.337084	0.999999	Not DEG	GO:0006351,transcription, DNA-templated|GO:0006355,regulation of transcription, DNA-templated|GO:0051568,histone H3-K4 methylation	GO:0003723,RNA binding|GO:0005515,protein binding|GO:0018024,histone-lysine N-methyltransferase activity|GO:0042800,histone methyltransferase activity (H3-K4 specific)	GO:0005654,nucleoplasm|GO:0005654,nucleoplasm|GO:0005694,chromosome|GO:0005829,cytosol|GO:0016607,nuclear speck|GO:0035097,histone methyltransferase complex|GO:0048188,Set1C/COMPASS complex	path:hsa00310 Lysine degradation - Homo sapiens (human)
NM_001353344	C2orf78	122.797	104.888	122.797	104.888	113.843	-0.227417	1.55111	-0.146615	0.883436	0.999999	Not DEG
NM_001353346	ENO1	424.528	334.046	424.528	334.046	379.287	-0.345808	0.937568	-0.368835	0.712251	0.999999	Not DEG	GO:0000122,negative regulation of transcription from RNA polymerase II promoter|GO:0006094,gluconeogenesis|GO:0006351,transcription, DNA-templated|GO:0009615,response to virus|GO:0010756,positive regulation of plasminogen activation|GO:0030308,negative regulation of cell growth|GO:0045892,negative regulation of transcription, DNA-templated|GO:0045892,negative regulation of transcription, DNA-temp…	GO:0000287,magnesium ion binding|GO:0000977,RNA polymerase II regulatory region sequence-specific DNA binding|GO:0001078,transcriptional repressor activity, RNA polymerase II proximal promoter sequence-specific DNA binding|GO:0001227,transcriptional repressor activity, RNA polymerase II transcription regulatory region sequence-specific DNA binding|GO:0003723,RNA binding|GO:0004634,phosphopyruvate…	GO:0000015,phosphopyruvate hydratase complex|GO:0005615,extracellular space|GO:0005634,nucleus|GO:0005634,nucleus|GO:0005737,cytoplasm|GO:0005829,cytosol|GO:0005829,cytosol|GO:0005886,plasma membrane|GO:0009986,cell surface|GO:0016020,membrane|GO:0031430,M band|GO:0070062,extracellular exosome|GO:0099738,cell cortex region	path:hsa00010 Glycolysis / Gluconeogenesis - Homo sapiens (human)|path:hsa01100 Metabolic pathways - Homo sapiens (human)|path:hsa01200 Carbon metabolism - Homo sapiens (human)|path:hsa01230 Biosynthesis of amino acids - Homo sapiens (human)|path:hsa03018 RNA degradation - Homo sapiens (human)|path:hsa04066 HIF-1 signaling pathway - Homo sapiens (human)
NM_001353349	SPATA21	51.7503	36.4829	51.7503	36.4829	44.1166	-0.50433	2.32198	-0.217198	0.828054	0.999999	Not DEG		GO:0005509,calcium ion binding
NM_001199580	SUN2	2328.76	2455.75	2328.76	2455.75	2392.26	0.0766019	0.376203	0.203619	0.838651	0.999999	Not DEG	GO:0006998,nuclear envelope organization|GO:0007052,mitotic spindle organization|GO:0007097,nuclear migration|GO:0021817,nucleokinesis involved in cell motility in cerebral cortex radial glia guided migration|GO:0030335,positive regulation of cell migration|GO:0031022,nuclear migration along microfilament|GO:0051321,meiotic cell cycle|GO:0051642,centrosome localization|GO:0090286,cytoskeletal anc…	GO:0005515,protein binding|GO:0005521,lamin binding|GO:0008017,microtubule binding|GO:0042802,identical protein binding|GO:0043495,protein membrane anchor	GO:0000784,nuclear chromosome, telomeric region|GO:0000794,condensed nuclear chromosome|GO:0005635,nuclear envelope|GO:0005635,nuclear envelope|GO:0005635,nuclear envelope|GO:0005639,integral component of nuclear inner membrane|GO:0010008,endosome membrane|GO:0031965,nuclear membrane|GO:0034993,LINC complex
NM_033380	COL4A5	9.64836	1.14009	9.64836	1.14009	5.39423	-3.08099	5.68676	-0.541783	0.587968	0.999999	Not DEG	GO:0007528,neuromuscular junction development|GO:0030198,extracellular matrix organization|GO:0030574,collagen catabolic process|GO:0038063,collagen-activated tyrosine kinase receptor signaling pathway	GO:0005201,extracellular matrix structural constituent	GO:0005576,extracellular region|GO:0005587,collagen type IV trimer|GO:0005605,basal lamina|GO:0005788,endoplasmic reticulum lumen|GO:0031594,neuromuscular junction	path:hsa04151 PI3K-Akt signaling pathway - Homo sapiens (human)|path:hsa04510 Focal adhesion - Homo sapiens (human)|path:hsa04512 ECM-receptor interaction - Homo sapiens (human)|path:hsa04933 AGE-RAGE signaling pathway in diabetic complications - Homo sapiens (human)|path:hsa04974 Protein digestion and absorption - Homo sapiens (human)|path:hsa05146 Amoebiasis - Homo sapiens (human)|path:hsa05200…
NM_033386	MICALL1	3769	4330.06	3769	4330.06	4049.53	0.200206	0.33551	0.59672	0.550694	0.999999	Not DEG	GO:0006612,protein targeting to membrane|GO:0006897,endocytosis|GO:0006898,receptor-mediated endocytosis|GO:0031175,neuron projection development|GO:0032458,slow endocytic recycling|GO:0036010,protein localization to endosome|GO:0097320,plasma membrane tubulation|GO:1990090,cellular response to nerve growth factor stimulus|GO:1990126,retrograde transport, endosome to plasma membrane	GO:0005515,protein binding|GO:0017137,Rab GTPase binding|GO:0042802,identical protein binding|GO:0045296,cadherin binding|GO:0046872,metal ion binding|GO:0070300,phosphatidic acid binding	GO:0005769,early endosome|GO:0005770,late endosome|GO:0005802,trans-Golgi network|GO:0019898,extrinsic component of membrane|GO:0031902,late endosome membrane|GO:0055038,recycling endosome membrane|GO:0055038,recycling endosome membrane
NM_033387	FAM78A	11629.8	11802.2	11629.8	11802.2	11716	0.0212325	0.185375	0.114538	0.908811	0.999999	Not DEG
NM_033388	ATG16L2	124.552	134.531	124.552	134.531	129.541	0.111198	1.45716	0.0763111	0.939172	0.999999	Not DEG	GO:0000045,autophagosome assembly|GO:0015031,protein transport|GO:0039689,negative stranded viral RNA replication		GO:0000421,autophagosome membrane|GO:0005654,nucleoplasm	path:hsa04140 Autophagy - animal - Homo sapiens (human)
NM_033389	SSH2	3233.96	3177.43	3233.96	3177.43	3205.69	-0.0254391	0.323572	-0.0786194	0.937335	0.999999	Not DEG	GO:0006470,protein dephosphorylation|GO:0008064,regulation of actin polymerization or depolymerization|GO:0010591,regulation of lamellipodium assembly|GO:0030036,actin cytoskeleton organization|GO:0035335,peptidyl-tyrosine dephosphorylation|GO:0050770,regulation of axonogenesis	GO:0003779,actin binding|GO:0004721,phosphoprotein phosphatase activity|GO:0004725,protein tyrosine phosphatase activity|GO:0008138,protein tyrosine/serine/threonine phosphatase activity	GO:0005615,extracellular space|GO:0005737,cytoplasm|GO:0005856,cytoskeleton	path:hsa04360 Axon guidance - Homo sapiens (human)|path:hsa04810 Regulation of actin cytoskeleton - Homo sapiens (human)
NM_001168368	GALNT16	3.5085	0	3.5085	0	1.75425	-4.06417	6.8048	-0.597251	0.55034	0.999999	Not DEG	GO:0018242,protein O-linked glycosylation via serine|GO:0018243,protein O-linked glycosylation via threonine	GO:0004653,polypeptide N-acetylgalactosaminyltransferase activity|GO:0030246,carbohydrate binding|GO:0046872,metal ion binding	GO:0000139,Golgi membrane|GO:0016021,integral component of membrane|GO:0070062,extracellular exosome	path:hsa00512 Mucin type O-glycan biosynthesis - Homo sapiens (human)|path:hsa01100 Metabolic pathways - Homo sapiens (human)
NM_001195103	GSR	912.209	679.493	912.209	679.493	795.851	-0.424902	0.718167	-0.591648	0.554086	0.999999	Not DEG	GO:0006749,glutathione metabolic process|GO:0015949,nucleobase-containing small molecule interconversion|GO:0022900,electron transport chain|GO:0034599,cellular response to oxidative stress|GO:0045454,cell redox homeostasis|GO:0098869,cellular oxidant detoxification	GO:0004362,glutathione-disulfide reductase activity|GO:0009055,electron transfer activity|GO:0050660,flavin adenine dinucleotide binding|GO:0050661,NADP binding	GO:0005759,mitochondrial matrix|GO:0005829,cytosol|GO:0009897,external side of plasma membrane|GO:0070062,extracellular exosome	path:hsa00480 Glutathione metabolism - Homo sapiens (human)|path:hsa04918 Thyroid hormone synthesis - Homo sapiens (human)
NM_001195102	GSR	899.929	1058	899.929	1058	978.966	0.233462	0.601002	0.388456	0.697679	0.999999	Not DEG	GO:0006749,glutathione metabolic process|GO:0015949,nucleobase-containing small molecule interconversion|GO:0022900,electron transport chain|GO:0034599,cellular response to oxidative stress|GO:0045454,cell redox homeostasis|GO:0098869,cellular oxidant detoxification	GO:0004362,glutathione-disulfide reductase activity|GO:0009055,electron transfer activity|GO:0050660,flavin adenine dinucleotide binding|GO:0050661,NADP binding	GO:0005759,mitochondrial matrix|GO:0005829,cytosol|GO:0009897,external side of plasma membrane|GO:0070062,extracellular exosome	path:hsa00480 Glutathione metabolism - Homo sapiens (human)|path:hsa04918 Thyroid hormone synthesis - Homo sapiens (human)
NM_001195101	PTP4A2	2632.25	3030.36	2632.25	3030.36	2831.3	0.203193	0.383258	0.530174	0.595991	0.999999	Not DEG	GO:0035335,peptidyl-tyrosine dephosphorylation|GO:0043687,post-translational protein modification	GO:0004727,prenylated protein tyrosine phosphatase activity	GO:0005634,nucleus|GO:0005737,cytoplasm|GO:0005769,early endosome|GO:0005829,cytosol|GO:0005886,plasma membrane|GO:0070062,extracellular exosome
NM_001195100	PTP4A2	3406.75	1634.89	3406.75	1634.89	2520.82	-1.0592	0.771327	-1.37322	0.169685	0.999999	Not DEG	GO:0035335,peptidyl-tyrosine dephosphorylation|GO:0043687,post-translational protein modification	GO:0004727,prenylated protein tyrosine phosphatase activity	GO:0005634,nucleus|GO:0005737,cytoplasm|GO:0005769,early endosome|GO:0005829,cytosol|GO:0005886,plasma membrane|GO:0070062,extracellular exosome
NM_005006	NDUFS1	11617.5	9728.39	11617.5	9728.39	10672.9	-0.256028	0.274586	-0.932414	0.351123	0.999999	Not DEG	GO:0006120,mitochondrial electron transport, NADH to ubiquinone|GO:0006120,mitochondrial electron transport, NADH to ubiquinone|GO:0008637,apoptotic mitochondrial changes|GO:0032981,mitochondrial respiratory chain complex I assembly|GO:0045333,cellular respiration|GO:0046034,ATP metabolic process|GO:0051881,regulation of mitochondrial membrane potential|GO:0072593,reactive oxygen species metaboli…	GO:0005515,protein binding|GO:0008137,NADH dehydrogenase (ubiquinone) activity|GO:0008137,NADH dehydrogenase (ubiquinone) activity|GO:0009055,electron transfer activity|GO:0046872,metal ion binding|GO:0051536,iron-sulfur cluster binding|GO:0051537,2 iron, 2 sulfur cluster binding|GO:0051539,4 iron, 4 sulfur cluster binding	GO:0005739,mitochondrion|GO:0005747,mitochondrial respiratory chain complex I|GO:0005747,mitochondrial respiratory chain complex I|GO:0005747,mitochondrial respiratory chain complex I|GO:0005758,mitochondrial intermembrane space|GO:0005759,mitochondrial matrix|GO:0043209,myelin sheath|GO:0045272,plasma membrane respiratory chain complex I	path:hsa00190 Oxidative phosphorylation - Homo sapiens (human)|path:hsa01100 Metabolic pathways - Homo sapiens (human)|path:hsa04723 Retrograde endocannabinoid signaling - Homo sapiens (human)|path:hsa04932 Non-alcoholic fatty liver disease (NAFLD) - Homo sapiens (human)|path:hsa05010 Alzheimer's disease - Homo sapiens (human)|path:hsa05012 Parkinson's disease - Homo sapiens (human)|path:hsa05016…
NM_005007	NFKBIL1	279.803	344.307	279.803	344.307	312.055	0.299291	1.00764	0.297022	0.766449	0.999999	Not DEG	GO:0007249,I-kappaB kinase/NF-kappaB signaling|GO:0031665,negative regulation of lipopolysaccharide-mediated signaling pathway|GO:0032088,negative regulation of NF-kappaB transcription factor activity|GO:0032720,negative regulation of tumor necrosis factor production|GO:0034122,negative regulation of toll-like receptor signaling pathway|GO:0042994,cytoplasmic sequestering of transcription factor|…	GO:0005515,protein binding	GO:0005634,nucleus|GO:0005829,cytosol
NM_005008	SNU13	3362.02	4107.74	3362.02	4107.74	3734.88	0.28902	0.381076	0.758432	0.448192	0.999999	Not DEG	GO:0000398,mRNA splicing, via spliceosome|GO:0000398,mRNA splicing, via spliceosome|GO:0000470,maturation of LSU-rRNA|GO:0000492,box C/D snoRNP assembly|GO:0006364,rRNA processing|GO:0006412,translation|GO:0007338,single fertilization|GO:0030490,maturation of SSU-rRNA	GO:0003723,RNA binding|GO:0005515,protein binding|GO:0030515,snoRNA binding|GO:0030621,U4 snRNA binding|GO:0030622,U4atac snRNA binding|GO:0034511,U3 snoRNA binding|GO:0034512,box C/D snoRNA binding|GO:0051117,ATPase binding	GO:0001651,dense fibrillar component|GO:0005634,nucleus|GO:0005654,nucleoplasm|GO:0005730,nucleolus|GO:0022625,cytosolic large ribosomal subunit|GO:0031428,box C/D snoRNP complex|GO:0031428,box C/D snoRNP complex|GO:0032040,small-subunit processome|GO:0043234,protein complex|GO:0046540,U4/U6 x U5 tri-snRNP complex|GO:0071011,precatalytic spliceosome	path:hsa03008 Ribosome biogenesis in eukaryotes - Homo sapiens (human)|path:hsa03040 Spliceosome - Homo sapiens (human)
NM_032380	GFM2	6910.86	6205.51	6910.86	6205.51	6558.18	-0.155315	0.268703	-0.578018	0.563252	0.999999	Not DEG	GO:0032543,mitochondrial translation|GO:0032790,ribosome disassembly|GO:0070125,mitochondrial translational elongation|GO:0070126,mitochondrial translational termination	GO:0003746,translation elongation factor activity|GO:0003924,GTPase activity|GO:0003924,GTPase activity|GO:0005515,protein binding|GO:0005525,GTP binding	GO:0005759,mitochondrial matrix
NM_032383	HPS3	1404.28	1658.83	1404.28	1658.83	1531.55	0.240342	0.500901	0.479819	0.631356	0.999999	Not DEG	GO:0006996,organelle organization|GO:0043473,pigmentation	GO:0005515,protein binding	GO:0031084,BLOC-2 complex
NM_032385	FAXDC2	7628.35	7972.65	7628.35	7972.65	7800.5	0.0636887	0.224824	0.283282	0.77696	0.999999	Not DEG	GO:0006629,lipid metabolic process|GO:0008610,lipid biosynthetic process|GO:0055114,oxidation-reduction process	GO:0005506,iron ion binding|GO:0016491,oxidoreductase activity	GO:0005789,endoplasmic reticulum membrane|GO:0016021,integral component of membrane	path:hsa00100 Steroid biosynthesis - Homo sapiens (human)|path:hsa01100 Metabolic pathways - Homo sapiens (human)
NM_213611	SLC25A3	2520.85	1853.79	2520.85	1853.79	2187.32	-0.443436	0.519514	-0.85356	0.393349	0.999999	Not DEG	GO:0006810,transport|GO:0006839,mitochondrial transport	GO:0015293,symporter activity|GO:0032403,protein complex binding	GO:0005739,mitochondrion|GO:0005743,mitochondrial inner membrane|GO:0005887,integral component of plasma membrane|GO:0016020,membrane|GO:0043209,myelin sheath|GO:0070062,extracellular exosome
NM_032387	WNK4	5114.51	4676.65	5114.51	4676.65	4895.58	-0.129121	0.289161	-0.446535	0.655211	0.999999	Not DEG	GO:0006468,protein phosphorylation|GO:0006468,protein phosphorylation|GO:0006811,ion transport|GO:0006821,chloride transport|GO:0008104,protein localization|GO:0010766,negative regulation of sodium ion transport|GO:0035556,intracellular signal transduction|GO:0035556,intracellular signal transduction|GO:0050794,regulation of cellular process|GO:0050801,ion homeostasis|GO:0065009,regulation of mol…	GO:0004674,protein serine/threonine kinase activity|GO:0004674,protein serine/threonine kinase activity|GO:0005515,protein binding|GO:0005524,ATP binding|GO:0019869,chloride channel inhibitor activity	GO:0005829,cytosol|GO:0005829,cytosol|GO:0005923,bicellular tight junction|GO:0016020,membrane
NM_213613	SLC26A1	21.051	364.829	21.051	364.829	192.94	4.11525	2.53766	1.62167	0.104875	0.999999	Not DEG	GO:0006811,ion transport|GO:0006821,chloride transport|GO:0008272,sulfate transport|GO:0015701,bicarbonate transport|GO:0019532,oxalate transport|GO:0042391,regulation of membrane potential|GO:0050428,3'-phosphoadenosine 5'-phosphosulfate biosynthetic process|GO:0051453,regulation of intracellular pH|GO:1902358,sulfate transmembrane transport|GO:1902476,chloride transmembrane transport	GO:0005254,chloride channel activity|GO:0008271,secondary active sulfate transmembrane transporter activity|GO:0015106,bicarbonate transmembrane transporter activity|GO:0015108,chloride transmembrane transporter activity|GO:0015116,sulfate transmembrane transporter activity|GO:0015116,sulfate transmembrane transporter activity|GO:0015116,sulfate transmembrane transporter activity|GO:0015301,anion…	GO:0005886,plasma membrane|GO:0005887,integral component of plasma membrane|GO:0016021,integral component of membrane|GO:0016323,basolateral plasma membrane
NM_177424	STX12	3615.5	3106.74	3615.5	3106.74	3361.12	-0.218793	0.365624	-0.598409	0.549567	0.999999	Not DEG	GO:0000045,autophagosome assembly|GO:0006886,intracellular protein transport|GO:0006906,vesicle fusion|GO:0033344,cholesterol efflux|GO:0048278,vesicle docking|GO:0050821,protein stabilization	GO:0000149,SNARE binding|GO:0005484,SNAP receptor activity|GO:0005515,protein binding	GO:0000139,Golgi membrane|GO:0000407,pre-autophagosomal structure|GO:0012505,endomembrane system|GO:0016021,integral component of membrane|GO:0031083,BLOC-1 complex|GO:0031201,SNARE complex|GO:0031901,early endosome membrane|GO:0031982,vesicle|GO:0045121,membrane raft|GO:0045335,phagocytic vesicle|GO:0055038,recycling endosome membrane|GO:0070062,extracellular exosome	path:hsa04145 Phagosome - Homo sapiens (human)
NM_177422	AGO3	334.184	10.2608	334.184	10.2608	172.223	-5.02535	2.8538	-1.76094	0.0782491	0.999999	Not DEG	GO:0006402,mRNA catabolic process|GO:0007223,Wnt signaling pathway, calcium modulating pathway|GO:0010501,RNA secondary structure unwinding|GO:0010501,RNA secondary structure unwinding|GO:0010628,positive regulation of gene expression|GO:0031054,pre-miRNA processing|GO:0035194,posttranscriptional gene silencing by RNA|GO:0035196,production of miRNAs involved in gene silencing by miRNA|GO:0035278,…	GO:0003723,RNA binding|GO:0003725,double-stranded RNA binding|GO:0003727,single-stranded RNA binding|GO:0005515,protein binding|GO:0035198,miRNA binding	GO:0000794,condensed nuclear chromosome|GO:0000932,P-body|GO:0005654,nucleoplasm|GO:0005737,cytoplasm|GO:0005829,cytosol|GO:0016020,membrane|GO:0016442,RISC complex|GO:0035068,micro-ribonucleoprotein complex|GO:0036464,cytoplasmic ribonucleoprotein granule|GO:0070578,RISC-loading complex
NM_177423	PPFIA1	1822.66	2000.86	1822.66	2000.86	1911.76	0.134571	0.427998	0.31442	0.753202	0.999999	Not DEG	GO:0007160,cell-matrix adhesion|GO:0007165,signal transduction|GO:0007269,neurotransmitter secretion|GO:0014047,glutamate secretion|GO:0051497,negative regulation of stress fiber assembly|GO:1903077,negative regulation of protein localization to plasma membrane	GO:0004871,signal transducer activity|GO:0005515,protein binding	GO:0005737,cytoplasm|GO:0005829,cytosol|GO:0005829,cytosol|GO:0005925,focal adhesion|GO:0030424,axon|GO:0030425,dendrite|GO:0043234,protein complex|GO:0048786,presynaptic active zone
NM_001316975	LZIC	87.7124	55.8644	87.7124	55.8644	71.7884	-0.650837	1.94768	-0.334161	0.738258	0.999999	Not DEG	GO:0010212,response to ionizing radiation	GO:0008013,beta-catenin binding
NM_001316974	LZIC	0	223.458	0	223.458	111.729	10.4354	5.30522	1.967	0.0491832	0.999999	Up	GO:0010212,response to ionizing radiation	GO:0008013,beta-catenin binding
NM_001789	CDC25A	9077.36	6620.5	9077.36	6620.5	7848.93	-0.455331	0.38622	-1.17894	0.238421	0.999999	Not DEG	GO:0000079,regulation of cyclin-dependent protein serine/threonine kinase activity|GO:0000082,G1/S transition of mitotic cell cycle|GO:0000086,G2/M transition of mitotic cell cycle|GO:0006260,DNA replication|GO:0008283,cell proliferation|GO:0009314,response to radiation|GO:0016579,protein deubiquitination|GO:0034644,cellular response to UV|GO:0035335,peptidyl-tyrosine dephosphorylation|GO:0051301…	GO:0004721,phosphoprotein phosphatase activity|GO:0004725,protein tyrosine phosphatase activity|GO:0005515,protein binding|GO:0019901,protein kinase binding|GO:0051087,chaperone binding	GO:0005654,nucleoplasm|GO:0005829,cytosol	path:hsa04110 Cell cycle - Homo sapiens (human)|path:hsa04914 Progesterone-mediated oocyte maturation - Homo sapiens (human)|path:hsa05206 MicroRNAs in cancer - Homo sapiens (human)
NM_001316976	LZIC	305.239	232.578	305.239	232.578	268.909	-0.392218	1.09676	-0.357614	0.720633	0.999999	Not DEG	GO:0010212,response to ionizing radiation	GO:0008013,beta-catenin binding
NM_001316973	LZIC	780.64	617.929	780.64	617.929	699.284	-0.337215	0.724552	-0.465412	0.641637	0.999999	Not DEG	GO:0010212,response to ionizing radiation	GO:0008013,beta-catenin binding
NM_001316972	SPACA6	153.497	95.7675	153.497	95.7675	124.632	-0.680588	1.58123	-0.430417	0.666892	0.999999	Not DEG	GO:0007342,fusion of sperm to egg plasma membrane involved in single fertilization	GO:0005515,protein binding	GO:0016021,integral component of membrane
NM_001783	CD79A	0	4.56036	0	4.56036	2.28018	4.8207	6.80477	0.708429	0.478679	0.999999	Not DEG	GO:0002250,adaptive immune response|GO:0030183,B cell differentiation|GO:0030183,B cell differentiation|GO:0042100,B cell proliferation|GO:0042113,B cell activation|GO:0050853,B cell receptor signaling pathway|GO:0050853,B cell receptor signaling pathway|GO:0051289,protein homotetramerization	GO:0004888,transmembrane signaling receptor activity|GO:0005515,protein binding|GO:0042803,protein homodimerization activity	GO:0005737,cytoplasm|GO:0005771,multivesicular body|GO:0005886,plasma membrane|GO:0005887,integral component of plasma membrane|GO:0009897,external side of plasma membrane|GO:0009897,external side of plasma membrane|GO:0019815,B cell receptor complex|GO:0019815,B cell receptor complex|GO:0045121,membrane raft	path:hsa04662 B cell receptor signaling pathway - Homo sapiens (human)|path:hsa05340 Primary immunodeficiency - Homo sapiens (human)
NM_001782	CD72	12.2797	7.98063	12.2797	7.98063	10.1302	-0.621666	4.01996	-0.154645	0.877101	0.999999	Not DEG	GO:0007155,cell adhesion|GO:0007165,signal transduction	GO:0004888,transmembrane signaling receptor activity|GO:0005102,receptor binding|GO:0005515,protein binding|GO:0030246,carbohydrate binding	GO:0005886,plasma membrane|GO:0005887,integral component of plasma membrane	path:hsa04662 B cell receptor signaling pathway - Homo sapiens (human)
NM_001781	CD69	3945.3	3417.99	3945.3	3417.99	3681.65	-0.206988	0.349607	-0.592059	0.553811	0.999999	Not DEG	GO:0007165,signal transduction|GO:0035690,cellular response to drug	GO:0004888,transmembrane signaling receptor activity|GO:0005509,calcium ion binding|GO:0005515,protein binding|GO:0030246,carbohydrate binding|GO:0042803,protein homodimerization activity	GO:0005887,integral component of plasma membrane|GO:0009897,external side of plasma membrane|GO:0043234,protein complex
[truncated: 37,011 more rows]

## Sheet: Genes
gene_id	K562-NC	K562-DLX7	baseMeanA	baseMeanB	baseMean	log2FoldChange	lfcSE	stat	pvalue	padj	type	GO_BP	GO_MF	GO_CC	KEGG_PATHWAY
[truncated: 16,873 more rows]
