# Supplementary material for: DNA methylation-mediated differential expression of DLX4 isoforms has opposing roles in leukemogenesis
Source: Cell Mol Biol Lett. 2022 Jul 26;27:59. doi: 10.1186/s11658-022-00358-0 (PMC9327205; doi:10.1186/s11658-022-00358-0)
Supplement: Supplementary file 9 — Additional file 9: Table S9. PEAKs and PEAK-annotated genes associated with DLX7 analyzed by ATAC-seq in K562 cell (original data). [file 11658_2022_358_MOESM9_ESM.xlsx]

## Sheet: Genes
gene_id	K562-NC	K562-DLX7	baseMeanA	baseMeanB	baseMean	log2FoldChange	lfcSE	stat	pvalue	padj	type
lnc-SPATA9-3	358.905	370.727	358.905	370.727	364.816	0.0467548	0.487101	0.0959858	0.923532	0.99979	Not DEG
lnc-ETS2-7	23.5645	45.2375	23.5645	45.2375	34.401	0.940908	1.49348	0.630013	0.528686	0.99979	Not DEG
lnc-ETS2-6	0	15.447	0	15.447	7.72348	6.53371	4.04469	1.61538	0.106228	0.99979	Not DEG
lnc-LRRC40-1	23.5645	23.1704	23.5645	23.1704	23.3675	-0.0243223	1.75784	-0.0138365	0.98896	0.99979	Not DEG
lnc-MCTS1-3	5.43796	13.2403	5.43796	13.2403	9.33911	1.28379	2.77654	0.462372	0.643815	0.99979	Not DEG
lnc-SSTR2-6	9.9696	33.1006	9.9696	33.1006	21.5351	1.73125	1.92606	0.898859	0.368728	0.99979	Not DEG
lnc-LAT-4	8.15694	0	8.15694	0	4.07847	-5.32866	4.95907	-1.07453	0.282585	0.99979	Not DEG
lnc-JMJD8-1	16.3139	62.8912	16.3139	62.8912	39.6025	1.94676	1.50426	1.29416	0.19561	0.99979	Not DEG
DICER1-AS1	295.463	189.777	295.463	189.777	242.62	-0.638669	0.618018	-1.03341	0.30141	0.99979	Not DEG
lnc-ETS2-9	10.8759	2.20671	10.8759	2.20671	6.54132	-2.30112	3.40896	-0.675022	0.499662	0.99979	Not DEG
lnc-JMJD8-2	184.891	161.09	184.891	161.09	172.99	-0.198806	0.680465	-0.292162	0.770163	0.99979	Not DEG
lnc-TCF7L2-3	7.25062	0	7.25062	0	3.62531	-5.15873	5.17677	-0.996516	0.319	0.99979	Not DEG
lnc-GSC-1	30.8151	17.6537	30.8151	17.6537	24.2344	-0.80366	1.75309	-0.458425	0.646647	0.99979	Not DEG
lnc-KHDRBS1-4	108.759	105.922	108.759	105.922	107.341	-0.0381327	0.845526	-0.0450994	0.964028	0.99979	Not DEG
lnc-EVX2-8	363.437	203.017	363.437	203.017	283.227	-0.840102	0.606131	-1.38601	0.165745	0.99979	Not DEG
lnc-ACTR6-2	24.4708	30.8939	24.4708	30.8939	27.6824	0.336266	1.62356	0.207117	0.835919	0.99979	Not DEG
lnc-KHDRBS1-1	576.424	656.496	576.424	656.496	616.46	0.187657	0.399135	0.470158	0.638242	0.99979	Not DEG
lnc-EVX2-4	9.9696	23.1704	9.9696	23.1704	16.57	1.21668	2.12069	0.573719	0.566158	0.99979	Not DEG
lnc-EVX2-1	169.483	100.405	169.483	100.405	134.944	-0.755304	0.800051	-0.94407	0.345134	0.99979	Not DEG
lnc-EVX2-2	320.84	333.213	320.84	333.213	327.026	0.0545932	0.510346	0.106973	0.91481	0.99979	Not DEG
lnc-AMZ1-1	70.6935	65.0979	70.6935	65.0979	67.8957	-0.118963	1.05208	-0.113073	0.909972	0.99979	Not DEG
lnc-CEP63-5	69.7872	19.8604	69.7872	19.8604	44.8238	-1.81306	1.41816	-1.27846	0.201087	0.99979	Not DEG
lnc-CEP63-4	7.25062	6.62013	7.25062	6.62013	6.93537	-0.131229	3.14819	-0.041684	0.966751	0.99979	Not DEG
lnc-LRRC40-2	1.81265	2.20671	1.81265	2.20671	2.00968	0.283798	5.66593	0.0500884	0.960052	0.99979	Not DEG
lnc-LRRC40-3	374.313	425.895	374.313	425.895	400.104	0.186253	0.472518	0.394171	0.693455	0.99979	Not DEG
lnc-CYP4F8-1	289.118	15.447	289.118	15.447	152.283	-4.22619	2.99299	-1.41203	0.157941	0.99979	Not DEG
lnc-IL17A-4	7.25062	26.4805	7.25062	26.4805	16.8656	1.86875	2.16365	0.863703	0.387751	0.99979	Not DEG
RNF219-AS1	19.0329	12.1369	19.0329	12.1369	15.5849	-0.64908	2.15263	-0.301528	0.763012	0.99979	Not DEG
lnc-RPE-8	10.8759	0	10.8759	0	5.43796	-5.74372	4.48897	-1.27952	0.200715	0.99979	Not DEG
lnc-SAMHD1-2	32.6278	67.3046	32.6278	67.3046	49.9662	1.04461	1.26734	0.824255	0.409795	0.99979	Not DEG
lnc-LRRC40-6	9.06327	0	9.06327	0	4.53163	-5.48068	4.77704	-1.14729	0.25126	0.99979	Not DEG
lnc-RPE-7	0	4.41342	0	4.41342	2.20671	4.72624	6.30507	0.749594	0.453499	0.99979	Not DEG
lnc-AK7-2	253.772	129.092	253.772	129.092	191.432	-0.975123	0.718636	-1.35691	0.17481	0.99979	Not DEG
lnc-AK7-1	9.06327	28.6872	9.06327	28.6872	18.8752	1.6623	2.03597	0.816467	0.414233	0.99979	Not DEG
lnc-SSTR2-5	95.1643	81.6482	95.1643	81.6482	88.4063	-0.220996	0.930023	-0.237625	0.812172	0.99979	Not DEG
lnc-LRRC40-4	23.5645	63.9946	23.5645	63.9946	43.7795	1.44134	1.38406	1.04138	0.297697	0.99979	Not DEG
lnc-GBE1-13	176.734	119.162	176.734	119.162	147.948	-0.568647	0.752304	-0.755874	0.449724	0.99979	Not DEG
lnc-PNPLA2-2	96.977	103.715	96.977	103.715	100.346	0.0969173	0.873251	0.110984	0.911629	0.99979	Not DEG
lnc-HSD11B1L-1	16.3139	8.82684	16.3139	8.82684	12.5704	-0.886116	2.39685	-0.3697	0.711606	0.99979	Not DEG
lnc-KIN-12	1789.09	1821.64	1789.09	1821.64	1805.36	0.0260115	0.278093	0.0935352	0.925478	0.99979	Not DEG
lnc-DUSP18-1	3.62531	0	3.62531	0	1.81265	-4.15867	6.8048	-0.611138	0.541108	0.99979	Not DEG
lnc-FNDC10-1	435.943	392.794	435.943	392.794	414.369	-0.150366	0.464479	-0.32373	0.746143	0.99979	Not DEG
lnc-PNMT-1	346.217	366.314	346.217	366.314	356.265	0.0814046	0.492497	0.16529	0.868716	0.99979	Not DEG
lnc-UGT3A2-4	419.629	472.236	419.629	472.236	445.933	0.170392	0.451519	0.377376	0.705894	0.99979	Not DEG
lnc-UGT3A2-3	1529.88	1375.88	1529.88	1375.88	1452.88	-0.15306	0.299679	-0.510746	0.609529	0.99979	Not DEG
lnc-FRG2-10	3.62531	0	3.62531	0	1.81265	-4.15867	6.8048	-0.611138	0.541108	0.99979	Not DEG
lnc-PAPLN-4	2.71898	0	2.71898	0	1.35949	-3.74366	6.81753	-0.549123	0.582921	0.99979	Not DEG
lnc-ERICH1-9	294.556	308.939	294.556	308.939	301.748	0.0687812	0.528506	0.130143	0.896454	0.99979	Not DEG
lnc-PAPLN-2	1044.99	840.756	1044.99	840.756	942.876	-0.313736	0.353938	-0.886416	0.375394	0.99979	Not DEG
lnc-SLC45A2-2	0	5.51677	0	5.51677	2.75839	5.0482	5.76776	0.875245	0.381441	0.99979	Not DEG
lnc-ERICH1-7	843.79	719.387	843.79	719.387	781.589	-0.230116	0.369242	-0.623211	0.533146	0.99979	Not DEG
lnc-TIMM8A-2	38.0657	30.8939	38.0657	30.8939	34.4798	-0.301163	1.46111	-0.206119	0.836698	0.99979	Not DEG
lnc-TIMM8A-1	518.419	537.334	518.419	537.334	527.876	0.0517004	0.418957	0.123403	0.901788	0.99979	Not DEG
lnc-RNF130-4	122.354	171.02	122.354	171.02	146.687	0.483103	0.747856	0.645984	0.51829	0.99979	Not DEG
lnc-S100A7L2-1	17.2202	0	17.2202	0	8.61011	-6.40671	3.89691	-1.64405	0.100166	0.99979	Not DEG
lnc-FRG2-11	27.1898	20.9637	27.1898	20.9637	24.0768	-0.375162	1.7389	-0.215747	0.829185	0.99979	Not DEG
lnc-DNAJB9-3	11.7823	2.20671	11.7823	2.20671	6.99448	-2.4166	3.32372	-0.727078	0.467178	0.99979	Not DEG
lnc-TCP11-4	9.9696	5.51677	9.9696	5.51677	7.74318	-0.853688	3.01182	-0.283446	0.776835	0.99979	Not DEG
lnc-OR2AG1-1	137.762	114.749	137.762	114.749	126.255	-0.263692	0.788621	-0.334372	0.738099	0.99979	Not DEG
ATP1B3-AS1	67.9745	25.3772	67.9745	25.3772	46.6758	-1.42146	1.3476	-1.0548	0.291515	0.99979	Not DEG
lnc-RNF39-4	806.631	849.583	806.631	849.583	828.107	0.0748467	0.354517	0.211123	0.832791	0.99979	Not DEG
lnc-HS6ST3-1	2.71898	0	2.71898	0	1.35949	-3.74366	6.81753	-0.549123	0.582921	0.99979	Not DEG
lnc-HS6ST3-3	0	5.51677	0	5.51677	2.75839	5.0482	5.76776	0.875245	0.381441	0.99979	Not DEG
lnc-OR2AG1-2	24.4708	24.2738	24.4708	24.2738	24.3723	-0.0116561	1.72244	-0.00676719	0.994601	0.99979	Not DEG
lnc-RNF39-8	34.4404	49.651	34.4404	49.651	42.0457	0.527722	1.33558	0.395127	0.692749	0.99979	Not DEG
lnc-RNF39-9	8.15694	2.20671	8.15694	2.20671	5.18183	-1.88609	3.73498	-0.504979	0.613574	0.99979	Not DEG
lnc-DLX2-13	1347.71	944.472	1347.71	944.472	1146.09	-0.512928	0.357691	-1.434	0.151573	0.99979	Not DEG
lnc-TFAP2D-1	0	9.93019	0	9.93019	4.9651	5.89625	4.65155	1.26759	0.204944	0.99979	Not DEG
lnc-NUDT16-1	0	8.82684	0	8.82684	4.41342	5.72632	4.84442	1.18204	0.237188	0.99979	Not DEG
lnc-PRSS37-3	49.848	78.3382	49.848	78.3382	64.0931	0.652183	1.10249	0.591552	0.554151	0.99979	Not DEG
lnc-NKX3-2-3	231.113	162.193	231.113	162.193	196.653	-0.510886	0.661095	-0.772788	0.439648	0.99979	Not DEG
lnc-STARD8-3	2824.11	2900.72	2824.11	2900.72	2862.42	0.0386122	0.249919	0.154499	0.877216	0.99979	Not DEG
lnc-NKX3-2-4	27.1898	9.93019	27.1898	9.93019	18.56	-1.45316	2.0387	-0.712786	0.475978	0.99979	Not DEG
lnc-KHDRBS1-3	92.4454	86.0617	92.4454	86.0617	89.2535	-0.103227	0.923329	-0.111799	0.910983	0.99979	Not DEG
lnc-KHDRBS1-2	130.511	97.0952	130.511	97.0952	113.803	-0.426698	0.835338	-0.510808	0.609485	0.99979	Not DEG
lnc-MDN1-2	67.0682	66.2013	67.0682	66.2013	66.6347	-0.0187664	1.06067	-0.0176929	0.985884	0.99979	Not DEG
lnc-TMCC1-4	423.255	425.895	423.255	425.895	424.575	0.00897217	0.457049	0.0196306	0.984338	0.99979	Not DEG
lnc-TMCC1-3	47.129	84.9583	47.129	84.9583	66.0437	0.850142	1.10228	0.771259	0.440553	0.99979	Not DEG
lnc-TMCC1-8	82.4758	72.8214	82.4758	72.8214	77.6486	-0.179604	0.987924	-0.1818	0.85574	0.99979	Not DEG
lnc-TMCC1-9	704.216	595.811	704.216	595.811	650.014	-0.241161	0.39478	-0.610876	0.541282	0.99979	Not DEG
lnc-OTX1-8	91.539	81.6482	91.539	81.6482	86.5936	-0.164962	0.937776	-0.175908	0.860366	0.99979	Not DEG
lnc-NR4A2-3	15.4076	57.3744	15.4076	57.3744	36.391	1.89677	1.55166	1.22241	0.221551	0.99979	Not DEG
lnc-OAZ3-5	2.71898	5.51677	2.71898	5.51677	4.11788	1.02075	4.05737	0.25158	0.801366	0.99979	Not DEG
lnc-CARNMT1-1	136.855	180.95	136.855	180.95	158.903	0.402942	0.716604	0.562293	0.573916	0.99979	Not DEG
lnc-CARNMT1-2	64.3492	54.0644	64.3492	54.0644	59.2068	-0.25124	1.12617	-0.223093	0.823463	0.99979	Not DEG
lnc-CARNMT1-3	25.3772	56.2711	25.3772	56.2711	40.8241	1.14887	1.39755	0.822055	0.411046	0.99979	Not DEG
lnc-NAGK-2	3.62531	39.7208	3.62531	39.7208	21.673	3.45371	2.15961	1.59923	0.10977	0.99979	Not DEG
lnc-NAGK-1	4.53163	0	4.53163	0	2.26582	-4.48062	6.21514	-0.72092	0.470959	0.99979	Not DEG
lnc-PROKR2-1	1.81265	2.20671	1.81265	2.20671	2.00968	0.283798	5.66593	0.0500884	0.960052	0.99979	Not DEG
lnc-ANKS4B-5	1469.16	1820.54	1469.16	1820.54	1644.85	0.309375	0.302931	1.02127	0.307125	0.99979	Not DEG
lnc-PROKR2-3	266.46	158.883	266.46	158.883	212.672	-0.745952	0.663034	-1.12506	0.260564	0.99979	Not DEG
lnc-PROKR2-2	0	3.31006	0	3.31006	1.65503	4.31119	6.81751	0.63237	0.527145	0.99979	Not DEG
lnc-AKT3-5	364.343	366.314	364.343	366.314	365.329	0.00778171	0.486583	0.0159925	0.98724	0.99979	Not DEG
lnc-AKT3-6	1481.84	1320.72	1481.84	1320.72	1401.28	-0.166074	0.303533	-0.547136	0.584285	0.99979	Not DEG
lnc-AKT3-7	3374.26	2673.43	3374.26	2673.43	3023.84	-0.335878	0.270671	-1.24091	0.21464	0.99979	Not DEG
lnc-SEC31B-2	9.06327	0	9.06327	0	4.53163	-5.48068	4.77704	-1.14729	0.25126	0.99979	Not DEG
lnc-AIRE-2	7.25062	5.51677	7.25062	5.51677	6.38369	-0.39426	3.28007	-0.120198	0.904326	0.99979	Not DEG
lnc-AIRE-3	43.5037	80.5449	43.5037	80.5449	62.0243	0.888657	1.13714	0.781487	0.434516	0.99979	Not DEG
lnc-AIRE-4	5.43796	1.10335	5.43796	1.10335	3.27066	-2.30109	4.69722	-0.489885	0.624216	0.99979	Not DEG
lnc-GLT8D2-1	168.577	93.7851	168.577	93.7851	131.181	-0.845972	0.818763	-1.03323	0.301495	0.99979	Not DEG
lnc-GNL2-1	794.849	847.376	794.849	847.376	821.113	0.092323	0.356039	0.259306	0.795399	0.99979	Not DEG
lnc-SEC31B-4	9.06327	8.82684	9.06327	8.82684	8.94505	-0.0381226	2.78793	-0.0136741	0.98909	0.99979	Not DEG
lnc-RIOX2-11	31.7214	54.0644	31.7214	54.0644	42.8929	0.769223	1.33672	0.575455	0.564984	0.99979	Not DEG
lnc-IGSF10-11	173.108	152.263	173.108	152.263	162.686	-0.18511	0.699315	-0.264701	0.79124	0.99979	Not DEG
lnc-IGSF10-10	3.62531	14.3436	3.62531	14.3436	8.98446	1.98422	2.89193	0.686125	0.492634	0.99979	Not DEG
lnc-SH2D1B-5	75.2251	33.1006	75.2251	33.1006	54.1629	-1.18435	1.23883	-0.956026	0.339059	0.99979	Not DEG
lnc-SH2D1B-4	3.62531	14.3436	3.62531	14.3436	8.98446	1.98422	2.89193	0.686125	0.492634	0.99979	Not DEG
lnc-SH2D1B-2	21.7518	39.7208	21.7518	39.7208	30.7363	0.868759	1.56871	0.553805	0.579712	0.99979	Not DEG
lnc-SH2D1B-1	3.62531	0	3.62531	0	1.81265	-4.15867	6.8048	-0.611138	0.541108	0.99979	Not DEG
lnc-RPL22-1	167.67	88.2684	167.67	88.2684	127.969	-0.925657	0.835925	-1.10735	0.268145	0.99979	Not DEG
lnc-RPL22-2	280.961	201.914	280.961	201.914	241.438	-0.47663	0.603754	-0.789444	0.429853	0.99979	Not DEG
lnc-RPS27L-10	3.62531	0	3.62531	0	1.81265	-4.15867	6.8048	-0.611138	0.541108	0.99979	Not DEG
TPT1-AS1	2067.33	2421.86	2067.33	2421.86	2244.6	0.228348	0.274306	0.832458	0.40515	0.99979	Not DEG
lnc-WDR27-1	37.1594	41.9275	37.1594	41.9275	39.5434	0.174173	1.36455	0.127641	0.898433	0.99979	Not DEG
lnc-WDR27-4	481.26	452.375	481.26	452.375	466.817	-0.0892941	0.440759	-0.202592	0.839454	0.99979	Not DEG
lnc-DERA-5	21.7518	18.757	21.7518	18.757	20.2544	-0.213698	1.88561	-0.113331	0.909768	0.99979	Not DEG
lnc-RICTOR-6	84.2884	90.4751	84.2884	90.4751	87.3817	0.102189	0.932436	0.109593	0.912732	0.99979	Not DEG
lnc-RICTOR-1	5.43796	0	5.43796	0	2.71898	-4.74367	5.77894	-0.820855	0.411729	0.99979	Not DEG
lnc-RICTOR-2	3.62531	0	3.62531	0	1.81265	-4.15867	6.8048	-0.611138	0.541108	0.99979	Not DEG
lnc-FADS6-1	930.798	1129.84	930.798	1129.84	1030.32	0.279573	0.341199	0.819384	0.412568	0.99979	Not DEG
lnc-CRYM-3	5164.25	5379.96	5164.25	5379.96	5272.1	0.0590358	0.225863	0.261379	0.7938	0.99979	Not DEG
lnc-RICTOR-8	82.4758	71.718	82.4758	71.718	77.0969	-0.201631	0.991798	-0.203298	0.838902	0.99979	Not DEG
lnc-CRYM-4	955.269	723.801	955.269	723.801	839.535	-0.400313	0.375845	-1.0651	0.286829	0.99979	Not DEG
lnc-FSCN2-1	188.516	228.394	188.516	228.394	208.455	0.276842	0.62875	0.440305	0.659716	0.99979	Not DEG
lnc-SYNGR1-11	51.6606	39.7208	51.6606	39.7208	45.6907	-0.379167	1.27901	-0.296454	0.766883	0.99979	Not DEG
PISRT1	10.8759	0	10.8759	0	5.43796	-5.74372	4.48897	-1.27952	0.200715	0.99979	Not DEG
lnc-FOXD4L6-3	125.979	171.02	125.979	171.02	148.5	0.440978	0.74095	0.595152	0.551742	0.99979	Not DEG
lnc-DNA2-1	2118.09	1853.64	2118.09	1853.64	1985.86	-0.192403	0.278986	-0.689652	0.490413	0.99979	Not DEG
lnc-FOXD4L6-2	507.543	369.624	507.543	369.624	438.583	-0.457472	0.475784	-0.961512	0.336295	0.99979	Not DEG
lnc-ARAP1-2	26.2835	26.4805	26.2835	26.4805	26.382	0.0107809	1.65776	0.00650329	0.994811	0.99979	Not DEG
lnc-ZNF124-1	4936.76	4810.63	4936.76	4810.63	4873.69	-0.0373404	0.227828	-0.163898	0.869812	0.99979	Not DEG
lnc-ZNF124-2	4861.54	5415.26	4861.54	5415.26	5138.4	0.155619	0.23196	0.670889	0.502292	0.99979	Not DEG
lnc-HPD-1	57.0986	71.718	57.0986	71.718	64.4083	0.328884	1.08355	0.303525	0.76149	0.99979	Not DEG
lnc-HPD-2	31.7214	31.9973	31.7214	31.9973	31.8594	0.0124966	1.51339	0.00825733	0.993412	0.99979	Not DEG
lnc-BIN1-7	17.2202	3.31006	17.2202	3.31006	10.2651	-2.37914	2.78885	-0.853088	0.39361	0.99979	Not DEG
lnc-GULP1-5	75.2251	121.369	75.2251	121.369	98.2971	0.690115	0.910518	0.757937	0.448489	0.99979	Not DEG
lnc-BIN1-8	61.6302	7.72348	61.6302	7.72348	34.6769	-2.9963	1.74579	-1.7163	0.0861075	0.99979	Not DEG
lnc-COPA-1	1183.66	1167.35	1183.66	1167.35	1175.51	-0.0200218	0.314675	-0.0636269	0.949267	0.99979	Not DEG
ZNF197-AS1	2830.46	3061.81	2830.46	3061.81	2946.13	0.113349	0.251142	0.451333	0.65175	0.99979	Not DEG
lnc-SLITRK5-1	42.5974	40.8241	42.5974	40.8241	41.7107	-0.0613377	1.32906	-0.0461513	0.96319	0.99979	Not DEG
lnc-SLITRK5-3	203.017	217.361	203.017	217.361	210.189	0.0984913	0.620468	0.158737	0.873876	0.99979	Not DEG
lnc-SLITRK5-4	63.4429	45.2375	63.4429	45.2375	54.3402	-0.487933	1.18249	-0.412632	0.679876	0.99979	Not DEG
lnc-GPATCH2L-1	233.832	282.459	233.832	282.459	258.146	0.272567	0.572576	0.476036	0.634049	0.99979	Not DEG
lnc-RPE-9	4.53163	13.2403	4.53163	13.2403	8.88594	1.54682	2.86297	0.540287	0.588999	0.99979	Not DEG
lnc-KCTD13-1	12.6886	4.41342	12.6886	4.41342	8.551	-1.52353	2.92428	-0.520994	0.602371	0.99979	Not DEG
GEMIN7-AS1	1469.16	1512.7	1469.16	1512.7	1490.93	0.0421379	0.293259	0.143688	0.885747	0.99979	Not DEG
lnc-NUP214-3	5.43796	8.82684	5.43796	8.82684	7.1324	0.698836	3.11761	0.224158	0.822635	0.99979	Not DEG
lnc-CCDC112-2	235.645	219.568	235.645	219.568	227.606	-0.101949	0.59893	-0.170218	0.864839	0.99979	Not DEG
lnc-CCDC112-1	257.397	293.492	257.397	293.492	275.445	0.189329	0.553009	0.342363	0.732078	0.99979	Not DEG
lnc-CHIC2-2	130.511	90.4751	130.511	90.4751	110.493	-0.528577	0.853158	-0.619554	0.535552	0.99979	Not DEG
lnc-SLC2A6-2	37.1594	23.1704	37.1594	23.1704	30.1649	-0.681434	1.57397	-0.43294	0.665058	0.99979	Not DEG
lnc-SLC2A6-3	9.06327	17.6537	9.06327	17.6537	13.3585	0.961868	2.32815	0.413147	0.679499	0.99979	Not DEG
lnc-SLC2A6-1	64.3492	55.1677	64.3492	55.1677	59.7585	-0.222094	1.12042	-0.198223	0.84287	0.99979	Not DEG
lnc-ANKRD10-11	0	4.41342	0	4.41342	2.20671	4.72624	6.30507	0.749594	0.453499	0.99979	Not DEG
lnc-ANKRD10-10	6.34429	3.31006	6.34429	3.31006	4.82718	-0.938568	3.77034	-0.248935	0.803411	0.99979	Not DEG
lnc-AK7-6	210.268	178.743	210.268	178.743	194.506	-0.234336	0.646744	-0.362333	0.717103	0.99979	Not DEG
lnc-GPR83-3	218.425	121.369	218.425	121.369	169.897	-0.847734	0.736886	-1.15043	0.249968	0.99979	Not DEG
lnc-CENPP-5	339.873	315.559	339.873	315.559	327.716	-0.107081	0.51091	-0.209589	0.833988	0.99979	Not DEG
lnc-CENPP-6	5.43796	1.10335	5.43796	1.10335	3.27066	-2.30109	4.69722	-0.489885	0.624216	0.99979	Not DEG
lnc-CENPP-7	0	15.447	0	15.447	7.72348	6.53371	4.04469	1.61538	0.106228	0.99979	Not DEG
lnc-CENPP-1	68.8808	77.2348	68.8808	77.2348	73.0578	0.165151	1.01632	0.1625	0.870912	0.99979	Not DEG
lnc-CENPP-2	40.7847	51.8577	40.7847	51.8577	46.3212	0.346532	1.2685	0.273183	0.784713	0.99979	Not DEG
lnc-BBS7-1	0	4.41342	0	4.41342	2.20671	4.72624	6.30507	0.749594	0.453499	0.99979	Not DEG
lnc-HPS4-7	0	1.10335	0	1.10335	0.551677	2.72629	6.91851	0.394058	0.693538	0.99979	Not DEG
TBC1D8-AS1	133.23	164.4	133.23	164.4	148.815	0.303291	0.732627	0.413977	0.678891	0.99979	Not DEG
lnc-GALNT9-2	239.27	120.266	239.27	120.266	179.768	-0.992414	0.738144	-1.34447	0.178796	0.99979	Not DEG
lnc-ZNF445-3	203.924	120.266	203.924	120.266	162.095	-0.761801	0.74152	-1.02735	0.304255	0.99979	Not DEG
lnc-ZNF445-6	0	4.41342	0	4.41342	2.20671	4.72624	6.30507	0.749594	0.453499	0.99979	Not DEG
lnc-ZNF445-4	25.3772	31.9973	25.3772	31.9973	28.6872	0.334424	1.59592	0.209549	0.83402	0.99979	Not DEG
lnc-ZNF445-5	100.602	62.8912	100.602	62.8912	81.7468	-0.677729	0.989434	-0.684966	0.493365	0.99979	Not DEG
lnc-MTERF2-6	345.311	286.872	345.311	286.872	316.091	-0.267485	0.525423	-0.509085	0.610692	0.99979	Not DEG
lnc-MTERF2-4	392.44	412.655	392.44	412.655	402.547	0.0724651	0.467825	0.154898	0.876902	0.99979	Not DEG
lnc-MTERF2-1	425.974	127.989	425.974	127.989	276.981	-1.73474	0.744095	-2.33134	0.0197354	0.99979	Down
lnc-YIPF4-2	72.5062	88.2684	72.5062	88.2684	80.3873	0.283796	0.974166	0.291322	0.770805	0.99979	Not DEG
lnc-VRK1-7	25.3772	16.5503	25.3772	16.5503	20.9637	-0.616661	1.86764	-0.330182	0.741262	0.99979	Not DEG
lnc-WHRN-3	3199.33	4477.41	3199.33	4477.41	3838.37	0.484894	0.282142	1.71862	0.0856836	0.99979	Not DEG
lnc-RPL41-1	68.8808	68.408	68.8808	68.408	68.6444	-0.00993491	1.04566	-0.00950109	0.992419	0.99979	Not DEG
lnc-CISD1-1	59.8176	43.0308	59.8176	43.0308	51.4242	-0.475194	1.21302	-0.391744	0.695248	0.99979	Not DEG
lnc-CSPG4-4	7.25062	5.51677	7.25062	5.51677	6.38369	-0.39426	3.28007	-0.120198	0.904326	0.99979	Not DEG
lnc-CSPG4-1	135.043	260.392	135.043	260.392	197.717	0.947269	0.705528	1.34264	0.179389	0.99979	Not DEG
lnc-CSPG4-2	0	8.82684	0	8.82684	4.41342	5.72632	4.84442	1.18204	0.237188	0.99979	Not DEG
lnc-INTS11-1	297.275	241.635	297.275	241.635	269.455	-0.298971	0.563933	-0.530153	0.596006	0.99979	Not DEG
lnc-INTS11-3	50.7543	91.5784	50.7543	91.5784	71.1664	0.85148	1.06608	0.798699	0.424465	0.99979	Not DEG
lnc-INTS11-2	97.8833	56.2711	97.8833	56.2711	77.0772	-0.798665	1.02594	-0.77847	0.436292	0.99979	Not DEG
lnc-ZIC1-11	2.71898	0	2.71898	0	1.35949	-3.74366	6.81753	-0.549123	0.582921	0.99979	Not DEG
lnc-MROH2A-3	54.3796	31.9973	54.3796	31.9973	43.1885	-0.76511	1.33441	-0.573369	0.566395	0.99979	Not DEG
lnc-CADM2-19	64.3492	51.8577	64.3492	51.8577	58.1034	-0.311361	1.13817	-0.273562	0.784421	0.99979	Not DEG
lnc-FBXO48-1	0	4.41342	0	4.41342	2.20671	4.72624	6.30507	0.749594	0.453499	0.99979	Not DEG
lnc-CADM2-17	19.0329	0	19.0329	0	9.51643	-6.5511	3.79038	-1.72835	0.0839256	0.99979	Not DEG
lnc-CADM2-16	0	4.41342	0	4.41342	2.20671	4.72624	6.30507	0.749594	0.453499	0.99979	Not DEG
lnc-CYP4V2-3	4.53163	4.41342	4.53163	4.41342	4.47253	-0.0381183	3.87649	-0.00983319	0.992154	0.99979	Not DEG
lnc-PTEN-6	0	13.2403	0	13.2403	6.62013	6.31131	4.23688	1.48961	0.136326	0.99979	Not DEG
lnc-PTEN-3	1.81265	0	1.81265	0	0.906327	-3.15874	6.84292	-0.461607	0.644364	0.99979	Not DEG
lnc-NR2F1-2	2.71898	0	2.71898	0	1.35949	-3.74366	6.81753	-0.549123	0.582921	0.99979	Not DEG
lnc-NR2F1-1	19.0329	5.51677	19.0329	5.51677	12.2748	-1.78657	2.50018	-0.714576	0.474871	0.99979	Not DEG
lnc-NR2F1-7	3.62531	14.3436	3.62531	14.3436	8.98446	1.98422	2.89193	0.686125	0.492634	0.99979	Not DEG
lnc-LETMD1-1	0	22.0671	0	22.0671	11.0335	7.0483	3.66985	1.9206	0.0547828	0.99979	Not DEG
lnc-PPFIA2-5	620.834	763.521	620.834	763.521	692.178	0.298462	0.390177	0.76494	0.444307	0.99979	Not DEG
lnc-EAF2-3	45.3163	37.5141	45.3163	37.5141	41.4152	-0.272595	1.33718	-0.203858	0.838465	0.99979	Not DEG
lnc-KDM4D-2	1406.62	1311.89	1406.62	1311.89	1359.25	-0.100586	0.302875	-0.332105	0.73981	0.99979	Not DEG
lnc-SERPINH1-3	925.36	1010.67	925.36	1010.67	968.016	0.12723	0.337825	0.376616	0.706459	0.99979	Not DEG
lnc-CGAS-3	79704.2	59346.1	79704.2	59346.1	69525.2	-0.425501	0.237253	-1.79345	0.0729009	0.99979	Not DEG
lnc-CGAS-2	74894.3	48499.1	74894.3	48499.1	61696.7	-0.626899	0.27101	-2.31319	0.020712	0.99979	Not DEG
lnc-PDHB-1	3.62531	0	3.62531	0	1.81265	-4.15867	6.8048	-0.611138	0.541108	0.99979	Not DEG
lnc-SCG3-4	122.354	173.227	122.354	173.227	147.79	0.5016	0.746702	0.671753	0.501741	0.99979	Not DEG
lnc-TFPI-1	6.34429	0	6.34429	0	3.17214	-4.96608	5.44256	-0.912451	0.361531	0.99979	Not DEG
lnc-HS3ST3B1-1	8.15694	17.6537	8.15694	17.6537	12.9053	1.11387	2.37556	0.468888	0.63915	0.99979	Not DEG
lnc-RNF208-3	29.0025	22.0671	29.0025	22.0671	25.5348	-0.394271	1.69109	-0.233147	0.815648	0.99979	Not DEG
lnc-PITPNM1-1	1313.27	1386.92	1313.27	1386.92	1350.09	0.0787205	0.302695	0.260065	0.794814	0.99979	Not DEG
lnc-PJVK-5	9.9696	7.72348	9.9696	7.72348	8.84654	-0.368268	2.808	-0.131149	0.895657	0.99979	Not DEG
lnc-SMIM18-3	54.3796	25.3772	54.3796	25.3772	39.8784	-1.09953	1.4113	-0.77909	0.435927	0.99979	Not DEG
lnc-POLDIP3-1	116.01	147.85	116.01	147.85	131.93	0.349884	0.776219	0.450754	0.652167	0.99979	Not DEG
lnc-TSPAN33-4	372.5	345.35	372.5	345.35	358.925	-0.109182	0.491656	-0.222069	0.82426	0.99979	Not DEG
lnc-POMZP3-2	170.389	139.023	170.389	139.023	154.706	-0.293514	0.719826	-0.407757	0.683452	0.99979	Not DEG
lnc-TSPAN33-1	12.6886	7.72348	12.6886	7.72348	10.206	-0.71619	2.63594	-0.271701	0.785852	0.99979	Not DEG
lnc-TRMO-1	190.329	172.123	190.329	172.123	181.226	-0.145049	0.664669	-0.218227	0.827252	0.99979	Not DEG
lnc-TRMO-2	216.612	238.325	216.612	238.325	227.468	0.137815	0.599755	0.229785	0.818259	0.99979	Not DEG
lnc-C1orf174-3	3.62531	4.41342	3.62531	4.41342	4.01936	0.283804	4.07877	0.0695807	0.944527	0.99979	Not DEG
lnc-SHANK2-7	104.228	115.852	104.228	115.852	110.04	0.152551	0.837018	0.182255	0.855383	0.99979	Not DEG
lnc-ACSL6-3	19.0329	15.447	19.0329	15.447	17.2399	-0.30116	2.03939	-0.147671	0.882602	0.99979	Not DEG
lnc-ACSL6-2	38.0657	50.7543	38.0657	50.7543	44.41	0.415041	1.29665	0.320087	0.748903	0.99979	Not DEG
lnc-ACSL6-1	374.313	346.453	374.313	346.453	360.383	-0.111583	0.490881	-0.227312	0.820181	0.99979	Not DEG
lnc-KCNK2-1	3.62531	0	3.62531	0	1.81265	-4.15867	6.8048	-0.611138	0.541108	0.99979	Not DEG
lnc-DGAT2-1	19.0329	24.2738	19.0329	24.2738	21.6533	0.350913	1.82758	0.19201	0.847734	0.99979	Not DEG
lnc-PTPRU-10	3.62531	0	3.62531	0	1.81265	-4.15867	6.8048	-0.611138	0.541108	0.99979	Not DEG
lnc-CBS-2	1951.32	1835.98	1951.32	1835.98	1893.65	-0.0878995	0.276175	-0.318275	0.750277	0.99979	Not DEG
lnc-TSPO2-3	0	8.82684	0	8.82684	4.41342	5.72632	4.84442	1.18204	0.237188	0.99979	Not DEG
lnc-SNAPC3-11	133.23	169.917	133.23	169.917	151.573	0.350909	0.728911	0.481415	0.630222	0.99979	Not DEG
lnc-PLAGL2-6	503.011	547.264	503.011	547.264	525.138	0.121646	0.421425	0.288654	0.772846	0.99979	Not DEG
lnc-PLAGL2-5	29.9088	18.757	29.9088	18.757	24.3329	-0.673129	1.74244	-0.386314	0.699264	0.99979	Not DEG
lnc-PLAGL2-4	66.1619	76.1315	66.1619	76.1315	71.1467	0.202496	1.02999	0.196601	0.84414	0.99979	Not DEG
lnc-CAAP1-2	309.057	194.19	309.057	194.19	251.624	-0.670402	0.612465	-1.0946	0.273694	0.99979	Not DEG
lnc-PWP1-1	89.7264	57.3744	89.7264	57.3744	73.5504	-0.64512	1.03578	-0.622833	0.533394	0.99979	Not DEG
lnc-PWP1-2	26.2835	17.6537	26.2835	17.6537	21.9686	-0.574178	1.82449	-0.314706	0.752985	0.99979	Not DEG
lnc-C16orf74-2	1405.71	1063.63	1405.71	1063.63	1234.67	-0.4023	0.336821	-1.1944	0.23232	0.99979	Not DEG
lnc-C16orf74-1	11.7823	0	11.7823	0	5.89113	-5.8592	4.37265	-1.33997	0.180256	0.99979	Not DEG
lnc-TNFRSF14-66	58.0049	83.8549	58.0049	83.8549	70.9299	0.531723	1.04466	0.508994	0.610757	0.99979	Not DEG
lnc-CCDC28A-5	0	27.5839	0	27.5839	13.7919	7.37023	3.47865	2.11871	0.0341151	0.99979	Up
lnc-CCDC28A-6	4.53163	17.6537	4.53163	17.6537	11.0927	1.96186	2.62484	0.74742	0.45481	0.99979	Not DEG
lnc-CCDC28A-7	15.4076	15.447	15.4076	15.447	15.4273	0.00369407	2.14722	0.0017204	0.998627	0.99979	Not DEG
lnc-CCDC28A-1	14.5012	11.0335	14.5012	11.0335	12.7674	-0.394266	2.35764	-0.167229	0.86719	0.99979	Not DEG
lnc-LEPROT-1	8.15694	8.82684	8.15694	8.82684	8.49189	0.113879	2.85777	0.039849	0.968213	0.99979	Not DEG
lnc-TASP1-9	0	2.20671	0	2.20671	1.10335	3.72625	6.8429	0.544543	0.586068	0.99979	Not DEG
lnc-MED6-4	10.8759	40.8241	10.8759	40.8241	25.85	1.90828	1.79648	1.06223	0.28813	0.99979	Not DEG
lnc-MED6-3	234.739	165.503	234.739	165.503	200.121	-0.504195	0.655652	-0.768998	0.441895	0.99979	Not DEG
lnc-MED6-2	63.4429	40.8241	63.4429	40.8241	52.1335	-0.636031	1.21413	-0.523856	0.600378	0.99979	Not DEG
lnc-MED6-1	537.452	432.515	537.452	432.515	484.983	-0.313385	0.445559	-0.703351	0.481837	0.99979	Not DEG
lnc-TASP1-3	82.4758	87.165	82.4758	87.165	84.8204	0.0797818	0.945479	0.0843825	0.932752	0.99979	Not DEG
lnc-FBF1-2	312.683	220.671	312.683	220.671	266.677	-0.502802	0.581866	-0.86412	0.387522	0.99979	Not DEG
lnc-FBF1-3	119.635	114.749	119.635	114.749	117.192	-0.0601591	0.811485	-0.0741346	0.940903	0.99979	Not DEG
lnc-TASP1-4	16.3139	0	16.3139	0	8.15694	-6.3287	3.95756	-1.59914	0.109788	0.99979	Not DEG
lnc-MYO5C-1	12.6886	3.31006	12.6886	3.31006	7.99932	-1.93856	3.06152	-0.633203	0.526601	0.99979	Not DEG
DGUOK-AS1	5337.36	6301.26	5337.36	6301.26	5819.31	0.239514	0.236278	1.01369	0.310728	0.99979	Not DEG
lnc-TMEM99-5	724.155	670.84	724.155	670.84	697.497	-0.110331	0.378149	-0.291765	0.770466	0.99979	Not DEG
lnc-CRCP-1	59.8176	79.4415	59.8176	79.4415	69.6296	0.409327	1.04744	0.390787	0.695955	0.99979	Not DEG
lnc-CRCP-2	14.5012	13.2403	14.5012	13.2403	13.8707	-0.131234	2.26071	-0.05805	0.953709	0.99979	Not DEG
lnc-SLC47A2-1	8.15694	0	8.15694	0	4.07847	-5.32866	4.95907	-1.07453	0.282585	0.99979	Not DEG
lnc-PRDM8-6	34.4404	86.0617	34.4404	86.0617	60.251	1.32127	1.19448	1.10615	0.268663	0.99979	Not DEG
lnc-SHANK2-9	30.8151	14.3436	30.8151	14.3436	22.5794	-1.10322	1.83342	-0.601727	0.547356	0.99979	Not DEG
ATP2B1-AS1	127.792	112.542	127.792	112.542	120.167	-0.183331	0.804251	-0.227952	0.819684	0.99979	Not DEG
lnc-CDH6-14	938.048	0	938.048	0	469.024	-12.1736	6.76661	-1.79906	0.072009	0.99979	Not DEG
lnc-CDH6-15	772.191	723.801	772.191	723.801	747.996	-0.093364	0.368138	-0.253611	0.799796	0.99979	Not DEG
lnc-CDH6-12	7.25062	12.1369	7.25062	12.1369	9.69376	0.74323	2.69747	0.275528	0.782911	0.99979	Not DEG
lnc-PRSS23-1	1649.52	1860.26	1649.52	1860.26	1754.89	0.173459	0.286121	0.606246	0.544351	0.99979	Not DEG
lnc-FADS3-1	355.28	316.663	355.28	316.663	335.971	-0.166009	0.507349	-0.327208	0.74351	0.99979	Not DEG
lnc-ATP8A2-4	58.9113	45.2375	58.9113	45.2375	52.0744	-0.381018	1.20174	-0.317054	0.751203	0.99979	Not DEG
lnc-ATP8A2-2	203.017	225.084	203.017	225.084	214.051	0.148865	0.61653	0.241456	0.809202	0.99979	Not DEG
lnc-PFKFB2-2	52.567	75.0281	52.567	75.0281	63.7975	0.513278	1.09658	0.46807	0.639735	0.99979	Not DEG
lnc-DNAJB6-2	21.7518	0	21.7518	0	10.8759	-6.74375	3.65928	-1.84292	0.0653413	0.99979	Not DEG
lnc-DNAJB6-3	1344.99	1240.17	1344.99	1240.17	1292.58	-0.117056	0.308115	-0.379908	0.704013	0.99979	Not DEG
lnc-DNAJB6-6	261.022	206.327	261.022	206.327	233.675	-0.339236	0.601944	-0.563567	0.573049	0.99979	Not DEG
lnc-DNAJB6-4	82.4758	123.576	82.4758	123.576	103.026	0.583355	0.88346	0.660308	0.509056	0.99979	Not DEG
lnc-DNAJB6-5	157.701	165.503	157.701	165.503	161.602	0.0696699	0.698873	0.0996889	0.920591	0.99979	Not DEG
lnc-LDHD-3	7.25062	1.10335	7.25062	1.10335	4.17699	-2.71613	4.27089	-0.635965	0.5248	0.99979	Not DEG
lnc-LDHD-2	43.5037	58.4778	43.5037	58.4778	50.9907	0.426754	1.21455	0.351369	0.725311	0.99979	Not DEG
lnc-LIX1-1	3356.13	3068.43	3356.13	3068.43	3212.28	-0.129297	0.247951	-0.521464	0.602043	0.99979	Not DEG
lnc-IRF1-6	167.67	130.196	167.67	130.196	148.933	-0.364943	0.736015	-0.495837	0.62001	0.99979	Not DEG
lnc-SUPT6H-5	67.9745	70.6147	67.9745	70.6147	69.2946	0.0549775	1.04104	0.0528102	0.957883	0.99979	Not DEG
lnc-SLC45A2-1	14.5012	20.9637	14.5012	20.9637	17.7325	0.531726	2.01667	0.263666	0.792038	0.99979	Not DEG
lnc-SUPT6H-4	19.0329	34.204	19.0329	34.204	26.6184	0.845676	1.67662	0.504394	0.613984	0.99979	Not DEG
lnc-FAM46A-3	7.25062	6.62013	7.25062	6.62013	6.93537	-0.131229	3.14819	-0.041684	0.966751	0.99979	Not DEG
lnc-WDR60-3	13.5949	17.6537	13.5949	17.6537	15.6243	0.376909	2.13803	0.176288	0.860068	0.99979	Not DEG
lnc-COMMD1-4	3.62531	0	3.62531	0	1.81265	-4.15867	6.8048	-0.611138	0.541108	0.99979	Not DEG
lnc-COMMD1-7	10.8759	4.41342	10.8759	4.41342	7.64467	-1.30114	3.06124	-0.425038	0.670809	0.99979	Not DEG
lnc-COMMD1-3	30.8151	80.5449	30.8151	80.5449	55.68	1.38616	1.24244	1.11567	0.264563	0.99979	Not DEG
lnc-CXCL16-4	268.273	340.937	268.273	340.937	304.605	0.345804	0.538272	0.642433	0.520592	0.99979	Not DEG
lnc-KLF10-2	3434.07	4615.33	3434.07	4615.33	4024.7	0.426514	0.271805	1.56919	0.116604	0.99979	Not DEG
lnc-KLF10-6	356.186	432.515	356.186	432.515	394.351	0.280118	0.480378	0.583121	0.559812	0.99979	Not DEG
lnc-CXCL16-3	847.416	774.555	847.416	774.555	810.985	-0.129702	0.358976	-0.36131	0.717868	0.99979	Not DEG
lnc-EMILIN3-5	125.073	114.749	125.073	114.749	119.911	-0.124289	0.803706	-0.154645	0.877101	0.99979	Not DEG
lnc-EMILIN3-2	68.8808	54.0644	68.8808	54.0644	61.4726	-0.349421	1.1094	-0.314963	0.75279	0.99979	Not DEG
lnc-EMILIN3-1	4.53163	16.5503	4.53163	16.5503	10.541	1.86875	2.67638	0.698239	0.485028	0.99979	Not DEG
lnc-WDR60-2	0	6.62013	0	6.62013	3.31006	5.31125	5.37853	0.987492	0.323401	0.99979	Not DEG
lnc-VARS-2	45.3163	65.0979	45.3163	65.0979	55.2071	0.522583	1.17413	0.445082	0.656261	0.99979	Not DEG
lnc-RNLS-2	7.25062	0	7.25062	0	3.62531	-5.15873	5.17677	-0.996516	0.319	0.99979	Not DEG
lnc-RNLS-3	0	4.41342	0	4.41342	2.20671	4.72624	6.30507	0.749594	0.453499	0.99979	Not DEG
lnc-RFESD-1	159.514	127.989	159.514	127.989	143.751	-0.317655	0.745416	-0.426145	0.670002	0.99979	Not DEG
lnc-RFESD-6	1608.73	1787.43	1608.73	1787.43	1698.08	0.151968	0.287185	0.529164	0.596692	0.99979	Not DEG
EIPR1-IT1	77.9441	86.0617	77.9441	86.0617	82.0029	0.142933	0.961584	0.148643	0.881835	0.99979	Not DEG
lnc-PON3-2	766.753	625.602	766.753	625.602	696.177	-0.293515	0.389161	-0.754226	0.450714	0.99979	Not DEG
lnc-ME3-1	270.992	199.707	270.992	199.707	235.349	-0.440361	0.607234	-0.725192	0.468334	0.99979	Not DEG
lnc-SDF2L1-4	395.159	420.378	395.159	420.378	407.768	0.0892567	0.465661	0.191677	0.847995	0.99979	Not DEG
lnc-SDF2L1-1	69.7872	81.6482	69.7872	81.6482	75.7177	0.226463	1.00049	0.226353	0.820927	0.99979	Not DEG
lnc-SDF2L1-3	79.7568	75.0281	79.7568	75.0281	77.3924	-0.0881727	0.987928	-0.0892501	0.928883	0.99979	Not DEG
lnc-SDF2L1-2	0	6.62013	0	6.62013	3.31006	5.31125	5.37853	0.987492	0.323401	0.99979	Not DEG
LINC02018	217.518	239.428	217.518	239.428	228.473	0.138455	0.598598	0.231299	0.817083	0.99979	Not DEG
LINC02019	12.6886	0	12.6886	0	6.34429	-5.96612	4.27017	-1.39716	0.162364	0.99979	Not DEG
lnc-PEX5-1	9.06327	4.41342	9.06327	4.41342	6.73834	-1.03811	3.22773	-0.321622	0.747739	0.99979	Not DEG
lnc-PIGM-4	0	4.41342	0	4.41342	2.20671	4.72624	6.30507	0.749594	0.453499	0.99979	Not DEG
LINC02011	4.53163	13.2403	4.53163	13.2403	8.88594	1.54682	2.86297	0.540287	0.588999	0.99979	Not DEG
LINC02012	0	1.10335	0	1.10335	0.551677	2.72629	6.91851	0.394058	0.693538	0.99979	Not DEG
LINC02013	7.25062	0	7.25062	0	3.62531	-5.15873	5.17677	-0.996516	0.319	0.99979	Not DEG
lnc-ACTR3-3	6.34429	4.41342	6.34429	4.41342	5.37885	-0.523539	3.56202	-0.146978	0.883149	0.99979	Not DEG
lnc-ACTR3-2	157.701	61.7879	157.701	61.7879	109.744	-1.35179	0.942315	-1.43454	0.151417	0.99979	Not DEG
SCAMP1-AS1	645.305	766.831	645.305	766.831	706.068	0.248929	0.383705	0.648751	0.516499	0.99979	Not DEG
lnc-HDAC9-11	51.6606	26.4805	51.6606	26.4805	39.0706	-0.964127	1.41295	-0.682349	0.495018	0.99979	Not DEG
lnc-HDAC9-10	324.465	369.624	324.465	369.624	347.044	0.187995	0.501174	0.37511	0.707579	0.99979	Not DEG
lnc-KIF3B-1	453.163	545.057	453.163	545.057	499.11	0.266377	0.437146	0.609354	0.54229	0.99979	Not DEG
lnc-TNFRSF4-1	11.7823	15.447	11.7823	15.447	13.6146	0.390715	2.28404	0.171063	0.864174	0.99979	Not DEG
lnc-WSB1-9	291.837	387.277	291.837	387.277	339.557	0.408204	0.519741	0.7854	0.432219	0.99979	Not DEG
lnc-SLC35G5-2	0	12.1369	0	12.1369	6.06845	6.18577	4.35429	1.42061	0.155429	0.99979	Not DEG
lnc-SMAD7-3	22.6582	31.9973	22.6582	31.9973	27.3277	0.497923	1.63882	0.303829	0.761258	0.99979	Not DEG
lnc-NBPF4-1	908.14	969.849	908.14	969.849	938.994	0.0948461	0.340067	0.278904	0.780318	0.99979	Not DEG
lnc-NBPF4-2	208.455	289.079	208.455	289.079	248.767	0.471727	0.59541	0.792272	0.428202	0.99979	Not DEG
lnc-MUC4-1	163.139	152.263	163.139	152.263	157.701	-0.0995338	0.707318	-0.14072	0.888091	0.99979	Not DEG
lnc-MUC4-2	27.1898	15.447	27.1898	15.447	21.3184	-0.815732	1.86329	-0.437792	0.661537	0.99979	Not DEG
lnc-MUC4-3	1199.07	1215.9	1199.07	1215.9	1207.48	0.0201046	0.312037	0.0644302	0.948628	0.99979	Not DEG
lnc-MUC4-4	224.769	172.123	224.769	172.123	198.446	-0.384999	0.649165	-0.593068	0.553135	0.99979	Not DEG
lnc-GPR88-1	262.835	308.939	262.835	308.939	285.887	0.233168	0.54613	0.426946	0.669419	0.99979	Not DEG
lnc-PYCR1-2	0	25.3772	0	25.3772	12.6886	7.24994	3.54656	2.04421	0.0409324	0.99979	Up
lnc-RERGL-4	1.81265	0	1.81265	0	0.906327	-3.15874	6.84292	-0.461607	0.644364	0.99979	Not DEG
lnc-RUFY1-4	0	5.51677	0	5.51677	2.75839	5.0482	5.76776	0.875245	0.381441	0.99979	Not DEG
lnc-RUFY1-3	75.2251	30.8939	75.2251	30.8939	53.0595	-1.28388	1.26066	-1.01842	0.308478	0.99979	Not DEG
lnc-UBR4-4	32.6278	13.2403	32.6278	13.2403	22.934	-1.30116	1.83692	-0.708336	0.478737	0.99979	Not DEG
lnc-CETN3-1	0	8.82684	0	8.82684	4.41342	5.72632	4.84442	1.18204	0.237188	0.99979	Not DEG
lnc-UBR4-3	1895.13	1690.34	1895.13	1690.34	1792.73	-0.164983	0.284065	-0.580795	0.561379	0.99979	Not DEG
lnc-RAB6D-3	154.982	152.263	154.982	152.263	153.622	-0.0255332	0.715112	-0.0357052	0.971517	0.99979	Not DEG
lnc-FKBPL-1	1.81265	0	1.81265	0	0.906327	-3.15874	6.84292	-0.461607	0.644364	0.99979	Not DEG
lnc-WDR60-8	4.53163	0	4.53163	0	2.26582	-4.48062	6.21514	-0.72092	0.470959	0.99979	Not DEG
lnc-GOLGA8O-1	1331.39	1683.72	1331.39	1683.72	1507.56	0.338714	0.312658	1.08334	0.278659	0.99979	Not DEG
lnc-GOLGA8O-3	743.188	718.284	743.188	718.284	730.736	-0.0491727	0.370277	-0.1328	0.894352	0.99979	Not DEG
lnc-GOLGA8O-2	0	2.20671	0	2.20671	1.10335	3.72625	6.8429	0.544543	0.586068	0.99979	Not DEG
lnc-GOLGA8O-5	241.989	456.789	241.989	456.789	349.389	0.916585	0.57354	1.59812	0.110016	0.99979	Not DEG
lnc-RAB23-53	3250.09	2911.75	3250.09	2911.75	3080.92	-0.158591	0.251821	-0.629776	0.528841	0.99979	Not DEG
lnc-S100P-2	48.9417	54.0644	48.9417	54.0644	51.503	0.143619	1.20118	0.119565	0.904828	0.99979	Not DEG
lnc-SLFN5-1	11.7823	0	11.7823	0	5.89113	-5.8592	4.37265	-1.33997	0.180256	0.99979	Not DEG
lnc-NDUFV1-8	0	1.10335	0	1.10335	0.551677	2.72629	6.91851	0.394058	0.693538	0.99979	Not DEG
lnc-MAGEB1-2	34.4404	8.82684	34.4404	8.82684	21.6336	-1.96412	1.95701	-1.00363	0.315556	0.99979	Not DEG
lnc-NDUFV1-7	1.81265	0	1.81265	0	0.906327	-3.15874	6.84292	-0.461607	0.644364	0.99979	Not DEG
lnc-NDUFV1-1	273.711	295.699	273.711	295.699	284.705	0.111479	0.542792	0.20538	0.837275	0.99979	Not DEG
lnc-LRRC75B-4	1251.64	1528.15	1251.64	1528.15	1389.89	0.287966	0.314042	0.916966	0.35916	0.99979	Not DEG
lnc-LRRC75B-3	167.67	200.811	167.67	200.811	184.241	0.260208	0.66341	0.392228	0.69489	0.99979	Not DEG
lnc-MANSC4-9	44.41	22.0671	44.41	22.0671	33.2386	-1.00898	1.52592	-0.661229	0.508465	0.99979	Not DEG
lnc-LRRC75B-1	82.4758	100.405	82.4758	100.405	91.4405	0.283795	0.916815	0.309545	0.756907	0.99979	Not DEG
lnc-HYDIN-1	88.82	124.679	88.82	124.679	106.75	0.489264	0.863091	0.566874	0.5708	0.99979	Not DEG
lnc-SNX8-2	13.5949	0	13.5949	0	6.79745	-6.06566	4.17911	-1.45143	0.146661	0.99979	Not DEG
lnc-SNX8-3	100.602	120.266	100.602	120.266	110.434	0.257564	0.838469	0.307183	0.758704	0.99979	Not DEG
lnc-AKR1C3-4	648.024	783.382	648.024	783.382	715.703	0.273669	0.383728	0.713186	0.475731	0.99979	Not DEG
lnc-AKR1C3-5	26.2835	68.408	26.2835	68.408	47.3457	1.38001	1.3315	1.03643	0.3	0.99979	Not DEG
lnc-HACD1-2	88.82	58.4778	88.82	58.4778	73.6489	-0.602992	1.03224	-0.584157	0.559115	0.99979	Not DEG
HAS2-AS1	2.71898	8.82684	2.71898	8.82684	5.77291	1.69882	3.51322	0.483551	0.628705	0.99979	Not DEG
LINC01093	4.53163	0	4.53163	0	2.26582	-4.48062	6.21514	-0.72092	0.470959	0.99979	Not DEG
LINC01095	5.43796	0	5.43796	0	2.71898	-4.74367	5.77894	-0.820855	0.411729	0.99979	Not DEG
LINC01094	1209.04	484.373	1209.04	484.373	846.706	-1.31967	0.513725	-2.56883	0.0102043	0.99979	Down
LINC01097	13.5949	11.0335	13.5949	11.0335	12.3142	-0.301157	2.39636	-0.125673	0.899991	0.99979	Not DEG
LINC01099	66.1619	50.7543	66.1619	50.7543	58.4581	-0.382465	1.13752	-0.336227	0.7367	0.99979	Not DEG
LINC01098	14.5012	17.6537	14.5012	17.6537	16.0775	0.2838	2.10707	0.134689	0.892858	0.99979	Not DEG
lnc-SLC7A9-3	163.139	191.984	163.139	191.984	177.561	0.234885	0.673472	0.348767	0.727264	0.99979	Not DEG
lnc-BCDIN3D-1	348.03	321.076	348.03	321.076	334.553	-0.116293	0.506674	-0.229523	0.818463	0.99979	Not DEG
lnc-TFEC-9	0	5.51677	0	5.51677	2.75839	5.0482	5.76776	0.875245	0.381441	0.99979	Not DEG
lnc-TFEC-8	102.415	159.986	102.415	159.986	131.201	0.643525	0.798224	0.806195	0.42013	0.99979	Not DEG
lnc-ACAD10-10	149.544	168.813	149.544	168.813	159.179	0.17486	0.70575	0.247765	0.804316	0.99979	Not DEG
DOCK9-AS1	13.5949	20.9637	13.5949	20.9637	17.2793	0.624835	2.04523	0.305508	0.759979	0.99979	Not DEG
lnc-CLEC2D-10	362.531	454.582	362.531	454.582	408.556	0.326438	0.476847	0.684576	0.493612	0.99979	Not DEG
lnc-CLEC2D-11	24.4708	5.51677	24.4708	5.51677	14.9938	-2.14914	2.32592	-0.923997	0.355488	0.99979	Not DEG
lnc-LGMN-1	0	2.20671	0	2.20671	1.10335	3.72625	6.8429	0.544543	0.586068	0.99979	Not DEG
lnc-C16orf58-14	75.2251	59.5811	75.2251	59.5811	67.4031	-0.336355	1.06149	-0.316869	0.751343	0.99979	Not DEG
lnc-C16orf58-11	0.906327	0	0.906327	0	0.453163	-2.1588	6.91852	-0.312032	0.755016	0.99979	Not DEG
lnc-C16orf58-12	73.4125	56.2711	73.4125	56.2711	64.8418	-0.383628	1.08306	-0.354206	0.723184	0.99979	Not DEG
lnc-BMT2-2	290.931	201.914	290.931	201.914	246.422	-0.526935	0.603121	-0.873681	0.382292	0.99979	Not DEG
lnc-TTYH3-2	158.607	176.537	158.607	176.537	167.572	0.154512	0.688834	0.224309	0.822517	0.99979	Not DEG
lnc-BMT2-1	5.43796	4.41342	5.43796	4.41342	4.92569	-0.301149	3.70697	-0.0812385	0.935252	0.99979	Not DEG
lnc-ITIH4-1	11.7823	4.41342	11.7823	4.41342	8.09783	-1.41662	2.98936	-0.473887	0.63558	0.99979	Not DEG
lnc-HMBOX1-10	10.8759	0	10.8759	0	5.43796	-5.74372	4.48897	-1.27952	0.200715	0.99979	Not DEG
lnc-HMBOX1-11	79.7568	99.3019	79.7568	99.3019	89.5293	0.316217	0.927133	0.34107	0.733051	0.99979	Not DEG
lnc-TFDP2-11	44.41	0	44.41	0	22.205	-7.77352	3.13758	-2.47755	0.0132287	0.99979	Down
lnc-TFDP2-12	328.09	284.665	328.09	284.665	306.378	-0.204824	0.529159	-0.387075	0.6987	0.99979	Not DEG
lnc-TFDP2-13	203.017	135.713	203.017	135.713	169.365	-0.581045	0.71074	-0.817521	0.413631	0.99979	Not DEG
lnc-TFDP2-15	106.04	56.2711	106.04	56.2711	81.1557	-0.914142	1.01323	-0.902207	0.366947	0.99979	Not DEG
lnc-DNASE1L3-2	429.599	315.559	429.599	315.559	372.579	-0.445078	0.504715	-0.88184	0.377863	0.99979	Not DEG
OGFR-AS1	1852.53	1563.45	1852.53	1563.45	1707.99	-0.244762	0.293865	-0.832905	0.404898	0.99979	Not DEG
lnc-ZFAND2A-1	81.5694	51.8577	81.5694	51.8577	66.7135	-0.653467	1.08388	-0.602895	0.546579	0.99979	Not DEG
lnc-ZFAND2A-2	245.615	217.361	245.615	217.361	231.488	-0.176303	0.596443	-0.29559	0.767543	0.99979	Not DEG
lnc-ZFAND2A-4	9.06327	0	9.06327	0	4.53163	-5.48068	4.77704	-1.14729	0.25126	0.99979	Not DEG
lnc-PSG9-2	20.8455	4.41342	20.8455	4.41342	12.6295	-2.23974	2.5231	-0.887693	0.374706	0.99979	Not DEG
lnc-TUNAR-1	0	4.41342	0	4.41342	2.20671	4.72624	6.30507	0.749594	0.453499	0.99979	Not DEG
lnc-LYRM4-1	27.1898	18.757	27.1898	18.757	22.9734	-0.535626	1.7843	-0.300189	0.764033	0.99979	Not DEG
lnc-LYRM4-2	29.0025	27.5839	29.0025	27.5839	28.2932	-0.0723445	1.60307	-0.0451288	0.964005	0.99979	Not DEG
lnc-LYRM4-3	214.799	158.883	214.799	158.883	186.841	-0.435023	0.669868	-0.649416	0.516069	0.99979	Not DEG
lnc-EHBP1-1	43.5037	44.1342	43.5037	44.1342	43.8189	0.0207631	1.29754	0.0160019	0.987233	0.99979	Not DEG
LINC00320	0	4.41342	0	4.41342	2.20671	4.72624	6.30507	0.749594	0.453499	0.99979	Not DEG
LINC00322	0	5.51677	0	5.51677	2.75839	5.0482	5.76776	0.875245	0.381441	0.99979	Not DEG
GATA3-AS1	133.23	73.9248	133.23	73.9248	103.577	-0.849787	0.90566	-0.938306	0.348087	0.99979	Not DEG
LINC00324	1140.16	1018.4	1140.16	1018.4	1079.28	-0.162936	0.327996	-0.496761	0.619357	0.99979	Not DEG
lnc-CABP4-2	0	2.20671	0	2.20671	1.10335	3.72625	6.8429	0.544543	0.586068	0.99979	Not DEG
lnc-WSB1-4	149.544	133.506	149.544	133.506	141.525	-0.163664	0.744932	-0.219703	0.826102	0.99979	Not DEG
lnc-ERI1-2	58.0049	82.7516	58.0049	82.7516	70.3783	0.512614	1.04739	0.489422	0.624543	0.99979	Not DEG
lnc-ERI1-4	12.6886	14.3436	12.6886	14.3436	13.5161	0.176886	2.28859	0.0772905	0.938392	0.99979	Not DEG
lnc-ERI1-5	8.15694	0	8.15694	0	4.07847	-5.32866	4.95907	-1.07453	0.282585	0.99979	Not DEG
lnc-ERI1-6	0	19.8604	0	19.8604	9.93019	6.89629	3.77115	1.8287	0.0674451	0.99979	Not DEG
lnc-RBP5-5	0	7.72348	0	7.72348	3.86174	5.53366	5.0808	1.08913	0.276096	0.99979	Not DEG
lnc-CD69-1	2467.93	2204.5	2467.93	2204.5	2336.22	-0.162847	0.266701	-0.610598	0.541466	0.99979	Not DEG
lnc-MYLK2-1	359.812	548.367	359.812	548.367	454.09	0.607901	0.486164	1.2504	0.211153	0.99979	Not DEG
lnc-CD69-2	18.1265	2.20671	18.1265	2.20671	10.1666	-3.03809	2.91018	-1.04395	0.296507	0.99979	Not DEG
lnc-NUDT16-2	79.7568	52.961	79.7568	52.961	66.3589	-0.590672	1.08239	-0.545712	0.585264	0.99979	Not DEG
lnc-RNF39-12	3.62531	8.82684	3.62531	8.82684	6.22607	1.28379	3.35642	0.382488	0.702099	0.99979	Not DEG
lnc-RNF39-13	0.906327	3.31006	0.906327	3.31006	2.1082	1.86869	5.65356	0.330534	0.740997	0.99979	Not DEG
lnc-NUMB-1	957.081	817.586	957.081	817.586	887.334	-0.227271	0.353619	-0.642699	0.520419	0.99979	Not DEG
lnc-SLC25A26-1	9.9696	12.1369	9.9696	12.1369	11.0532	0.283802	2.52129	0.112562	0.910378	0.99979	Not DEG
lnc-SFTPB-2	0	8.82684	0	8.82684	4.41342	5.72632	4.84442	1.18204	0.237188	0.99979	Not DEG
lnc-TNFRSF13B-7	3.62531	0	3.62531	0	1.81265	-4.15867	6.8048	-0.611138	0.541108	0.99979	Not DEG
lnc-HSPA4-4	0	2.20671	0	2.20671	1.10335	3.72625	6.8429	0.544543	0.586068	0.99979	Not DEG
lnc-TNFRSF13B-2	4.53163	0	4.53163	0	2.26582	-4.48062	6.21514	-0.72092	0.470959	0.99979	Not DEG
lnc-HSPA4-7	47.129	1.10335	47.129	1.10335	24.1162	-5.4166	2.57126	-2.10659	0.035153	0.99979	Down
lnc-HIGD2B-2	20.8455	14.3436	20.8455	14.3436	17.5946	-0.539318	2.02707	-0.266058	0.790194	0.99979	Not DEG
MRTFA-AS1	216.612	301.216	216.612	301.216	258.914	0.475684	0.586016	0.811727	0.416949	0.99979	Not DEG
lnc-GAPT-36	7.25062	0	7.25062	0	3.62531	-5.15873	5.17677	-0.996516	0.319	0.99979	Not DEG
lnc-GTF2IRD2B-11	2.71898	6.62013	2.71898	6.62013	4.66955	1.28378	3.84126	0.33421	0.738221	0.99979	Not DEG
lnc-MRGPRF-5	11.7823	22.0671	11.7823	22.0671	16.9247	0.905285	2.07913	0.435415	0.663261	0.99979	Not DEG
lnc-MRGPRF-4	389.721	359.694	389.721	359.694	374.707	-0.115671	0.483043	-0.239462	0.810747	0.99979	Not DEG
lnc-MRGPRF-6	26.2835	54.0644	26.2835	54.0644	40.1739	1.04052	1.39828	0.744145	0.456789	0.99979	Not DEG
lnc-HOMER1-6	125.073	108.129	125.073	108.129	116.601	-0.210019	0.816397	-0.257251	0.796985	0.99979	Not DEG
lnc-MRGPRF-2	197.579	269.219	197.579	269.219	233.399	0.446347	0.609346	0.732502	0.463862	0.99979	Not DEG
lnc-HOMER1-8	78.8504	82.7516	78.8504	82.7516	80.801	0.069671	0.967496	0.0720117	0.942593	0.99979	Not DEG
lnc-TCEAL4-1	11.7823	12.1369	11.7823	12.1369	11.9596	0.042795	2.42622	0.0176385	0.985927	0.99979	Not DEG
lnc-PRSS37-1	18.1265	29.7906	18.1265	29.7906	23.9586	0.716757	1.75473	0.408471	0.682928	0.99979	Not DEG
lnc-RASGRF1-7	56.1923	80.5449	56.1923	80.5449	68.3686	0.519424	1.06201	0.489095	0.624774	0.99979	Not DEG
lnc-RASGRF1-4	4327.71	4017.31	4327.71	4017.31	4172.51	-0.107373	0.235874	-0.455211	0.648957	0.99979	Not DEG
lnc-H2AFY2-2	101.509	69.5113	101.509	69.5113	85.51	-0.546279	0.960108	-0.568976	0.569372	0.99979	Not DEG
EIF1AX-AS1	106.04	92.6818	106.04	92.6818	99.361	-0.194252	0.879476	-0.220872	0.825192	0.99979	Not DEG
lnc-H2AFY2-4	1.81265	0	1.81265	0	0.906327	-3.15874	6.84292	-0.461607	0.644364	0.99979	Not DEG
lnc-SLC38A8-9	7.25062	0	7.25062	0	3.62531	-5.15873	5.17677	-0.996516	0.319	0.99979	Not DEG
lnc-KLHL1-2	17.2202	12.1369	17.2202	12.1369	14.6786	-0.504691	2.20902	-0.228468	0.819283	0.99979	Not DEG
lnc-KLHL1-4	2.71898	7.72348	2.71898	7.72348	5.22123	1.50617	3.66294	0.411193	0.680931	0.99979	Not DEG
lnc-ITGB3BP-5	2909.31	2876.45	2909.31	2876.45	2892.88	-0.0163894	0.249103	-0.0657936	0.947542	0.99979	Not DEG
lnc-ASAH2B-3	33.5341	40.8241	33.5341	40.8241	37.1791	0.283797	1.40774	0.201598	0.840231	0.99979	Not DEG
lnc-IFT88-2	7.25062	4.41342	7.25062	4.41342	5.83202	-0.716182	3.43621	-0.208422	0.8349	0.99979	Not DEG
lnc-PPEF2-2	94.258	80.5449	94.258	80.5449	87.4014	-0.226819	0.935225	-0.242529	0.80837	0.99979	Not DEG
lnc-TMCC1-7	376.126	393.898	376.126	393.898	385.012	0.0666067	0.476471	0.139792	0.888825	0.99979	Not DEG
lnc-SLC38A8-2	0	24.2738	0	24.2738	12.1369	7.18581	3.58446	2.00471	0.0449939	0.99979	Up
lnc-PHF24-1	0	5.51677	0	5.51677	2.75839	5.0482	5.76776	0.875245	0.381441	0.99979	Not DEG
lnc-MDN1-1	37.1594	55.1677	37.1594	55.1677	46.1636	0.570101	1.27995	0.44541	0.656024	0.99979	Not DEG
lnc-SYNJ2BP-1	645.305	464.512	645.305	464.512	554.909	-0.474263	0.439007	-1.08031	0.280005	0.99979	Not DEG
lnc-SYNJ2BP-2	29.9088	8.82684	29.9088	8.82684	19.3678	-1.76058	2.03116	-0.866787	0.386059	0.99979	Not DEG
MEIS1-AS2	37.1594	37.5141	37.1594	37.5141	37.3367	0.0137089	1.40177	0.0097797	0.992197	0.99979	Not DEG
lnc-SLC13A4-2	779.441	711.664	779.441	711.664	745.552	-0.131244	0.369892	-0.354817	0.722727	0.99979	Not DEG
lnc-SLC13A4-1	96.0707	90.4751	96.0707	90.4751	93.2729	-0.0865727	0.904032	-0.095763	0.923709	0.99979	Not DEG
lnc-MAPKAP1-4	3.62531	8.82684	3.62531	8.82684	6.22607	1.28379	3.35642	0.382488	0.702099	0.99979	Not DEG
lnc-MAPKAP1-3	25.3772	8.82684	25.3772	8.82684	17.102	-1.52354	2.12339	-0.717505	0.473063	0.99979	Not DEG
lnc-MAPKAP1-2	0	8.82684	0	8.82684	4.41342	5.72632	4.84442	1.18204	0.237188	0.99979	Not DEG
lnc-MAPKAP1-1	91.539	13.2403	91.539	13.2403	52.3896	-2.78944	1.46913	-1.8987	0.0576039	0.99979	Not DEG
lnc-RORB-2	29.9088	37.5141	29.9088	37.5141	33.7114	0.326866	1.47664	0.221358	0.824814	0.99979	Not DEG
lnc-STARD9-1	775.816	912.474	775.816	912.474	844.145	0.23407	0.359891	0.650391	0.515439	0.99979	Not DEG
lnc-STARD9-3	214.799	204.121	214.799	204.121	209.46	-0.0735673	0.621158	-0.118436	0.905722	0.99979	Not DEG
lnc-SSB-1	6.34429	8.82684	6.34429	8.82684	7.58556	0.476446	3.02086	0.157718	0.874679	0.99979	Not DEG
lnc-SSB-2	2781.52	2566.4	2781.52	2566.4	2673.96	-0.116124	0.256292	-0.453094	0.650481	0.99979	Not DEG
lnc-PSMD7-5	0	4.41342	0	4.41342	2.20671	4.72624	6.30507	0.749594	0.453499	0.99979	Not DEG
lnc-PSMD7-4	61.6302	43.0308	61.6302	43.0308	52.3305	-0.518263	1.20527	-0.429997	0.667198	0.99979	Not DEG
lnc-PSMD7-3	7.25062	7.72348	7.25062	7.72348	7.48705	0.0911602	3.03446	0.0300417	0.976034	0.99979	Not DEG
lnc-STX3-2	183.984	207.431	183.984	207.431	195.708	0.173047	0.642508	0.269331	0.787675	0.99979	Not DEG
lnc-RALGDS-3	3.62531	5.51677	3.62531	5.51677	4.57104	0.605726	3.84475	0.157546	0.874814	0.99979	Not DEG
lnc-CDH6-13	183.984	164.4	183.984	164.4	174.192	-0.162373	0.677206	-0.239769	0.81051	0.99979	Not DEG
lnc-MBL2-7	23.5645	27.5839	23.5645	27.5839	25.5742	0.227215	1.68441	0.134893	0.892696	0.99979	Not DEG
lnc-MBL2-2	14.5012	0	14.5012	0	7.25062	-6.15877	4.09759	-1.50302	0.132833	0.99979	Not DEG
lnc-FAM25C-7	9.9696	18.757	9.9696	18.757	14.3633	0.911828	2.24705	0.405789	0.684898	0.99979	Not DEG
lnc-FAM25C-6	7.25062	12.1369	7.25062	12.1369	9.69376	0.74323	2.69747	0.275528	0.782911	0.99979	Not DEG
lnc-FAM25C-2	3.62531	0	3.62531	0	1.81265	-4.15867	6.8048	-0.611138	0.541108	0.99979	Not DEG
lnc-FAM25C-1	720.53	701.734	720.53	701.734	711.132	-0.0381345	0.373831	-0.10201	0.918749	0.99979	Not DEG
lnc-SCGB1D4-1	9.06327	7.72348	9.06327	7.72348	8.39338	-0.230765	2.87618	-0.0802333	0.936052	0.99979	Not DEG
lnc-SPTSSB-3	3.62531	0	3.62531	0	1.81265	-4.15867	6.8048	-0.611138	0.541108	0.99979	Not DEG
lnc-ABAT-8	114.197	104.819	114.197	104.819	109.508	-0.123629	0.83863	-0.147418	0.882802	0.99979	Not DEG
lnc-SORCS2-1	96.977	84.9583	96.977	84.9583	90.9676	-0.190885	0.916758	-0.208217	0.83506	0.99979	Not DEG
lnc-ABAT-4	5.43796	3.31006	5.43796	3.31006	4.37401	-0.716177	3.93711	-0.181904	0.855658	0.99979	Not DEG
lnc-SORCS2-3	192.141	133.506	192.141	133.506	162.824	-0.525262	0.718172	-0.731387	0.464543	0.99979	Not DEG
lnc-SORCS2-2	9.9696	0	9.9696	0	4.9848	-5.61818	4.62233	-1.21544	0.224197	0.99979	Not DEG
lnc-ABAT-1	4.53163	7.72348	4.53163	7.72348	6.12756	0.769223	3.35278	0.229428	0.818536	0.99979	Not DEG
lnc-ABAT-3	209.362	166.607	209.362	166.607	187.984	-0.32955	0.661382	-0.498274	0.618291	0.99979	Not DEG
lnc-SMIM13-5	16.3139	8.82684	16.3139	8.82684	12.5704	-0.886116	2.39685	-0.3697	0.711606	0.99979	Not DEG
lnc-SMIM13-4	1928.66	1437.67	1928.66	1437.67	1683.17	-0.423868	0.315127	-1.34507	0.178603	0.99979	Not DEG
lnc-OLFML1-2	2.71898	7.72348	2.71898	7.72348	5.22123	1.50617	3.66294	0.411193	0.680931	0.99979	Not DEG
lnc-PRPF4B-1	838.352	746.971	838.352	746.971	792.662	-0.166504	0.363603	-0.457928	0.647004	0.99979	Not DEG
lnc-FGF23-4	0	4.41342	0	4.41342	2.20671	4.72624	6.30507	0.749594	0.453499	0.99979	Not DEG
lnc-PRPF4B-4	7.25062	5.51677	7.25062	5.51677	6.38369	-0.39426	3.28007	-0.120198	0.904326	0.99979	Not DEG
lnc-THPO-2	47.129	44.1342	47.129	44.1342	45.6316	-0.094714	1.273	-0.0744022	0.94069	0.99979	Not DEG
lnc-PQLC1-7	6.34429	12.1369	6.34429	12.1369	9.24059	0.935873	2.76859	0.338032	0.735339	0.99979	Not DEG
lnc-PQLC1-1	0	7.72348	0	7.72348	3.86174	5.53366	5.0808	1.08913	0.276096	0.99979	Not DEG
lnc-PQLC1-3	4.53163	11.0335	4.53163	11.0335	7.78259	1.28379	3.02408	0.424524	0.671184	0.99979	Not DEG
lnc-RNF217-3	41.691	72.8214	41.691	72.8214	57.2562	0.804628	1.17225	0.686395	0.492464	0.99979	Not DEG
lnc-TFIP11-1	2084.55	1987.14	2084.55	1987.14	2035.85	-0.0690423	0.270608	-0.255137	0.798617	0.99979	Not DEG
lnc-PQLC1-9	326.278	310.043	326.278	310.043	318.16	-0.0736327	0.516732	-0.142497	0.886688	0.99979	Not DEG
lnc-PQLC1-8	0	4.41342	0	4.41342	2.20671	4.72624	6.30507	0.749594	0.453499	0.99979	Not DEG
lnc-TGM6-2	44.41	78.3382	44.41	78.3382	61.3741	0.818833	1.13683	0.720277	0.471354	0.99979	Not DEG
lnc-INPPL1-3	20.8455	20.9637	20.8455	20.9637	20.9046	0.00816599	1.85498	0.0044022	0.996488	0.99979	Not DEG
lnc-INPPL1-2	34.4404	76.1315	34.4404	76.1315	55.2859	1.14439	1.2209	0.937338	0.348585	0.99979	Not DEG
NALT1	8.15694	1.10335	8.15694	1.10335	4.63015	-2.88606	4.10925	-0.702333	0.482471	0.99979	Not DEG
lnc-IL27-1	439.569	458.996	439.569	458.996	449.282	0.0623926	0.447049	0.139565	0.889003	0.99979	Not DEG
lnc-ESYT3-2	180.359	132.403	180.359	132.403	156.381	-0.445939	0.725087	-0.615014	0.538545	0.99979	Not DEG
lnc-ESYT3-3	143.2	166.607	143.2	166.607	154.903	0.218419	0.715939	0.30508	0.760305	0.99979	Not DEG
lnc-FTMT-2	531.108	196.397	531.108	196.397	363.752	-1.43523	0.645664	-2.22287	0.0262245	0.99979	Down
lnc-FTMT-3	7.25062	5.51677	7.25062	5.51677	6.38369	-0.39426	3.28007	-0.120198	0.904326	0.99979	Not DEG
ZNF346-IT1	295.463	272.529	295.463	272.529	283.996	-0.116567	0.543626	-0.214424	0.830216	0.99979	Not DEG
lnc-SS18L2-1	22.6582	14.3436	22.6582	14.3436	18.5009	-0.659612	1.9843	-0.332416	0.739575	0.99979	Not DEG
lnc-JAG1-9	3.62531	0	3.62531	0	1.81265	-4.15867	6.8048	-0.611138	0.541108	0.99979	Not DEG
lnc-BORCS5-5	7.25062	30.8939	7.25062	30.8939	19.0723	2.09115	2.07367	1.00843	0.31325	0.99979	Not DEG
lnc-BORCS5-4	124.167	148.953	124.167	148.953	136.56	0.262578	0.760155	0.345428	0.729773	0.99979	Not DEG
lnc-BORCS5-6	11.7823	0	11.7823	0	5.89113	-5.8592	4.37265	-1.33997	0.180256	0.99979	Not DEG
lnc-BORCS5-1	637.148	796.622	637.148	796.622	716.885	0.322268	0.387536	0.831582	0.405645	0.99979	Not DEG
NNT-AS1	2747.08	3870.57	2747.08	3870.57	3308.82	0.494648	0.289122	1.71086	0.0871063	0.99979	Not DEG
lnc-BORCS5-2	38.9721	40.8241	38.9721	40.8241	39.8981	0.0669863	1.35769	0.0493385	0.96065	0.99979	Not DEG
lnc-DNAJC28-1	0	17.6537	0	17.6537	8.82684	6.72636	3.89352	1.72758	0.0840637	0.99979	Not DEG
lnc-DNAJC28-3	295.463	249.358	295.463	249.358	272.41	-0.244755	0.558369	-0.438339	0.661141	0.99979	Not DEG
lnc-DNAJC28-6	1897.85	1516.01	1897.85	1516.01	1706.93	-0.324086	0.301895	-1.07351	0.283044	0.99979	Not DEG
lnc-ARID3C-2	103.321	113.646	103.321	113.646	108.483	0.137406	0.842347	0.163122	0.870422	0.99979	Not DEG
lnc-ZNF391-4	0	12.1369	0	12.1369	6.06845	6.18577	4.35429	1.42061	0.155429	0.99979	Not DEG
LINC01214	9.06327	0	9.06327	0	4.53163	-5.48068	4.77704	-1.14729	0.25126	0.99979	Not DEG
lnc-ZNF391-1	6.34429	3.31006	6.34429	3.31006	4.82718	-0.938568	3.77034	-0.248935	0.803411	0.99979	Not DEG
lnc-ZMYND10-1	27.1898	24.2738	27.1898	24.2738	25.7318	-0.163659	1.67923	-0.0974606	0.922361	0.99979	Not DEG
lnc-ZMYND10-2	1032.31	1052.6	1032.31	1052.6	1042.45	0.0280869	0.327092	0.0858685	0.931571	0.99979	Not DEG
lnc-STRN-2	1437.43	1320.72	1437.43	1320.72	1379.07	-0.122176	0.302536	-0.40384	0.68633	0.99979	Not DEG
lnc-PPM1D-7	4.53163	9.93019	4.53163	9.93019	7.23091	1.13179	3.11959	0.3628	0.716754	0.99979	Not DEG
lnc-STRN-4	77.9441	61.7879	77.9441	61.7879	69.866	-0.335113	1.04356	-0.321124	0.748116	0.99979	Not DEG
lnc-OXNAD1-6	221.144	360.797	221.144	360.797	290.97	0.706204	0.58303	1.21126	0.225794	0.99979	Not DEG
lnc-ICAM2-2	279.149	276.942	279.149	276.942	278.045	-0.0114488	0.547204	-0.0209224	0.983308	0.99979	Not DEG
lnc-ICAM2-1	1860.69	2005.9	1860.69	2005.9	1933.29	0.108412	0.275574	0.393404	0.694021	0.99979	Not DEG
lnc-WDR73-5	2493.31	3066.22	2493.31	3066.22	2779.76	0.298403	0.270033	1.10506	0.269133	0.99979	Not DEG
lnc-WDR73-4	2844.96	2385.45	2844.96	2385.45	2615.21	-0.254145	0.26839	-0.946924	0.343678	0.99979	Not DEG
lnc-WDR73-7	3386.94	3251.59	3386.94	3251.59	3319.26	-0.0588402	0.24327	-0.241872	0.808879	0.99979	Not DEG
lnc-WDR73-6	39.8784	18.757	39.8784	18.757	29.3177	-1.08817	1.62347	-0.67027	0.502686	0.99979	Not DEG
lnc-WDR73-3	2076.4	2570.82	2076.4	2570.82	2323.61	0.308146	0.280537	1.09842	0.272023	0.99979	Not DEG
lnc-WDR73-2	22.6582	9.93019	22.6582	9.93019	16.2942	-1.19012	2.14147	-0.55575	0.578382	0.99979	Not DEG
lnc-C1orf189-2	164.952	155.573	164.952	155.573	160.262	-0.0844485	0.701858	-0.120321	0.904229	0.99979	Not DEG
lnc-MRPS27-1	969.77	1105.56	969.77	1105.56	1037.67	0.189065	0.333581	0.566774	0.570868	0.99979	Not DEG
lnc-WDR73-9	192.141	154.47	192.141	154.47	173.305	-0.314843	0.684954	-0.459655	0.645764	0.99979	Not DEG
lnc-YJEFN3-2	26.2835	40.8241	26.2835	40.8241	33.5538	0.635269	1.49195	0.425799	0.670254	0.99979	Not DEG
lnc-MTBP-2	0	3.31006	0	3.31006	1.65503	4.31119	6.81751	0.63237	0.527145	0.99979	Not DEG
lnc-MRM3-1	182.172	159.986	182.172	159.986	171.079	-0.187348	0.683532	-0.274088	0.784017	0.99979	Not DEG
lnc-HIST4H4-3	13.5949	8.82684	13.5949	8.82684	11.2109	-0.623082	2.51682	-0.247567	0.804469	0.99979	Not DEG
lnc-RPS20-5	28.0961	48.5476	28.0961	48.5476	38.3219	0.789032	1.41016	0.559535	0.575797	0.99979	Not DEG
lnc-RPS20-4	487.604	466.719	487.604	466.719	477.161	-0.0631547	0.436367	-0.144728	0.884925	0.99979	Not DEG
lnc-RPS20-6	292.744	359.694	292.744	359.694	326.219	0.297132	0.520065	0.571336	0.567772	0.99979	Not DEG
lnc-RPS20-1	0	5.51677	0	5.51677	2.75839	5.0482	5.76776	0.875245	0.381441	0.99979	Not DEG
lnc-PANK2-2	136.855	180.95	136.855	180.95	158.903	0.402942	0.716604	0.562293	0.573916	0.99979	Not DEG
lnc-RPS20-3	203.924	126.886	203.924	126.886	165.405	-0.684496	0.727655	-0.940687	0.346865	0.99979	Not DEG
lnc-RPS20-2	18.1265	5.51677	18.1265	5.51677	11.8217	-1.71618	2.53593	-0.676746	0.498567	0.99979	Not DEG
CLYBL-AS2	38.0657	79.4415	38.0657	79.4415	58.7536	1.0614	1.18069	0.89897	0.368669	0.99979	Not DEG
CLYBL-AS1	38.0657	9.93019	38.0657	9.93019	23.998	-1.93858	1.86722	-1.03822	0.299167	0.99979	Not DEG
lnc-LPA-5	2.71898	4.41342	2.71898	4.41342	3.5662	0.698831	4.32635	0.161529	0.871677	0.99979	Not DEG
lnc-LPA-6	251.053	264.805	251.053	264.805	257.929	0.0769426	0.5661	0.135917	0.891887	0.99979	Not DEG
lnc-LPA-1	5.43796	8.82684	5.43796	8.82684	7.1324	0.698836	3.11761	0.224158	0.822635	0.99979	Not DEG
lnc-MED10-1	0	5.51677	0	5.51677	2.75839	5.0482	5.76776	0.875245	0.381441	0.99979	Not DEG
lnc-LPA-2	3.62531	0	3.62531	0	1.81265	-4.15867	6.8048	-0.611138	0.541108	0.99979	Not DEG
lnc-C1QB-2	0.906327	5.51677	0.906327	5.51677	3.21155	2.60566	4.75337	0.548171	0.583574	0.99979	Not DEG
lnc-COX6C-1	54.3796	38.6174	54.3796	38.6174	46.4985	-0.493809	1.27321	-0.387845	0.698131	0.99979	Not DEG
lnc-COX6C-3	139.574	148.953	139.574	148.953	144.264	0.0938239	0.73677	0.127345	0.898667	0.99979	Not DEG
lnc-COX6C-2	3.62531	2.20671	3.62531	2.20671	2.91601	-0.71617	4.76866	-0.150183	0.88062	0.99979	Not DEG
lnc-BRF1-79	636.242	409.345	636.242	409.345	522.793	-0.636258	0.467622	-1.36062	0.173632	0.99979	Not DEG
lnc-MLLT3-2	3.62531	4.41342	3.62531	4.41342	4.01936	0.283804	4.07877	0.0695807	0.944527	0.99979	Not DEG
lnc-LRRC31-4	324.465	438.032	324.465	438.032	381.248	0.432973	0.498802	0.868026	0.38538	0.99979	Not DEG
lnc-SUN2-2	340.779	148.953	340.779	148.953	244.866	-1.19398	0.687534	-1.73661	0.0824561	0.99979	Not DEG
WASIR1	63.4429	34.204	63.4429	34.204	48.8234	-0.891288	1.27011	-0.70174	0.482841	0.99979	Not DEG
WASIR2	78.8504	108.129	78.8504	108.129	93.4896	0.455562	0.915157	0.497796	0.618628	0.99979	Not DEG
lnc-EGR1-1	17.2202	7.72348	17.2202	7.72348	12.4718	-1.15676	2.42373	-0.477264	0.633174	0.99979	Not DEG
lnc-LRIF1-1	350.749	392.794	350.749	392.794	371.771	0.163338	0.486046	0.336054	0.73683	0.99979	Not DEG
lnc-PGPEP1L-11	14.5012	13.2403	14.5012	13.2403	13.8707	-0.131234	2.26071	-0.05805	0.953709	0.99979	Not DEG
lnc-PGPEP1L-10	28.0961	18.757	28.0961	18.757	23.4266	-0.582931	1.76978	-0.329381	0.741868	0.99979	Not DEG
lnc-FAM96A-1	36.2531	12.1369	36.2531	12.1369	24.195	-1.57869	1.81971	-0.86755	0.385641	0.99979	Not DEG
lnc-NUDT12-7	448.632	409.345	448.632	409.345	428.988	-0.132215	0.457331	-0.289102	0.772503	0.99979	Not DEG
lnc-ETDB-1	0.906327	0	0.906327	0	0.453163	-2.1588	6.91852	-0.312032	0.755016	0.99979	Not DEG
lnc-NUDT12-5	25.3772	46.3409	25.3772	46.3409	35.859	0.868759	1.45991	0.595079	0.551791	0.99979	Not DEG
lnc-BLNK-4	184.891	243.841	184.891	243.841	214.366	0.399272	0.628272	0.635508	0.525097	0.99979	Not DEG
lnc-NUDT12-9	1.81265	4.41342	1.81265	4.41342	3.11304	1.28377	4.64817	0.276189	0.782403	0.99979	Not DEG
lnc-NUDT12-8	0	4.41342	0	4.41342	2.20671	4.72624	6.30507	0.749594	0.453499	0.99979	Not DEG
lnc-TUT1-2	3843.73	2815.76	3843.73	2815.76	3329.75	-0.448983	0.28212	-1.59146	0.111507	0.99979	Not DEG
lnc-TUT1-1	494.855	390.588	494.855	390.588	442.721	-0.341358	0.46358	-0.736351	0.461517	0.99979	Not DEG
lnc-RAB11FIP5-3	29.9088	37.5141	29.9088	37.5141	33.7114	0.326866	1.47664	0.221358	0.824814	0.99979	Not DEG
lnc-BCAS2-1	3.62531	2.20671	3.62531	2.20671	2.91601	-0.71617	4.76866	-0.150183	0.88062	0.99979	Not DEG
CYP4A22-AS1	230.207	321.076	230.207	321.076	275.642	0.479985	0.571609	0.839709	0.401072	0.99979	Not DEG
lnc-NIPSNAP1-2	1318.71	1285.41	1318.71	1285.41	1302.06	-0.0368957	0.305088	-0.120935	0.903743	0.99979	Not DEG
lnc-ARHGEF2-3	11195.9	11082.1	11195.9	11082.1	11139	-0.0147343	0.208113	-0.0707994	0.943557	0.99979	Not DEG
lnc-OXLD1-1	1593.32	1370.37	1593.32	1370.37	1481.84	-0.217476	0.302483	-0.71897	0.47216	0.99979	Not DEG
lnc-ARHGEF2-1	1155.57	1271.06	1155.57	1271.06	1213.32	0.137437	0.314942	0.436389	0.662555	0.99979	Not DEG
lnc-OXLD1-3	765.846	899.234	765.846	899.234	832.54	0.231642	0.361391	0.640974	0.521539	0.99979	Not DEG
lnc-BPY2C-6	0	2.20671	0	2.20671	1.10335	3.72625	6.8429	0.544543	0.586068	0.99979	Not DEG
lnc-EEF2KMT-11	8.15694	0	8.15694	0	4.07847	-5.32866	4.95907	-1.07453	0.282585	0.99979	Not DEG
lnc-MTMR1-2	59.8176	76.1315	59.8176	76.1315	67.9745	0.347926	1.05689	0.329197	0.742007	0.99979	Not DEG
lnc-CELF6-1	10398.3	9472.3	10398.3	9472.3	9935.29	-0.134559	0.215064	-0.625671	0.531531	0.99979	Not DEG
lnc-PITPNC1-7	54.3796	58.4778	54.3796	58.4778	56.4287	0.104826	1.14917	0.0912191	0.927319	0.99979	Not DEG
lnc-PITPNC1-1	45.3163	57.3744	45.3163	57.3744	51.3454	0.34038	1.20742	0.281908	0.778014	0.99979	Not DEG
lnc-TP53TG3F-21	0.906327	1.10335	0.906327	1.10335	1.00484	0.283777	6.76645	0.0419388	0.966548	0.99979	Not DEG
lnc-C19orf44-8	136.855	325.49	136.855	325.49	231.172	1.24996	0.708113	1.7652	0.0775304	0.99979	Not DEG
lnc-MGRN1-1	38.0657	56.2711	38.0657	56.2711	47.1684	0.563904	1.26669	0.445178	0.656191	0.99979	Not DEG
lnc-SLC30A1-1	71.5998	103.715	71.5998	103.715	87.6576	0.534603	0.947427	0.564269	0.572571	0.99979	Not DEG
lnc-SLC10A7-6	0	4.41342	0	4.41342	2.20671	4.72624	6.30507	0.749594	0.453499	0.99979	Not DEG
lnc-ZDHHC15-3	122.354	142.333	122.354	142.333	132.343	0.218207	0.769664	0.283509	0.776787	0.99979	Not DEG
lnc-SETD4-7	3.62531	8.82684	3.62531	8.82684	6.22607	1.28379	3.35642	0.382488	0.702099	0.99979	Not DEG
lnc-TSC22D2-1	263.741	185.364	263.741	185.364	224.552	-0.508763	0.625041	-0.813967	0.415664	0.99979	Not DEG
lnc-RCSD1-5	6628.88	5964.73	6628.88	5964.73	6296.81	-0.152306	0.226018	-0.673866	0.500397	0.99979	Not DEG
lnc-TSC22D2-3	139.574	121.369	139.574	121.369	130.472	-0.201632	0.77459	-0.260307	0.794627	0.99979	Not DEG
lnc-TSC22D2-4	14.5012	16.5503	14.5012	16.5503	15.5258	0.190692	2.14142	0.0890492	0.929043	0.99979	Not DEG
lnc-TSC22D2-5	0	4.41342	0	4.41342	2.20671	4.72624	6.30507	0.749594	0.453499	0.99979	Not DEG
lnc-ACO1-9	211.174	186.467	211.174	186.467	198.821	-0.179512	0.638401	-0.28119	0.778564	0.99979	Not DEG
lnc-ACO1-3	1.81265	8.82684	1.81265	8.82684	5.31975	2.28377	3.71863	0.614142	0.539122	0.99979	Not DEG
lnc-SLC10A7-8	3.62531	23.1704	3.62531	23.1704	13.3979	2.6761	2.50113	1.06996	0.284639	0.99979	Not DEG
lnc-PTPN4-2	85.1947	93.7851	85.1947	93.7851	89.4899	0.138598	0.922461	0.150248	0.880569	0.99979	Not DEG
lnc-SSSCA1-1	3.62531	16.5503	3.62531	16.5503	10.0878	2.19067	2.76723	0.791647	0.428566	0.99979	Not DEG
lnc-C19orf44-4	49.848	26.4805	49.848	26.4805	38.1642	-0.912597	1.42426	-0.640753	0.521683	0.99979	Not DEG
lnc-HBEGF-4	3530.14	2808.04	3530.14	2808.04	3169.09	-0.330164	0.267888	-1.23247	0.217773	0.99979	Not DEG
lnc-HBEGF-2	793.036	108.129	793.036	108.129	450.582	-2.8746	2.28889	-1.25589	0.209155	0.99979	Not DEG
lnc-HBEGF-1	33.5341	17.6537	33.5341	17.6537	25.5939	-0.92565	1.71653	-0.539257	0.589709	0.99979	Not DEG
lnc-MMP23B-4	1215.38	1426.64	1215.38	1426.64	1321.01	0.231206	0.313255	0.738077	0.460468	0.99979	Not DEG
lnc-MMP23B-3	991.522	914.681	991.522	914.681	953.101	-0.116375	0.339189	-0.343098	0.731525	0.99979	Not DEG
lnc-MMP23B-1	570.986	485.476	570.986	485.476	528.231	-0.234054	0.425912	-0.549537	0.582637	0.99979	Not DEG
lnc-COL23A1-1	613.583	679.666	613.583	679.666	646.625	0.147568	0.390201	0.378185	0.705293	0.99979	Not DEG
lnc-COL23A1-3	707.841	781.175	707.841	781.175	744.508	0.14222	0.370452	0.38391	0.701045	0.99979	Not DEG
lnc-FAM9C-3	0	3.31006	0	3.31006	1.65503	4.31119	6.81751	0.63237	0.527145	0.99979	Not DEG
lnc-KLK12-1	0	4.41342	0	4.41342	2.20671	4.72624	6.30507	0.749594	0.453499	0.99979	Not DEG
LINC01250	0	2.20671	0	2.20671	1.10335	3.72625	6.8429	0.544543	0.586068	0.99979	Not DEG
LINC01257	2.71898	5.51677	2.71898	5.51677	4.11788	1.02075	4.05737	0.25158	0.801366	0.99979	Not DEG
lnc-C7orf50-1	196.673	172.123	196.673	172.123	184.398	-0.192354	0.660856	-0.291069	0.770999	0.99979	Not DEG
LINC01259	9.06327	0	9.06327	0	4.53163	-5.48068	4.77704	-1.14729	0.25126	0.99979	Not DEG
LINC01258	10.8759	0	10.8759	0	5.43796	-5.74372	4.48897	-1.27952	0.200715	0.99979	Not DEG
lnc-AAAS-1	66.1619	90.4751	66.1619	90.4751	78.3185	0.451523	0.9933	0.454569	0.64942	0.99979	Not DEG
lnc-PDYN-1	21.7518	31.9973	21.7518	31.9973	26.8746	0.556816	1.65428	0.336591	0.736425	0.99979	Not DEG
lnc-PTBP3-8	468.571	420.378	468.571	420.378	444.475	-0.156579	0.451689	-0.346653	0.728852	0.99979	Not DEG
lnc-PTBP3-7	1255.26	1204.86	1255.26	1204.86	1230.06	-0.0591197	0.310831	-0.190199	0.849153	0.99979	Not DEG
lnc-PTBP3-6	1873.38	1895.56	1873.38	1895.56	1884.47	0.016985	0.274935	0.0617783	0.950739	0.99979	Not DEG
lnc-PTBP3-5	225.675	211.844	225.675	211.844	218.76	-0.091245	0.609434	-0.149721	0.880985	0.99979	Not DEG
lnc-PTBP3-4	1444.69	1201.55	1444.69	1201.55	1323.12	-0.265854	0.316202	-0.840773	0.400475	0.99979	Not DEG
lnc-PTBP3-3	260.116	250.461	260.116	250.461	255.289	-0.0545642	0.568457	-0.0959865	0.923531	0.99979	Not DEG
lnc-PTBP3-2	57.0986	131.299	57.0986	131.299	94.1989	1.20133	0.979648	1.22629	0.22009	0.99979	Not DEG
lnc-DIDO1-1	17.2202	18.757	17.2202	18.757	17.9886	0.123336	1.99451	0.0618376	0.950692	0.99979	Not DEG
lnc-BEND2-3	627.178	525.197	627.178	525.197	576.188	-0.256017	0.413616	-0.618972	0.535935	0.99979	Not DEG
lnc-LRRN1-1	3.62531	3.31006	3.62531	3.31006	3.46769	-0.131224	4.37477	-0.0299957	0.97607	0.99979	Not DEG
lnc-DONSON-1	3444.04	3039.74	3444.04	3039.74	3241.89	-0.180154	0.25113	-0.717373	0.473144	0.99979	Not DEG
lnc-CAST-9	3.62531	0	3.62531	0	1.81265	-4.15867	6.8048	-0.611138	0.541108	0.99979	Not DEG
lnc-LRRN1-2	138.668	89.3717	138.668	89.3717	114.02	-0.633742	0.849136	-0.746337	0.455464	0.99979	Not DEG
lnc-CDCA3-2	20.8455	29.7906	20.8455	29.7906	25.318	0.515123	1.70043	0.302937	0.761938	0.99979	Not DEG
lnc-RNASEH2B-8	0	1.10335	0	1.10335	0.551677	2.72629	6.91851	0.394058	0.693538	0.99979	Not DEG
lnc-LIMS2-4	476.728	371.83	476.728	371.83	424.279	-0.35852	0.472637	-0.758553	0.44812	0.99979	Not DEG
C3orf67-AS1	19.0329	13.2403	19.0329	13.2403	16.1366	-0.52355	2.11198	-0.247895	0.804215	0.99979	Not DEG
lnc-CLDN10-8	187.61	144.539	187.61	144.539	166.075	-0.376269	0.701594	-0.536306	0.591747	0.99979	Not DEG
lnc-EAF2-2	52.567	58.4778	52.567	58.4778	55.5224	0.153736	1.15873	0.132676	0.89445	0.99979	Not DEG
lnc-STC2-1	3.62531	8.82684	3.62531	8.82684	6.22607	1.28379	3.35642	0.382488	0.702099	0.99979	Not DEG
lnc-ZNF708-14	357.999	334.316	357.999	334.316	346.158	-0.0987408	0.498971	-0.197889	0.843132	0.99979	Not DEG
lnc-ZNF708-12	195.767	124.679	195.767	124.679	160.223	-0.650913	0.734108	-0.886673	0.375255	0.99979	Not DEG
lnc-ZNF708-13	1093.94	1084.6	1093.94	1084.6	1089.27	-0.0123689	0.322361	-0.0383697	0.969393	0.99979	Not DEG
lnc-ZNF708-10	0	3.31006	0	3.31006	1.65503	4.31119	6.81751	0.63237	0.527145	0.99979	Not DEG
lnc-ZNF708-11	148.638	102.612	148.638	102.612	125.625	-0.534598	0.805814	-0.663425	0.507058	0.99979	Not DEG
lnc-TTLL5-3	12.6886	0	12.6886	0	6.34429	-5.96612	4.27017	-1.39716	0.162364	0.99979	Not DEG
lnc-TTLL5-2	18.1265	18.757	18.1265	18.757	18.4418	0.0493356	1.97049	0.0250373	0.980025	0.99979	Not DEG
lnc-PIPOX-2	47.129	26.4805	47.129	26.4805	36.8048	-0.831677	1.44246	-0.576567	0.564232	0.99979	Not DEG
lnc-BBS10-5	113.291	93.7851	113.291	93.7851	103.538	-0.272598	0.865115	-0.3151	0.752686	0.99979	Not DEG
lnc-BBS10-3	774.91	526.3	774.91	526.3	650.605	-0.558141	0.426449	-1.30881	0.190598	0.99979	Not DEG
lnc-BBS10-1	1171.88	1186.11	1171.88	1186.11	1178.99	0.0174079	0.314356	0.0553763	0.955839	0.99979	Not DEG
lnc-MAFA-6	875.512	899.234	875.512	899.234	887.373	0.0385704	0.345433	0.111658	0.911094	0.99979	Not DEG
lnc-MAFA-5	3.62531	0	3.62531	0	1.81265	-4.15867	6.8048	-0.611138	0.541108	0.99979	Not DEG
lnc-MAFA-3	107.853	124.679	107.853	124.679	116.266	0.209156	0.817095	0.255975	0.79797	0.99979	Not DEG
lnc-MAFA-1	19.0329	23.1704	19.0329	23.1704	21.1017	0.283799	1.84896	0.153491	0.878011	0.99979	Not DEG
lnc-SH2D1B-3	1.81265	6.62013	1.81265	6.62013	4.21639	1.86873	4.08562	0.457392	0.647389	0.99979	Not DEG
lnc-CD109-1	18.1265	8.82684	18.1265	8.82684	13.4767	-1.03812	2.32882	-0.445771	0.655763	0.99979	Not DEG
lnc-CD109-2	0	3.31006	0	3.31006	1.65503	4.31119	6.81751	0.63237	0.527145	0.99979	Not DEG
lnc-CD109-5	1.81265	0	1.81265	0	0.906327	-3.15874	6.84292	-0.461607	0.644364	0.99979	Not DEG
lnc-TRPC4AP-2	15.4076	9.93019	15.4076	9.93019	12.6689	-0.63373	2.37503	-0.266831	0.7896	0.99979	Not DEG
lnc-TRPC4AP-3	32.6278	84.9583	32.6278	84.9583	58.793	1.38066	1.21384	1.13743	0.25536	0.99979	Not DEG
lnc-TRPC4AP-6	64.3492	31.9973	64.3492	31.9973	48.1732	-1.00797	1.28779	-0.782711	0.433797	0.99979	Not DEG
lnc-RNF24-3	46.2227	30.8939	46.2227	30.8939	38.5583	-0.581271	1.39608	-0.416359	0.677147	0.99979	Not DEG
lnc-SCCPDH-4	3.62531	0	3.62531	0	1.81265	-4.15867	6.8048	-0.611138	0.541108	0.99979	Not DEG
lnc-SCCPDH-2	462.227	478.856	462.227	478.856	470.541	0.0509916	0.4386	0.11626	0.907447	0.99979	Not DEG
lnc-SCCPDH-3	370.688	1347.2	370.688	1347.2	858.942	1.86169	1.63927	1.13568	0.25609	0.99979	Not DEG
ZSWIM8-AS1	996.053	1087.91	996.053	1087.91	1041.98	0.127262	0.329827	0.385844	0.699612	0.99979	Not DEG
lnc-LNPK-7	9.9696	4.41342	9.9696	4.41342	7.19151	-1.17561	3.14012	-0.374385	0.708118	0.99979	Not DEG
lnc-LNPK-3	5.43796	5.51677	5.43796	5.51677	5.47737	0.0207734	3.5207	0.00590036	0.995292	0.99979	Not DEG
lnc-LNPK-1	3.62531	0	3.62531	0	1.81265	-4.15867	6.8048	-0.611138	0.541108	0.99979	Not DEG
lnc-ATG4B-1	126.886	180.95	126.886	180.95	153.918	0.512064	0.734254	0.697393	0.485557	0.99979	Not DEG
lnc-STK26-8	3.62531	39.7208	3.62531	39.7208	21.673	3.45371	2.15961	1.59923	0.10977	0.99979	Not DEG
lnc-STK26-9	7.25062	19.8604	7.25062	19.8604	13.5555	1.45372	2.34738	0.619294	0.535723	0.99979	Not DEG
lnc-CHRAC1-6	98.7896	188.674	98.7896	188.674	143.732	0.933463	0.797047	1.17115	0.241538	0.99979	Not DEG
EGFR-AS1	0	30.8939	0	30.8939	15.447	7.53374	3.39286	2.22047	0.0263869	0.99979	Up
PCSK6-AS1	39.8784	51.8577	39.8784	51.8577	45.868	0.378954	1.27554	0.297093	0.766396	0.99979	Not DEG
lnc-MARC2-2	32.6278	50.7543	32.6278	50.7543	41.691	0.637433	1.3466	0.473363	0.635954	0.99979	Not DEG
lnc-ZNF425-1	48.9417	71.718	48.9417	71.718	60.3299	0.551276	1.12773	0.488837	0.624957	0.99979	Not DEG
lnc-CEBPD-4	3463.98	3304.55	3463.98	3304.55	3384.26	-0.0679785	0.242682	-0.280114	0.77939	0.99979	Not DEG
lnc-CEBPD-1	1032.31	1258.93	1032.31	1258.93	1145.62	0.286325	0.331205	0.864495	0.387316	0.99979	Not DEG
lnc-CEBPD-2	19.0329	47.4442	19.0329	47.4442	33.2386	1.31774	1.54909	0.850657	0.39496	0.99979	Not DEG
OIP5-AS1	16851.3	14354.6	16851.3	14354.6	15603	-0.231345	0.218045	-1.061	0.28869	0.99979	Not DEG
lnc-GEMIN4-5	249.24	207.431	249.24	207.431	228.335	-0.264904	0.603821	-0.438714	0.660869	0.99979	Not DEG
lnc-GEMIN4-6	48.0353	76.1315	48.0353	76.1315	62.0834	0.6644	1.11965	0.5934	0.552914	0.99979	Not DEG
lnc-GEMIN4-1	148.638	140.126	148.638	140.126	144.382	-0.0850724	0.736512	-0.115507	0.908043	0.99979	Not DEG
lnc-GEMIN4-3	62.5366	50.7543	62.5366	50.7543	56.6454	-0.301165	1.15171	-0.261494	0.793712	0.99979	Not DEG
lnc-REM2-4	14.5012	35.3073	14.5012	35.3073	24.9043	1.2838	1.76218	0.728526	0.466292	0.99979	Not DEG
lnc-TENM4-5	159.514	111.439	159.514	111.439	135.476	-0.517425	0.777955	-0.665109	0.505981	0.99979	Not DEG
lnc-TCF3-2	1668.55	1135.35	1668.55	1135.35	1401.95	-0.555453	0.346805	-1.60163	0.109237	0.99979	Not DEG
lnc-SLC9C2-3	62.5366	103.715	62.5366	103.715	83.1259	0.72986	0.984679	0.741216	0.458563	0.99979	Not DEG
lnc-SLC9C2-6	38.0657	0	38.0657	0	19.0329	-7.55112	3.2283	-2.33904	0.0193333	0.99979	Down
lnc-SLC9C2-5	21.7518	11.0335	21.7518	11.0335	16.3927	-0.979227	2.12005	-0.46189	0.644161	0.99979	Not DEG
lnc-SLC9C2-4	19.9392	41.9275	19.9392	41.9275	30.9333	1.07229	1.57879	0.679186	0.49702	0.99979	Not DEG
MCM8-AS1	94.258	109.232	94.258	109.232	101.745	0.212712	0.869832	0.244544	0.806809	0.99979	Not DEG
lnc-MED7-1	413.285	345.35	413.285	345.35	379.318	-0.259077	0.486901	-0.532094	0.594661	0.99979	Not DEG
lnc-CHRDL2-3	43.5037	44.1342	43.5037	44.1342	43.8189	0.0207631	1.29754	0.0160019	0.987233	0.99979	Not DEG
lnc-ACYP1-5	103.321	143.436	103.321	143.436	123.379	0.473273	0.807307	0.586236	0.557717	0.99979	Not DEG
lnc-LNPEP-3	4.53163	0	4.53163	0	2.26582	-4.48062	6.21514	-0.72092	0.470959	0.99979	Not DEG
lnc-LNPEP-2	1.81265	0	1.81265	0	0.906327	-3.15874	6.84292	-0.461607	0.644364	0.99979	Not DEG
lnc-LNPEP-1	1086.69	942.265	1086.69	942.265	1014.48	-0.20573	0.337168	-0.61017	0.541749	0.99979	Not DEG
lnc-SCARB1-2	0	3.31006	0	3.31006	1.65503	4.31119	6.81751	0.63237	0.527145	0.99979	Not DEG
lnc-SCARB1-5	5.43796	28.6872	5.43796	28.6872	17.0626	2.39926	2.21611	1.08265	0.278965	0.99979	Not DEG
lnc-SCARB1-4	297.275	475.546	297.275	475.546	386.411	0.677786	0.522985	1.29599	0.194977	0.99979	Not DEG
lnc-LNPEP-5	70.6935	92.6818	70.6935	92.6818	81.6876	0.390711	0.971094	0.402341	0.687433	0.99979	Not DEG
lnc-SCARB1-6	0	8.82684	0	8.82684	4.41342	5.72632	4.84442	1.18204	0.237188	0.99979	Not DEG
lnc-LNPEP-8	3.62531	7.72348	3.62531	7.72348	5.67439	1.09115	3.4935	0.312336	0.754785	0.99979	Not DEG
KCTD21-AS1	1080.34	947.782	1080.34	947.782	1014.06	-0.188861	0.336105	-0.561909	0.574178	0.99979	Not DEG
lnc-DRGX-3	466.758	414.861	466.758	414.861	440.81	-0.170046	0.453748	-0.374759	0.70784	0.99979	Not DEG
lnc-PSMC5-10	54.3796	34.204	54.3796	34.204	44.2918	-0.668895	1.31255	-0.509617	0.61032	0.99979	Not DEG
lnc-GLB1-2	572.799	431.412	572.799	431.412	502.105	-0.408962	0.448061	-0.912736	0.361381	0.99979	Not DEG
lnc-MAP1LC3B-5	6.34429	0	6.34429	0	3.17214	-4.96608	5.44256	-0.912451	0.361531	0.99979	Not DEG
lnc-HPF1-3	2096.33	1747.71	2096.33	1747.71	1922.02	-0.262399	0.287387	-0.913052	0.361215	0.99979	Not DEG
lnc-MTURN-3	1813.56	1565.66	1813.56	1565.66	1689.61	-0.212053	0.291842	-0.726601	0.46747	0.99979	Not DEG
lnc-MTURN-1	10.8759	6.62013	10.8759	6.62013	8.74803	-0.716188	2.83588	-0.252545	0.80062	0.99979	Not DEG
lnc-MTURN-6	54.3796	50.7543	54.3796	50.7543	52.567	-0.0995315	1.18922	-0.0836945	0.933299	0.99979	Not DEG
lnc-TAOK3-9	5719.83	4842.62	5719.83	4842.62	5281.23	-0.240183	0.239089	-1.00458	0.315101	0.99979	Not DEG
lnc-MTURN-5	15.4076	17.6537	15.4076	17.6537	16.5306	0.196338	2.07792	0.0944878	0.924722	0.99979	Not DEG
lnc-MAP1LC3B-7	35.3468	17.6537	35.3468	17.6537	26.5002	-1.0016	1.69431	-0.591154	0.554418	0.99979	Not DEG
lnc-HAUS3-1	12.6886	12.1369	12.6886	12.1369	12.4127	-0.0641196	2.38375	-0.0268987	0.978541	0.99979	Not DEG
lnc-RNF115-1	116.916	129.092	116.916	129.092	123.004	0.142933	0.794322	0.179943	0.857198	0.99979	Not DEG
lnc-JRKL-1	0	2.20671	0	2.20671	1.10335	3.72625	6.8429	0.544543	0.586068	0.99979	Not DEG
lnc-RAI14-3	14.5012	18.757	14.5012	18.757	16.6291	0.371263	2.07497	0.178924	0.857997	0.99979	Not DEG
lnc-RAI14-2	10.8759	8.82684	10.8759	8.82684	9.85138	-0.301155	2.66601	-0.112961	0.910061	0.99979	Not DEG
lnc-NGFR-6	30.8151	17.6537	30.8151	17.6537	24.2344	-0.80366	1.75309	-0.458425	0.646647	0.99979	Not DEG
lnc-CTIF-10	27.1898	14.3436	27.1898	14.3436	20.7667	-0.922646	1.89325	-0.487336	0.62602	0.99979	Not DEG
AGAP1-IT1	222.956	162.193	222.956	162.193	192.575	-0.459047	0.662915	-0.692468	0.488643	0.99979	Not DEG
lnc-TM2D3-3	5.43796	0	5.43796	0	2.71898	-4.74367	5.77894	-0.820855	0.411729	0.99979	Not DEG
lnc-NPIPB4-2	29.0025	84.9583	29.0025	84.9583	56.9804	1.55058	1.24981	1.24065	0.214733	0.99979	Not DEG
lnc-NPIPB4-3	42.5974	37.5141	42.5974	37.5141	40.0557	-0.183328	1.35682	-0.135116	0.89252	0.99979	Not DEG
lnc-YPEL1-1	3023.51	2228.78	3023.51	2228.78	2626.14	-0.439971	0.291251	-1.51062	0.130884	0.99979	Not DEG
lnc-NPIPB4-6	190.329	263.702	190.329	263.702	227.015	0.470416	0.618419	0.760675	0.446851	0.99979	Not DEG
lnc-NPIPB4-7	192.141	173.227	192.141	173.227	182.684	-0.149505	0.662371	-0.225712	0.821425	0.99979	Not DEG
lnc-NPIPB4-4	0	3.31006	0	3.31006	1.65503	4.31119	6.81751	0.63237	0.527145	0.99979	Not DEG
lnc-NPIPB4-5	8460.56	8451.7	8460.56	8451.7	8456.13	-0.00151237	0.213002	-0.00710026	0.994335	0.99979	Not DEG
lnc-SLC25A21-3	9.06327	9.93019	9.06327	9.93019	9.49673	0.131801	2.70934	0.0486468	0.961201	0.99979	Not DEG
lnc-DUSP28-1	250.146	227.291	250.146	227.291	238.719	-0.13823	0.587226	-0.235394	0.813903	0.99979	Not DEG
lnc-INAFM2-2	8.15694	5.51677	8.15694	5.51677	6.83686	-0.564183	3.18061	-0.177382	0.859208	0.99979	Not DEG
lnc-MCMBP-2	62.5366	76.1315	62.5366	76.1315	69.334	0.283796	1.04485	0.271613	0.78592	0.99979	Not DEG
lnc-ZNF484-64	10.8759	0	10.8759	0	5.43796	-5.74372	4.48897	-1.27952	0.200715	0.99979	Not DEG
lnc-STMN2-4	7.25062	5.51677	7.25062	5.51677	6.38369	-0.39426	3.28007	-0.120198	0.904326	0.99979	Not DEG
lnc-MARVELD1-1	349.842	174.33	349.842	174.33	262.086	-1.00488	0.645319	-1.55719	0.119426	0.99979	Not DEG
lnc-SNF8-1	264.647	279.149	264.647	279.149	271.898	0.0769632	0.553137	0.13914	0.88934	0.99979	Not DEG
lnc-STMN2-5	53.4733	47.4442	53.4733	47.4442	50.4588	-0.172581	1.21396	-0.142163	0.886951	0.99979	Not DEG
lnc-SELENOT-45	658.9	583.675	658.9	583.675	621.287	-0.174894	0.397449	-0.440041	0.659907	0.99979	Not DEG
lnc-BSPRY-1	22.6582	7.72348	22.6582	7.72348	15.1908	-1.55269	2.24475	-0.691698	0.489127	0.99979	Not DEG
lnc-SH3D19-2	5838.56	4219.23	5838.56	4219.23	5028.89	-0.468633	0.271296	-1.72738	0.0840989	0.99979	Not DEG
lnc-SH3D19-7	42.5974	9.93019	42.5974	9.93019	26.2638	-2.10086	1.81563	-1.1571	0.247233	0.99979	Not DEG
lnc-SPEF1-1	426.88	386.174	426.88	386.174	406.527	-0.144578	0.467915	-0.308984	0.757334	0.99979	Not DEG
lnc-SH3D19-9	371.594	292.389	371.594	292.389	331.992	-0.345837	0.51992	-0.665175	0.505939	0.99979	Not DEG
lnc-SH3D19-8	35.3468	28.6872	35.3468	28.6872	32.017	-0.301163	1.51412	-0.198903	0.842339	0.99979	Not DEG
lnc-CDK11A-1	4464.57	4357.15	4464.57	4357.15	4410.86	-0.035136	0.231219	-0.15196	0.879219	0.99979	Not DEG
lnc-PAXX-2	7.25062	0	7.25062	0	3.62531	-5.15873	5.17677	-0.996516	0.319	0.99979	Not DEG
LINC02199	2.71898	0	2.71898	0	1.35949	-3.74366	6.81753	-0.549123	0.582921	0.99979	Not DEG
LINC02198	3.62531	12.1369	3.62531	12.1369	7.8811	1.74322	3.04525	0.572438	0.567025	0.99979	Not DEG
lnc-TRIO-10	4.53163	0	4.53163	0	2.26582	-4.48062	6.21514	-0.72092	0.470959	0.99979	Not DEG
lnc-FAM50B-1	0	4.41342	0	4.41342	2.20671	4.72624	6.30507	0.749594	0.453499	0.99979	Not DEG
lnc-FAM50B-4	19.0329	40.8241	19.0329	40.8241	29.9285	1.10093	1.60525	0.685834	0.492818	0.99979	Not DEG
lnc-FAM50B-5	29.0025	45.2375	29.0025	45.2375	37.12	0.641349	1.42265	0.450814	0.652124	0.99979	Not DEG
lnc-SUMO3-1	3140.42	2703.22	3140.42	2703.22	2921.82	-0.21628	0.25911	-0.834705	0.403884	0.99979	Not DEG
lnc-TKT-1	1550.73	1300.86	1550.73	1300.86	1425.79	-0.253483	0.308716	-0.821087	0.411597	0.99979	Not DEG
lnc-C6orf118-11	0	4.41342	0	4.41342	2.20671	4.72624	6.30507	0.749594	0.453499	0.99979	Not DEG
lnc-ACACA-2	8.15694	19.8604	8.15694	19.8604	14.0087	1.28379	2.29821	0.558606	0.576431	0.99979	Not DEG
lnc-KLF6-16	429.599	476.649	429.599	476.649	453.124	0.149938	0.447822	0.334816	0.737764	0.99979	Not DEG
lnc-KLF6-17	37.1594	107.025	37.1594	107.025	72.0924	1.52616	1.13304	1.34695	0.177996	0.99979	Not DEG
lnc-KLF6-10	16.3139	14.3436	16.3139	14.3436	15.3287	-0.185682	2.1555	-0.0861435	0.931352	0.99979	Not DEG
lnc-TKT-3	4110.19	4154.13	4110.19	4154.13	4132.16	0.0153406	0.233362	0.0657373	0.947587	0.99979	Not DEG
lnc-KLF6-12	483.979	514.163	483.979	514.163	499.071	0.087284	0.42902	0.20345	0.838784	0.99979	Not DEG
lnc-KLF6-13	101.509	105.922	101.509	105.922	103.715	0.061403	0.859403	0.0714484	0.943041	0.99979	Not DEG
lnc-KCNK6-1	3.62531	5.51677	3.62531	5.51677	4.57104	0.605726	3.84475	0.157546	0.874814	0.99979	Not DEG
lnc-C5orf49-1	0	8.82684	0	8.82684	4.41342	5.72632	4.84442	1.18204	0.237188	0.99979	Not DEG
lnc-KLF6-18	156.795	641.049	156.795	641.049	398.922	2.03156	1.74979	1.16103	0.245629	0.99979	Not DEG
lnc-PROSER1-3	9.9696	14.3436	9.9696	14.3436	12.1566	0.524808	2.4147	0.217339	0.827944	0.99979	Not DEG
lnc-C5orf49-5	7.25062	15.447	7.25062	15.447	11.3488	1.09115	2.5217	0.432705	0.665229	0.99979	Not DEG
lnc-SERAC1-12	103.321	130.196	103.321	130.196	116.759	0.333548	0.820155	0.406689	0.684236	0.99979	Not DEG
LINC02228	1309.64	1190.52	1309.64	1190.52	1250.08	-0.137581	0.312183	-0.440707	0.659425	0.99979	Not DEG
lnc-SERAC1-14	226.582	225.084	226.582	225.084	225.833	-0.00956457	0.599991	-0.0159412	0.987281	0.99979	Not DEG
lnc-SERAC1-15	0	5.51677	0	5.51677	2.75839	5.0482	5.76776	0.875245	0.381441	0.99979	Not DEG
LINC02220	0	2.20671	0	2.20671	1.10335	3.72625	6.8429	0.544543	0.586068	0.99979	Not DEG
LINC02226	12.6886	1.10335	12.6886	1.10335	6.89597	-3.5235	3.5723	-0.986337	0.323968	0.99979	Not DEG
ELFN1-AS1	553.766	503.13	553.766	503.13	528.448	-0.138345	0.421071	-0.328554	0.742493	0.99979	Not DEG
lnc-MZT1-2	429.599	389.484	429.599	389.484	409.542	-0.141425	0.466391	-0.303233	0.761712	0.99979	Not DEG
lnc-GATAD1-4	129.605	130.196	129.605	130.196	129.9	0.00656676	0.772992	0.00849525	0.993222	0.99979	Not DEG
lnc-SEMA6A-2	19.0329	31.9973	19.0329	31.9973	25.5151	0.749461	1.70481	0.439614	0.660217	0.99979	Not DEG
lnc-GATAD1-6	66.1619	91.5784	66.1619	91.5784	78.8701	0.46901	0.990965	0.473286	0.636009	0.99979	Not DEG
lnc-GATAD1-1	35.3468	34.204	35.3468	34.204	34.7754	-0.0474075	1.4509	-0.0326744	0.973934	0.99979	Not DEG
lnc-SEMA6A-7	28.0961	40.8241	28.0961	40.8241	34.4601	0.539054	1.46854	0.367067	0.713569	0.99979	Not DEG
lnc-PDZD9-6	17.2202	20.9637	17.2202	20.9637	19.092	0.2838	1.94012	0.146279	0.883701	0.99979	Not DEG
lnc-PDZD9-1	50.7543	82.7516	50.7543	82.7516	66.753	0.705259	1.0857	0.649589	0.515957	0.99979	Not DEG
lnc-PDZD9-3	221.144	209.637	221.144	209.637	215.391	-0.0770873	0.61346	-0.12566	0.900001	0.99979	Not DEG
PHACTR2-AS1	7.25062	39.7208	7.25062	39.7208	23.4857	2.45371	1.94108	1.26409	0.206196	0.99979	Not DEG
lnc-CNIH1-2	201.205	281.355	201.205	281.355	241.28	0.483732	0.604011	0.800866	0.423209	0.99979	Not DEG
lnc-CNIH1-1	4.53163	0	4.53163	0	2.26582	-4.48062	6.21514	-0.72092	0.470959	0.99979	Not DEG
lnc-DALRD3-1	2564.91	2187.95	2564.91	2187.95	2376.43	-0.229324	0.27114	-0.845778	0.397677	0.99979	Not DEG
lnc-TPCN2-5	2593.91	2524.48	2593.91	2524.48	2559.19	-0.0391433	0.255926	-0.152948	0.87844	0.99979	Not DEG
lnc-DALRD3-3	863.73	892.614	863.73	892.614	878.172	0.047457	0.346804	0.136841	0.891156	0.99979	Not DEG
lnc-C11orf45-2	8.15694	2.20671	8.15694	2.20671	5.18183	-1.88609	3.73498	-0.504979	0.613574	0.99979	Not DEG
lnc-C11orf45-1	81.5694	72.8214	81.5694	72.8214	77.1954	-0.163663	0.990337	-0.16526	0.86874	0.99979	Not DEG
lnc-SP110-1	17.2202	8.82684	17.2202	8.82684	13.0235	-0.964118	2.36188	-0.4082	0.683127	0.99979	Not DEG
lnc-ADAM22-7	3.62531	11.0335	3.62531	11.0335	7.32943	1.60571	3.13609	0.512012	0.608643	0.99979	Not DEG
lnc-ZNF395-6	189.422	197.5	189.422	197.5	193.461	0.0602511	0.643616	0.0936135	0.925416	0.99979	Not DEG
lnc-SEL1L2-2	320.84	439.135	320.84	439.135	379.987	0.452813	0.50128	0.903313	0.36636	0.99979	Not DEG
lnc-SEL1L2-1	93.3517	60.6845	93.3517	60.6845	77.0181	-0.621344	1.01249	-0.613682	0.539426	0.99979	Not DEG
lnc-CCL24-1	2.71898	0	2.71898	0	1.35949	-3.74366	6.81753	-0.549123	0.582921	0.99979	Not DEG
lnc-NECAB1-1	109.666	134.609	109.666	134.609	122.137	0.295669	0.801595	0.368851	0.712239	0.99979	Not DEG
lnc-CCDC38-3	29.0025	43.0308	29.0025	43.0308	36.0166	0.569199	1.43954	0.395403	0.692545	0.99979	Not DEG
lnc-MTRNR2L1-83	937.142	1002.95	937.142	1002.95	970.046	0.0979095	0.336483	0.290979	0.771068	0.99979	Not DEG
lnc-IL13RA2-3	13.5949	0	13.5949	0	6.79745	-6.06566	4.17911	-1.45143	0.146661	0.99979	Not DEG
lnc-MBNL1-3	7820.7	7546.95	7820.7	7546.95	7683.82	-0.0514038	0.215778	-0.238226	0.811706	0.99979	Not DEG
lnc-NPTX2-4	0	3.31006	0	3.31006	1.65503	4.31119	6.81751	0.63237	0.527145	0.99979	Not DEG
lnc-NPHS2-7	5832.21	5894.12	5832.21	5894.12	5863.17	0.0152331	0.221871	0.0686573	0.945262	0.99979	Not DEG
lnc-NPHS2-6	2548.59	1919.84	2548.59	1919.84	2234.21	-0.408716	0.295378	-1.3837	0.166449	0.99979	Not DEG
lnc-NPHS2-1	0	5.51677	0	5.51677	2.75839	5.0482	5.76776	0.875245	0.381441	0.99979	Not DEG
lnc-NCAPG2-5	29.0025	17.6537	29.0025	17.6537	23.3281	-0.716197	1.77999	-0.402359	0.68742	0.99979	Not DEG
LINC01756	12.6886	0	12.6886	0	6.34429	-5.96612	4.27017	-1.39716	0.162364	0.99979	Not DEG
LINC01754	79.7568	77.2348	79.7568	77.2348	78.4958	-0.0463526	0.980901	-0.0472551	0.96231	0.99979	Not DEG
lnc-CCDC82-13	93.3517	49.651	93.3517	49.651	71.5013	-0.91085	1.071	-0.85047	0.395064	0.99979	Not DEG
lnc-SOCS6-10	4.53163	26.4805	4.53163	26.4805	15.5061	2.54682	2.32996	1.09307	0.274361	0.99979	Not DEG
lnc-RBM34-2	272.804	151.16	272.804	151.16	211.982	-0.851792	0.676291	-1.25951	0.207848	0.99979	Not DEG
lnc-RBM34-3	3140.42	2515.65	3140.42	2515.65	2828.04	-0.320028	0.271813	-1.17738	0.239043	0.99979	Not DEG
lnc-RBM34-1	60.7239	31.9973	60.7239	31.9973	46.3606	-0.924309	1.30325	-0.709234	0.478179	0.99979	Not DEG
lnc-YPEL4-2	24.4708	7.72348	24.4708	7.72348	16.0972	-1.66372	2.19724	-0.757187	0.448938	0.99979	Not DEG
lnc-YPEL4-1	748.626	749.178	748.626	749.178	748.902	0.0010634	0.366593	0.00290076	0.997686	0.99979	Not DEG
lnc-TEX38-3	75.2251	27.5839	75.2251	27.5839	51.4045	-1.44738	1.29582	-1.11696	0.26401	0.99979	Not DEG
ADGRD1-AS1	5.43796	8.82684	5.43796	8.82684	7.1324	0.698836	3.11761	0.224158	0.822635	0.99979	Not DEG
lnc-TK1-4	3527.42	3504.25	3527.42	3504.25	3515.84	-0.00950749	0.239889	-0.0396328	0.968386	0.99979	Not DEG
lnc-TK1-5	73.4125	76.1315	73.4125	76.1315	74.772	0.0524705	1.00384	0.0522695	0.958314	0.99979	Not DEG
lnc-TK1-6	3222.9	3601.35	3222.9	3601.35	3412.12	0.160179	0.247296	0.647723	0.517164	0.99979	Not DEG
lnc-N4BP2L1-4	58.0049	20.9637	58.0049	20.9637	39.4843	-1.46827	1.45491	-1.00918	0.312887	0.99979	Not DEG
lnc-TK1-1	0.906327	6.62013	0.906327	6.62013	3.76323	2.8687	4.46762	0.642108	0.520803	0.99979	Not DEG
lnc-N4BP2L1-1	462.227	583.675	462.227	583.675	522.951	0.336564	0.434748	0.774159	0.438837	0.99979	Not DEG
lnc-TK1-3	390.627	419.275	390.627	419.275	404.951	0.102105	0.467288	0.218506	0.827035	0.99979	Not DEG
lnc-LRRC7-2	41.691	38.6174	41.691	38.6174	40.1542	-0.110481	1.35413	-0.081588	0.934974	0.99979	Not DEG
lnc-NFKBIZ-3	4.53163	0	4.53163	0	2.26582	-4.48062	6.21514	-0.72092	0.470959	0.99979	Not DEG
lnc-LRRC7-5	1699.36	1186.11	1699.36	1186.11	1442.73	-0.51876	0.339321	-1.52882	0.12631	0.99979	Not DEG
ASAP1-IT2	207.549	302.319	207.549	302.319	254.934	0.542622	0.595899	0.910594	0.362509	0.99979	Not DEG
ASAP1-IT1	200.298	258.185	200.298	258.185	229.242	0.366256	0.608254	0.602144	0.547078	0.99979	Not DEG
lnc-FGF12-3	8.15694	0	8.15694	0	4.07847	-5.32866	4.95907	-1.07453	0.282585	0.99979	Not DEG
lnc-CCZ1B-4	46.2227	40.8241	46.2227	40.8241	43.5234	-0.179174	1.30357	-0.137449	0.890676	0.99979	Not DEG
lnc-NTM-1	3.62531	0	3.62531	0	1.81265	-4.15867	6.8048	-0.611138	0.541108	0.99979	Not DEG
lnc-PRKAR2B-1	213.893	190.88	213.893	190.88	202.387	-0.16422	0.63285	-0.259493	0.795255	0.99979	Not DEG
lnc-NAA50-1	9.06327	8.82684	9.06327	8.82684	8.94505	-0.0381226	2.78793	-0.0136741	0.98909	0.99979	Not DEG
lnc-NAA50-3	2657.35	2176.92	2657.35	2176.92	2417.13	-0.287701	0.276159	-1.04179	0.297507	0.99979	Not DEG
lnc-NAA50-2	13.5949	22.0671	13.5949	22.0671	17.831	0.698835	2.01801	0.346298	0.729118	0.99979	Not DEG
PCAT1	4.53163	0	4.53163	0	2.26582	-4.48062	6.21514	-0.72092	0.470959	0.99979	Not DEG
lnc-FOXH1-1	153.169	98.1986	153.169	98.1986	125.684	-0.64135	0.814119	-0.787784	0.430823	0.99979	Not DEG
PCAT6	58.9113	58.4778	58.9113	58.4778	58.6945	-0.0106507	1.12723	-0.00944855	0.992461	0.99979	Not DEG
lnc-UCN3-3	78.8504	99.3019	78.8504	99.3019	89.0762	0.332705	0.929985	0.357753	0.720528	0.99979	Not DEG
lnc-RPL13-4	592.738	1073.56	592.738	1073.56	833.151	0.856943	0.439819	1.9484	0.0513674	0.99979	Not DEG
lnc-RPL13-5	1388.49	1656.14	1388.49	1656.14	1522.31	0.254301	0.303393	0.838191	0.401923	0.99979	Not DEG
lnc-RPL13-1	241.989	346.453	241.989	346.453	294.221	0.517719	0.560391	0.923854	0.355563	0.99979	Not DEG
lnc-UBP1-3	99.696	72.8214	99.696	72.8214	86.2587	-0.453169	0.95067	-0.476684	0.633587	0.99979	Not DEG
lnc-UBP1-2	156.795	212.947	156.795	212.947	184.871	0.441623	0.672871	0.656326	0.511614	0.99979	Not DEG
lnc-BAG4-3	14.5012	27.5839	14.5012	27.5839	21.0425	0.927653	1.87779	0.494013	0.621297	0.99979	Not DEG
lnc-BAG4-5	0	6.62013	0	6.62013	3.31006	5.31125	5.37853	0.987492	0.323401	0.99979	Not DEG
lnc-BAG4-4	2.71898	5.51677	2.71898	5.51677	4.11788	1.02075	4.05737	0.25158	0.801366	0.99979	Not DEG
lnc-BAG4-7	70.6935	15.447	70.6935	15.447	43.0702	-2.19424	1.49211	-1.47057	0.141408	0.99979	Not DEG
lnc-UBP1-4	116.916	109.232	116.916	109.232	113.074	-0.0980753	0.825686	-0.11878	0.905449	0.99979	Not DEG
lnc-LRRC4C-8	519.325	467.822	519.325	467.822	493.574	-0.150677	0.432981	-0.347999	0.727841	0.99979	Not DEG
lnc-DCAF4-7	10.8759	27.5839	10.8759	27.5839	19.2299	1.34269	1.98932	0.674947	0.49971	0.99979	Not DEG
lnc-DCAF4-1	41.691	26.4805	41.691	26.4805	34.0858	-0.654799	1.48408	-0.441216	0.659057	0.99979	Not DEG
lnc-DCAF4-8	0	4.41342	0	4.41342	2.20671	4.72624	6.30507	0.749594	0.453499	0.99979	Not DEG
lnc-PRND-4	3.62531	0	3.62531	0	1.81265	-4.15867	6.8048	-0.611138	0.541108	0.99979	Not DEG
lnc-PRND-3	216.612	143.436	216.612	143.436	180.024	-0.594704	0.693763	-0.857215	0.391326	0.99979	Not DEG
lnc-PRND-2	448.632	311.146	448.632	311.146	379.889	-0.527939	0.509195	-1.03681	0.299824	0.99979	Not DEG
lnc-LTN1-1	81.5694	124.679	81.5694	124.679	103.124	0.612121	0.885193	0.691511	0.489244	0.99979	Not DEG
lnc-LTN1-2	139.574	193.087	139.574	193.087	166.331	0.468219	0.706565	0.66267	0.507542	0.99979	Not DEG
lnc-POU3F3-13	4.53163	0	4.53163	0	2.26582	-4.48062	6.21514	-0.72092	0.470959	0.99979	Not DEG
lnc-PWWP2B-2	4.53163	7.72348	4.53163	7.72348	6.12756	0.769223	3.35278	0.229428	0.818536	0.99979	Not DEG
lnc-PNMA1-3	469.477	420.378	469.477	420.378	444.928	-0.159367	0.451614	-0.352884	0.724176	0.99979	Not DEG
lnc-PNMA1-2	671.588	548.367	671.588	548.367	609.978	-0.292434	0.407724	-0.717235	0.473229	0.99979	Not DEG
lnc-PNMA1-1	29.0025	25.3772	29.0025	25.3772	27.1898	-0.192638	1.63564	-0.117775	0.906246	0.99979	Not DEG
lnc-WRB-8	3.62531	0	3.62531	0	1.81265	-4.15867	6.8048	-0.611138	0.541108	0.99979	Not DEG
lnc-TMEM170A-3	137.762	93.7851	137.762	93.7851	115.773	-0.554741	0.837278	-0.662552	0.507617	0.99979	Not DEG
lnc-GRAP-4	10.8759	7.72348	10.8759	7.72348	9.2997	-0.493798	2.74574	-0.179842	0.857277	0.99979	Not DEG
lnc-GRAP-3	565.548	496.51	565.548	496.51	531.029	-0.187827	0.422476	-0.444586	0.656619	0.99979	Not DEG
lnc-GRAP-2	1.81265	6.62013	1.81265	6.62013	4.21639	1.86873	4.08562	0.457392	0.647389	0.99979	Not DEG
lnc-GRAP-1	525.67	852.893	525.67	852.893	689.281	0.698209	0.437707	1.59515	0.110678	0.99979	Not DEG
IGBP1-AS2	10.8759	43.0308	10.8759	43.0308	26.9534	1.98423	1.77352	1.11881	0.26322	0.99979	Not DEG
lnc-TCL1A-7	67.0682	111.439	67.0682	111.439	89.2535	0.732553	0.954059	0.767828	0.442589	0.99979	Not DEG
lnc-TCL1A-6	184.891	173.227	184.891	173.227	179.059	-0.0940099	0.667238	-0.140894	0.887954	0.99979	Not DEG
lnc-COL8A2-2	1.81265	0	1.81265	0	0.906327	-3.15874	6.84292	-0.461607	0.644364	0.99979	Not DEG
lnc-TCL1A-8	123.26	103.715	123.26	103.715	113.488	-0.249078	0.828043	-0.300804	0.763564	0.99979	Not DEG
lnc-C11orf40-1	56.1923	70.6147	56.1923	70.6147	63.4035	0.3296	1.09169	0.301917	0.762716	0.99979	Not DEG
lnc-PGD-4	261.022	183.157	261.022	183.157	222.09	-0.511091	0.628125	-0.813677	0.41583	0.99979	Not DEG
UBOX5-AS1	7.25062	0	7.25062	0	3.62531	-5.15873	5.17677	-0.996516	0.319	0.99979	Not DEG
lnc-NUP54-2	177.64	257.082	177.64	257.082	217.361	0.533271	0.635154	0.839593	0.401137	0.99979	Not DEG
lnc-CWC25-1	396.065	370.727	396.065	370.727	383.396	-0.0953781	0.477937	-0.199562	0.841823	0.99979	Not DEG
lnc-FSD1L-2	81.5694	50.7543	81.5694	50.7543	66.1619	-0.684494	1.09022	-0.627848	0.530104	0.99979	Not DEG
lnc-MSX1-5	27.1898	40.8241	27.1898	40.8241	34.007	0.58636	1.48015	0.39615	0.691995	0.99979	Not DEG
lnc-MSX1-2	49.848	57.3744	49.848	57.3744	53.6112	0.202877	1.17921	0.172044	0.863403	0.99979	Not DEG
lnc-GLRA3-1	0	2.20671	0	2.20671	1.10335	3.72625	6.8429	0.544543	0.586068	0.99979	Not DEG
lnc-SLC12A7-1	6.34429	0	6.34429	0	3.17214	-4.96608	5.44256	-0.912451	0.361531	0.99979	Not DEG
lnc-FAM117A-2	731.406	646.566	731.406	646.566	688.986	-0.177874	0.382787	-0.464682	0.642159	0.99979	Not DEG
lnc-FAM117A-3	223.863	154.47	223.863	154.47	189.166	-0.535289	0.674188	-0.793977	0.427209	0.99979	Not DEG
lnc-FAM117A-1	3401.45	3204.14	3401.45	3204.14	3302.79	-0.0862095	0.244458	-0.352656	0.724346	0.99979	Not DEG
lnc-PIAS3-1	74.3188	120.266	74.3188	120.266	97.2922	0.694427	0.915042	0.758902	0.447911	0.99979	Not DEG
lnc-ACAD10-4	45.3163	45.2375	45.3163	45.2375	45.2769	-0.00250675	1.27723	-0.00196264	0.998434	0.99979	Not DEG
lnc-STX17-3	14.5012	50.7543	14.5012	50.7543	32.6278	1.80736	1.61382	1.11993	0.262745	0.99979	Not DEG
lnc-STX17-2	98.7896	137.919	98.7896	137.919	118.354	0.481395	0.823129	0.584835	0.558658	0.99979	Not DEG
lnc-STX17-5	268.273	247.151	268.273	247.151	257.712	-0.118304	0.56723	-0.208565	0.834788	0.99979	Not DEG
lnc-STX17-4	773.097	796.622	773.097	796.622	784.859	0.0432467	0.360728	0.119887	0.904572	0.99979	Not DEG
lnc-ACAD10-2	121.448	111.439	121.448	111.439	116.443	-0.124082	0.814819	-0.152282	0.878964	0.99979	Not DEG
lnc-SLC8B1-1	0	5.51677	0	5.51677	2.75839	5.0482	5.76776	0.875245	0.381441	0.99979	Not DEG
lnc-JCHAIN-1	87.9137	67.3046	87.9137	67.3046	77.6092	-0.385379	0.995175	-0.387247	0.698573	0.99979	Not DEG
lnc-BMPER-8	7.25062	0	7.25062	0	3.62531	-5.15873	5.17677	-0.996516	0.319	0.99979	Not DEG
lnc-JCHAIN-3	3.62531	0	3.62531	0	1.81265	-4.15867	6.8048	-0.611138	0.541108	0.99979	Not DEG
lnc-CYP2E1-11	462.227	408.241	462.227	408.241	435.234	-0.179178	0.456513	-0.392493	0.694694	0.99979	Not DEG
lnc-CYP2E1-10	0	1.10335	0	1.10335	0.551677	2.72629	6.91851	0.394058	0.693538	0.99979	Not DEG
lnc-CYP2E1-12	56.1923	28.6872	56.1923	28.6872	42.4397	-0.969957	1.36083	-0.71277	0.475988	0.99979	Not DEG
lnc-WFDC3-1	2.71898	0	2.71898	0	1.35949	-3.74366	6.81753	-0.549123	0.582921	0.99979	Not DEG
lnc-ZNF843-3	7171.77	7235.8	7171.77	7235.8	7203.78	0.0128244	0.216552	0.0592209	0.952776	0.99979	Not DEG
lnc-RLN3-1	4.53163	1.10335	4.53163	1.10335	2.81749	-2.03806	4.98837	-0.408562	0.682861	0.99979	Not DEG
lnc-PPIAL4D-19	22.6582	28.6872	22.6582	28.6872	25.6727	0.340382	1.68355	0.202181	0.839775	0.99979	Not DEG
lnc-GINS1-9	136.855	120.266	136.855	120.266	128.561	-0.186425	0.779463	-0.239171	0.810973	0.99979	Not DEG
lnc-C1orf185-3	46.2227	31.9973	46.2227	31.9973	39.11	-0.530645	1.38406	-0.383398	0.701424	0.99979	Not DEG
lnc-GINS1-4	25.3772	3.31006	25.3772	3.31006	14.3436	-2.93857	2.4891	-1.18057	0.237772	0.99979	Not DEG
lnc-GINS1-5	113.291	121.369	113.291	121.369	117.33	0.0993706	0.811339	0.122477	0.902521	0.99979	Not DEG
lnc-GINS1-6	6.34429	11.0335	6.34429	11.0335	8.68892	0.798371	2.84343	0.280777	0.778882	0.99979	Not DEG
lnc-GINS1-7	140.481	126.886	140.481	126.886	133.683	-0.146839	0.76445	-0.192085	0.847676	0.99979	Not DEG
lnc-GINS1-2	29.0025	39.7208	29.0025	39.7208	34.3616	0.453722	1.46713	0.309257	0.757126	0.99979	Not DEG
lnc-GINS1-3	11.7823	17.6537	11.7823	17.6537	14.718	0.583359	2.20615	0.264424	0.791453	0.99979	Not DEG
CEP83-DT	309.964	274.735	309.964	274.735	292.35	-0.174056	0.538618	-0.323154	0.746579	0.99979	Not DEG
lnc-RNF113A-1	31.7214	60.6845	31.7214	60.6845	46.203	0.935872	1.30365	0.717885	0.472828	0.99979	Not DEG
lnc-RNF113A-3	406.034	503.13	406.034	503.13	454.582	0.309329	0.456197	0.67806	0.497733	0.99979	Not DEG
lnc-TH-1	7.25062	12.1369	7.25062	12.1369	9.69376	0.74323	2.69747	0.275528	0.782911	0.99979	Not DEG
lnc-RNF113A-5	67.0682	43.0308	67.0682	43.0308	55.0495	-0.640253	1.18394	-0.54078	0.588659	0.99979	Not DEG
lnc-DCXR-2	2556.75	2003.69	2556.75	2003.69	2280.22	-0.351649	0.286852	-1.22589	0.22024	0.99979	Not DEG
lnc-TTLL12-2	0	2.20671	0	2.20671	1.10335	3.72625	6.8429	0.544543	0.586068	0.99979	Not DEG
lnc-XXYLT1-7	706.029	642.152	706.029	642.152	674.091	-0.13681	0.383903	-0.356368	0.721565	0.99979	Not DEG
lnc-VPS37B-1	31.7214	24.2738	31.7214	24.2738	27.9976	-0.386051	1.61752	-0.238668	0.811363	0.99979	Not DEG
lnc-XXYLT1-5	178.546	185.364	178.546	185.364	181.955	0.0540602	0.661763	0.0816911	0.934892	0.99979	Not DEG
lnc-XXYLT1-4	17.2202	24.2738	17.2202	24.2738	20.747	0.495303	1.86961	0.264922	0.791069	0.99979	Not DEG
lnc-XXYLT1-3	575.518	603.535	575.518	603.535	589.526	0.0685779	0.401601	0.170761	0.864412	0.99979	Not DEG
lnc-XXYLT1-2	704.216	516.37	704.216	516.37	610.293	-0.447612	0.42218	-1.06024	0.289036	0.99979	Not DEG
lnc-KYNU-11	9.06327	4.41342	9.06327	4.41342	6.73834	-1.03811	3.22773	-0.321622	0.747739	0.99979	Not DEG
lnc-KYNU-14	5.43796	0	5.43796	0	2.71898	-4.74367	5.77894	-0.820855	0.411729	0.99979	Not DEG
lnc-USP12-9	895.451	840.756	895.451	840.756	868.104	-0.0909265	0.349219	-0.260371	0.794577	0.99979	Not DEG
lnc-FAM240B-7	18.1265	14.3436	18.1265	14.3436	16.2351	-0.337685	2.09993	-0.160808	0.872245	0.99979	Not DEG
lnc-FAM240B-9	18.1265	14.3436	18.1265	14.3436	16.2351	-0.337685	2.09993	-0.160808	0.872245	0.99979	Not DEG
lnc-FRMD8-3	86.1011	130.196	86.1011	130.196	108.148	0.596582	0.865378	0.68939	0.490578	0.99979	Not DEG
JARID2-AS1	1567.04	1791.85	1567.04	1791.85	1679.44	0.193407	0.290783	0.665126	0.50597	0.99979	Not DEG
lnc-TRIB1-11	109.666	120.266	109.666	120.266	114.966	0.133116	0.819642	0.162408	0.870985	0.99979	Not DEG
lnc-TRIB1-12	7.25062	0	7.25062	0	3.62531	-5.15873	5.17677	-0.996516	0.319	0.99979	Not DEG
lnc-TRIB1-13	431.412	428.102	431.412	428.102	429.757	-0.0111111	0.45479	-0.0244312	0.980509	0.99979	Not DEG
lnc-SOX5-5	1785.46	1610.9	1785.46	1610.9	1698.18	-0.148434	0.287019	-0.517157	0.605047	0.99979	Not DEG
lnc-PLEK-3	16.3139	13.2403	16.3139	13.2403	14.7771	-0.301158	2.19596	-0.137142	0.890919	0.99979	Not DEG
lnc-SORCS3-2	4.53163	0	4.53163	0	2.26582	-4.48062	6.21514	-0.72092	0.470959	0.99979	Not DEG
lnc-SOX5-3	4295.99	3523.01	4295.99	3523.01	3909.5	-0.286181	0.254143	-1.12606	0.260139	0.99979	Not DEG
lnc-ARID3B-1	106.947	222.878	106.947	222.878	164.912	1.05936	0.77029	1.37528	0.169045	0.99979	Not DEG
lnc-ARID3B-2	323.559	300.112	323.559	300.112	311.836	-0.108523	0.521919	-0.207931	0.835282	0.99979	Not DEG
lnc-ARID3B-4	130.511	118.059	130.511	118.059	124.285	-0.144663	0.790777	-0.182937	0.854847	0.99979	Not DEG
lnc-ARID3B-8	15.4076	5.51677	15.4076	5.51677	10.4622	-1.48172	2.65898	-0.55725	0.577357	0.99979	Not DEG
lnc-RHOT1-1	61.6302	95.9918	61.6302	95.9918	78.811	0.639276	1.00183	0.638109	0.523403	0.99979	Not DEG
lnc-RPN2-4	60.7239	67.3046	60.7239	67.3046	64.0143	0.148444	1.08225	0.137163	0.890902	0.99979	Not DEG
lnc-UBE2K-2	63.4429	70.6147	63.4429	70.6147	67.0288	0.154513	1.05879	0.145934	0.883973	0.99979	Not DEG
lnc-UBE2K-5	135.949	61.7879	135.949	61.7879	98.8685	-1.13767	0.954888	-1.19141	0.233491	0.99979	Not DEG
lnc-STX2-17	10.8759	1.10335	10.8759	1.10335	5.98964	-3.3011	3.74715	-0.880965	0.378337	0.99979	Not DEG
lnc-PHKG1-1	31.7214	48.5476	31.7214	48.5476	40.1345	0.613945	1.36972	0.448228	0.653989	0.99979	Not DEG
lnc-PHKG1-2	246.521	171.02	246.521	171.02	208.77	-0.527544	0.64604	-0.81658	0.414168	0.99979	Not DEG
lnc-PTCH1-8	5.43796	28.6872	5.43796	28.6872	17.0626	2.39926	2.21611	1.08265	0.278965	0.99979	Not DEG
lnc-EMID1-1	62.5366	55.1677	62.5366	55.1677	58.8521	-0.180871	1.12772	-0.160387	0.872576	0.99979	Not DEG
lnc-PTK6-1	116.01	156.676	116.01	156.676	136.343	0.433542	0.769342	0.563523	0.573079	0.99979	Not DEG
lnc-HERC1-5	93.3517	83.8549	93.3517	83.8549	88.6033	-0.154777	0.927425	-0.166889	0.867457	0.99979	Not DEG
lnc-HERC1-4	0	22.0671	0	22.0671	11.0335	7.0483	3.66985	1.9206	0.0547828	0.99979	Not DEG
lnc-HERC1-3	17.2202	7.72348	17.2202	7.72348	12.4718	-1.15676	2.42373	-0.477264	0.633174	0.99979	Not DEG
lnc-HERC1-2	46.2227	80.5449	46.2227	80.5449	63.3838	0.801195	1.11894	0.716029	0.473973	0.99979	Not DEG
lnc-TRA2B-2	1603.29	1637.38	1603.29	1637.38	1620.34	0.0303504	0.286342	0.105994	0.915587	0.99979	Not DEG
lnc-ELP4-2	29.9088	28.6872	29.9088	28.6872	29.298	-0.0601552	1.57619	-0.0381649	0.969556	0.99979	Not DEG
lnc-ELP4-8	26.2835	12.1369	26.2835	12.1369	19.2102	-1.11474	1.9776	-0.563684	0.572969	0.99979	Not DEG
lnc-MIS12-1	1.81265	3.31006	1.81265	3.31006	2.56136	0.868744	5.06814	0.171413	0.863899	0.99979	Not DEG
lnc-CDK2-5	10.8759	4.41342	10.8759	4.41342	7.64467	-1.30114	3.06124	-0.425038	0.670809	0.99979	Not DEG
lnc-COL1A2-2	0	5.51677	0	5.51677	2.75839	5.0482	5.76776	0.875245	0.381441	0.99979	Not DEG
lnc-COL1A2-1	7.25062	0	7.25062	0	3.62531	-5.15873	5.17677	-0.996516	0.319	0.99979	Not DEG
lnc-STRBP-9	27.1898	57.3744	27.1898	57.3744	42.2821	1.07734	1.36931	0.786779	0.431411	0.99979	Not DEG
lnc-STRBP-8	26.2835	28.6872	26.2835	28.6872	27.4854	0.126258	1.62569	0.0776638	0.938095	0.99979	Not DEG
lnc-STRBP-3	217.518	244.945	217.518	244.945	231.232	0.17132	0.59636	0.287276	0.773901	0.99979	Not DEG
lnc-STRBP-2	29.0025	20.9637	29.0025	20.9637	24.9831	-0.468271	1.7115	-0.273603	0.78439	0.99979	Not DEG
lnc-STRBP-5	19.9392	24.2738	19.9392	24.2738	22.1065	0.283799	1.80804	0.156965	0.875273	0.99979	Not DEG
lnc-STRBP-4	44.41	60.6845	44.41	60.6845	52.5473	0.450446	1.19832	0.375898	0.706993	0.99979	Not DEG
lnc-STRBP-7	96.977	91.5784	96.977	91.5784	94.2777	-0.0826319	0.899407	-0.0918737	0.926798	0.99979	Not DEG
lnc-STRBP-6	221.144	240.531	221.144	240.531	230.838	0.121241	0.595452	0.203612	0.838656	0.99979	Not DEG
lnc-ACP4-2	14.5012	4.41342	14.5012	4.41342	9.45732	-1.71618	2.81003	-0.610733	0.541377	0.99979	Not DEG
lnc-NCOR2-3	570.986	582.571	570.986	582.571	576.779	0.0289798	0.404467	0.0716495	0.942881	0.99979	Not DEG
lnc-ICAM3-1	861.011	932.335	861.011	932.335	896.673	0.114817	0.346109	0.331737	0.740088	0.99979	Not DEG
lnc-NCOR2-4	434.131	550.574	434.131	550.574	492.352	0.342808	0.445132	0.770127	0.441224	0.99979	Not DEG
lnc-NCOR2-5	30.8151	44.1342	30.8151	44.1342	37.4746	0.518262	1.41021	0.367507	0.713241	0.99979	Not DEG
lnc-ZMAT3-5	28.0961	20.9637	28.0961	20.9637	24.5299	-0.422468	1.72493	-0.244919	0.806519	0.99979	Not DEG
lnc-RUBCN-9	0	2.20671	0	2.20671	1.10335	3.72625	6.8429	0.544543	0.586068	0.99979	Not DEG
lnc-EXOSC6-4	7206.21	6996.37	7206.21	6996.37	7101.29	-0.0426327	0.217351	-0.196147	0.844495	0.99979	Not DEG
lnc-INCENP-1	855.573	790.002	855.573	790.002	822.787	-0.115034	0.356597	-0.322587	0.747008	0.99979	Not DEG
lnc-CTAGE5-4	10.8759	8.82684	10.8759	8.82684	9.85138	-0.301155	2.66601	-0.112961	0.910061	0.99979	Not DEG
lnc-KCTD13-2	14.5012	0	14.5012	0	7.25062	-6.15877	4.09759	-1.50302	0.132833	0.99979	Not DEG
lnc-PRDX2-4	19.9392	43.0308	19.9392	43.0308	31.485	1.10977	1.56902	0.707298	0.479381	0.99979	Not DEG
lnc-PRDX2-2	0.906327	0	0.906327	0	0.453163	-2.1588	6.91852	-0.312032	0.755016	0.99979	Not DEG
lnc-PRDX2-3	520.232	524.093	520.232	524.093	522.163	0.0106705	0.420429	0.0253801	0.979752	0.99979	Not DEG
lnc-LIPI-7	715.998	1016.19	715.998	1016.19	866.094	0.505142	0.384641	1.31328	0.189088	0.99979	Not DEG
lnc-LIPI-6	114.197	113.646	114.197	113.646	113.921	-0.00698413	0.822044	-0.00849605	0.993221	0.99979	Not DEG
lnc-LIPI-5	191.235	223.981	191.235	223.981	207.608	0.228031	0.627659	0.363304	0.716378	0.99979	Not DEG
lnc-LIPI-4	1772.78	868.34	1772.78	868.34	1320.56	-1.02968	0.426987	-2.41149	0.0158873	0.99979	Down
lnc-LIPI-3	13.5949	17.6537	13.5949	17.6537	15.6243	0.376909	2.13803	0.176288	0.860068	0.99979	Not DEG
lnc-LIPI-1	32.6278	14.3436	32.6278	14.3436	23.4857	-1.18568	1.80694	-0.656181	0.511708	0.99979	Not DEG
lnc-ING3-1	79.7568	50.7543	79.7568	50.7543	65.2555	-0.652072	1.09489	-0.595562	0.551468	0.99979	Not DEG
lnc-ING3-2	29.9088	19.8604	29.9088	19.8604	24.8846	-0.590667	1.7199	-0.343431	0.731274	0.99979	Not DEG
lnc-ING3-3	8.15694	6.62013	8.15694	6.62013	7.38854	-0.301153	3.05766	-0.0984911	0.921542	0.99979	Not DEG
lnc-ING3-4	174.015	176.537	174.015	176.537	175.276	0.0207602	0.672978	0.0308483	0.975391	0.99979	Not DEG
lnc-PTBP2-11	22.6582	23.1704	22.6582	23.1704	22.9143	0.0322611	1.77442	0.0181812	0.985494	0.99979	Not DEG
lnc-PTBP2-12	11.7823	0	11.7823	0	5.89113	-5.8592	4.37265	-1.33997	0.180256	0.99979	Not DEG
lnc-MTRF1L-1	5412.58	4740.01	5412.58	4740.01	5076.3	-0.191427	0.23538	-0.813267	0.416065	0.99979	Not DEG
lnc-VPS37C-3	5.43796	2.20671	5.43796	2.20671	3.82234	-1.30113	4.23692	-0.307092	0.758773	0.99979	Not DEG
lnc-CLDN10-10	278.242	226.188	278.242	226.188	252.215	-0.29882	0.5801	-0.515118	0.60647	0.99979	Not DEG
lnc-TMEM70-2	188.516	280.252	188.516	280.252	234.384	0.572039	0.61938	0.923568	0.355711	0.99979	Not DEG
lnc-PALLD-8	3061.57	2650.26	3061.57	2650.26	2855.92	-0.20814	0.259475	-0.802158	0.422462	0.99979	Not DEG
lnc-ANKRD9-1	43.5037	88.2684	43.5037	88.2684	65.886	1.02076	1.11882	0.912358	0.36158	0.99979	Not DEG
lnc-PALLD-1	0	26.4805	0	26.4805	13.2403	7.31134	3.51139	2.08218	0.0373263	0.99979	Up
lnc-MAP3K6-1	474.915	465.616	474.915	465.616	470.265	-0.02853	0.438505	-0.065062	0.948125	0.99979	Not DEG
lnc-PALLD-3	0	17.6537	0	17.6537	8.82684	6.72636	3.89352	1.72758	0.0840637	0.99979	Not DEG
lnc-KANK1-1	3.62531	8.82684	3.62531	8.82684	6.22607	1.28379	3.35642	0.382488	0.702099	0.99979	Not DEG
lnc-LEFTY1-4	606.333	617.879	606.333	617.879	612.106	0.0272143	0.395314	0.0688422	0.945115	0.99979	Not DEG
lnc-LEFTY1-5	1535.32	1271.06	1535.32	1271.06	1403.19	-0.2725	0.311792	-0.87398	0.382129	0.99979	Not DEG
lnc-LEFTY1-1	3.62531	0	3.62531	0	1.81265	-4.15867	6.8048	-0.611138	0.541108	0.99979	Not DEG
lnc-LEFTY1-2	1323.24	1208.17	1323.24	1208.17	1265.71	-0.131244	0.310711	-0.4224	0.672733	0.99979	Not DEG
lnc-LEFTY1-3	3206.58	3388.4	3206.58	3388.4	3297.49	0.0795678	0.244248	0.325766	0.744601	0.99979	Not DEG
lnc-TGFB3-10	2.71898	11.0335	2.71898	11.0335	6.87626	2.02074	3.27341	0.617322	0.537023	0.99979	Not DEG
lnc-HPCAL1-2	128.698	72.8214	128.698	72.8214	100.76	-0.821556	0.913582	-0.899269	0.368509	0.99979	Not DEG
lnc-PSMD14-1	24.4708	11.0335	24.4708	11.0335	17.7522	-1.14915	2.05445	-0.559347	0.575925	0.99979	Not DEG
lnc-WSB1-2	141.387	124.679	141.387	124.679	133.033	-0.181428	0.767057	-0.236525	0.813025	0.99979	Not DEG
lnc-WSB1-3	179.453	179.847	179.453	179.847	179.65	0.00316615	0.665411	0.00475818	0.996204	0.99979	Not DEG
lnc-WSB1-1	106.04	144.539	106.04	144.539	125.29	0.446853	0.80007	0.558518	0.576491	0.99979	Not DEG
lnc-NUFIP2-1	500.292	263.702	500.292	263.702	381.997	-0.923863	0.558805	-1.65328	0.0982731	0.99979	Not DEG
ADGRA1-AS1	4.53163	0	4.53163	0	2.26582	-4.48062	6.21514	-0.72092	0.470959	0.99979	Not DEG
lnc-PZP-9	7.25062	4.41342	7.25062	4.41342	5.83202	-0.716182	3.43621	-0.208422	0.8349	0.99979	Not DEG
lnc-PZP-6	6.34429	0	6.34429	0	3.17214	-4.96608	5.44256	-0.912451	0.361531	0.99979	Not DEG
lnc-PZP-4	19.0329	27.5839	19.0329	27.5839	23.3084	0.535337	1.76977	0.30249	0.762278	0.99979	Not DEG
lnc-PZP-5	10.8759	0	10.8759	0	5.43796	-5.74372	4.48897	-1.27952	0.200715	0.99979	Not DEG
lnc-PZP-3	90.6327	120.266	90.6327	120.266	105.449	0.408123	0.863312	0.472741	0.636398	0.99979	Not DEG
lnc-PZP-1	0	9.93019	0	9.93019	4.9651	5.89625	4.65155	1.26759	0.204944	0.99979	Not DEG
lnc-CXorf51B-25	0	3.31006	0	3.31006	1.65503	4.31119	6.81751	0.63237	0.527145	0.99979	Not DEG
lnc-SLC16A9-1	8.15694	0	8.15694	0	4.07847	-5.32866	4.95907	-1.07453	0.282585	0.99979	Not DEG
LINC02428	175.827	132.403	175.827	132.403	154.115	-0.409227	0.727426	-0.562568	0.573729	0.99979	Not DEG
lnc-CLK3-2	387.908	479.959	387.908	479.959	433.934	0.307198	0.464343	0.661576	0.508243	0.99979	Not DEG
LINC02427	32.6278	79.4415	32.6278	79.4415	56.0346	1.28379	1.22798	1.04545	0.295813	0.99979	Not DEG
LINC02421	0	23.1704	0	23.1704	11.5852	7.11869	3.62542	1.96355	0.0495824	0.99979	Up
LINC02422	295.463	203.017	295.463	203.017	249.24	-0.541372	0.601802	-0.899584	0.368342	0.99979	Not DEG
lnc-FGF18-4	189.422	180.95	189.422	180.95	185.186	-0.0660125	0.656684	-0.100524	0.919928	0.99979	Not DEG
lnc-ANKRD10-12	0	4.41342	0	4.41342	2.20671	4.72624	6.30507	0.749594	0.453499	0.99979	Not DEG
lnc-IFT20-3	8.15694	30.8939	8.15694	30.8939	19.5254	1.92122	2.03278	0.945122	0.344597	0.99979	Not DEG
lnc-IFT20-1	761.315	707.25	761.315	707.25	734.282	-0.106271	0.371008	-0.28644	0.774541	0.99979	Not DEG
lnc-IFT20-7	32.6278	46.3409	32.6278	46.3409	39.4843	0.506189	1.37508	0.368116	0.712787	0.99979	Not DEG
lnc-IFT20-5	365.25	357.487	365.25	357.487	361.368	-0.030992	0.48895	-0.0633849	0.94946	0.99979	Not DEG
lnc-IFT20-4	24.4708	22.0671	24.4708	22.0671	23.269	-0.149159	1.7625	-0.0846292	0.932556	0.99979	Not DEG
lnc-EVX2-11	85.1947	46.3409	85.1947	46.3409	65.7678	-0.878474	1.1087	-0.792346	0.428159	0.99979	Not DEG
lnc-ARNT-1	0.906327	3.31006	0.906327	3.31006	2.1082	1.86869	5.65356	0.330534	0.740997	0.99979	Not DEG
lnc-TRIM74-5	9.06327	7.72348	9.06327	7.72348	8.39338	-0.230765	2.87618	-0.0802333	0.936052	0.99979	Not DEG
lnc-SLC1A2-2	0	6.62013	0	6.62013	3.31006	5.31125	5.37853	0.987492	0.323401	0.99979	Not DEG
lnc-RWDD2B-1	171.296	178.743	171.296	178.743	175.02	0.0614022	0.673682	0.0911442	0.927378	0.99979	Not DEG
lnc-TRIM74-1	4567.89	4555.75	4567.89	4555.75	4561.82	-0.00383803	0.229702	-0.0167087	0.986669	0.99979	Not DEG
lnc-TRIM74-2	349.842	385.071	349.842	385.071	367.456	0.13842	0.487554	0.283907	0.776481	0.99979	Not DEG
lnc-ZNF699-2	1.81265	5.51677	1.81265	5.51677	3.66471	1.6057	4.3327	0.3706	0.710935	0.99979	Not DEG
lnc-ZNF699-1	41.691	26.4805	41.691	26.4805	34.0858	-0.654799	1.48408	-0.441216	0.659057	0.99979	Not DEG
lnc-DPCD-11	265.554	271.425	265.554	271.425	268.49	0.0315518	0.555726	0.0567759	0.954724	0.99979	Not DEG
CYP1B1-AS1	14.5012	5.51677	14.5012	5.51677	10.009	-1.39426	2.7063	-0.515188	0.606422	0.99979	Not DEG
lnc-FTCD-3	88.82	121.369	88.82	121.369	105.095	0.450445	0.866936	0.519582	0.603355	0.99979	Not DEG
lnc-FTCD-5	0	8.82684	0	8.82684	4.41342	5.72632	4.84442	1.18204	0.237188	0.99979	Not DEG
LINC01494	97.8833	56.2711	97.8833	56.2711	77.0772	-0.798665	1.02594	-0.77847	0.436292	0.99979	Not DEG
lnc-HEATR4-8	0	5.51677	0	5.51677	2.75839	5.0482	5.76776	0.875245	0.381441	0.99979	Not DEG
lnc-MYL12B-3	466.758	456.789	466.758	456.789	461.774	-0.0311478	0.44177	-0.070507	0.94379	0.99979	Not DEG
lnc-GLB1L2-11	3.62531	0	3.62531	0	1.81265	-4.15867	6.8048	-0.611138	0.541108	0.99979	Not DEG
lnc-RPGR-6	55.2859	61.7879	55.2859	61.7879	58.5369	0.160414	1.12982	0.141982	0.887094	0.99979	Not DEG
lnc-ATP5F1A-4	157.701	152.263	157.701	152.263	154.982	-0.0506242	0.712381	-0.0710634	0.943347	0.99979	Not DEG
lnc-ATP5F1A-2	28.0961	17.6537	28.0961	17.6537	22.8749	-0.670394	1.79422	-0.37364	0.708672	0.99979	Not DEG
lnc-ATP5F1A-3	33.5341	23.1704	33.5341	23.1704	28.3523	-0.533335	1.6136	-0.330524	0.741004	0.99979	Not DEG
lnc-ATP5F1A-1	74.3188	20.9637	74.3188	20.9637	47.6413	-1.82582	1.38472	-1.31855	0.18732	0.99979	Not DEG
lnc-POLR2B-1	1.81265	5.51677	1.81265	5.51677	3.66471	1.6057	4.3327	0.3706	0.710935	0.99979	Not DEG
lnc-POLR2B-3	6.34429	0	6.34429	0	3.17214	-4.96608	5.44256	-0.912451	0.361531	0.99979	Not DEG
lnc-POLR2B-4	26.2835	34.204	26.2835	34.204	30.2437	0.380013	1.55715	0.244045	0.807196	0.99979	Not DEG
lnc-POLR2B-5	43.5037	76.1315	43.5037	76.1315	59.8176	0.807357	1.14929	0.702486	0.482376	0.99979	Not DEG
lnc-POLR2B-7	7.25062	7.72348	7.25062	7.72348	7.48705	0.0911602	3.03446	0.0300417	0.976034	0.99979	Not DEG
lnc-HOOK3-2	3.62531	6.62013	3.62531	6.62013	5.12272	0.868756	3.6535	0.237787	0.812046	0.99979	Not DEG
lnc-RAX-6	38.0657	14.3436	38.0657	14.3436	26.2047	-1.40807	1.73849	-0.809942	0.417974	0.99979	Not DEG
lnc-WDR77-1	635.335	567.124	635.335	567.124	601.23	-0.163852	0.401829	-0.407767	0.683445	0.99979	Not DEG
lnc-WDR77-3	19.9392	28.6872	19.9392	28.6872	24.3132	0.524806	1.73403	0.30265	0.762156	0.99979	Not DEG
lnc-WDR77-2	195.767	185.364	195.767	185.364	190.565	-0.0787755	0.648361	-0.121499	0.903295	0.99979	Not DEG
lnc-WDR77-4	10.8759	5.51677	10.8759	5.51677	8.19635	-0.979219	2.93943	-0.333133	0.739034	0.99979	Not DEG
PROSER2-AS1	3348.88	3488.81	3348.88	3488.81	3418.84	0.0590563	0.24194	0.244094	0.807158	0.99979	Not DEG
lnc-RNF135-1	73.4125	38.6174	73.4125	38.6174	56.0149	-0.926768	1.19611	-0.774821	0.438445	0.99979	Not DEG
lnc-GOLGA2-4	435.943	447.962	435.943	447.962	441.953	0.0392367	0.449765	0.0872382	0.930482	0.99979	Not DEG
lnc-RGS20-2	30.8151	35.3073	30.8151	35.3073	33.0612	0.196335	1.48787	0.131957	0.895018	0.99979	Not DEG
lnc-SELENOP-3	0	6.62013	0	6.62013	3.31006	5.31125	5.37853	0.987492	0.323401	0.99979	Not DEG
LINC01198	2.71898	13.2403	2.71898	13.2403	7.97962	2.28378	3.08946	0.739215	0.459776	0.99979	Not DEG
lnc-SELENOP-6	0	4.41342	0	4.41342	2.20671	4.72624	6.30507	0.749594	0.453499	0.99979	Not DEG
lnc-FYTTD1-6	69.7872	103.715	69.7872	103.715	86.7513	0.571598	0.954332	0.59895	0.549206	0.99979	Not DEG
LINC01194	1277.01	1283.2	1277.01	1283.2	1280.11	0.00697293	0.306416	0.0227564	0.981845	0.99979	Not DEG
LINC01197	7.25062	0	7.25062	0	3.62531	-5.15873	5.17677	-0.996516	0.319	0.99979	Not DEG
LINC01191	38.0657	62.8912	38.0657	62.8912	50.4785	0.724368	1.23642	0.585862	0.557969	0.99979	Not DEG
lnc-IFITM10-1	5.43796	4.41342	5.43796	4.41342	4.92569	-0.301149	3.70697	-0.0812385	0.935252	0.99979	Not DEG
CDC42-IT1	76.1315	95.9918	76.1315	95.9918	86.0617	0.334422	0.945185	0.353816	0.723477	0.99979	Not DEG
CAPN10-DT	542.89	573.744	542.89	573.744	558.317	0.0797493	0.410358	0.194341	0.845909	0.99979	Not DEG
lnc-MTDH-3	58.0049	71.718	58.0049	71.718	64.8615	0.306164	1.07919	0.283697	0.776642	0.99979	Not DEG
lnc-GALNT9-3	822.945	873.857	822.945	873.857	848.401	0.0866017	0.351832	0.246145	0.80557	0.99979	Not DEG
lnc-SSR4-2	1.81265	0	1.81265	0	0.906327	-3.15874	6.84292	-0.461607	0.644364	0.99979	Not DEG
lnc-TIMM22-4	116.916	134.609	116.916	134.609	125.763	0.203305	0.787617	0.258127	0.796309	0.99979	Not DEG
lnc-GALNT9-4	18.1265	22.0671	18.1265	22.0671	20.0968	0.283799	1.89286	0.149931	0.880819	0.99979	Not DEG
lnc-IHH-1	115.104	151.16	115.104	151.16	133.132	0.393142	0.775312	0.507076	0.612101	0.99979	Not DEG
lnc-PCSK5-2	0	5.51677	0	5.51677	2.75839	5.0482	5.76776	0.875245	0.381441	0.99979	Not DEG
lnc-THRSP-3	72.5062	107.025	72.5062	107.025	89.7658	0.56178	0.938907	0.598334	0.549617	0.99979	Not DEG
lnc-TOP1MT-4	96.977	152.263	96.977	152.263	124.62	0.650852	0.816965	0.796671	0.425642	0.99979	Not DEG
lnc-THRSP-4	6.34429	18.757	6.34429	18.757	12.5507	1.5639	2.44207	0.640398	0.521914	0.99979	Not DEG
lnc-BUB1-4	3.62531	0	3.62531	0	1.81265	-4.15867	6.8048	-0.611138	0.541108	0.99979	Not DEG
lnc-VMP1-1	62.5366	52.961	62.5366	52.961	57.7488	-0.239765	1.13936	-0.210439	0.833325	0.99979	Not DEG
lnc-ALX4-21	37.1594	81.6482	37.1594	81.6482	59.4038	1.1357	1.18229	0.960591	0.336758	0.99979	Not DEG
lnc-ALX4-20	748.626	588.088	748.626	588.088	668.357	-0.348212	0.399505	-0.87161	0.383421	0.99979	Not DEG
lnc-VMP1-8	531.108	656.496	531.108	656.496	593.802	0.305783	0.41257	0.741166	0.458593	0.99979	Not DEG
lnc-PMCH-2	17.2202	0	17.2202	0	8.61011	-6.40671	3.89691	-1.64405	0.100166	0.99979	Not DEG
lnc-PMCH-1	10.8759	6.62013	10.8759	6.62013	8.74803	-0.716188	2.83588	-0.252545	0.80062	0.99979	Not DEG
lnc-PMCH-5	855.573	935.645	855.573	935.645	895.609	0.129071	0.346815	0.372161	0.709773	0.99979	Not DEG
lnc-PMCH-4	22.6582	28.6872	22.6582	28.6872	25.6727	0.340382	1.68355	0.202181	0.839775	0.99979	Not DEG
lnc-EYA3-1	38.9721	49.651	38.9721	49.651	44.3115	0.349385	1.29579	0.269631	0.787444	0.99979	Not DEG
lnc-EYA3-3	9.06327	0	9.06327	0	4.53163	-5.48068	4.77704	-1.14729	0.25126	0.99979	Not DEG
lnc-EYA3-2	567.361	575.951	567.361	575.951	571.656	0.0216809	0.405818	0.0534251	0.957393	0.99979	Not DEG
lnc-TEX33-1	3.62531	9.93019	3.62531	9.93019	6.77775	1.45371	3.239	0.448815	0.653565	0.99979	Not DEG
lnc-TMEM30B-6	23.5645	30.8939	23.5645	30.8939	27.2292	0.390713	1.63794	0.23854	0.811462	0.99979	Not DEG
lnc-TMEM30B-8	0	4.41342	0	4.41342	2.20671	4.72624	6.30507	0.749594	0.453499	0.99979	Not DEG
lnc-TMEM30B-9	716.905	421.481	716.905	421.481	569.193	-0.766311	0.473036	-1.61999	0.105235	0.99979	Not DEG
lnc-MTERF2-2	4.53163	3.31006	4.53163	3.31006	3.92085	-0.453146	4.13492	-0.10959	0.912734	0.99979	Not DEG
lnc-NRTN-2	0	12.1369	0	12.1369	6.06845	6.18577	4.35429	1.42061	0.155429	0.99979	Not DEG
lnc-PPP4C-2	181.265	319.973	181.265	319.973	250.619	0.819847	0.63046	1.30039	0.193466	0.99979	Not DEG
lnc-CMTM3-3	3.62531	31.9973	3.62531	31.9973	17.8113	3.14176	2.28407	1.37551	0.168973	0.99979	Not DEG
lnc-ZNF131-10	49.848	46.3409	49.848	46.3409	48.0944	-0.105245	1.24129	-0.0847869	0.932431	0.99979	Not DEG
lnc-ZNF131-11	6.34429	0	6.34429	0	3.17214	-4.96608	5.44256	-0.912451	0.361531	0.99979	Not DEG
lnc-F8-1	38.0657	30.8939	38.0657	30.8939	34.4798	-0.301163	1.46111	-0.206119	0.836698	0.99979	Not DEG
lnc-CMTM3-1	3778.48	4091.24	3778.48	4091.24	3934.86	0.114733	0.238489	0.481084	0.630457	0.99979	Not DEG
lnc-LSMEM1-7	0	8.82684	0	8.82684	4.41342	5.72632	4.84442	1.18204	0.237188	0.99979	Not DEG
lnc-TERT-4	36.2531	25.3772	36.2531	25.3772	30.8151	-0.514566	1.54989	-0.332001	0.739888	0.99979	Not DEG
lnc-CCDC40-3	97.8833	77.2348	97.8833	77.2348	87.5591	-0.341808	0.938565	-0.364182	0.715722	0.99979	Not DEG
lnc-KIAA1328-3	12.6886	4.41342	12.6886	4.41342	8.551	-1.52353	2.92428	-0.520994	0.602371	0.99979	Not DEG
lnc-CAMKK2-6	2.71898	15.447	2.71898	15.447	9.08297	2.50617	2.94333	0.851473	0.394507	0.99979	Not DEG
lnc-CAMKK2-4	101.509	111.439	101.509	111.439	106.474	0.134652	0.849736	0.158463	0.874092	0.99979	Not DEG
lnc-IL31-1	61.6302	35.3073	61.6302	35.3073	48.4688	-0.803664	1.26758	-0.634016	0.526071	0.99979	Not DEG
lnc-CAMKK2-2	1421.12	1253.41	1421.12	1253.41	1337.27	-0.181169	0.308567	-0.587132	0.557115	0.99979	Not DEG
LINC01721	0	2.20671	0	2.20671	1.10335	3.72625	6.8429	0.544543	0.586068	0.99979	Not DEG
lnc-CAMKK2-1	12.6886	31.9973	12.6886	31.9973	22.3429	1.33442	1.85633	0.718848	0.472234	0.99979	Not DEG
lnc-HAUS2-1	31.7214	17.6537	31.7214	17.6537	24.6876	-0.84548	1.74044	-0.485785	0.627119	0.99979	Not DEG
lnc-TERT-5	106.947	61.7879	106.947	61.7879	84.3672	-0.791491	0.984807	-0.803702	0.421569	0.99979	Not DEG
lnc-TNMD-4	29.0025	68.408	29.0025	68.408	48.7052	1.23799	1.30031	0.952072	0.34106	0.99979	Not DEG
lnc-TNMD-5	0	3.31006	0	3.31006	1.65503	4.31119	6.81751	0.63237	0.527145	0.99979	Not DEG
lnc-TNMD-2	760.408	574.848	760.408	574.848	667.628	-0.403594	0.405023	-0.996471	0.319021	0.99979	Not DEG
lnc-TNMD-3	16.3139	0	16.3139	0	8.15694	-6.3287	3.95756	-1.59914	0.109788	0.99979	Not DEG
lnc-COL4A6-2	11.7823	3.31006	11.7823	3.31006	7.54616	-1.83165	3.13207	-0.584805	0.558679	0.99979	Not DEG
lnc-FSD2-1	0	65.0979	0	65.0979	32.549	8.60867	6.76904	1.27177	0.203455	0.99979	Not DEG
lnc-HTR3B-3	167.67	172.123	167.67	172.123	169.897	0.0378154	0.682731	0.0553885	0.955829	0.99979	Not DEG
lnc-ARFGAP2-2	10.8759	23.1704	10.8759	23.1704	17.0232	1.09115	2.08519	0.523285	0.600776	0.99979	Not DEG
lnc-ARFGAP2-1	10.8759	4.41342	10.8759	4.41342	7.64467	-1.30114	3.06124	-0.425038	0.670809	0.99979	Not DEG
lnc-FAM83A-8	33.5341	56.2711	33.5341	56.2711	44.9026	0.746768	1.30707	0.57133	0.567776	0.99979	Not DEG
lnc-LRRC40-5	74.3188	40.8241	74.3188	40.8241	57.5715	-0.8643	1.17609	-0.734894	0.462404	0.99979	Not DEG
lnc-DGKI-1	986.084	1032.74	986.084	1032.74	1009.41	0.0666954	0.331209	0.201369	0.84041	0.99979	Not DEG
lnc-MMAA-4	6.34429	5.51677	6.34429	5.51677	5.93053	-0.201616	3.39241	-0.0594316	0.952608	0.99979	Not DEG
lnc-IPMK-1	4.53163	14.3436	4.53163	14.3436	9.43762	1.6623	2.79463	0.59482	0.551964	0.99979	Not DEG
lnc-IPMK-3	11.7823	3.31006	11.7823	3.31006	7.54616	-1.83165	3.13207	-0.584805	0.558679	0.99979	Not DEG
lnc-LRCH1-7	9.9696	0	9.9696	0	4.9848	-5.61818	4.62233	-1.21544	0.224197	0.99979	Not DEG
lnc-ZPBP-2	0	3.31006	0	3.31006	1.65503	4.31119	6.81751	0.63237	0.527145	0.99979	Not DEG
lnc-IL11RA-3	206.643	222.878	206.643	222.878	214.76	0.109116	0.614699	0.177511	0.859107	0.99979	Not DEG
lnc-IL11RA-2	2624.72	2947.06	2624.72	2947.06	2785.89	0.167112	0.257336	0.64939	0.516086	0.99979	Not DEG
lnc-CLGN-2	152.263	114.749	152.263	114.749	133.506	-0.408082	0.775823	-0.525999	0.598889	0.99979	Not DEG
lnc-CLGN-5	32.6278	97.0952	32.6278	97.0952	64.8615	1.5733	1.18819	1.32412	0.185463	0.99979	Not DEG
lnc-MTERF4-5	182.172	158.883	182.172	158.883	170.527	-0.197332	0.684862	-0.288134	0.773244	0.99979	Not DEG
lnc-MTERF4-4	176.734	90.4751	176.734	90.4751	133.604	-0.965982	0.825919	-1.16958	0.242168	0.99979	Not DEG
lnc-MTERF4-3	1313.27	1560.14	1313.27	1560.14	1436.71	0.248518	0.307545	0.808072	0.419049	0.99979	Not DEG
lnc-SMCO2-3	0	13.2403	0	13.2403	6.62013	6.31131	4.23688	1.48961	0.136326	0.99979	Not DEG
lnc-RASSF7-1	33.5341	38.6174	33.5341	38.6174	36.0758	0.203627	1.42671	0.142725	0.886507	0.99979	Not DEG
lnc-CTU2-5	124.167	215.154	124.167	215.154	169.66	0.793093	0.730085	1.0863	0.277346	0.99979	Not DEG
lnc-PTCRA-1	10.8759	22.0671	10.8759	22.0671	16.4715	1.02076	2.11292	0.483105	0.629022	0.99979	Not DEG
lnc-GNAQ-7	53.4733	40.8241	53.4733	40.8241	47.1487	-0.389392	1.26036	-0.308953	0.757357	0.99979	Not DEG
lnc-MSN-7	1624.14	1667.17	1624.14	1667.17	1645.65	0.0377264	0.285216	0.132273	0.894768	0.99979	Not DEG
lnc-TERT-2	777.629	539.54	777.629	539.54	658.584	-0.527349	0.420981	-1.25267	0.210326	0.99979	Not DEG
lnc-CHRNA3-3	101.509	51.8577	101.509	51.8577	76.6831	-0.968969	1.04404	-0.928091	0.35336	0.99979	Not DEG
lnc-DCAF10-4	318.121	326.593	318.121	326.593	322.357	0.0379202	0.513339	0.0738697	0.941114	0.99979	Not DEG
lnc-DCAF10-1	725.062	515.267	725.062	515.267	620.164	-0.492784	0.425048	-1.15936	0.246309	0.99979	Not DEG
lnc-DCAF10-2	288.212	387.277	288.212	387.277	337.745	0.426238	0.52238	0.815955	0.414526	0.99979	Not DEG
lnc-ASB11-3	13.5949	8.82684	13.5949	8.82684	11.2109	-0.623082	2.51682	-0.247567	0.804469	0.99979	Not DEG
lnc-ABT1-3	616.302	626.705	616.302	626.705	621.504	0.0241499	0.393003	0.0614496	0.951001	0.99979	Not DEG
lnc-ABT1-2	79.7568	121.369	79.7568	121.369	100.563	0.605723	0.894771	0.676959	0.498432	0.99979	Not DEG
lnc-ABT1-1	13.5949	41.9275	13.5949	41.9275	27.7612	1.62483	1.71032	0.950016	0.342104	0.99979	Not DEG
lnc-ABT1-5	143.2	143.436	143.2	143.436	143.318	0.00238197	0.73841	0.00322581	0.997426	0.99979	Not DEG
lnc-TTC21A-1	177.64	190.88	177.64	190.88	184.26	0.103713	0.658619	0.15747	0.874874	0.99979	Not DEG
lnc-TTC21A-2	0	4.41342	0	4.41342	2.20671	4.72624	6.30507	0.749594	0.453499	0.99979	Not DEG
lnc-FAM98B-3	0	4.41342	0	4.41342	2.20671	4.72624	6.30507	0.749594	0.453499	0.99979	Not DEG
lnc-FAM98B-1	86.1011	109.232	86.1011	109.232	97.6666	0.343296	0.89127	0.385176	0.700107	0.99979	Not DEG
lnc-CENPU-1	41.691	61.7879	41.691	61.7879	51.7394	0.567589	1.21289	0.467963	0.639811	0.99979	Not DEG
lnc-FOLR3-1	0	3.31006	0	3.31006	1.65503	4.31119	6.81751	0.63237	0.527145	0.99979	Not DEG
lnc-MCEE-1	125.073	104.819	125.073	104.819	114.946	-0.254873	0.823346	-0.309558	0.756897	0.99979	Not DEG
lnc-WNT5B-7	117.823	80.5449	117.823	80.5449	99.1837	-0.548747	0.897353	-0.611517	0.540857	0.99979	Not DEG
lnc-WNT5B-4	24.4708	0	24.4708	0	12.2354	-6.91368	3.55345	-1.94563	0.0516996	0.99979	Not DEG
lnc-MCEE-2	12461.1	11701.1	12461.1	11701.1	12081.1	-0.0907888	0.20923	-0.433919	0.664347	0.99979	Not DEG
lnc-WNT5B-2	38.9721	62.8912	38.9721	62.8912	50.9316	0.690421	1.22909	0.561734	0.574297	0.99979	Not DEG
lnc-WNT5B-3	542.89	508.646	542.89	508.646	525.768	-0.0939955	0.420508	-0.223528	0.823124	0.99979	Not DEG
lnc-WNT5B-1	41.691	75.0281	41.691	75.0281	58.3596	0.847696	1.16545	0.727357	0.467007	0.99979	Not DEG
lnc-TRAF3IP2-2	44.41	65.0979	44.41	65.0979	54.754	0.551729	1.18021	0.467485	0.640153	0.99979	Not DEG
lnc-TRAF3IP2-3	133.23	94.8885	133.23	94.8885	114.059	-0.489612	0.838377	-0.584	0.55922	0.99979	Not DEG
lnc-TRAF3IP2-6	95.1643	97.0952	95.1643	97.0952	96.1298	0.0289816	0.890661	0.0325395	0.974042	0.99979	Not DEG
lnc-TRAF3IP2-7	58.0049	91.5784	58.0049	91.5784	74.7917	0.658835	1.02746	0.641227	0.521375	0.99979	Not DEG
lnc-TRAF3IP2-4	42.5974	23.1704	42.5974	23.1704	32.8839	-0.87847	1.52364	-0.576559	0.564237	0.99979	Not DEG
lnc-TRAF3IP2-5	117.823	203.017	117.823	203.017	160.42	0.784989	0.746322	1.05181	0.292887	0.99979	Not DEG
lnc-ASB11-1	846.509	770.141	846.509	770.141	808.325	-0.136402	0.359672	-0.37924	0.70451	0.99979	Not DEG
lnc-PSMG4-9	117.823	219.568	117.823	219.568	168.695	0.898051	0.743825	1.20734	0.227301	0.99979	Not DEG
lnc-PSMG4-8	43.5037	31.9973	43.5037	31.9973	37.7505	-0.443182	1.4037	-0.315725	0.752211	0.99979	Not DEG
lnc-PSMG4-7	638.054	696.217	638.054	696.217	667.135	0.125858	0.384864	0.32702	0.743653	0.99979	Not DEG
lnc-PSMG4-6	19.9392	19.8604	19.9392	19.8604	19.8998	-0.00570589	1.89959	-0.00300374	0.997603	0.99979	Not DEG
lnc-PSMG4-5	1300.58	1529.25	1300.58	1529.25	1414.91	0.23367	0.307547	0.759787	0.447382	0.99979	Not DEG
lnc-PSMG4-4	1096.66	911.371	1096.66	911.371	1004.01	-0.267	0.342949	-0.77854	0.43625	0.99979	Not DEG
lnc-PSMG4-3	453.163	639.946	453.163	639.946	546.555	0.497919	0.44375	1.12207	0.261833	0.99979	Not DEG
lnc-PSMG4-2	599.082	613.465	599.082	613.465	606.274	0.0342283	0.396823	0.0862558	0.931263	0.99979	Not DEG
lnc-TCF21-3	824.758	795.519	824.758	795.519	810.138	-0.0520737	0.356841	-0.14593	0.883977	0.99979	Not DEG
lnc-CRB2-4	41.691	43.0308	41.691	43.0308	42.3609	0.0456378	1.31894	0.034602	0.972397	0.99979	Not DEG
lnc-CRB2-1	67.9745	88.2684	67.9745	88.2684	78.1214	0.376905	0.990909	0.380363	0.703676	0.99979	Not DEG
lnc-CRB2-3	13.5949	11.0335	13.5949	11.0335	12.3142	-0.301157	2.39636	-0.125673	0.899991	0.99979	Not DEG
lnc-CHRNA3-7	319.027	314.456	319.027	314.456	316.742	-0.0208194	0.51715	-0.040258	0.967887	0.99979	Not DEG
lnc-ADCY6-1	68.8808	81.6482	68.8808	81.6482	75.2645	0.245322	1.00384	0.244384	0.806934	0.99979	Not DEG
lnc-SDC4-1	9.06327	5.51677	9.06327	5.51677	7.29002	-0.716185	3.09177	-0.231643	0.816816	0.99979	Not DEG
lnc-FBXL15-2	88.82	95.9918	88.82	95.9918	92.4059	0.112029	0.908163	0.123358	0.901824	0.99979	Not DEG
PCBP1-AS1	6572.68	7939.74	6572.68	7939.74	7256.21	0.27261	0.234848	1.16079	0.245727	0.99979	Not DEG
WWOX-AS1	95.1643	136.816	95.1643	136.816	115.99	0.523746	0.833477	0.628387	0.529751	0.99979	Not DEG
lnc-NLRP3-10	90.6327	72.8214	90.6327	72.8214	81.727	-0.315666	0.968372	-0.325976	0.744443	0.99979	Not DEG
lnc-NTMT1-7	64.3492	45.2375	64.3492	45.2375	54.7934	-0.508397	1.1789	-0.431246	0.66629	0.99979	Not DEG
lnc-KLHL38-1	10.8759	4.41342	10.8759	4.41342	7.64467	-1.30114	3.06124	-0.425038	0.670809	0.99979	Not DEG
lnc-SLC15A4-21	289.118	458.996	289.118	458.996	374.057	0.666821	0.527637	1.26379	0.206306	0.99979	Not DEG
lnc-SLC15A4-25	4.53163	14.3436	4.53163	14.3436	9.43762	1.6623	2.79463	0.59482	0.551964	0.99979	Not DEG
lnc-HIST3H2A-1	222.956	206.327	222.956	206.327	214.642	-0.111826	0.615048	-0.181816	0.855727	0.99979	Not DEG
lnc-MFSD14B-11	167.67	229.498	167.67	229.498	198.584	0.452853	0.653186	0.693299	0.488122	0.99979	Not DEG
lnc-DNAAF3-1	366.156	110.335	366.156	110.335	238.246	-1.73056	0.775319	-2.23206	0.025611	0.99979	Down
lnc-MFSD14B-10	51.6606	31.9973	51.6606	31.9973	41.829	-0.69111	1.34964	-0.512069	0.608603	0.99979	Not DEG
lnc-KTN1-4	8.15694	5.51677	8.15694	5.51677	6.83686	-0.564183	3.18061	-0.177382	0.859208	0.99979	Not DEG
lnc-FAM124B-3	483.979	474.442	483.979	474.442	479.211	-0.0287093	0.435189	-0.0659697	0.947402	0.99979	Not DEG
lnc-FAM124B-2	132.324	121.369	132.324	121.369	126.846	-0.12467	0.782883	-0.159244	0.873476	0.99979	Not DEG
lnc-FAM124B-1	915.39	805.449	915.39	805.449	860.42	-0.184593	0.354487	-0.520733	0.602553	0.99979	Not DEG
lnc-FAM124B-5	587.3	398.311	587.3	398.311	492.805	-0.560201	0.467388	-1.19858	0.230693	0.99979	Not DEG
lnc-FAM124B-4	526.576	487.683	526.576	487.683	507.129	-0.110698	0.426996	-0.259249	0.795444	0.99979	Not DEG
lnc-RBP2-1	929.891	632.222	929.891	632.222	781.057	-0.55663	0.403322	-1.38011	0.167552	0.99979	Not DEG
lnc-NQO2-16	3.62531	0	3.62531	0	1.81265	-4.15867	6.8048	-0.611138	0.541108	0.99979	Not DEG
lnc-NQO2-15	38.9721	5.51677	38.9721	5.51677	22.2444	-2.82052	2.05224	-1.37436	0.169329	0.99979	Not DEG
lnc-RBP2-2	477.634	398.311	477.634	398.311	437.973	-0.26201	0.459838	-0.569788	0.568822	0.99979	Not DEG
CACNA1G-AS1	21.7518	17.6537	21.7518	17.6537	19.7028	-0.30116	1.91266	-0.157456	0.874885	0.99979	Not DEG
lnc-TMEM234-2	1080.34	1298.65	1080.34	1298.65	1189.5	0.265524	0.32573	0.815165	0.414978	0.99979	Not DEG
lnc-KIF13A-1	57.0986	35.3073	57.0986	35.3073	46.203	-0.693481	1.28837	-0.538262	0.590396	0.99979	Not DEG
lnc-NT5DC1-1	811.163	677.46	811.163	677.46	744.311	-0.259855	0.377667	-0.688055	0.491418	0.99979	Not DEG
lnc-MEIS3-1	9.9696	13.2403	9.9696	13.2403	11.6049	0.409331	2.46567	0.166012	0.868147	0.99979	Not DEG
lnc-SYNE3-1	310.87	420.378	310.87	420.378	365.624	0.435376	0.507164	0.858452	0.390643	0.99979	Not DEG
lnc-WDR5B-1	309.964	155.573	309.964	155.573	232.768	-0.994506	0.67134	-1.48137	0.138507	0.99979	Not DEG
lnc-CCL25-1	261.928	374.037	261.928	374.037	317.983	0.51401	0.543206	0.946251	0.34402	0.99979	Not DEG
lnc-RFPL3-1	24.4708	86.0617	24.4708	86.0617	55.2662	1.81431	1.2985	1.39724	0.162342	0.99979	Not DEG
lnc-PARVG-6	0	4.41342	0	4.41342	2.20671	4.72624	6.30507	0.749594	0.453499	0.99979	Not DEG
lnc-RFPL3-2	0	3.31006	0	3.31006	1.65503	4.31119	6.81751	0.63237	0.527145	0.99979	Not DEG
lnc-RFPL3-4	8.15694	5.51677	8.15694	5.51677	6.83686	-0.564183	3.18061	-0.177382	0.859208	0.99979	Not DEG
lnc-SLC22A23-11	9.9696	5.51677	9.9696	5.51677	7.74318	-0.853688	3.01182	-0.283446	0.776835	0.99979	Not DEG
lnc-CXXC1-3	643.492	721.594	643.492	721.594	682.543	0.165265	0.38335	0.431107	0.66639	0.99979	Not DEG
lnc-CXXC1-2	526.576	540.644	526.576	540.644	533.61	0.0380373	0.417017	0.0912129	0.927323	0.99979	Not DEG
lnc-DYRK1A-9	0	8.82684	0	8.82684	4.41342	5.72632	4.84442	1.18204	0.237188	0.99979	Not DEG
lnc-DYRK1A-8	0	6.62013	0	6.62013	3.31006	5.31125	5.37853	0.987492	0.323401	0.99979	Not DEG
lnc-GNAQ-8	738.656	679.666	738.656	679.666	709.161	-0.120076	0.376205	-0.319177	0.749592	0.99979	Not DEG
lnc-ANXA4-5	0	2.20671	0	2.20671	1.10335	3.72625	6.8429	0.544543	0.586068	0.99979	Not DEG
lnc-ZNF157-3	15.4076	5.51677	15.4076	5.51677	10.4622	-1.48172	2.65898	-0.55725	0.577357	0.99979	Not DEG
lnc-SOD3-6	368.875	205.224	368.875	205.224	287.05	-0.845931	0.603995	-1.40056	0.161346	0.99979	Not DEG
lnc-TMEM163-2	54.3796	111.439	54.3796	111.439	82.9092	1.03512	1.01402	1.0208	0.307348	0.99979	Not DEG
lnc-MCU-2	19.9392	45.2375	19.9392	45.2375	32.5884	1.18192	1.55057	0.762245	0.445914	0.99979	Not DEG
lnc-OR8A1-1	1.81265	2.20671	1.81265	2.20671	2.00968	0.283798	5.66593	0.0500884	0.960052	0.99979	Not DEG
lnc-CDC14A-1	0	6.62013	0	6.62013	3.31006	5.31125	5.37853	0.987492	0.323401	0.99979	Not DEG
lnc-SMIM12-1	0	8.82684	0	8.82684	4.41342	5.72632	4.84442	1.18204	0.237188	0.99979	Not DEG
HOXB-AS2	279.149	285.769	279.149	285.769	282.459	0.0338159	0.54353	0.0622153	0.950391	0.99979	Not DEG
HOXB-AS3	112.385	115.852	112.385	115.852	114.118	0.0438444	0.821462	0.0533737	0.957434	0.99979	Not DEG
HOXB-AS4	116.916	155.573	116.916	155.573	136.245	0.412119	0.768336	0.536379	0.591697	0.99979	Not DEG
lnc-YPEL5-5	1380.34	1217	1380.34	1217	1298.67	-0.18169	0.311236	-0.583768	0.559377	0.99979	Not DEG
lnc-CRAMP1-1	17.2202	13.2403	17.2202	13.2403	15.2302	-0.379161	2.16637	-0.175021	0.861063	0.99979	Not DEG
lnc-PTEN-5	10.8759	0	10.8759	0	5.43796	-5.74372	4.48897	-1.27952	0.200715	0.99979	Not DEG
lnc-AACS-11	14.5012	17.6537	14.5012	17.6537	16.0775	0.2838	2.10707	0.134689	0.892858	0.99979	Not DEG
lnc-SLC25A6-4	68.8808	80.5449	68.8808	80.5449	74.7129	0.225693	1.00684	0.224161	0.822632	0.99979	Not DEG
lnc-CMTR2-1	2.71898	0	2.71898	0	1.35949	-3.74366	6.81753	-0.549123	0.582921	0.99979	Not DEG
lnc-SEPT3-4	4409.28	3655.41	4409.28	3655.41	4032.35	-0.270508	0.251126	-1.07718	0.281399	0.99979	Not DEG
lnc-SEPT3-6	58.9113	55.1677	58.9113	55.1677	57.0395	-0.0947147	1.1434	-0.082836	0.933982	0.99979	Not DEG
lnc-FAM160A1-2	99.696	60.6845	99.696	60.6845	80.1902	-0.716203	1.00109	-0.715423	0.474348	0.99979	Not DEG
lnc-ARHGEF10-1	0	5.51677	0	5.51677	2.75839	5.0482	5.76776	0.875245	0.381441	0.99979	Not DEG
lnc-LIAS-4	179.453	107.025	179.453	107.025	143.239	-0.745648	0.779172	-0.956975	0.33858	0.99979	Not DEG
lnc-MCF2-2	2.71898	14.3436	2.71898	14.3436	8.5313	2.39926	3.01247	0.796441	0.425776	0.99979	Not DEG
lnc-NR2F1-6	27.1898	40.8241	27.1898	40.8241	34.007	0.58636	1.48015	0.39615	0.691995	0.99979	Not DEG
lnc-NPIPA7-12	706.935	797.725	706.935	797.725	752.33	0.174315	0.370642	0.470306	0.638136	0.99979	Not DEG
lnc-SLC3A2-6	17020.8	16639.7	17020.8	16639.7	16830.3	-0.0326717	0.202963	-0.160974	0.872114	0.99979	Not DEG
lnc-NPIPA7-11	116.01	81.6482	116.01	81.6482	98.829	-0.506751	0.896026	-0.565553	0.571697	0.99979	Not DEG
lnc-TRIB3-1	106.04	142.333	106.04	142.333	124.186	0.424657	0.801951	0.529531	0.596437	0.99979	Not DEG
lnc-EXOC3-12	125.979	175.433	125.979	175.433	150.706	0.477736	0.738593	0.64682	0.517748	0.99979	Not DEG
lnc-MTIF2-2	1116.59	888.2	1116.59	888.2	1002.4	-0.330148	0.349027	-0.945911	0.344194	0.99979	Not DEG
lnc-MTIF2-3	706.935	659.806	706.935	659.806	683.371	-0.099535	0.380661	-0.261479	0.793723	0.99979	Not DEG
lnc-MTIF2-1	116.916	194.19	116.916	194.19	155.553	0.731999	0.750378	0.975506	0.329309	0.99979	Not DEG
lnc-MCF2-4	166.764	189.777	166.764	189.777	178.271	0.186497	0.670582	0.278113	0.780926	0.99979	Not DEG
GAU1	13.5949	34.204	13.5949	34.204	23.8994	1.3311	1.7998	0.739583	0.459553	0.99979	Not DEG
lnc-PRR14L-4	29.9088	56.2711	29.9088	56.2711	43.0899	0.911827	1.34405	0.678417	0.497507	0.99979	Not DEG
lnc-PRR14L-1	346.217	444.652	346.217	444.652	395.434	0.361001	0.485665	0.743314	0.457292	0.99979	Not DEG
lnc-PRR14L-2	0	28.6872	0	28.6872	14.3436	7.42682	3.44819	2.15383	0.0312532	0.99979	Up
lnc-PRR14L-3	26.2835	17.6537	26.2835	17.6537	21.9686	-0.574178	1.82449	-0.314706	0.752985	0.99979	Not DEG
lnc-DNAJB11-4	19.9392	18.757	19.9392	18.757	19.3481	-0.0881675	1.92597	-0.0457782	0.963487	0.99979	Not DEG
lnc-SARNP-1	80.6631	68.408	80.6631	68.408	74.5355	-0.237741	1.00882	-0.235663	0.813694	0.99979	Not DEG
TESC-AS1	30.8151	20.9637	30.8151	20.9637	25.8894	-0.555734	1.68615	-0.329587	0.741712	0.99979	Not DEG
lnc-PLAU-1	74.3188	71.718	74.3188	71.718	73.0184	-0.051388	1.0154	-0.0506084	0.959638	0.99979	Not DEG
lnc-NACAD-1	2446.18	1899.98	2446.18	1899.98	2173.08	-0.364546	0.291213	-1.25182	0.210635	0.99979	Not DEG
lnc-PLAU-2	186.703	173.227	186.703	173.227	179.965	-0.108085	0.665957	-0.1623	0.871069	0.99979	Not DEG
lnc-CMBL-2	95.1643	79.4415	95.1643	79.4415	87.3029	-0.260524	0.936772	-0.278109	0.780929	0.99979	Not DEG
lnc-AHDC1-3	11.7823	11.0335	11.7823	11.0335	11.4079	-0.0947072	2.48237	-0.038152	0.969567	0.99979	Not DEG
lnc-AHDC1-2	7.25062	14.3436	7.25062	14.3436	10.7971	0.984236	2.5752	0.382197	0.702315	0.99979	Not DEG
lnc-CPHXL-2	0	3.31006	0	3.31006	1.65503	4.31119	6.81751	0.63237	0.527145	0.99979	Not DEG
lnc-CPHXL-5	159.514	147.85	159.514	147.85	153.682	-0.109548	0.715957	-0.153009	0.878391	0.99979	Not DEG
lnc-CPHXL-6	0	4.41342	0	4.41342	2.20671	4.72624	6.30507	0.749594	0.453499	0.99979	Not DEG
lnc-C7orf77-4	305.432	186.467	305.432	186.467	245.95	-0.711931	0.622731	-1.14324	0.252939	0.99979	Not DEG
lnc-PINK1-3	42.5974	83.8549	42.5974	83.8549	63.2262	0.977134	1.13521	0.860749	0.389376	0.99979	Not DEG
lnc-PINK1-2	1265.23	1116.59	1265.23	1116.59	1190.91	-0.180296	0.319225	-0.564793	0.572215	0.99979	Not DEG
EPN2-AS1	76.1315	122.472	76.1315	122.472	99.3019	0.685893	0.906066	0.757001	0.449049	0.99979	Not DEG
lnc-ASIC3-3	22.6582	31.9973	22.6582	31.9973	27.3277	0.497923	1.63882	0.303829	0.761258	0.99979	Not DEG
lnc-AMMECR1L-3	1150.13	1074.67	1150.13	1074.67	1112.4	-0.0979049	0.321885	-0.304161	0.761005	0.99979	Not DEG
lnc-AMMECR1L-2	2458.87	2210.02	2458.87	2210.02	2334.44	-0.153933	0.266141	-0.578389	0.563002	0.99979	Not DEG
lnc-AMMECR1L-1	3961.56	3081.67	3961.56	3081.67	3521.61	-0.362354	0.26772	-1.35349	0.175901	0.99979	Not DEG
lnc-FOXD4L6-15	25.3772	22.0671	25.3772	22.0671	23.7221	-0.201626	1.74699	-0.115414	0.908117	0.99979	Not DEG
lnc-POU6F2-2	29.9088	36.4107	29.9088	36.4107	33.1597	0.283798	1.48736	0.190806	0.848678	0.99979	Not DEG
lnc-ANKRD20A1-23	282.774	215.154	282.774	215.154	248.964	-0.394277	0.589584	-0.668738	0.503663	0.99979	Not DEG
lnc-SEMA4B-3	3.62531	0	3.62531	0	1.81265	-4.15867	6.8048	-0.611138	0.541108	0.99979	Not DEG
lnc-SEMA4B-2	77.0378	57.3744	77.0378	57.3744	67.2061	-0.425154	1.06676	-0.398548	0.690226	0.99979	Not DEG
lnc-SEMA4B-6	57.0986	103.715	57.0986	103.715	80.407	0.861104	1.01065	0.85203	0.394197	0.99979	Not DEG
lnc-KCNV2-1	96.0707	65.0979	96.0707	65.0979	80.5843	-0.561481	0.987661	-0.568496	0.569699	0.99979	Not DEG
lnc-KCNV2-7	177.64	215.154	177.64	215.154	196.397	0.276415	0.645543	0.42819	0.668513	0.99979	Not DEG
lnc-KCNV2-5	50.7543	142.333	50.7543	142.333	96.5435	1.48767	1.00606	1.4787	0.13922	0.99979	Not DEG
lnc-KCNV2-8	397.878	388.381	397.878	388.381	393.129	-0.0348516	0.472007	-0.073837	0.94114	0.99979	Not DEG
lnc-KCNV2-9	129.605	70.6147	129.605	70.6147	100.11	-0.876075	0.921636	-0.950565	0.341825	0.99979	Not DEG
lnc-PDGFB-3	0	3.31006	0	3.31006	1.65503	4.31119	6.81751	0.63237	0.527145	0.99979	Not DEG
lnc-C6orf118-6	23.5645	7.72348	23.5645	7.72348	15.644	-1.60927	2.22037	-0.724775	0.46859	0.99979	Not DEG
lnc-TCTE1-1	378.845	294.596	378.845	294.596	336.72	-0.362869	0.51821	-0.700236	0.48378	0.99979	Not DEG
lnc-C2CD4A-2	99.696	73.9248	99.696	73.9248	86.8104	-0.431474	0.94669	-0.455772	0.648554	0.99979	Not DEG
lnc-SEMA3D-1	4.53163	0	4.53163	0	2.26582	-4.48062	6.21514	-0.72092	0.470959	0.99979	Not DEG
lnc-C2CD4A-8	1.81265	0	1.81265	0	0.906327	-3.15874	6.84292	-0.461607	0.644364	0.99979	Not DEG
lnc-SMTNL1-1	16.3139	4.41342	16.3139	4.41342	10.3637	-1.8861	2.71287	-0.695242	0.486904	0.99979	Not DEG
lnc-ELF5-5	8.15694	19.8604	8.15694	19.8604	14.0087	1.28379	2.29821	0.558606	0.576431	0.99979	Not DEG
lnc-COPB1-35	0	4.41342	0	4.41342	2.20671	4.72624	6.30507	0.749594	0.453499	0.99979	Not DEG
lnc-USP32-2	848.322	1001.85	848.322	1001.85	925.084	0.239977	0.349638	0.686358	0.492487	0.99979	Not DEG
lnc-PIAS2-2	21.7518	13.2403	21.7518	13.2403	17.4961	-0.716195	2.04055	-0.350981	0.725603	0.99979	Not DEG
lnc-NCL-6	0	4.41342	0	4.41342	2.20671	4.72624	6.30507	0.749594	0.453499	0.99979	Not DEG
lnc-NCL-3	6.34429	0	6.34429	0	3.17214	-4.96608	5.44256	-0.912451	0.361531	0.99979	Not DEG
lnc-NCL-2	12.6886	5.51677	12.6886	5.51677	9.10268	-1.20161	2.81319	-0.427134	0.669282	0.99979	Not DEG
lnc-VPS11-3	271.898	286.872	271.898	286.872	279.385	0.0773433	0.546613	0.141495	0.887479	0.99979	Not DEG
lnc-IMMP2L-4	8.15694	0	8.15694	0	4.07847	-5.32866	4.95907	-1.07453	0.282585	0.99979	Not DEG
lnc-IMMP2L-2	25.3772	25.3772	25.3772	25.3772	25.3772	6.61815e-06	1.68915	3.91804e-06	0.999997	0.999999	Not DEG
lnc-COPE-1	2540.43	2332.49	2540.43	2332.49	2436.46	-0.123203	0.261816	-0.470571	0.637947	0.99979	Not DEG
lnc-COPE-2	7.25062	31.9973	7.25062	31.9973	19.6239	2.14177	2.05409	1.04269	0.297094	0.99979	Not DEG
lnc-IMMP2L-1	130.511	186.467	130.511	186.467	158.489	0.514749	0.72512	0.709881	0.477778	0.99979	Not DEG
lnc-CCDC3-2	38.0657	26.4805	38.0657	26.4805	32.2731	-0.523555	1.51629	-0.345287	0.729879	0.99979	Not DEG
lnc-CCDC3-3	23.5645	11.0335	23.5645	11.0335	17.299	-1.0947	2.07525	-0.527506	0.597842	0.99979	Not DEG
lnc-CCDC3-1	14.5012	0	14.5012	0	7.25062	-6.15877	4.09759	-1.50302	0.132833	0.99979	Not DEG
lnc-CCDC3-4	6.34429	4.41342	6.34429	4.41342	5.37885	-0.523539	3.56202	-0.146978	0.883149	0.99979	Not DEG
lnc-PHC2-4	43.5037	19.8604	43.5037	19.8604	31.682	-1.13124	1.57022	-0.720433	0.471259	0.99979	Not DEG
lnc-FAM83F-4	12.6886	2.20671	12.6886	2.20671	7.44764	-2.52352	3.24706	-0.777169	0.437059	0.99979	Not DEG
lnc-FAM83F-5	7.25062	13.2403	7.25062	13.2403	10.2454	0.868759	2.63346	0.329893	0.741481	0.99979	Not DEG
lnc-TRMU-3	96.977	102.612	96.977	102.612	99.7945	0.0814872	0.87536	0.0930899	0.925832	0.99979	Not DEG
lnc-TRMU-1	855.573	855.1	855.573	855.1	855.336	-0.00079699	0.349652	-0.00227938	0.998181	0.99979	Not DEG
lnc-MPG-2	181.265	119.162	181.265	119.162	150.214	-0.605173	0.750432	-0.806433	0.419993	0.99979	Not DEG
lnc-MPG-1	0.906327	1.10335	0.906327	1.10335	1.00484	0.283777	6.76645	0.0419388	0.966548	0.99979	Not DEG
lnc-ZNF100-10	280.055	386.174	280.055	386.174	333.115	0.463542	0.528564	0.876984	0.380495	0.99979	Not DEG
lnc-DHX15-1	664.338	771.245	664.338	771.245	717.791	0.215273	0.379237	0.567647	0.570275	0.99979	Not DEG
lnc-DHX15-2	1737.43	1577.8	1737.43	1577.8	1657.61	-0.139042	0.288313	-0.482259	0.629622	0.99979	Not DEG
lnc-NRAP-4	787.598	529.61	787.598	529.61	658.604	-0.572528	0.426666	-1.34187	0.17964	0.99979	Not DEG
lnc-TMEM158-2	544.703	554.987	544.703	554.987	549.845	0.0269871	0.412048	0.0654951	0.94778	0.99979	Not DEG
lnc-TMEM158-1	2.71898	2.20671	2.71898	2.20671	2.46285	-0.301143	5.14845	-0.0584919	0.953357	0.99979	Not DEG
lnc-AVPI1-1	337.154	162.193	337.154	162.193	249.673	-1.05569	0.663365	-1.59142	0.111515	0.99979	Not DEG
lnc-PYCARD-2	398.784	556.091	398.784	556.091	477.437	0.479714	0.463153	1.03576	0.300315	0.99979	Not DEG
lnc-PYCARD-1	1117.5	1165.14	1117.5	1165.14	1141.32	0.0602305	0.318176	0.189299	0.849858	0.99979	Not DEG
lnc-LRRC3-7	3.62531	0	3.62531	0	1.81265	-4.15867	6.8048	-0.611138	0.541108	0.99979	Not DEG
lnc-SPICE1-2	9.9696	0	9.9696	0	4.9848	-5.61818	4.62233	-1.21544	0.224197	0.99979	Not DEG
lnc-ISOC1-2	3.62531	0	3.62531	0	1.81265	-4.15867	6.8048	-0.611138	0.541108	0.99979	Not DEG
lnc-DKK3-8	453.163	599.122	453.163	599.122	526.143	0.402818	0.439704	0.916111	0.359609	0.99979	Not DEG
lnc-DKK3-3	0	3.31006	0	3.31006	1.65503	4.31119	6.81751	0.63237	0.527145	0.99979	Not DEG
lnc-DKK3-1	932.61	978.676	932.61	978.676	955.643	0.0695565	0.337369	0.206173	0.836656	0.99979	Not DEG
lnc-LMBR1-12	4.53163	0	4.53163	0	2.26582	-4.48062	6.21514	-0.72092	0.470959	0.99979	Not DEG
lnc-DKK3-7	13.5949	46.3409	13.5949	46.3409	29.9679	1.76922	1.67004	1.05939	0.289423	0.99979	Not DEG
lnc-EXOSC6-7	10.8759	3.31006	10.8759	3.31006	7.09299	-1.71617	3.20998	-0.534637	0.592901	0.99979	Not DEG
lnc-EXOSC6-6	12267.1	11697.8	12267.1	11697.8	11982.5	-0.0685652	0.20831	-0.329149	0.742043	0.99979	Not DEG
lnc-EXOSC6-5	2.71898	0	2.71898	0	1.35949	-3.74366	6.81753	-0.549123	0.582921	0.99979	Not DEG
lnc-SOX21-8	60.7239	67.3046	60.7239	67.3046	64.0143	0.148444	1.08225	0.137163	0.890902	0.99979	Not DEG
lnc-EXOSC6-3	2751.61	2994.5	2751.61	2994.5	2873.06	0.122042	0.252865	0.482639	0.629352	0.99979	Not DEG
lnc-EXOSC6-2	5294.76	247.151	5294.76	247.151	2770.96	-4.421	3.05048	-1.44928	0.147259	0.99979	Not DEG
lnc-EXOSC6-1	2556.75	2620.47	2556.75	2620.47	2588.61	0.0355142	0.255229	0.139146	0.889334	0.99979	Not DEG
lnc-FAM107A-3	3.62531	0	3.62531	0	1.81265	-4.15867	6.8048	-0.611138	0.541108	0.99979	Not DEG
lnc-ZNF790-3	2.71898	0	2.71898	0	1.35949	-3.74366	6.81753	-0.549123	0.582921	0.99979	Not DEG
lnc-ANXA10-1	5.43796	5.51677	5.43796	5.51677	5.47737	0.0207734	3.5207	0.00590036	0.995292	0.99979	Not DEG
lnc-ANXA10-5	9.06327	0	9.06327	0	4.53163	-5.48068	4.77704	-1.14729	0.25126	0.99979	Not DEG
lnc-UTP14C-1	54.3796	43.0308	54.3796	43.0308	48.7052	-0.337691	1.2391	-0.272528	0.785216	0.99979	Not DEG
lnc-GTF2H2-7	4756.4	5633.73	4756.4	5633.73	5195.07	0.244219	0.239947	1.0178	0.308772	0.99979	Not DEG
lnc-RBX1-2	7.25062	0	7.25062	0	3.62531	-5.15873	5.17677	-0.996516	0.319	0.99979	Not DEG
lnc-GNA15-1	0	5.51677	0	5.51677	2.75839	5.0482	5.76776	0.875245	0.381441	0.99979	Not DEG
lnc-BOD1L2-2	8.15694	25.3772	8.15694	25.3772	16.767	1.63743	2.14554	0.763179	0.445357	0.99979	Not DEG
lnc-BOD1L2-1	15.4076	49.651	15.4076	49.651	32.5293	1.68818	1.60282	1.05326	0.292221	0.99979	Not DEG
lnc-CD40-2	10.8759	7.72348	10.8759	7.72348	9.2997	-0.493798	2.74574	-0.179842	0.857277	0.99979	Not DEG
lnc-CD40-3	51.6606	58.4778	51.6606	58.4778	55.0692	0.178827	1.1637	0.153671	0.877869	0.99979	Not DEG
lnc-VILL-1	0	7.72348	0	7.72348	3.86174	5.53366	5.0808	1.08913	0.276096	0.99979	Not DEG
lnc-FAM19A5-10	1.81265	3.31006	1.81265	3.31006	2.56136	0.868744	5.06814	0.171413	0.863899	0.99979	Not DEG
lnc-FAM19A5-17	35.3468	39.7208	35.3468	39.7208	37.5338	0.16832	1.39921	0.120297	0.904248	0.99979	Not DEG
lnc-GTPBP6-1	15.4076	18.757	15.4076	18.757	17.0823	0.2838	2.04663	0.138667	0.889713	0.99979	Not DEG
lnc-PABPC1-4	11847.5	10908.9	11847.5	10908.9	11378.2	-0.119082	0.211799	-0.56224	0.573953	0.99979	Not DEG
lnc-PABPC1-3	998.772	694.01	998.772	694.01	846.391	-0.525199	0.389978	-1.34674	0.178064	0.99979	Not DEG
lnc-SLC25A45-4	0	2.20671	0	2.20671	1.10335	3.72625	6.8429	0.544543	0.586068	0.99979	Not DEG
lnc-HIC1-3	127.792	124.679	127.792	124.679	126.236	-0.0355773	0.783526	-0.0454066	0.963783	0.99979	Not DEG
ZNF252P-AS1	924.454	836.343	924.454	836.343	880.398	-0.144506	0.349628	-0.413313	0.679377	0.99979	Not DEG
lnc-HIC1-1	44.41	36.4107	44.41	36.4107	40.4104	-0.286517	1.35343	-0.211697	0.832343	0.99979	Not DEG
lnc-SYNPO-6	39.8784	39.7208	39.8784	39.7208	39.7996	-0.00570876	1.35922	-0.00420002	0.996649	0.99979	Not DEG
lnc-POC5-3	0	4.41342	0	4.41342	2.20671	4.72624	6.30507	0.749594	0.453499	0.99979	Not DEG
lnc-SYNPO-5	37.1594	26.4805	37.1594	26.4805	31.82	-0.488789	1.52505	-0.320507	0.748584	0.99979	Not DEG
lnc-PAFAH1B2-1	0	4.41342	0	4.41342	2.20671	4.72624	6.30507	0.749594	0.453499	0.99979	Not DEG
COL18A1-AS2	17.2202	25.3772	17.2202	25.3772	21.2987	0.559433	1.84859	0.302626	0.762175	0.99979	Not DEG
COL18A1-AS1	148.638	70.6147	148.638	70.6147	109.626	-1.07376	0.90809	-1.18243	0.237034	0.99979	Not DEG
lnc-EIPR1-9	3.62531	0	3.62531	0	1.81265	-4.15867	6.8048	-0.611138	0.541108	0.99979	Not DEG
lnc-EIPR1-1	12.6886	3.31006	12.6886	3.31006	7.99932	-1.93856	3.06152	-0.633203	0.526601	0.99979	Not DEG
lnc-LINC02203-6	3.62531	0	3.62531	0	1.81265	-4.15867	6.8048	-0.611138	0.541108	0.99979	Not DEG
lnc-EIPR1-6	111.478	87.165	111.478	87.165	99.3216	-0.354938	0.885511	-0.400828	0.688547	0.99979	Not DEG
lnc-WRNIP1-16	42.5974	24.2738	42.5974	24.2738	33.4356	-0.811356	1.50723	-0.538309	0.590364	0.99979	Not DEG
lnc-WRNIP1-17	4.53163	0	4.53163	0	2.26582	-4.48062	6.21514	-0.72092	0.470959	0.99979	Not DEG
lnc-CPO-2	0	4.41342	0	4.41342	2.20671	4.72624	6.30507	0.749594	0.453499	0.99979	Not DEG
lnc-WRNIP1-15	0	5.51677	0	5.51677	2.75839	5.0482	5.76776	0.875245	0.381441	0.99979	Not DEG
lnc-CPO-4	14.5012	13.2403	14.5012	13.2403	13.8707	-0.131234	2.26071	-0.05805	0.953709	0.99979	Not DEG
lnc-WRNIP1-10	21.7518	8.82684	21.7518	8.82684	15.2893	-1.30115	2.21506	-0.587413	0.556926	0.99979	Not DEG
lnc-WRNIP1-11	2.71898	20.9637	2.71898	20.9637	11.8414	2.94674	2.68117	1.09905	0.271747	0.99979	Not DEG
lnc-WRNIP1-18	33.5341	52.961	33.5341	52.961	43.2476	0.659305	1.32481	0.497661	0.618723	0.99979	Not DEG
lnc-CYP3A43-6	9.06327	0	9.06327	0	4.53163	-5.48068	4.77704	-1.14729	0.25126	0.99979	Not DEG
lnc-CYP3A43-5	7.25062	0	7.25062	0	3.62531	-5.15873	5.17677	-0.996516	0.319	0.99979	Not DEG
lnc-PDF-1	1613.26	1805.09	1613.26	1805.09	1709.18	0.162089	0.287311	0.564158	0.572647	0.99979	Not DEG
lnc-CYP3A43-1	156.795	161.09	156.795	161.09	158.942	0.0389911	0.703985	0.0553862	0.955831	0.99979	Not DEG
lnc-RHBDF1-2	2261.29	1485.12	2261.29	1485.12	1873.2	-0.606568	0.334535	-1.81317	0.0698059	0.99979	Not DEG
lnc-RHBDF1-1	270.992	219.568	270.992	219.568	245.28	-0.303583	0.587379	-0.516843	0.605266	0.99979	Not DEG
lnc-TGFB2-1	0	4.41342	0	4.41342	2.20671	4.72624	6.30507	0.749594	0.453499	0.99979	Not DEG
lnc-RBM48-2	90.6327	72.8214	90.6327	72.8214	81.727	-0.315666	0.968372	-0.325976	0.744443	0.99979	Not DEG
VIM-AS1	12322.4	11516.8	12322.4	11516.8	11919.6	-0.0975437	0.20979	-0.464959	0.641961	0.99979	Not DEG
lnc-XRCC3-2	1284.27	1288.72	1284.27	1288.72	1286.49	0.00499396	0.305949	0.0163229	0.986977	0.99979	Not DEG
lnc-SFT2D3-2	520.232	525.197	520.232	525.197	522.714	0.0137046	0.420262	0.0326096	0.973986	0.99979	Not DEG
lnc-SFT2D3-1	135.949	93.7851	135.949	93.7851	114.867	-0.535632	0.838853	-0.638529	0.523129	0.99979	Not DEG
lnc-SFT2D3-4	0.906327	1.10335	0.906327	1.10335	1.00484	0.283777	6.76645	0.0419388	0.966548	0.99979	Not DEG
lnc-PRDX3-3	0	6.62013	0	6.62013	3.31006	5.31125	5.37853	0.987492	0.323401	0.99979	Not DEG
lnc-PRDX3-2	6.34429	0	6.34429	0	3.17214	-4.96608	5.44256	-0.912451	0.361531	0.99979	Not DEG
lnc-PRDX3-1	19.9392	39.7208	19.9392	39.7208	29.83	0.994289	1.59951	0.621621	0.534191	0.99979	Not DEG
lnc-PRDX3-6	16.3139	30.8939	16.3139	30.8939	23.6039	0.921226	1.77881	0.517889	0.604536	0.99979	Not DEG
lnc-PRDX3-5	785.785	332.11	785.785	332.11	558.948	-1.24247	0.549267	-2.26206	0.0236938	0.99979	Down
lnc-PRDX3-4	18.1265	35.3073	18.1265	35.3073	26.7169	0.961868	1.68128	0.572106	0.56725	0.99979	Not DEG
lnc-LIPH-2	1503.6	1702.48	1503.6	1702.48	1603.04	0.179218	0.293318	0.611001	0.541199	0.99979	Not DEG
lnc-LIPH-3	1243.48	1268.86	1243.48	1268.86	1256.17	0.0291468	0.308322	0.0945339	0.924685	0.99979	Not DEG
lnc-LIPH-1	161.326	182.054	161.326	182.054	171.69	0.174383	0.681776	0.255778	0.798122	0.99979	Not DEG
lnc-TRIM73-1	794.849	787.795	794.849	787.795	791.322	-0.0128592	0.359417	-0.0357779	0.971459	0.99979	Not DEG
lnc-LIPH-4	733.219	777.865	733.219	777.865	755.542	0.0852771	0.366531	0.23266	0.816025	0.99979	Not DEG
lnc-NIM1K-7	229.301	331.006	229.301	331.006	280.154	0.529619	0.57255	0.925018	0.354956	0.99979	Not DEG
lnc-LYNX1-SLURP2-1	1.81265	0	1.81265	0	0.906327	-3.15874	6.84292	-0.461607	0.644364	0.99979	Not DEG
lnc-POLDIP3-2	182.172	210.741	182.172	210.741	196.456	0.210172	0.642631	0.327048	0.743631	0.99979	Not DEG
lnc-ZBTB7C-5	187.61	80.5449	187.61	80.5449	134.077	-1.21987	0.856191	-1.42476	0.154227	0.99979	Not DEG
lnc-ESD-1	17.2202	9.93019	17.2202	9.93019	13.5752	-0.794195	2.30606	-0.344395	0.730549	0.99979	Not DEG
lnc-MROH8-1	28.0961	28.6872	28.0961	28.6872	28.3917	0.0300424	1.60001	0.0187764	0.98502	0.99979	Not DEG
lnc-SYNJ2-2	121.448	178.743	121.448	178.743	150.096	0.557555	0.745911	0.747482	0.454773	0.99979	Not DEG
lnc-OXA1L-3	565.548	518.577	565.548	518.577	542.062	-0.125091	0.416451	-0.300375	0.763891	0.99979	Not DEG
lnc-ZNF23-5	55.2859	29.7906	55.2859	29.7906	42.5383	-0.89205	1.35313	-0.659247	0.509737	0.99979	Not DEG
lnc-EIF5A2-1	1994.83	1151.9	1994.83	1151.9	1573.36	-0.792244	0.375303	-2.11094	0.0347772	0.99979	Not DEG
lnc-EMC7-3	3.62531	12.1369	3.62531	12.1369	7.8811	1.74322	3.04525	0.572438	0.567025	0.99979	Not DEG
lnc-EMC7-2	710.56	558.297	710.56	558.297	634.429	-0.347922	0.406747	-0.855379	0.392341	0.99979	Not DEG
lnc-EMC7-1	13.5949	18.757	13.5949	18.757	16.176	0.464372	2.10505	0.220598	0.825405	0.99979	Not DEG
lnc-EMC7-5	69.7872	77.2348	69.7872	77.2348	73.511	0.146292	1.01301	0.144414	0.885174	0.99979	Not DEG
lnc-EMC7-4	199.392	161.09	199.392	161.09	180.241	-0.30774	0.67268	-0.457484	0.647323	0.99979	Not DEG
LNX1-AS1	31.7214	23.1704	31.7214	23.1704	27.4459	-0.453165	1.63558	-0.277067	0.781729	0.99979	Not DEG
LNX1-AS2	25.3772	17.6537	25.3772	17.6537	21.5154	-0.523552	1.84061	-0.284445	0.776069	0.99979	Not DEG
lnc-MRAP-6	4.53163	9.93019	4.53163	9.93019	7.23091	1.13179	3.11959	0.3628	0.716754	0.99979	Not DEG
lnc-SIM1-3	13.5949	29.7906	13.5949	29.7906	21.6927	1.13179	1.86523	0.606785	0.543993	0.99979	Not DEG
lnc-SIM1-2	596.363	403.828	596.363	403.828	500.095	-0.56245	0.465316	-1.20875	0.22676	0.99979	Not DEG
lnc-ISY1-1	25.3772	19.8604	25.3772	19.8604	22.6188	-0.353628	1.79123	-0.197422	0.843497	0.99979	Not DEG
lnc-SIM1-4	2468.83	2048.93	2468.83	2048.93	2258.88	-0.268959	0.277979	-0.967555	0.333267	0.99979	Not DEG
lnc-ISY1-2	696.965	461.202	696.965	461.202	579.084	-0.595687	0.447323	-1.33167	0.182969	0.99979	Not DEG
lnc-MNS1-6	509.356	588.088	509.356	588.088	548.722	0.207359	0.418084	0.495975	0.619912	0.99979	Not DEG
lnc-MNS1-7	31.7214	35.3073	31.7214	35.3073	33.5144	0.154515	1.47759	0.104572	0.916715	0.99979	Not DEG
lnc-MNS1-4	7.25062	2.20671	7.25062	2.20671	4.72866	-1.71616	3.87595	-0.442771	0.657931	0.99979	Not DEG
lnc-MNS1-5	67.0682	72.8214	67.0682	72.8214	69.9448	0.118737	1.03695	0.114505	0.908837	0.99979	Not DEG
lnc-MNS1-2	46.2227	31.9973	46.2227	31.9973	39.11	-0.530645	1.38406	-0.383398	0.701424	0.99979	Not DEG
lnc-TOP2B-2	170.389	114.749	170.389	114.749	142.569	-0.570354	0.7647	-0.745852	0.455757	0.99979	Not DEG
lnc-TOP2B-1	27.1898	37.5141	27.1898	37.5141	32.3519	0.46437	1.51041	0.307446	0.758504	0.99979	Not DEG
lnc-SERPINB9-5	58.0049	28.6872	58.0049	28.6872	43.3461	-1.01576	1.35163	-0.751505	0.452349	0.99979	Not DEG
lnc-SERPINB9-4	286.399	497.613	286.399	497.613	392.006	0.796997	0.535941	1.4871	0.136989	0.99979	Not DEG
lnc-SERPINB9-3	1085.78	1240.17	1085.78	1240.17	1162.98	0.191808	0.322192	0.59532	0.551629	0.99979	Not DEG
lnc-SERPINB9-2	0	2.20671	0	2.20671	1.10335	3.72625	6.8429	0.544543	0.586068	0.99979	Not DEG
lnc-SERPINB9-1	70.6935	72.8214	70.6935	72.8214	71.7575	0.042788	1.02374	0.0417958	0.966661	0.99979	Not DEG
lnc-TNFRSF11A-5	181.265	216.257	181.265	216.257	198.761	0.254648	0.641125	0.39719	0.691228	0.99979	Not DEG
lnc-OR6B2-1	29.0025	14.3436	29.0025	14.3436	21.673	-1.01576	1.8621	-0.54549	0.585417	0.99979	Not DEG
lnc-OR6B2-2	88.82	84.9583	88.82	84.9583	86.8892	-0.0641275	0.934722	-0.068606	0.945303	0.99979	Not DEG
lnc-ZNF117-4	281.868	311.146	281.868	311.146	296.507	0.142575	0.534144	0.266922	0.78953	0.99979	Not DEG
lnc-ZNF117-5	1277.92	1051.5	1277.92	1051.5	1164.71	-0.281353	0.329273	-0.854469	0.392845	0.99979	Not DEG
lnc-ZNF117-2	106.947	62.8912	106.947	62.8912	84.9189	-0.765956	0.979746	-0.781791	0.434338	0.99979	Not DEG
lnc-PTK2-1	80.6631	66.2013	80.6631	66.2013	73.4322	-0.285046	1.01746	-0.280155	0.779359	0.99979	Not DEG
lnc-PTK2-5	328.09	118.059	328.09	118.059	223.075	-1.47458	0.750861	-1.96385	0.0495469	0.99979	Down
lnc-PTK2-6	17.2202	22.0671	17.2202	22.0671	19.6437	0.3578	1.91527	0.186814	0.851806	0.99979	Not DEG
LOXL1-AS1	1.81265	5.51677	1.81265	5.51677	3.66471	1.6057	4.3327	0.3706	0.710935	0.99979	Not DEG
lnc-PTK2-8	26.2835	0	26.2835	0	13.1417	-7.01678	3.49344	-2.00856	0.0445842	0.99979	Down
lnc-PCYOX1L-3	15.4076	6.62013	15.4076	6.62013	11.0138	-1.21869	2.57387	-0.473483	0.635868	0.99979	Not DEG
lnc-ABHD17C-1	0	3.31006	0	3.31006	1.65503	4.31119	6.81751	0.63237	0.527145	0.99979	Not DEG
lnc-TNFRSF10A-2	23.5645	34.204	23.5645	34.204	28.8842	0.537554	1.59755	0.336486	0.736505	0.99979	Not DEG
LINC01547	257.397	507.543	257.397	507.543	382.47	0.979537	0.566153	1.73016	0.0836012	0.99979	Not DEG
LINC01545	5.43796	37.5141	5.43796	37.5141	21.476	2.78629	2.06197	1.35127	0.176609	0.99979	Not DEG
lnc-WDFY4-8	3.62531	0	3.62531	0	1.81265	-4.15867	6.8048	-0.611138	0.541108	0.99979	Not DEG
lnc-THSD1-1	509.356	444.652	509.356	444.652	477.004	-0.195996	0.440933	-0.444504	0.656678	0.99979	Not DEG
lnc-THSD1-4	91.539	132.403	91.539	132.403	111.971	0.532474	0.847422	0.628346	0.529777	0.99979	Not DEG
lnc-ARFGEF1-1	535.639	377.347	535.639	377.347	456.493	-0.505368	0.473715	-1.06682	0.286054	0.99979	Not DEG
lnc-GALE-4	4.53163	0	4.53163	0	2.26582	-4.48062	6.21514	-0.72092	0.470959	0.99979	Not DEG
PRR29-AS1	27.1898	65.0979	27.1898	65.0979	46.1439	1.25955	1.33373	0.944382	0.344975	0.99979	Not DEG
lnc-GALE-3	0.906327	1.10335	0.906327	1.10335	1.00484	0.283777	6.76645	0.0419388	0.966548	0.99979	Not DEG
lnc-ZNF615-1	0	4.41342	0	4.41342	2.20671	4.72624	6.30507	0.749594	0.453499	0.99979	Not DEG
lnc-FASLG-1	0	12.1369	0	12.1369	6.06845	6.18577	4.35429	1.42061	0.155429	0.99979	Not DEG
lnc-SALL3-7	111.478	118.059	111.478	118.059	114.769	0.0827477	0.819583	0.100963	0.91958	0.99979	Not DEG
lnc-PRPS1-4	5.43796	8.82684	5.43796	8.82684	7.1324	0.698836	3.11761	0.224158	0.822635	0.99979	Not DEG
lnc-DCAF12L2-3	2.71898	4.41342	2.71898	4.41342	3.5662	0.698831	4.32635	0.161529	0.871677	0.99979	Not DEG
lnc-DCAF12L2-6	0	2.20671	0	2.20671	1.10335	3.72625	6.8429	0.544543	0.586068	0.99979	Not DEG
lnc-PRPS1-1	10.8759	0	10.8759	0	5.43796	-5.74372	4.48897	-1.27952	0.200715	0.99979	Not DEG
lnc-PRPS1-3	404.222	478.856	404.222	478.856	441.539	0.244445	0.457093	0.534782	0.592801	0.99979	Not DEG
lnc-FAM84B-13	1867.94	2202.3	1867.94	2202.3	2035.12	0.237561	0.281178	0.844875	0.39818	0.99979	Not DEG
lnc-FAM84B-12	73.4125	144.539	73.4125	144.539	108.976	0.977368	0.897702	1.08874	0.276267	0.99979	Not DEG
lnc-FAM84B-15	60.7239	56.2711	60.7239	56.2711	58.4975	-0.109867	1.12981	-0.0972439	0.922533	0.99979	Not DEG
lnc-NFKB2-1	24.4708	0	24.4708	0	12.2354	-6.91368	3.55345	-1.94563	0.0516996	0.99979	Not DEG
lnc-FAM84B-19	14.5012	75.0281	14.5012	75.0281	44.7647	2.37126	1.48773	1.59388	0.110963	0.99979	Not DEG
lnc-FAM84B-18	98.7896	60.6845	98.7896	60.6845	79.7371	-0.703028	1.00262	-0.701193	0.483182	0.99979	Not DEG
lnc-SLC1A3-1	1344.08	1487.32	1344.08	1487.32	1415.7	0.146095	0.301426	0.484681	0.627903	0.99979	Not DEG
lnc-SLC1A3-2	0	2.20671	0	2.20671	1.10335	3.72625	6.8429	0.544543	0.586068	0.99979	Not DEG
lnc-GOLGA8A-2	412.379	589.191	412.379	589.191	500.785	0.514767	0.459248	1.12089	0.262334	0.99979	Not DEG
lnc-MRPL39-12	7.25062	0	7.25062	0	3.62531	-5.15873	5.17677	-0.996516	0.319	0.99979	Not DEG
lnc-IL17A-5	6.34429	0	6.34429	0	3.17214	-4.96608	5.44256	-0.912451	0.361531	0.99979	Not DEG
lnc-FCGR3A-3	19.0329	17.6537	19.0329	17.6537	18.3433	-0.108516	1.97628	-0.0549092	0.956211	0.99979	Not DEG
lnc-FCGR3A-2	29.9088	35.3073	29.9088	35.3073	32.6081	0.239404	1.49852	0.15976	0.87307	0.99979	Not DEG
lnc-FCGR3A-5	37.1594	31.9973	37.1594	31.9973	34.5783	-0.215772	1.45708	-0.148085	0.882275	0.99979	Not DEG
lnc-FCGR3A-4	5.43796	22.0671	5.43796	22.0671	13.7525	2.02075	2.38842	0.846062	0.397518	0.99979	Not DEG
lnc-HSP90B1-2	69.7872	94.8885	69.7872	94.8885	82.3378	0.443274	0.969987	0.456989	0.647679	0.99979	Not DEG
lnc-SLC27A5-3	2709.92	2869.83	2709.92	2869.83	2789.87	0.0827142	0.25249	0.327594	0.743219	0.99979	Not DEG
lnc-SLC27A5-2	392.44	297.906	392.44	297.906	345.173	-0.397613	0.51583	-0.770823	0.440812	0.99979	Not DEG
lnc-SLC27A5-1	149.544	147.85	149.544	147.85	148.697	-0.0164382	0.725938	-0.022644	0.981934	0.99979	Not DEG
LINC00630	2767.02	2824.59	2767.02	2824.59	2795.8	0.0297095	0.251002	0.118364	0.905779	0.99979	Not DEG
LINC00636	29.9088	0	29.9088	0	14.9544	-7.2032	3.3925	-2.12327	0.0337312	0.99979	Down
LINC00637	15.4076	0	15.4076	0	7.70378	-6.24624	4.02413	-1.5522	0.120615	0.99979	Not DEG
LINC00635	12.6886	7.72348	12.6886	7.72348	10.206	-0.71619	2.63594	-0.271701	0.785852	0.99979	Not DEG
LINC00638	425.974	451.272	425.974	451.272	438.623	0.0832339	0.451815	0.184221	0.85384	0.99979	Not DEG
LINC00639	0	4.41342	0	4.41342	2.20671	4.72624	6.30507	0.749594	0.453499	0.99979	Not DEG
lnc-AKAP9-1	31.7214	18.757	31.7214	18.757	25.2392	-0.758018	1.71707	-0.441461	0.658879	0.99979	Not DEG
lnc-SLC15A2-1	21.7518	2.20671	21.7518	2.20671	11.9793	-3.30113	2.75947	-1.19629	0.231583	0.99979	Not DEG
lnc-PRDX6-2	120.541	120.266	120.541	120.266	120.404	-0.00330294	0.800953	-0.00412376	0.99671	0.99979	Not DEG
TSPOAP1-AS1	1954.95	1132.04	1954.95	1132.04	1543.49	-0.788202	0.375949	-2.09657	0.036032	0.99979	Not DEG
lnc-LDLR-3	0	1.10335	0	1.10335	0.551677	2.72629	6.91851	0.394058	0.693538	0.99979	Not DEG
lnc-PRDX6-4	0	6.62013	0	6.62013	3.31006	5.31125	5.37853	0.987492	0.323401	0.99979	Not DEG
lnc-PRDX6-5	0.906327	0	0.906327	0	0.453163	-2.1588	6.91852	-0.312032	0.755016	0.99979	Not DEG
lnc-BATF3-6	67.9745	28.6872	67.9745	28.6872	48.3309	-1.24458	1.30862	-0.951059	0.341574	0.99979	Not DEG
lnc-BATF3-7	15.4076	19.8604	15.4076	19.8604	17.634	0.366262	2.01729	0.181561	0.855927	0.99979	Not DEG
lnc-BATF3-4	96.0707	71.718	96.0707	71.718	83.8944	-0.421756	0.961358	-0.438709	0.660872	0.99979	Not DEG
lnc-BATF3-2	78.8504	113.646	78.8504	113.646	96.248	0.527352	0.907283	0.581243	0.561076	0.99979	Not DEG
lnc-BATF3-8	532.014	599.122	532.014	599.122	565.568	0.171385	0.411479	0.41651	0.677037	0.99979	Not DEG
lnc-EHHADH-1	3.62531	3.31006	3.62531	3.31006	3.46769	-0.131224	4.37477	-0.0299957	0.97607	0.99979	Not DEG
DLGAP4-AS1	1522.63	583.675	1522.63	583.675	1053.15	-1.38332	1.28519	-1.07635	0.281771	0.99979	Not DEG
lnc-IGLON5-1	109.666	102.612	109.666	102.612	106.139	-0.095909	0.850607	-0.112753	0.910226	0.99979	Not DEG
lnc-DEXI-2	68.8808	73.9248	68.8808	73.9248	71.4028	0.101958	1.02659	0.0993169	0.920887	0.99979	Not DEG
lnc-TRIM27-19	6.34429	3.31006	6.34429	3.31006	4.82718	-0.938568	3.77034	-0.248935	0.803411	0.99979	Not DEG
lnc-TRIM27-16	0	2.20671	0	2.20671	1.10335	3.72625	6.8429	0.544543	0.586068	0.99979	Not DEG
lnc-GALK1-4	38.0657	68.408	38.0657	68.408	53.2369	0.845675	1.21509	0.695976	0.486444	0.99979	Not DEG
lnc-GALK1-2	17123.2	12708.4	17123.2	12708.4	14915.8	-0.430168	0.246218	-1.7471	0.0806194	0.99979	Not DEG
KRTAP5-AS1	158.607	104.819	158.607	104.819	131.713	-0.59756	0.793953	-0.752639	0.451667	0.99979	Not DEG
lnc-TTI1-3	173.108	173.227	173.108	173.227	173.168	0.00098658	0.676696	0.00145794	0.998837	0.999907	Not DEG
lnc-TTI1-2	108.759	132.403	108.759	132.403	120.581	0.283795	0.805882	0.352154	0.724723	0.99979	Not DEG
MMP25-AS1	675.214	931.231	675.214	931.231	803.222	0.463796	0.388159	1.19486	0.232142	0.99979	Not DEG
lnc-GNRH1-1	23.5645	37.5141	23.5645	37.5141	30.5393	0.67082	1.56182	0.429511	0.667551	0.99979	Not DEG
lnc-GNRH1-3	830.196	596.915	830.196	596.915	713.555	-0.475925	0.404333	-1.17706	0.239171	0.99979	Not DEG
lnc-RWDD1-1	76.1315	72.8214	76.1315	72.8214	74.4764	-0.0641271	1.00596	-0.0637474	0.949171	0.99979	Not DEG
lnc-MTRF1-2	994.241	848.48	994.241	848.48	921.36	-0.228714	0.349394	-0.654603	0.512723	0.99979	Not DEG
lnc-ACTA1-4	125.073	45.2375	125.073	45.2375	85.1553	-1.46717	1.05586	-1.38955	0.164664	0.99979	Not DEG
lnc-TRAPPC9-1	578.237	573.744	578.237	573.744	575.99	-0.0112511	0.404595	-0.0278083	0.977815	0.99979	Not DEG
lnc-ACTA1-1	39.8784	55.1677	39.8784	55.1677	47.5231	0.468221	1.25761	0.372311	0.709662	0.99979	Not DEG
lnc-ATP2C1-3	2.71898	34.204	2.71898	34.204	18.4615	3.65301	2.33884	1.56189	0.118314	0.99979	Not DEG
lnc-CTH-3	21.7518	19.8604	21.7518	19.8604	20.8061	-0.131236	1.86015	-0.0705517	0.943755	0.99979	Not DEG
ZMYM4-AS1	258.303	284.665	258.303	284.665	271.484	0.140203	0.554873	0.252677	0.800518	0.99979	Not DEG
lnc-SSTR3-1	29.0025	11.0335	29.0025	11.0335	20.018	-1.39426	1.96385	-0.709964	0.477726	0.99979	Not DEG
lnc-LAMTOR5-1	23.5645	38.6174	23.5645	38.6174	31.091	0.71264	1.55087	0.459509	0.645869	0.99979	Not DEG
lnc-KHDC4-2	249.24	260.392	249.24	260.392	254.816	0.0631495	0.568954	0.110992	0.911623	0.99979	Not DEG
lnc-CORO1C-1	142.293	95.9918	142.293	95.9918	119.143	-0.567881	0.827587	-0.686189	0.492594	0.99979	Not DEG
lnc-IGSF3-2	385.189	291.286	385.189	291.286	338.237	-0.403131	0.520481	-0.774536	0.438614	0.99979	Not DEG
lnc-NKAP-4	7.25062	15.447	7.25062	15.447	11.3488	1.09115	2.5217	0.432705	0.665229	0.99979	Not DEG
lnc-COL26A1-3	7.25062	0	7.25062	0	3.62531	-5.15873	5.17677	-0.996516	0.319	0.99979	Not DEG
lnc-BHLHB9-10	232.926	267.012	232.926	267.012	249.969	0.197033	0.577143	0.341393	0.732807	0.99979	Not DEG
lnc-NKAP-2	11.7823	5.51677	11.7823	5.51677	8.64951	-1.0947	2.87351	-0.380962	0.703232	0.99979	Not DEG
NAV2-AS2	12.6886	24.2738	12.6886	24.2738	18.4812	0.935873	1.99649	0.468759	0.639242	0.99979	Not DEG
NAV2-AS3	0	8.82684	0	8.82684	4.41342	5.72632	4.84442	1.18204	0.237188	0.99979	Not DEG
PGM5P4-AS1	31.7214	299.009	31.7214	299.009	165.365	3.23666	1.09147	2.96542	0.00302271	0.99979	Up
lnc-EBNA1BP2-1	1037.74	1146.39	1037.74	1146.39	1092.06	0.143642	0.325687	0.441042	0.659183	0.99979	Not DEG
lnc-PRPF6-2	30.8151	23.1704	30.8151	23.1704	26.9928	-0.411345	1.64699	-0.249756	0.802776	0.99979	Not DEG
lnc-FAN1-9	0.906327	14.3436	0.906327	14.3436	7.62497	3.98418	3.48204	1.14421	0.252537	0.99979	Not DEG
lnc-FAN1-8	3.62531	0	3.62531	0	1.81265	-4.15867	6.8048	-0.611138	0.541108	0.99979	Not DEG
lnc-FAN1-7	12.6886	23.1704	12.6886	23.1704	17.9295	0.868759	2.02126	0.42981	0.667334	0.99979	Not DEG
lnc-FAN1-4	0	4.41342	0	4.41342	2.20671	4.72624	6.30507	0.749594	0.453499	0.99979	Not DEG
lnc-FAN1-3	6.34429	0	6.34429	0	3.17214	-4.96608	5.44256	-0.912451	0.361531	0.99979	Not DEG
lnc-GPA33-3	77.0378	70.6147	77.0378	70.6147	73.8262	-0.125595	1.01093	-0.124237	0.901128	0.99979	Not DEG
lnc-RNF227-1	432.318	311.146	432.318	311.146	371.732	-0.4745	0.508065	-0.933935	0.350338	0.99979	Not DEG
lnc-TBC1D3I-1	7.25062	5.51677	7.25062	5.51677	6.38369	-0.39426	3.28007	-0.120198	0.904326	0.99979	Not DEG
lnc-ST3GAL1-5	11.7823	7.72348	11.7823	7.72348	9.75287	-0.609275	2.6886	-0.226614	0.820724	0.99979	Not DEG
lnc-NAA16-2	107.853	80.5449	107.853	80.5449	94.1989	-0.421197	0.910945	-0.462374	0.643813	0.99979	Not DEG
lnc-LSM12-2	244.708	221.774	244.708	221.774	233.241	-0.14197	0.593398	-0.239248	0.810913	0.99979	Not DEG
lnc-H3F3C-10	15.4076	0	15.4076	0	7.70378	-6.24624	4.02413	-1.5522	0.120615	0.99979	Not DEG
lnc-VN1R2-5	102.415	125.782	102.415	125.782	114.099	0.296506	0.827274	0.358414	0.720034	0.99979	Not DEG
lnc-SFXN1-2	7.25062	0	7.25062	0	3.62531	-5.15873	5.17677	-0.996516	0.319	0.99979	Not DEG
lnc-ARL1-3	105.134	94.8885	105.134	94.8885	100.011	-0.147921	0.875693	-0.168918	0.865861	0.99979	Not DEG
lnc-SPATA31A3-2	3.62531	1.10335	3.62531	1.10335	2.36433	-1.71613	5.36568	-0.319835	0.749093	0.99979	Not DEG
lnc-NT5C-2	328.09	466.719	328.09	466.719	397.405	0.508462	0.498406	1.02018	0.307645	0.99979	Not DEG
lnc-DLX2-4	1283.36	1406.78	1283.36	1406.78	1345.07	0.132469	0.305183	0.434066	0.664241	0.99979	Not DEG
lnc-GNE-3	122.354	48.5476	122.354	48.5476	85.4509	-1.33359	1.03752	-1.28536	0.198667	0.99979	Not DEG
LINC02130	12.6886	9.93019	12.6886	9.93019	11.3094	-0.353623	2.49718	-0.141609	0.887389	0.99979	Not DEG
lnc-RUNDC3B-1	119.635	145.643	119.635	145.643	132.639	0.283795	0.771243	0.367971	0.712895	0.99979	Not DEG
lnc-DLX2-9	12.6886	9.93019	12.6886	9.93019	11.3094	-0.353623	2.49718	-0.141609	0.887389	0.99979	Not DEG
lnc-DLX2-8	147.731	143.436	147.731	143.436	145.584	-0.0425654	0.733232	-0.0580518	0.953707	0.99979	Not DEG
lnc-RUNDC3B-4	13.5949	29.7906	13.5949	29.7906	21.6927	1.13179	1.86523	0.606785	0.543993	0.99979	Not DEG
lnc-SPTSSA-3	0	5.51677	0	5.51677	2.75839	5.0482	5.76776	0.875245	0.381441	0.99979	Not DEG
lnc-SPTSSA-2	0	5.51677	0	5.51677	2.75839	5.0482	5.76776	0.875245	0.381441	0.99979	Not DEG
lnc-CLCN4-2	0	25.3772	0	25.3772	12.6886	7.24994	3.54656	2.04421	0.0409324	0.99979	Up
lnc-UBAP1-1	132.324	182.054	132.324	182.054	157.189	0.460292	0.72378	0.635956	0.524805	0.99979	Not DEG
lnc-ENDOD1-5	2.71898	13.2403	2.71898	13.2403	7.97962	2.28378	3.08946	0.739215	0.459776	0.99979	Not DEG
lnc-UBAP1-4	0.906327	5.51677	0.906327	5.51677	3.21155	2.60566	4.75337	0.548171	0.583574	0.99979	Not DEG
lnc-UBAP1-6	0.906327	57.3744	0.906327	57.3744	29.1404	5.98419	2.51122	2.38298	0.0171731	0.99979	Up
lnc-GMIP-2	1014.18	1076.87	1014.18	1076.87	1045.53	0.0865365	0.327939	0.26388	0.791872	0.99979	Not DEG
lnc-ANXA7-2	141.387	123.576	141.387	123.576	132.481	-0.194252	0.768903	-0.252635	0.80055	0.99979	Not DEG
lnc-FAM161A-2	618.115	487.683	618.115	487.683	552.899	-0.341932	0.426633	-0.801465	0.422862	0.99979	Not DEG
lnc-FAM161A-1	145.012	226.188	145.012	226.188	185.6	0.641346	0.688686	0.931261	0.351719	0.99979	Not DEG
lnc-FAM161A-4	10.8759	30.8939	10.8759	30.8939	20.8849	1.50619	1.93009	0.780373	0.435172	0.99979	Not DEG
lnc-GBE1-5	3297.22	3517.49	3297.22	3517.49	3407.36	0.0932994	0.243353	0.383392	0.701429	0.99979	Not DEG
lnc-CMTR1-5	10.8759	0	10.8759	0	5.43796	-5.74372	4.48897	-1.27952	0.200715	0.99979	Not DEG
lnc-CMTR1-4	0	4.41342	0	4.41342	2.20671	4.72624	6.30507	0.749594	0.453499	0.99979	Not DEG
lnc-FOXO1-2	238.364	165.503	238.364	165.503	201.934	-0.526305	0.655044	-0.803465	0.421706	0.99979	Not DEG
lnc-RNF38-5	12.6886	3.31006	12.6886	3.31006	7.99932	-1.93856	3.06152	-0.633203	0.526601	0.99979	Not DEG
lnc-GPR89B-10	6.34429	5.51677	6.34429	5.51677	5.93053	-0.201616	3.39241	-0.0594316	0.952608	0.99979	Not DEG
lnc-CEP41-3	342.592	323.283	342.592	323.283	332.937	-0.0836915	0.506973	-0.165081	0.86888	0.99979	Not DEG
lnc-CNTLN-3	0	3.31006	0	3.31006	1.65503	4.31119	6.81751	0.63237	0.527145	0.99979	Not DEG
lnc-PRSS36-1	76.1315	88.2684	76.1315	88.2684	82.1999	0.213406	0.961933	0.221851	0.82443	0.99979	Not DEG
lnc-HIST1H2BL-2	155.888	98.1986	155.888	98.1986	127.043	-0.666736	0.812501	-0.820596	0.411876	0.99979	Not DEG
lnc-HIST1H2BL-1	28.0961	13.2403	28.0961	13.2403	20.6682	-1.08543	1.90908	-0.568562	0.569654	0.99979	Not DEG
lnc-EIF4G3-4	7.25062	44.1342	7.25062	44.1342	25.6924	2.60572	1.89087	1.37805	0.168187	0.99979	Not DEG
lnc-HOXA1-1	178.546	198.604	178.546	198.604	188.575	0.153596	0.652813	0.235283	0.813989	0.99979	Not DEG
lnc-MYBPC1-1	106.947	75.0281	106.947	75.0281	90.9873	-0.511384	0.930918	-0.549333	0.582777	0.99979	Not DEG
lnc-MYBPC1-3	13.5949	0	13.5949	0	6.79745	-6.06566	4.17911	-1.45143	0.146661	0.99979	Not DEG
lnc-GPSM3-1	160.42	148.953	160.42	148.953	154.686	-0.106995	0.713763	-0.149903	0.880841	0.99979	Not DEG
lnc-ALKBH8-3	140.481	84.9583	140.481	84.9583	112.719	-0.725542	0.86134	-0.842341	0.399597	0.99979	Not DEG
lnc-AKAP11-4	38.0657	45.2375	38.0657	45.2375	41.6516	0.249032	1.33217	0.186937	0.85171	0.99979	Not DEG
lnc-AKAP11-1	606.333	666.426	606.333	666.426	636.379	0.136336	0.39207	0.347734	0.72804	0.99979	Not DEG
lnc-AKAP11-3	0	4.41342	0	4.41342	2.20671	4.72624	6.30507	0.749594	0.453499	0.99979	Not DEG
ERI3-IT1	880.043	350.867	880.043	350.867	615.455	-1.32665	0.550541	-2.40972	0.0159648	0.99979	Down
lnc-PTPN9-1	501.199	415.965	501.199	415.965	458.582	-0.268921	0.452061	-0.594877	0.551926	0.99979	Not DEG
lnc-ADORA1-1	0	8.82684	0	8.82684	4.41342	5.72632	4.84442	1.18204	0.237188	0.99979	Not DEG
lnc-PTPN9-2	197.579	223.981	197.579	223.981	210.78	0.180946	0.621734	0.291035	0.771025	0.99979	Not DEG
lnc-TOP3B-1	14.5012	0	14.5012	0	7.25062	-6.15877	4.09759	-1.50302	0.132833	0.99979	Not DEG
lnc-TOP3B-2	80.6631	69.5113	80.6631	69.5113	75.0872	-0.214657	1.00466	-0.213662	0.830811	0.99979	Not DEG
lnc-DOHH-2	1825.34	1773.09	1825.34	1773.09	1799.22	-0.0419004	0.278569	-0.150413	0.880439	0.99979	Not DEG
lnc-HIST1H4J-1	955.269	837.446	955.269	837.446	896.357	-0.189909	0.349969	-0.542646	0.587374	0.99979	Not DEG
lnc-CCK-4	44.41	59.5811	44.41	59.5811	51.9956	0.423974	1.20323	0.352363	0.724566	0.99979	Not DEG
lnc-CCK-7	7.25062	40.8241	7.25062	40.8241	24.0374	2.49324	1.92772	1.29336	0.195885	0.99979	Not DEG
lnc-CCK-6	12.6886	18.757	12.6886	18.757	15.7228	0.563907	2.13705	0.263871	0.791879	0.99979	Not DEG
lnc-CCK-8	66.1619	48.5476	66.1619	48.5476	57.3547	-0.446595	1.15065	-0.388124	0.697924	0.99979	Not DEG
lnc-RPL23-1	19.0329	22.0671	19.0329	22.0671	20.55	0.21341	1.87156	0.114028	0.909215	0.99979	Not DEG
lnc-ZSCAN18-3	3.62531	0	3.62531	0	1.81265	-4.15867	6.8048	-0.611138	0.541108	0.99979	Not DEG
lnc-TBXT-5	0	5.51677	0	5.51677	2.75839	5.0482	5.76776	0.875245	0.381441	0.99979	Not DEG
lnc-XRCC1-2	4550.67	4043.79	4550.67	4043.79	4297.23	-0.170368	0.239052	-0.712683	0.476042	0.99979	Not DEG
lnc-TRAM1-3	15.4076	38.6174	15.4076	38.6174	27.0125	1.32562	1.7018	0.778951	0.436009	0.99979	Not DEG
lnc-CBS-1	636.242	458.996	636.242	458.996	547.619	-0.471094	0.440686	-1.069	0.285069	0.99979	Not DEG
lnc-KLF5-5	90.6327	38.6174	90.6327	38.6174	64.6251	-1.23077	1.1523	-1.0681	0.285473	0.99979	Not DEG
lnc-KLF5-4	0	1.10335	0	1.10335	0.551677	2.72629	6.91851	0.394058	0.693538	0.99979	Not DEG
TNFRSF14-AS1	1381.24	1122.11	1381.24	1122.11	1251.68	-0.29975	0.324406	-0.923996	0.355488	0.99979	Not DEG
lnc-PCSK1N-1	1177.32	787.795	1177.32	787.795	982.557	-0.579612	0.38152	-1.51922	0.128708	0.99979	Not DEG
lnc-PCSK1N-3	4464.57	4591.06	4464.57	4591.06	4527.81	0.0403069	0.230376	0.174962	0.86111	0.99979	Not DEG
lnc-TMEM135-5	266.46	488.786	266.46	488.786	377.623	0.875284	0.553454	1.58149	0.113765	0.99979	Not DEG
lnc-CMSS1-1	72.5062	50.7543	72.5062	50.7543	61.6302	-0.514569	1.11581	-0.461163	0.644682	0.99979	Not DEG
lnc-PCSK1N-4	26.2835	22.0671	26.2835	22.0671	24.1753	-0.252252	1.73211	-0.145633	0.884211	0.99979	Not DEG
lnc-PSD-1	60.7239	105.922	60.7239	105.922	83.323	0.802668	0.989711	0.811013	0.417358	0.99979	Not DEG
lnc-PSD-2	26.2835	23.1704	26.2835	23.1704	24.727	-0.181863	1.71208	-0.106224	0.915405	0.99979	Not DEG
lnc-PYM1-1	1487.28	1341.68	1487.28	1341.68	1414.48	-0.148639	0.301698	-0.492673	0.622244	0.99979	Not DEG
lnc-PYM1-2	2.71898	0	2.71898	0	1.35949	-3.74366	6.81753	-0.549123	0.582921	0.99979	Not DEG
lnc-PYM1-3	8.15694	0	8.15694	0	4.07847	-5.32866	4.95907	-1.07453	0.282585	0.99979	Not DEG
lnc-PDK1-1	94.258	193.087	94.258	193.087	143.673	1.03457	0.809164	1.27856	0.201052	0.99979	Not DEG
lnc-IRS2-5	21.7518	6.62013	21.7518	6.62013	14.186	-1.71619	2.33309	-0.735584	0.461984	0.99979	Not DEG
lnc-PACSIN3-4	522.951	486.579	522.951	486.579	504.765	-0.103999	0.427592	-0.24322	0.807835	0.99979	Not DEG
lnc-DST-2	8.15694	0	8.15694	0	4.07847	-5.32866	4.95907	-1.07453	0.282585	0.99979	Not DEG
lnc-ZNF131-4	9.06327	26.4805	9.06327	26.4805	17.7719	1.54683	2.08095	0.743327	0.457284	0.99979	Not DEG
lnc-CD3D-3	165.858	200.811	165.858	200.811	183.334	0.275889	0.665638	0.414473	0.678527	0.99979	Not DEG
lnc-ANAPC16-2	111.478	145.643	111.478	145.643	128.561	0.385674	0.787297	0.489872	0.624225	0.99979	Not DEG
lnc-HMGN5-3	1212.67	891.51	1212.67	891.51	1052.09	-0.443857	0.35681	-1.24396	0.213515	0.99979	Not DEG
lnc-PACSIN3-1	246.521	353.073	246.521	353.073	299.797	0.518259	0.556295	0.931626	0.35153	0.99979	Not DEG
lnc-FAM47E-1	11.7823	6.62013	11.7823	6.62013	9.20119	-0.831664	2.77469	-0.299732	0.764381	0.99979	Not DEG
lnc-PACSIN3-2	8.15694	7.72348	8.15694	7.72348	7.94021	-0.0787633	2.95125	-0.0266882	0.978708	0.99979	Not DEG
lnc-HMGN5-2	245.615	180.95	245.615	180.95	213.282	-0.440802	0.633146	-0.69621	0.486297	0.99979	Not DEG
lnc-MLST8-2	15.4076	29.7906	15.4076	29.7906	22.5991	0.951221	1.81742	0.523391	0.600702	0.99979	Not DEG
lnc-HARBI1-2	542.89	461.202	542.89	461.202	502.046	-0.235259	0.434373	-0.541607	0.588089	0.99979	Not DEG
lnc-HARBI1-1	105.134	50.7543	105.134	50.7543	77.9441	-1.05062	1.04508	-1.0053	0.314751	0.99979	Not DEG
lnc-RPS16-2	1370.37	1457.53	1370.37	1457.53	1413.95	0.0889657	0.298958	0.297586	0.766019	0.99979	Not DEG
lnc-RPS16-3	558.297	726.007	558.297	726.007	642.152	0.378951	0.407838	0.92917	0.352801	0.99979	Not DEG
lnc-RPS16-1	64983.6	56484	64983.6	56484	60733.8	-0.202233	0.206644	-0.978656	0.32775	0.99979	Not DEG
lnc-CD3D-1	19.9392	11.0335	19.9392	11.0335	15.4864	-0.853697	2.16986	-0.393434	0.693999	0.99979	Not DEG
lnc-RPS16-4	92.4454	123.576	92.4454	123.576	108.011	0.418725	0.854403	0.490079	0.624078	0.99979	Not DEG
lnc-TEX54-1	446.819	365.21	446.819	365.21	406.015	-0.290962	0.475766	-0.611566	0.540825	0.99979	Not DEG
lnc-ANXA5-2	23.5645	5.51677	23.5645	5.51677	14.5406	-2.0947	2.35098	-0.89099	0.372935	0.99979	Not DEG
lnc-IRS2-6	0	2.20671	0	2.20671	1.10335	3.72625	6.8429	0.544543	0.586068	0.99979	Not DEG
lnc-TMEM135-1	3.62531	15.447	3.62531	15.447	9.53614	2.09114	2.82655	0.739821	0.459408	0.99979	Not DEG
lnc-MTIF3-2	66.1619	78.3382	66.1619	78.3382	72.25	0.243718	1.02347	0.23813	0.811781	0.99979	Not DEG
lnc-TWF1-1	166.764	238.325	166.764	238.325	202.544	0.51512	0.652653	0.789271	0.429954	0.99979	Not DEG
lnc-C4orf46-2	1645.89	2535.51	1645.89	2535.51	2090.7	0.623408	0.330703	1.8851	0.0594163	0.99979	Not DEG
lnc-TAC1-3	0.906327	4.41342	0.906327	4.41342	2.65987	2.28373	5.12891	0.445267	0.656127	0.99979	Not DEG
lnc-FZD4-9	133.23	94.8885	133.23	94.8885	114.059	-0.489612	0.838377	-0.584	0.55922	0.99979	Not DEG
lnc-MRE11-3	134.136	142.333	134.136	142.333	138.235	0.0855688	0.751399	0.113879	0.909333	0.99979	Not DEG
lnc-MRE11-1	293.65	221.774	293.65	221.774	257.712	-0.405004	0.581883	-0.696023	0.486414	0.99979	Not DEG
lnc-CDKL1-3	221.144	163.296	221.144	163.296	192.22	-0.437489	0.661845	-0.661015	0.508603	0.99979	Not DEG
lnc-CDKL1-2	324.465	259.288	324.465	259.288	291.877	-0.323505	0.546726	-0.591713	0.554043	0.99979	Not DEG
lnc-CDKL1-1	121.448	119.162	121.448	119.162	120.305	-0.0274065	0.801335	-0.0342011	0.972717	0.99979	Not DEG
lnc-SLC38A7-1	100.602	99.3019	100.602	99.3019	99.9521	-0.0187673	0.874389	-0.0214633	0.982876	0.99979	Not DEG
lnc-CRTAP-6	47.129	22.0671	47.129	22.0671	34.598	-1.09471	1.50513	-0.727318	0.467031	0.99979	Not DEG
lnc-SLC38A7-2	2220.5	2012.52	2220.5	2012.52	2116.51	-0.141883	0.271393	-0.522793	0.601118	0.99979	Not DEG
lnc-CRTAP-1	294.556	358.59	294.556	358.59	326.573	0.283794	0.519015	0.546794	0.584521	0.99979	Not DEG
lnc-DCHS2-1	2146.18	1728.96	2146.18	1728.96	1937.57	-0.31187	0.291934	-1.06829	0.285389	0.99979	Not DEG
lnc-TIAM1-2	850.135	993.019	850.135	993.019	921.577	0.224131	0.348927	0.642343	0.520651	0.99979	Not DEG
lnc-SYCE3-1	18.1265	5.51677	18.1265	5.51677	11.8217	-1.71618	2.53593	-0.676746	0.498567	0.99979	Not DEG
lnc-PYGL-2	0	6.62013	0	6.62013	3.31006	5.31125	5.37853	0.987492	0.323401	0.99979	Not DEG
lnc-CD3D-6	66.1619	75.0281	66.1619	75.0281	70.595	0.181434	1.03338	0.175574	0.860629	0.99979	Not DEG
lnc-PDCD2-2	158.607	169.917	158.607	169.917	164.262	0.0993701	0.694038	0.143177	0.886151	0.99979	Not DEG
lnc-PDCD2-1	1.81265	0	1.81265	0	0.906327	-3.15874	6.84292	-0.461607	0.644364	0.99979	Not DEG
lnc-PFKP-29	14.5012	4.41342	14.5012	4.41342	9.45732	-1.71618	2.81003	-0.610733	0.541377	0.99979	Not DEG
lnc-PFKP-26	0	2.20671	0	2.20671	1.10335	3.72625	6.8429	0.544543	0.586068	0.99979	Not DEG
BTG3-AS1	265.554	268.115	265.554	268.115	266.834	0.0138499	0.557166	0.0248577	0.980168	0.99979	Not DEG
lnc-PFKP-22	0	4.41342	0	4.41342	2.20671	4.72624	6.30507	0.749594	0.453499	0.99979	Not DEG
lnc-NT5DC2-2	0.906327	0	0.906327	0	0.453163	-2.1588	6.91852	-0.312032	0.755016	0.99979	Not DEG
lnc-NT5DC2-1	458.601	689.597	458.601	689.597	574.099	0.588513	0.447361	1.31552	0.188335	0.99979	Not DEG
lnc-PIK3AP1-6	25.3772	172.123	25.3772	172.123	98.7502	2.76184	1.18184	2.3369	0.0194446	0.99979	Up
lnc-ATP6V0D2-2	209.362	236.118	209.362	236.118	222.74	0.173512	0.606405	0.286132	0.774777	0.99979	Not DEG
lnc-ATP6V0D2-3	0	8.82684	0	8.82684	4.41342	5.72632	4.84442	1.18204	0.237188	0.99979	Not DEG
lnc-WWTR1-1	13.5949	16.5503	13.5949	16.5503	15.0726	0.283801	2.17334	0.130582	0.896106	0.99979	Not DEG
lnc-PMEPA1-2	3.62531	0	3.62531	0	1.81265	-4.15867	6.8048	-0.611138	0.541108	0.99979	Not DEG
lnc-HSBP1-1	25.3772	13.2403	25.3772	13.2403	19.3087	-0.938587	1.96027	-0.478805	0.632078	0.99979	Not DEG
lnc-YES1-7	2294.82	2137.2	2294.82	2137.2	2216.01	-0.10266	0.266444	-0.385296	0.700018	0.99979	Not DEG
lnc-YES1-6	168.577	176.537	168.577	176.537	172.557	0.0665639	0.678117	0.0981599	0.921805	0.99979	Not DEG
lnc-LMO2-1	4.53163	0	4.53163	0	2.26582	-4.48062	6.21514	-0.72092	0.470959	0.99979	Not DEG
lnc-TMEM99-2	3.62531	0	3.62531	0	1.81265	-4.15867	6.8048	-0.611138	0.541108	0.99979	Not DEG
lnc-LMO2-3	21.7518	1.10335	21.7518	1.10335	11.4276	-4.30111	3.06243	-1.40448	0.160177	0.99979	Not DEG
lnc-LMO2-2	17.2202	20.9637	17.2202	20.9637	19.092	0.2838	1.94012	0.146279	0.883701	0.99979	Not DEG
lnc-IRAK4-4	14.5012	9.93019	14.5012	9.93019	12.2157	-0.546268	2.41299	-0.226386	0.820901	0.99979	Not DEG
lnc-NUTM2B-2	175.827	178.743	175.827	178.743	177.285	0.0237318	0.669486	0.0354478	0.971723	0.99979	Not DEG
lnc-GDF9-1	51.6606	46.3409	51.6606	46.3409	49.0008	-0.156775	1.23091	-0.127365	0.898652	0.99979	Not DEG
lnc-YES1-3	20.8455	8.82684	20.8455	8.82684	14.8362	-1.23975	2.24114	-0.55318	0.58014	0.99979	Not DEG
lnc-GDF9-2	895.451	1234.65	895.451	1234.65	1065.05	0.463421	0.35791	1.2948	0.19539	0.99979	Not DEG
lnc-ADCY8-2	42.5974	43.0308	42.5974	43.0308	42.8141	0.0146109	1.31214	0.0111352	0.991116	0.99979	Not DEG
lnc-BDH1-8	470.384	545.057	470.384	545.057	507.72	0.21257	0.431022	0.493178	0.621887	0.99979	Not DEG
lnc-FAM92A-2	32.6278	43.0308	32.6278	43.0308	37.8293	0.399274	1.39934	0.285331	0.775391	0.99979	Not DEG
lnc-FAM92A-1	924.454	1030.53	924.454	1030.53	977.493	0.156719	0.338167	0.463437	0.643051	0.99979	Not DEG
lnc-FAM92A-7	314.495	317.766	314.495	317.766	316.131	0.0149272	0.517538	0.0288428	0.97699	0.99979	Not DEG
lnc-FAM92A-6	7.25062	4.41342	7.25062	4.41342	5.83202	-0.716182	3.43621	-0.208422	0.8349	0.99979	Not DEG
lnc-BDH1-1	0	5.51677	0	5.51677	2.75839	5.0482	5.76776	0.875245	0.381441	0.99979	Not DEG
lnc-FAM92A-8	751.345	726.007	751.345	726.007	738.676	-0.0494909	0.368827	-0.134184	0.893257	0.99979	Not DEG
lnc-BDH1-4	0	7.72348	0	7.72348	3.86174	5.53366	5.0808	1.08913	0.276096	0.99979	Not DEG
lnc-BDH1-5	1603.29	1702.48	1603.29	1702.48	1652.88	0.0865974	0.286102	0.30268	0.762133	0.99979	Not DEG
lnc-BDH1-7	274.617	369.624	274.617	369.624	322.12	0.428637	0.532528	0.804911	0.420871	0.99979	Not DEG
lnc-PDE5A-4	2846.77	2025.76	2846.77	2025.76	2436.27	-0.490864	0.302386	-1.6233	0.104524	0.99979	Not DEG
lnc-TANGO2-1	40.7847	71.718	40.7847	71.718	56.2514	0.81431	1.18252	0.688626	0.491059	0.99979	Not DEG
SCHLAP1	1508.13	1129.84	1508.13	1129.84	1318.98	-0.416646	0.332883	-1.25163	0.210705	0.99979	Not DEG
lnc-GLRX3-1	37.1594	73.9248	37.1594	73.9248	55.5421	0.992333	1.20411	0.824122	0.40987	0.99979	Not DEG
lnc-GLRX3-2	90.6327	165.503	90.6327	165.503	128.068	0.868757	0.82833	1.04881	0.294267	0.99979	Not DEG
lnc-GLRX3-3	142.293	120.266	142.293	120.266	131.279	-0.242641	0.773752	-0.31359	0.753832	0.99979	Not DEG
lnc-ZNF385C-7	1520.82	1640.69	1520.82	1640.69	1580.75	0.109455	0.290515	0.376763	0.70635	0.99979	Not DEG
lnc-ZNF385C-6	344.404	291.286	344.404	291.286	317.845	-0.241667	0.522802	-0.462254	0.643899	0.99979	Not DEG
lnc-FAM229A-4	18.1265	7.72348	18.1265	7.72348	12.925	-1.23076	2.38928	-0.515119	0.60647	0.99979	Not DEG
lnc-ZNF385C-4	357.093	386.174	357.093	386.174	371.633	0.112953	0.484528	0.23312	0.815668	0.99979	Not DEG
lnc-FAM229A-2	1550.73	1607.59	1550.73	1607.59	1579.16	0.0519545	0.288733	0.17994	0.8572	0.99979	Not DEG
lnc-FAM229A-3	200.298	269.219	200.298	269.219	234.758	0.426629	0.60634	0.703614	0.481673	0.99979	Not DEG
lnc-ZNF385C-1	299.994	222.878	299.994	222.878	261.436	-0.428681	0.58025	-0.738787	0.460036	0.99979	Not DEG
lnc-FAM229A-1	3405.07	3951.11	3405.07	3951.11	3678.09	0.214575	0.248794	0.862459	0.388435	0.99979	Not DEG
CHRM3-AS2	77.0378	120.266	77.0378	120.266	98.6517	0.642588	0.905297	0.709809	0.477822	0.99979	Not DEG
lnc-PGGT1B-3	184.891	134.609	184.891	134.609	159.75	-0.457893	0.719114	-0.636746	0.52429	0.99979	Not DEG
lnc-ZNF385C-8	12.6886	4.41342	12.6886	4.41342	8.551	-1.52353	2.92428	-0.520994	0.602371	0.99979	Not DEG
lnc-RAP1GAP-2	260.116	268.115	260.116	268.115	264.115	0.0436998	0.55984	0.0780577	0.937782	0.99979	Not DEG
lnc-RAP1GAP-1	251.053	421.481	251.053	421.481	336.267	0.747481	0.558151	1.33921	0.180502	0.99979	Not DEG
RBM26-AS1	728.687	925.714	728.687	925.714	827.201	0.345269	0.371848	0.928521	0.353138	0.99979	Not DEG
lnc-SEMA4C-1	85.1947	102.612	85.1947	102.612	93.9034	0.268365	0.904924	0.296561	0.766802	0.99979	Not DEG
lnc-TTC34-5	127.792	108.129	127.792	108.129	117.96	-0.241046	0.813008	-0.296487	0.766858	0.99979	Not DEG
lnc-TMEM62-1	25.3772	49.651	25.3772	49.651	37.5141	0.968294	1.43694	0.673858	0.500402	0.99979	Not DEG
RXYLT1-AS1	99.696	68.408	99.696	68.408	84.052	-0.543367	0.967539	-0.561597	0.574391	0.99979	Not DEG
lnc-C6orf89-2	9.9696	0	9.9696	0	4.9848	-5.61818	4.62233	-1.21544	0.224197	0.99979	Not DEG
NOP14-AS1	593.644	402.724	593.644	402.724	498.184	-0.559804	0.465609	-1.20231	0.229245	0.99979	Not DEG
lnc-DRD5-27	0	5.51677	0	5.51677	2.75839	5.0482	5.76776	0.875245	0.381441	0.99979	Not DEG
lnc-DRD5-23	10.8759	3.31006	10.8759	3.31006	7.09299	-1.71617	3.20998	-0.534637	0.592901	0.99979	Not DEG
lnc-DRD5-22	6.34429	5.51677	6.34429	5.51677	5.93053	-0.201616	3.39241	-0.0594316	0.952608	0.99979	Not DEG
lnc-DRD5-20	39.8784	40.8241	39.8784	40.8241	40.3513	0.0338195	1.35021	0.0250476	0.980017	0.99979	Not DEG
lnc-FAM228A-3	0	1.10335	0	1.10335	0.551677	2.72629	6.91851	0.394058	0.693538	0.99979	Not DEG
lnc-FAM228A-2	5.43796	0	5.43796	0	2.71898	-4.74367	5.77894	-0.820855	0.411729	0.99979	Not DEG
lnc-DRD5-28	319.027	313.353	319.027	313.353	316.19	-0.0258904	0.517566	-0.0500234	0.960104	0.99979	Not DEG
GK-IT1	29.0025	44.1342	29.0025	44.1342	36.5683	0.605725	1.43092	0.423312	0.672068	0.99979	Not DEG
lnc-TMEM94-1	27.1898	35.3073	27.1898	35.3073	31.2486	0.376907	1.53283	0.24589	0.805767	0.99979	Not DEG
lnc-BARX2-4	4.53163	0	4.53163	0	2.26582	-4.48062	6.21514	-0.72092	0.470959	0.99979	Not DEG
lnc-CDH6-16	146.825	129.092	146.825	129.092	137.959	-0.18569	0.754377	-0.246151	0.805566	0.99979	Not DEG
lnc-FGD2-1	37.1594	15.447	37.1594	15.447	26.3032	-1.26639	1.72216	-0.735349	0.462127	0.99979	Not DEG
lnc-FGD2-2	70.6935	29.7906	70.6935	29.7906	50.242	-1.24671	1.28682	-0.968837	0.332626	0.99979	Not DEG
LINC01832	0	2.20671	0	2.20671	1.10335	3.72625	6.8429	0.544543	0.586068	0.99979	Not DEG
lnc-GPBP1L1-3	1174.6	426.998	1174.6	426.998	800.799	-1.45986	1.34559	-1.08492	0.277956	0.99979	Not DEG
lnc-ERMP1-5	22.6582	15.447	22.6582	15.447	19.0526	-0.552698	1.95194	-0.283153	0.77706	0.99979	Not DEG
lnc-ERMP1-4	48.0353	27.5839	48.0353	27.5839	37.8096	-0.800264	1.42229	-0.562659	0.573667	0.99979	Not DEG
lnc-ERMP1-1	59.8176	83.8549	59.8176	83.8549	71.8363	0.487329	1.03606	0.470368	0.638092	0.99979	Not DEG
lnc-PLET1-8	21.7518	5.51677	21.7518	5.51677	13.6343	-1.97922	2.40545	-0.822806	0.410619	0.99979	Not DEG
LINC01839	7.25062	5.51677	7.25062	5.51677	6.38369	-0.39426	3.28007	-0.120198	0.904326	0.99979	Not DEG
lnc-ERMP1-2	13.5949	4.41342	13.5949	4.41342	9.00416	-1.62307	2.86474	-0.566568	0.571008	0.99979	Not DEG
lnc-PAIP2B-4	63.4429	68.408	63.4429	68.408	65.9254	0.10871	1.06661	0.101921	0.91882	0.99979	Not DEG
lnc-IQUB-1	133.23	131.299	133.23	131.299	132.265	-0.0210595	0.766565	-0.0274726	0.978083	0.99979	Not DEG
lnc-ICA1L-3	455.882	388.381	455.882	388.381	422.132	-0.231189	0.464776	-0.497421	0.618892	0.99979	Not DEG
lnc-ICA1L-4	1318.71	784.485	1318.71	784.485	1051.6	-0.749304	0.400225	-1.87221	0.061178	0.99979	Not DEG
lnc-ICA1L-5	55.2859	83.8549	55.2859	83.8549	69.5704	0.600986	1.05826	0.567899	0.570104	0.99979	Not DEG
lnc-ICA1L-7	40.7847	58.4778	40.7847	58.4778	49.6313	0.519864	1.23445	0.42113	0.67366	0.99979	Not DEG
lnc-PTPRE-1	0	15.447	0	15.447	7.72348	6.53371	4.04469	1.61538	0.106228	0.99979	Not DEG
lnc-PTPRE-3	24.4708	28.6872	24.4708	28.6872	26.579	0.229351	1.65345	0.13871	0.889679	0.99979	Not DEG
lnc-SBK1-2	77.9441	73.9248	77.9441	73.9248	75.9344	-0.0763794	0.996804	-0.0766243	0.938922	0.99979	Not DEG
lnc-LRRK1-2	7.25062	7.72348	7.25062	7.72348	7.48705	0.0911602	3.03446	0.0300417	0.976034	0.99979	Not DEG
lnc-LRRK1-3	275.523	293.492	275.523	293.492	284.508	0.0911491	0.542536	0.168005	0.866579	0.99979	Not DEG
lnc-LRRK1-1	0	4.41342	0	4.41342	2.20671	4.72624	6.30507	0.749594	0.453499	0.99979	Not DEG
lnc-LRRK1-5	31.7214	19.8604	31.7214	19.8604	25.7909	-0.675556	1.69507	-0.398543	0.69023	0.99979	Not DEG
lnc-TSPAN32-1	5.43796	0	5.43796	0	2.71898	-4.74367	5.77894	-0.820855	0.411729	0.99979	Not DEG
lnc-CELA2B-3	144.106	183.157	144.106	183.157	163.631	0.345951	0.704002	0.491406	0.623139	0.99979	Not DEG
lnc-TBC1D3F-3	675.214	466.719	675.214	466.719	570.966	-0.532789	0.44158	-1.20655	0.227605	0.99979	Not DEG
lnc-NOVA1-14	0.906327	0	0.906327	0	0.453163	-2.1588	6.91852	-0.312032	0.755016	0.99979	Not DEG
lnc-PCP4L1-46	1067.65	1228.03	1067.65	1228.03	1147.84	0.201908	0.324143	0.622896	0.533353	0.99979	Not DEG
lnc-NOVA1-11	46.2227	31.9973	46.2227	31.9973	39.11	-0.530645	1.38406	-0.383398	0.701424	0.99979	Not DEG
lnc-NOVA1-10	123.26	141.229	123.26	141.229	132.245	0.196332	0.769276	0.255217	0.798556	0.99979	Not DEG
lnc-GTDC1-9	339.873	418.171	339.873	418.171	379.022	0.299101	0.489332	0.611244	0.541038	0.99979	Not DEG
lnc-GTDC1-5	16.3139	24.2738	16.3139	24.2738	20.2938	0.573305	1.89228	0.30297	0.761913	0.99979	Not DEG
lnc-GTDC1-4	6.34429	5.51677	6.34429	5.51677	5.93053	-0.201616	3.39241	-0.0594316	0.952608	0.99979	Not DEG
lnc-GTDC1-7	4.53163	13.2403	4.53163	13.2403	8.88594	1.54682	2.86297	0.540287	0.588999	0.99979	Not DEG
lnc-GTDC1-6	7.25062	8.82684	7.25062	8.82684	8.03873	0.283803	2.93492	0.0966985	0.922966	0.99979	Not DEG
lnc-HEATR4-3	6.34429	1.10335	6.34429	1.10335	3.72382	-2.52349	4.46333	-0.565382	0.571814	0.99979	Not DEG
lnc-GLRX-1	0	3.31006	0	3.31006	1.65503	4.31119	6.81751	0.63237	0.527145	0.99979	Not DEG
lnc-GLRX-2	0	11.0335	0	11.0335	5.51677	6.04826	4.49073	1.34683	0.178034	0.99979	Not DEG
lnc-GLRX-3	166.764	151.16	166.764	151.16	158.962	-0.141735	0.705585	-0.200876	0.840796	0.99979	Not DEG
lnc-FKBP1B-2	432.318	387.277	432.318	387.277	409.798	-0.158724	0.466904	-0.33995	0.733894	0.99979	Not DEG
lnc-BCR-5	0	5.51677	0	5.51677	2.75839	5.0482	5.76776	0.875245	0.381441	0.99979	Not DEG
lnc-BCR-4	0	12.1369	0	12.1369	6.06845	6.18577	4.35429	1.42061	0.155429	0.99979	Not DEG
lnc-IL18-1	21.7518	0	21.7518	0	10.8759	-6.74375	3.65928	-1.84292	0.0653413	0.99979	Not DEG
lnc-RASA3-7	176.734	137.919	176.734	137.919	157.327	-0.357751	0.717686	-0.498479	0.618147	0.99979	Not DEG
lnc-RASA3-8	116.916	110.335	116.916	110.335	113.626	-0.0835757	0.823604	-0.101476	0.919173	0.99979	Not DEG
lnc-TOMM20-8	8.15694	0	8.15694	0	4.07847	-5.32866	4.95907	-1.07453	0.282585	0.99979	Not DEG
lnc-ZBED2-6	494.855	499.82	494.855	499.82	497.337	0.0144039	0.428661	0.033602	0.973195	0.99979	Not DEG
lnc-CSTF1-1	1413.87	1331.75	1413.87	1331.75	1372.81	-0.0863269	0.301486	-0.286338	0.774619	0.99979	Not DEG
lnc-GAS8-4	49.848	50.7543	49.848	50.7543	50.3011	0.0259993	1.21407	0.021415	0.982915	0.99979	Not DEG
lnc-DUSP22-10	205.736	30.8939	205.736	30.8939	118.315	-2.73539	1.11914	-2.44418	0.0145181	0.99979	Down
lnc-CNDP1-5	149.544	189.777	149.544	189.777	169.66	0.343737	0.692582	0.496313	0.619674	0.99979	Not DEG
STK24-AS1	40.7847	75.0281	40.7847	75.0281	57.9064	0.879405	1.17215	0.750252	0.453103	0.99979	Not DEG
lnc-UBE2Z-2	197.579	148.953	197.579	148.953	173.266	-0.407574	0.690454	-0.590298	0.554991	0.99979	Not DEG
lnc-MPHOSPH8-11	9.06327	0	9.06327	0	4.53163	-5.48068	4.77704	-1.14729	0.25126	0.99979	Not DEG
ATP11A-AS1	333.528	434.722	333.528	434.722	384.125	0.382284	0.492948	0.775506	0.438041	0.99979	Not DEG
LINC00877	187.61	236.118	187.61	236.118	211.864	0.331774	0.627209	0.528969	0.596827	0.99979	Not DEG
LINC00870	36.2531	122.472	36.2531	122.472	79.3627	1.75628	1.12109	1.56659	0.117211	0.99979	Not DEG
LINC00871	39.8784	43.0308	39.8784	43.0308	41.4546	0.109768	1.33313	0.0823386	0.934377	0.99979	Not DEG
lnc-LIX1-2	635.335	479.959	635.335	479.959	557.647	-0.404605	0.43118	-0.938368	0.348055	0.99979	Not DEG
lnc-FBXO33-4	0	11.0335	0	11.0335	5.51677	6.04826	4.49073	1.34683	0.178034	0.99979	Not DEG
lnc-PLA2G4C-3	971.583	825.309	971.583	825.309	898.446	-0.235401	0.352765	-0.667302	0.504579	0.99979	Not DEG
lnc-PLA2G4C-2	732.312	609.052	732.312	609.052	670.682	-0.265893	0.392131	-0.678072	0.497726	0.99979	Not DEG
lnc-FKBP5-1	13.5949	58.4778	13.5949	58.4778	36.0363	2.10482	1.58416	1.32866	0.183959	0.99979	Not DEG
lnc-OR6S1-5	10.8759	29.7906	10.8759	29.7906	20.3332	1.45372	1.94881	0.745952	0.455696	0.99979	Not DEG
lnc-RHEX-7	163.139	281.355	163.139	281.355	222.247	0.786295	0.655614	1.19933	0.230401	0.99979	Not DEG
lnc-RHEX-4	668.869	826.413	668.869	826.413	747.641	0.305139	0.380579	0.801775	0.422683	0.99979	Not DEG
lnc-RHEX-5	120.541	161.09	120.541	161.09	140.816	0.418337	0.757336	0.552379	0.580689	0.99979	Not DEG
lnc-RHEX-3	291.837	260.392	291.837	260.392	276.114	-0.16448	0.551728	-0.298117	0.765614	0.99979	Not DEG
lnc-RHEX-1	0	6.62013	0	6.62013	3.31006	5.31125	5.37853	0.987492	0.323401	0.99979	Not DEG
lnc-ZNF79-1	224.769	216.257	224.769	216.257	220.513	-0.0556921	0.606748	-0.0917878	0.926867	0.99979	Not DEG
lnc-POPDC3-1	48.9417	79.4415	48.9417	79.4415	64.1916	0.698833	1.10489	0.632489	0.527067	0.99979	Not DEG
LINC01962	57.0986	31.9973	57.0986	31.9973	44.5479	-0.8355	1.32036	-0.632783	0.526875	0.99979	Not DEG
lnc-FILIP1-2	348.936	347.557	348.936	347.557	348.246	-0.00571261	0.496549	-0.0115046	0.990821	0.99979	Not DEG
lnc-FILIP1-3	22.6582	36.4107	22.6582	36.4107	29.5344	0.684335	1.58747	0.431086	0.666406	0.99979	Not DEG
lnc-FILIP1-4	25.3772	19.8604	25.3772	19.8604	22.6188	-0.353628	1.79123	-0.197422	0.843497	0.99979	Not DEG
lnc-FBXO33-1	0	3.31006	0	3.31006	1.65503	4.31119	6.81751	0.63237	0.527145	0.99979	Not DEG
lnc-FBXO33-2	950.737	890.407	950.737	890.407	920.572	-0.0945805	0.342392	-0.276235	0.782368	0.99979	Not DEG
lnc-ERO1A-2	42.5974	22.0671	42.5974	22.0671	32.3322	-0.948859	1.54086	-0.615797	0.538028	0.99979	Not DEG
lnc-SQSTM1-37	6.34429	13.2403	6.34429	13.2403	9.79227	1.0614	2.70108	0.392956	0.694352	0.99979	Not DEG
lnc-ARL6IP1-4	135.043	98.1986	135.043	98.1986	116.621	-0.459639	0.828061	-0.555079	0.578841	0.99979	Not DEG
lnc-MFSD10-1	414.191	349.763	414.191	349.763	381.977	-0.243917	0.484645	-0.503291	0.61476	0.99979	Not DEG
lnc-UMPS-3	38.9721	70.6147	38.9721	70.6147	54.7934	0.857531	1.20014	0.714525	0.474903	0.99979	Not DEG
lnc-ADSL-2	194.86	238.325	194.86	238.325	216.592	0.290489	0.618924	0.469345	0.638823	0.99979	Not DEG
lnc-UMPS-4	56.1923	23.1704	56.1923	23.1704	39.6814	-1.27808	1.43142	-0.892875	0.371924	0.99979	Not DEG
lnc-UTY-1	0	5.51677	0	5.51677	2.75839	5.0482	5.76776	0.875245	0.381441	0.99979	Not DEG
lnc-ARL6IP1-7	1253.45	915.784	1253.45	915.784	1084.62	-0.452824	0.354972	-1.27566	0.202075	0.99979	Not DEG
lnc-GAS2-4	7.25062	1.10335	7.25062	1.10335	4.17699	-2.71613	4.27089	-0.635965	0.5248	0.99979	Not DEG
lnc-ARL6IP1-6	164.952	157.78	164.952	157.78	161.366	-0.0641285	0.699385	-0.0916928	0.926942	0.99979	Not DEG
lnc-CDC14B-1	304.526	290.182	304.526	290.182	297.354	-0.0696043	0.531959	-0.130845	0.895898	0.99979	Not DEG
lnc-ITGB1BP2-2	10408.3	10944.2	10408.3	10944.2	10676.2	0.0724346	0.210246	0.344522	0.730453	0.99979	Not DEG
lnc-CCDC57-1	14.5012	4.41342	14.5012	4.41342	9.45732	-1.71618	2.81003	-0.610733	0.541377	0.99979	Not DEG
lnc-BAG2-9	65.2555	68.408	65.2555	68.408	66.8318	0.0680676	1.05931	0.0642566	0.948766	0.99979	Not DEG
lnc-CCDC57-3	68.8808	94.8885	68.8808	94.8885	81.8847	0.462133	0.973465	0.47473	0.63498	0.99979	Not DEG
lnc-CCDC57-4	674.307	566.021	674.307	566.021	620.164	-0.25255	0.402351	-0.627686	0.53021	0.99979	Not DEG
lnc-CCDC57-5	3.62531	18.757	3.62531	18.757	11.1912	2.37125	2.66365	0.890224	0.373346	0.99979	Not DEG
lnc-CCDC57-6	5714.39	4903.31	5714.39	4903.31	5308.85	-0.220844	0.236933	-0.932096	0.351287	0.99979	Not DEG
lnc-CNDP1-7	40.7847	0	40.7847	0	20.3924	-7.65066	3.1863	-2.40111	0.0163454	0.99979	Down
lnc-KLF11-1	876.418	1289.82	876.418	1289.82	1083.12	0.557481	0.368864	1.51134	0.130701	0.99979	Not DEG
lnc-PBX2-1	296.369	285.769	296.369	285.769	291.069	-0.0525444	0.536682	-0.097906	0.922007	0.99979	Not DEG
lnc-KLF11-3	12.6886	0	12.6886	0	6.34429	-5.96612	4.27017	-1.39716	0.162364	0.99979	Not DEG
lnc-TESK2-2	838.352	991.916	838.352	991.916	915.134	0.242661	0.351066	0.691212	0.489432	0.99979	Not DEG
lnc-TLR10-3	0	1.10335	0	1.10335	0.551677	2.72629	6.91851	0.394058	0.693538	0.99979	Not DEG
lnc-SMOC2-8	0	5.51677	0	5.51677	2.75839	5.0482	5.76776	0.875245	0.381441	0.99979	Not DEG
lnc-TLR10-7	7.25062	0	7.25062	0	3.62531	-5.15873	5.17677	-0.996516	0.319	0.99979	Not DEG
lnc-TLR10-6	15.4076	0	15.4076	0	7.70378	-6.24624	4.02413	-1.5522	0.120615	0.99979	Not DEG
lnc-LRCOL1-4	3461.26	4063.65	3461.26	4063.65	3762.46	0.23148	0.249604	0.927388	0.353725	0.99979	Not DEG
lnc-SMOC2-1	9.06327	13.2403	9.06327	13.2403	11.1518	0.546834	2.51674	0.217279	0.827991	0.99979	Not DEG
lnc-SMOC2-4	7.25062	31.9973	7.25062	31.9973	19.6239	2.14177	2.05409	1.04269	0.297094	0.99979	Not DEG
lnc-GDPD3-2	623.553	621.189	623.553	621.189	622.371	-0.00547996	0.392725	-0.0139537	0.988867	0.99979	Not DEG
lnc-GDPD3-1	12.6886	25.3772	12.6886	25.3772	19.0329	1	1.9731	0.506819	0.612282	0.99979	Not DEG
lnc-SLC25A5-1	38.9721	39.7208	38.9721	39.7208	39.3464	0.0274581	1.36674	0.0200903	0.983971	0.99979	Not DEG
lnc-SLC25A5-2	8.15694	28.6872	8.15694	28.6872	18.4221	1.81431	2.07414	0.874726	0.381723	0.99979	Not DEG
lnc-TRIQK-5	231.113	275.839	231.113	275.839	253.476	0.255225	0.576222	0.442929	0.657817	0.99979	Not DEG
lnc-GRK3-10	61.6302	60.6845	61.6302	60.6845	61.1574	-0.0223065	1.10523	-0.0201827	0.983898	0.99979	Not DEG
lnc-IDE-3	1532.6	1230.24	1532.6	1230.24	1381.42	-0.317039	0.3175	-0.99855	0.318013	0.99979	Not DEG
lnc-GOLGA6L4-2	132.324	196.397	132.324	196.397	164.36	0.569703	0.718167	0.793275	0.427618	0.99979	Not DEG
LINC02112	7.25062	4.41342	7.25062	4.41342	5.83202	-0.716182	3.43621	-0.208422	0.8349	0.99979	Not DEG
lnc-NGB-1	156.795	109.232	156.795	109.232	133.013	-0.521476	0.784619	-0.664623	0.506291	0.99979	Not DEG
lnc-NGB-2	79.7568	54.0644	79.7568	54.0644	66.9106	-0.560925	1.07639	-0.521116	0.602286	0.99979	Not DEG
lnc-DGCR6-2	2.71898	20.9637	2.71898	20.9637	11.8414	2.94674	2.68117	1.09905	0.271747	0.99979	Not DEG
lnc-SLC25A42-2	0	4.41342	0	4.41342	2.20671	4.72624	6.30507	0.749594	0.453499	0.99979	Not DEG
lnc-EIF2B1-4	55.2859	18.757	55.2859	18.757	37.0215	-1.55947	1.50646	-1.03519	0.300581	0.99979	Not DEG
lnc-EIF2B1-5	26.2835	40.8241	26.2835	40.8241	33.5538	0.635269	1.49195	0.425799	0.670254	0.99979	Not DEG
lnc-EIF2B1-6	15208.2	13040.5	15208.2	13040.5	14124.4	-0.221841	0.218159	-1.01688	0.30921	0.99979	Not DEG
lnc-EIF2B1-1	32.6278	372.934	32.6278	372.934	202.781	3.51474	2.63849	1.3321	0.182827	0.99979	Not DEG
lnc-EIF2B1-3	30.8151	12.1369	30.8151	12.1369	21.476	-1.34422	1.89705	-0.708589	0.47858	0.99979	Not DEG
lnc-DCAF4L1-2	1383.96	1454.22	1383.96	1454.22	1419.09	0.0714437	0.298104	0.23966	0.810594	0.99979	Not DEG
lnc-DCAF4L1-1	15.4076	11.0335	15.4076	11.0335	13.2206	-0.481729	2.32139	-0.207517	0.835606	0.99979	Not DEG
lnc-NAALADL2-10	0	22.0671	0	22.0671	11.0335	7.0483	3.66985	1.9206	0.0547828	0.99979	Not DEG
lnc-NAALADL2-11	4.53163	2.20671	4.53163	2.20671	3.36917	-1.03809	4.474	-0.232028	0.816516	0.99979	Not DEG
lnc-SYT2-4	154.982	161.09	154.982	161.09	158.036	0.0557668	0.70596	0.0789943	0.937037	0.99979	Not DEG
lnc-CELSR1-1	17.2202	39.7208	17.2202	39.7208	28.4705	1.20579	1.65116	0.730268	0.465226	0.99979	Not DEG
lnc-CELSR1-2	3.62531	22.0671	3.62531	22.0671	12.8462	2.60571	2.53724	1.02698	0.304428	0.99979	Not DEG
lnc-FBXO44-18	0	9.93019	0	9.93019	4.9651	5.89625	4.65155	1.26759	0.204944	0.99979	Not DEG
lnc-ARMC6-1	3235.59	3349.78	3235.59	3349.78	3292.69	0.050041	0.24339	0.2056	0.837104	0.99979	Not DEG
lnc-NRSN1-7	4.53163	0	4.53163	0	2.26582	-4.48062	6.21514	-0.72092	0.470959	0.99979	Not DEG
lnc-KRBA2-1	38807.1	35061.3	38807.1	35061.3	36934.2	-0.146441	0.203153	-0.720842	0.471007	0.99979	Not DEG
lnc-AKAP8-3	1053.15	1005.16	1053.15	1005.16	1029.15	-0.0672936	0.329153	-0.204444	0.838006	0.99979	Not DEG
lnc-SEC22A-14	2200.56	2247.53	2200.56	2247.53	2224.05	0.0304709	0.264075	0.115387	0.908138	0.99979	Not DEG
lnc-TOMM20-7	29.0025	5.51677	29.0025	5.51677	17.2596	-2.39426	2.21832	-1.07931	0.280449	0.99979	Not DEG
lnc-USP53-4	77.9441	78.3382	77.9441	78.3382	78.1411	0.00727834	0.982838	0.00740544	0.994091	0.99979	Not DEG
lnc-BIVM-3	91.539	72.8214	91.539	72.8214	82.1802	-0.330021	0.966421	-0.341488	0.732736	0.99979	Not DEG
lnc-CXCL16-1	22.6582	12.1369	22.6582	12.1369	17.3975	-0.900619	2.05643	-0.437953	0.66142	0.99979	Not DEG
lnc-CDK13-4	38.9721	37.5141	38.9721	37.5141	38.2431	-0.0550038	1.38587	-0.0396891	0.968341	0.99979	Not DEG
lnc-CDK13-2	0	6.62013	0	6.62013	3.31006	5.31125	5.37853	0.987492	0.323401	0.99979	Not DEG
lnc-ADCYAP1-10	6.34429	2.20671	6.34429	2.20671	4.2755	-1.52352	4.04107	-0.377008	0.706167	0.99979	Not DEG
lnc-CDK13-9	19.9392	22.0671	19.9392	22.0671	21.0031	0.146296	1.85126	0.0790252	0.937013	0.99979	Not DEG
lnc-AKAP8-2	81.5694	67.3046	81.5694	67.3046	74.437	-0.277319	1.01067	-0.274391	0.783784	0.99979	Not DEG
lnc-CDC42EP3-4	18.1265	23.1704	18.1265	23.1704	20.6485	0.354188	1.86985	0.189421	0.849763	0.99979	Not DEG
lnc-C14orf39-3	183.984	119.162	183.984	119.162	151.573	-0.626653	0.749442	-0.83616	0.403065	0.99979	Not DEG
lnc-ZNF841-1	48.9417	41.9275	48.9417	41.9275	45.4346	-0.223162	1.27779	-0.174647	0.861357	0.99979	Not DEG
lnc-SEMA3A-1	8.15694	0	8.15694	0	4.07847	-5.32866	4.95907	-1.07453	0.282585	0.99979	Not DEG
lnc-MRPL50-1	23.5645	0	23.5645	0	11.7823	-6.85923	3.5864	-1.91257	0.0558034	0.99979	Not DEG
lnc-GNAT2-1	43.5037	40.8241	43.5037	40.8241	42.1639	-0.0917113	1.32241	-0.0693517	0.94471	0.99979	Not DEG
lnc-HS3ST5-4	4.53163	15.447	4.53163	15.447	9.9893	1.76921	2.73273	0.647417	0.517362	0.99979	Not DEG
lnc-RAB6C-5	0	1.10335	0	1.10335	0.551677	2.72629	6.91851	0.394058	0.693538	0.99979	Not DEG
lnc-C11orf94-2	5.43796	2.20671	5.43796	2.20671	3.82234	-1.30113	4.23692	-0.307092	0.758773	0.99979	Not DEG
lnc-ABHD17B-5	748.626	861.72	748.626	861.72	805.173	0.202974	0.363605	0.558228	0.576689	0.99979	Not DEG
lnc-GPR183-47	596.363	413.758	596.363	413.758	505.061	-0.527403	0.459641	-1.14742	0.251207	0.99979	Not DEG
lnc-ABHD17B-6	75.2251	34.204	75.2251	34.204	54.7146	-1.13704	1.2285	-0.925554	0.354678	0.99979	Not DEG
lnc-ABHD17B-1	1.81265	2.20671	1.81265	2.20671	2.00968	0.283798	5.66593	0.0500884	0.960052	0.99979	Not DEG
lnc-ABHD17B-3	108.759	70.6147	108.759	70.6147	89.687	-0.623094	0.94471	-0.659561	0.509536	0.99979	Not DEG
lnc-ABHD17B-2	154.982	161.09	154.982	161.09	158.036	0.0557668	0.70596	0.0789943	0.937037	0.99979	Not DEG
lnc-TBC1D10C-3	20.8455	25.3772	20.8455	25.3772	23.1113	0.283799	1.76978	0.160358	0.872599	0.99979	Not DEG
lnc-GPR183-48	29.9088	0	29.9088	0	14.9544	-7.2032	3.3925	-2.12327	0.0337312	0.99979	Down
PLCXD2-AS1	9.9696	0	9.9696	0	4.9848	-5.61818	4.62233	-1.21544	0.224197	0.99979	Not DEG
lnc-MYOD1-2	11.7823	5.51677	11.7823	5.51677	8.64951	-1.0947	2.87351	-0.380962	0.703232	0.99979	Not DEG
lnc-MYOD1-8	30.8151	29.7906	30.8151	29.7906	30.3028	-0.0487763	1.55066	-0.0314552	0.974906	0.99979	Not DEG
lnc-RAD17-3	2.71898	0	2.71898	0	1.35949	-3.74366	6.81753	-0.549123	0.582921	0.99979	Not DEG
lnc-RAD17-2	28.0961	50.7543	28.0961	50.7543	39.4252	0.853162	1.39595	0.611168	0.541089	0.99979	Not DEG
lnc-ODF4-2	251.053	310.043	251.053	310.043	280.548	0.304478	0.554374	0.549229	0.582848	0.99979	Not DEG
lnc-METTL21A-2	6.34429	11.0335	6.34429	11.0335	8.68892	0.798371	2.84343	0.280777	0.778882	0.99979	Not DEG
lnc-RIIAD1-3	5.43796	7.72348	5.43796	7.72348	6.58072	0.506193	3.23248	0.156596	0.875563	0.99979	Not DEG
lnc-C12orf76-1	2211.44	2047.83	2211.44	2047.83	2129.63	-0.110891	0.269325	-0.411737	0.680532	0.99979	Not DEG
lnc-C12orf76-2	557.391	400.518	557.391	400.518	478.954	-0.476823	0.462691	-1.03054	0.302755	0.99979	Not DEG
lnc-RREB1-9	62.5366	69.5113	62.5366	69.5113	66.0239	0.152552	1.06643	0.143049	0.886251	0.99979	Not DEG
lnc-RREB1-5	0	8.82684	0	8.82684	4.41342	5.72632	4.84442	1.18204	0.237188	0.99979	Not DEG
lnc-RREB1-7	0	3.31006	0	3.31006	1.65503	4.31119	6.81751	0.63237	0.527145	0.99979	Not DEG
lnc-LRP12-4	3.62531	1.10335	3.62531	1.10335	2.36433	-1.71613	5.36568	-0.319835	0.749093	0.99979	Not DEG
lnc-LRP12-7	3.62531	16.5503	3.62531	16.5503	10.0878	2.19067	2.76723	0.791647	0.428566	0.99979	Not DEG
lnc-LRP12-3	4.53163	15.447	4.53163	15.447	9.9893	1.76921	2.73273	0.647417	0.517362	0.99979	Not DEG
lnc-LRP12-2	361.624	407.138	361.624	407.138	384.381	0.171026	0.479677	0.356544	0.721433	0.99979	Not DEG
lnc-ACCSL-1	27.1898	9.93019	27.1898	9.93019	18.56	-1.45316	2.0387	-0.712786	0.475978	0.99979	Not DEG
lnc-LRP12-9	4.53163	3.31006	4.53163	3.31006	3.92085	-0.453146	4.13492	-0.10959	0.912734	0.99979	Not DEG
lnc-LRP12-8	0.906327	9.93019	0.906327	9.93019	5.41826	3.45366	3.90526	0.884363	0.3765	0.99979	Not DEG
TBX18-AS1	40.7847	45.2375	40.7847	45.2375	43.0111	0.149496	1.31007	0.114113	0.909148	0.99979	Not DEG
lnc-MDGA1-2	43.5037	78.3382	43.5037	78.3382	60.9209	0.84858	1.14304	0.742387	0.457853	0.99979	Not DEG
lnc-MDGA1-3	6.34429	13.2403	6.34429	13.2403	9.79227	1.0614	2.70108	0.392956	0.694352	0.99979	Not DEG
lnc-MDGA1-1	201.205	127.989	201.205	127.989	164.597	-0.65264	0.72596	-0.899003	0.368651	0.99979	Not DEG
lnc-MDGA1-4	212.081	242.738	212.081	242.738	227.409	0.194789	0.60157	0.323802	0.746088	0.99979	Not DEG
lnc-HNRNPLL-1	40.7847	45.2375	40.7847	45.2375	43.0111	0.149496	1.31007	0.114113	0.909148	0.99979	Not DEG
lnc-RDH13-12	1718.4	1741.09	1718.4	1741.09	1729.74	0.0189316	0.281195	0.0673257	0.946322	0.99979	Not DEG
lnc-RDH13-13	468.571	454.582	468.571	454.582	461.577	-0.0437261	0.441972	-0.098934	0.921191	0.99979	Not DEG
lnc-S1PR2-2	410.566	299.009	410.566	299.009	354.788	-0.457424	0.515638	-0.887102	0.375024	0.99979	Not DEG
lnc-S1PR2-3	1321.42	1186.11	1321.42	1186.11	1253.77	-0.155861	0.312887	-0.498138	0.618387	0.99979	Not DEG
lnc-S1PR2-1	28.0961	17.6537	28.0961	17.6537	22.8749	-0.670394	1.79422	-0.37364	0.708672	0.99979	Not DEG
lnc-NDEL1-8	140.481	162.193	140.481	162.193	151.337	0.207343	0.723248	0.286683	0.774355	0.99979	Not DEG
lnc-TACR1-1	2302.98	4562.37	2302.98	4562.37	3432.67	0.986288	0.949003	1.03929	0.298671	0.99979	Not DEG
[truncated: 30,689 more rows]

## Sheet: Transcripts
transcript_id	gene_id	K562-NC	K562-DLX7	baseMeanA	baseMeanB	baseMean	log2FoldChange	lfcSE	stat	pvalue	padj	type
lnc-LNPEP-1:4	lnc-LNPEP-1	452.511	436.675	452.511	436.675	444.593	-0.0513911	0.478271	-0.107452	0.914431	0.999853	Not DEG
lnc-LNPEP-1:2	lnc-LNPEP-1	429.61	303.489	429.61	303.489	366.55	-0.501382	0.611165	-0.820372	0.412004	0.999853	Not DEG
lnc-LNPEP-1:3	lnc-LNPEP-1	216.179	192.137	216.179	192.137	204.158	-0.170091	0.68749	-0.247408	0.804592	0.999853	Not DEG
lnc-YKT6-3:2	lnc-YKT6-3	247.324	299.122	247.324	299.122	273.223	0.274337	0.62067	0.442001	0.658488	0.999853	Not DEG
lnc-YKT6-3:1	lnc-YKT6-3	43.0526	39.3007	43.0526	39.3007	41.1767	-0.131539	1.43335	-0.0917703	0.926881	0.999853	Not DEG
LIPC-AS1:4	LIPC-AS1	10.0761	30.5672	10.0761	30.5672	20.3217	1.60104	2.20923	0.724706	0.468632	0.999853	Not DEG
lnc-WDR86-1:1	lnc-WDR86-1	293.124	244.538	293.124	244.538	268.831	-0.261453	0.622778	-0.419817	0.674619	0.999853	Not DEG
lnc-GLP1R-3:1	lnc-GLP1R-3	116.334	150.653	116.334	150.653	133.493	0.372961	0.86245	0.432444	0.665419	0.999853	Not DEG
lnc-STARD6-2:1	lnc-STARD6-2	1.83203	7.64181	1.83203	7.64181	4.73692	2.06045	3.93985	0.522977	0.600991	0.999853	Not DEG
lnc-BRF2-7:3	lnc-BRF2-7	3.66405	0	3.66405	0	1.83203	-4.18934	6.8048	-0.615645	0.538129	0.999853	Not DEG
lnc-UNCX-3:12	lnc-UNCX-3	22.9003	0	22.9003	0	11.4502	-6.83322	4.92022	-1.3888	0.164892	0.999853	Not DEG
lnc-UNCX-3:10	lnc-UNCX-3	0	76.4181	0	76.4181	38.2091	8.82492	4.14115	2.13103	0.0330866	0.999853	Up
lnc-UNCX-3:16	lnc-UNCX-3	5.49608	0	5.49608	0	2.74804	-4.77427	6.79205	-0.70292	0.482106	0.999853	Not DEG
lnc-SCARB1-4:1	lnc-SCARB1-4	300.452	470.517	300.452	470.517	385.485	0.647112	0.647026	1.00013	0.317245	0.999853	Not DEG
lnc-UNCX-3:19	lnc-UNCX-3	4.58007	0	4.58007	0	2.29003	-4.51125	6.79715	-0.663697	0.506884	0.999853	Not DEG
lnc-MBD3L1-2:1	lnc-MBD3L1-2	61.3729	84.0599	61.3729	84.0599	72.7164	0.45382	1.13856	0.398592	0.690194	0.999853	Not DEG
lnc-ZFP36L2-3:2	lnc-ZFP36L2-3	442.434	376.632	442.434	376.632	409.533	-0.232307	0.518826	-0.447755	0.65433	0.999853	Not DEG
lnc-ZFP36L2-3:3	lnc-ZFP36L2-3	137.402	93.8851	137.402	93.8851	115.644	-0.549431	0.955092	-0.575265	0.565112	0.999853	Not DEG
lnc-ZFP36L2-3:1	lnc-ZFP36L2-3	269.308	212.879	269.308	212.879	241.093	-0.339221	0.667515	-0.508185	0.611324	0.999853	Not DEG
lnc-ZFP36L2-3:6	lnc-ZFP36L2-3	26.5644	0	26.5644	0	13.2822	-7.04735	4.78201	-1.47372	0.140556	0.999853	Not DEG
lnc-ZFP36L2-3:4	lnc-ZFP36L2-3	567.928	493.443	567.928	493.443	530.685	-0.202825	0.462845	-0.438214	0.661231	0.999853	Not DEG
lnc-ZFP36L2-3:5	lnc-ZFP36L2-3	39.3886	14.1919	39.3886	14.1919	26.7903	-1.47269	1.97403	-0.746031	0.455649	0.999853	Not DEG
lnc-EIF2AK4-6:1	lnc-EIF2AK4-6	42.1366	53.4927	42.1366	53.4927	47.8146	0.344271	1.3543	0.254206	0.799336	0.999853	Not DEG
MIR3936HG:16	MIR3936HG	0	2.18337	0	2.18337	1.09169	3.69558	6.8429	0.54006	0.589155	0.999853	Not DEG
lnc-SPG7-3:1	lnc-SPG7-3	519.38	548.027	519.38	548.027	533.703	0.0774584	0.443987	0.174461	0.861503	0.999853	Not DEG
PVT1:53	PVT1	0	1.09169	0	1.09169	0.545844	2.69562	6.91851	0.389625	0.696814	0.999853	Not DEG
lnc-MOB1A-4:1	lnc-MOB1A-4	67.785	54.5844	67.785	54.5844	61.1847	-0.312473	1.20925	-0.258403	0.796096	0.999853	Not DEG
PVT1:57	PVT1	17.4043	16.3753	17.4043	16.3753	16.8898	-0.0879082	2.13753	-0.041126	0.967195	0.999853	Not DEG
PVT1:56	PVT1	1.83203	1.09169	1.83203	1.09169	1.46186	-0.746839	6.01493	-0.124164	0.901185	0.999853	Not DEG
PVT1:54	PVT1	0.916013	1.09169	0.916013	1.09169	1.00385	0.253104	6.76645	0.0374058	0.970161	0.999853	Not DEG
lnc-AP1AR-1:1	lnc-AP1AR-1	162.134	138.644	162.134	138.644	150.389	-0.225799	0.796085	-0.283637	0.776688	0.999853	Not DEG
PVT1:58	PVT1	52.2128	0	52.2128	0	26.1064	-8.02228	4.29405	-1.86823	0.06173	0.999853	Not DEG
lnc-ZNF574-1:1	lnc-ZNF574-1	7.32811	8.7335	7.32811	8.7335	8.0308	0.253129	2.94297	0.0860116	0.931457	0.999853	Not DEG
lnc-ZNF574-1:6	lnc-ZNF574-1	14.6562	21.8337	14.6562	21.8337	18.245	0.575053	2.09901	0.273965	0.784112	0.999853	Not DEG
lnc-ZNF574-1:7	lnc-ZNF574-1	25.6484	0	25.6484	0	12.8242	-6.99672	4.81342	-1.45359	0.146061	0.999853	Not DEG
lnc-DEF8-2:14	lnc-DEF8-2	87.0213	387.549	87.0213	387.549	237.285	2.15494	1.24785	1.72692	0.0841825	0.999853	Not DEG
lnc-DEF8-2:15	lnc-DEF8-2	1.83203	2.18337	1.83203	2.18337	2.0077	0.253124	5.22217	0.048471	0.961341	0.999853	Not DEG
lnc-DEF8-2:16	lnc-DEF8-2	1558.14	1710.67	1558.14	1710.67	1634.41	0.134741	0.301341	0.44714	0.654774	0.999853	Not DEG
lnc-DEF8-2:17	lnc-DEF8-2	141.982	197.595	141.982	197.595	169.789	0.476842	0.802012	0.594558	0.552139	0.999853	Not DEG
lnc-DEF8-2:11	lnc-DEF8-2	125.494	62.2262	125.494	62.2262	93.86	-1.01202	1.16295	-0.870215	0.384183	0.999853	Not DEG
lnc-DEF8-2:12	lnc-DEF8-2	15.5722	12.0086	15.5722	12.0086	13.7904	-0.374899	2.34869	-0.159621	0.87318	0.999853	Not DEG
lnc-C8orf74-2:7	lnc-C8orf74-2	0	12.0086	0	12.0086	6.00428	6.15499	5.74821	1.07077	0.284274	0.999853	Not DEG
lnc-C6orf201-21:1	lnc-C6orf201-21	4.58007	5.45844	4.58007	5.45844	5.01925	0.25313	3.5782	0.0707422	0.943603	0.999853	Not DEG
lnc-C8orf74-2:5	lnc-C8orf74-2	12.8242	4.36675	12.8242	4.36675	8.59547	-1.55421	3.04755	-0.509985	0.610062	0.999853	Not DEG
lnc-LRRC32-6:13	lnc-LRRC32-6	0	1.09169	0	1.09169	0.545844	2.69562	6.91851	0.389625	0.696814	0.999853	Not DEG
lnc-LRRC32-6:12	lnc-LRRC32-6	0.916013	0	0.916013	0	0.458007	-2.18947	6.91852	-0.316466	0.751649	0.999853	Not DEG
lnc-LRRC32-6:11	lnc-LRRC32-6	0.916013	1.09169	0.916013	1.09169	1.00385	0.253104	6.76645	0.0374058	0.970161	0.999853	Not DEG
lnc-LRRC32-6:10	lnc-LRRC32-6	0	199.779	0	199.779	99.8894	10.211	6.76728	1.50888	0.131331	0.999853	Not DEG
lnc-CREB3L4-12:3	lnc-CREB3L4-12	6.41209	4.36675	6.41209	4.36675	5.38942	-0.554213	3.49748	-0.158461	0.874094	0.999853	Not DEG
lnc-CREB3L4-12:2	lnc-CREB3L4-12	236.331	264.188	236.331	264.188	250.26	0.160756	0.626477	0.256604	0.797485	0.999853	Not DEG
lnc-CREB3L4-12:1	lnc-CREB3L4-12	103.51	58.9511	103.51	58.9511	81.2303	-0.812167	1.16754	-0.695619	0.486667	0.999853	Not DEG
lnc-BCDIN3D-1:1	lnc-BCDIN3D-1	315.109	213.971	315.109	213.971	264.54	-0.558434	0.700745	-0.796914	0.425501	0.999853	Not DEG
lnc-MXD3-2:1	lnc-MXD3-2	4659.76	4057.8	4659.76	4057.8	4358.78	-0.199557	0.256202	-0.778906	0.436035	0.999853	Not DEG
lnc-SPATA31E1-5:1	lnc-SPATA31E1-5	7.32811	0	7.32811	0	3.66405	-5.1893	6.54663	-0.792667	0.427972	0.999853	Not DEG
lnc-NOL11-1:1	lnc-NOL11-1	7.32811	0	7.32811	0	3.66405	-5.1893	6.54663	-0.792667	0.427972	0.999853	Not DEG
lnc-SIX2-9:1	lnc-SIX2-9	39.3886	63.3179	39.3886	63.3179	51.3532	0.684839	1.36703	0.500967	0.616395	0.999853	Not DEG
lnc-METTL5-4:112	lnc-METTL5-4	0	25.1088	0	25.1088	12.5544	7.21917	4.88128	1.47895	0.139154	0.999853	Not DEG
lnc-MYLK4-26:1	lnc-MYLK4-26	6.41209	29.4756	6.41209	29.4756	17.9438	2.20065	2.47026	0.890856	0.373006	0.999853	Not DEG
lnc-PGPEP1L-25:4	lnc-PGPEP1L-25	3.66405	7.64181	3.66405	7.64181	5.65293	1.06047	3.48077	0.304666	0.760621	0.999853	Not DEG
lnc-ZADH2-3:1	lnc-ZADH2-3	203.355	215.062	203.355	215.062	209.209	0.0807566	0.672097	0.120156	0.90436	0.999853	Not DEG
lnc-CELF2-7:1	lnc-CELF2-7	125.494	146.286	125.494	146.286	135.89	0.221178	0.832331	0.265733	0.790444	0.999853	Not DEG
lnc-INTS12-4:3	lnc-INTS12-4	0.916013	8.7335	0.916013	8.7335	4.82476	3.25306	4.2887	0.758518	0.448141	0.999853	Not DEG
HIF1A-AS2:5	HIF1A-AS2	21.9843	22.9254	21.9843	22.9254	22.4549	0.0604815	1.88376	0.0321068	0.974387	0.999853	Not DEG
lnc-CHD2-22:1	lnc-CHD2-22	22.9003	21.8337	22.9003	21.8337	22.367	-0.0688009	1.88753	-0.0364503	0.970923	0.999853	Not DEG
lnc-SLC7A3-4:1	lnc-SLC7A3-4	1.83203	0	1.83203	0	0.916013	-3.18941	6.84292	-0.466089	0.641152	0.999853	Not DEG
lnc-LAT2-1:3	lnc-LAT2-1	43.0526	13.1002	43.0526	13.1002	28.0764	-1.71649	2.00714	-0.855191	0.392445	0.999853	Not DEG
lnc-FSIP1-4:20	lnc-FSIP1-4	8.24412	19.6504	8.24412	19.6504	13.9472	1.25312	2.45997	0.509404	0.610469	0.999853	Not DEG
lnc-ADAP1-1:1	lnc-ADAP1-1	1291.58	1334.04	1291.58	1334.04	1312.81	0.0466686	0.31097	0.150074	0.880706	0.999853	Not DEG
lnc-FSIP1-4:27	lnc-FSIP1-4	40.3046	68.7763	40.3046	68.7763	54.5404	0.770971	1.3521	0.570202	0.568541	0.999853	Not DEG
lnc-CHMP3-1:1	lnc-CHMP3-1	434.19	510.91	434.19	510.91	472.55	0.234741	0.490588	0.47849	0.632302	0.999853	Not DEG
lnc-LYPD4-1:2	lnc-LYPD4-1	12.8242	3.27506	12.8242	3.27506	8.04962	-1.96923	3.22612	-0.610403	0.541595	0.999853	Not DEG
lnc-SEC11A-6:4	lnc-SEC11A-6	128.242	0	128.242	0	64.1209	-9.31868	3.89608	-2.39181	0.0167657	0.999853	Down
lnc-SEC11A-6:7	lnc-SEC11A-6	249.156	211.787	249.156	211.787	230.471	-0.234429	0.66025	-0.355061	0.722544	0.999853	Not DEG
lnc-SEC11A-6:6	lnc-SEC11A-6	10.9922	0	10.9922	0	5.49608	-5.77429	5.83213	-0.990082	0.322134	0.999853	Not DEG
lnc-UBE3C-8:5	lnc-UBE3C-8	574.34	354.798	574.34	354.798	464.569	-0.694905	0.629869	-1.10325	0.269918	0.999853	Not DEG
lnc-SEC11A-6:9	lnc-SEC11A-6	5.49608	7.64181	5.49608	7.64181	6.56895	0.475519	3.2121	0.14804	0.882311	0.999853	Not DEG
lnc-CCDC149-1:2	lnc-CCDC149-1	1274.17	1281.64	1274.17	1281.64	1277.91	0.00842943	0.312314	0.0269902	0.978468	0.999853	Not DEG
lnc-CCDC149-1:1	lnc-CCDC149-1	511.135	366.807	511.135	366.807	438.971	-0.478683	0.56946	-0.840591	0.400577	0.999853	Not DEG
lnc-PCSK1N-3:2	lnc-PCSK1N-3	3980.99	3794.7	3980.99	3794.7	3887.85	-0.0691408	0.230224	-0.300319	0.763934	0.999853	Not DEG
lnc-SMCO4-1:1	lnc-SMCO4-1	671.438	567.677	671.438	567.677	619.558	-0.242182	0.444802	-0.544471	0.586117	0.999853	Not DEG
ZNF30-AS1:4	ZNF30-AS1	4.58007	0	4.58007	0	2.29003	-4.51125	6.79715	-0.663697	0.506884	0.999853	Not DEG
lnc-SUMO1-5:1	lnc-SUMO1-5	12.8242	1.09169	12.8242	1.09169	6.95794	-3.55416	3.92321	-0.90593	0.364973	0.999853	Not DEG
lnc-IAH1-2:9	lnc-IAH1-2	217.095	147.378	217.095	147.378	182.236	-0.558806	0.801818	-0.696924	0.485851	0.999853	Not DEG
ZNF30-AS1:7	ZNF30-AS1	14.6562	38.2091	14.6562	38.2091	26.4326	1.3824	1.95496	0.707125	0.479489	0.999853	Not DEG
lnc-NUDT8-2:1	lnc-NUDT8-2	36.6405	29.4756	36.6405	29.4756	33.058	-0.313914	1.59655	-0.196621	0.844124	0.999853	Not DEG
lnc-NUDT8-2:2	lnc-NUDT8-2	122.746	123.361	122.746	123.361	123.053	0.00721125	0.857858	0.00840611	0.993293	0.999853	Not DEG
lnc-PAG1-9:1	lnc-PAG1-9	4.58007	0	4.58007	0	2.29003	-4.51125	6.79715	-0.663697	0.506884	0.999853	Not DEG
lnc-UCP3-7:1	lnc-UCP3-7	58.6249	73.143	58.6249	73.143	65.8839	0.319212	1.16935	0.272983	0.784867	0.999853	Not DEG
lnc-GAS6-4:1	lnc-GAS6-4	8.24412	0	8.24412	0	4.12206	-5.35923	6.32085	-0.847865	0.396513	0.999853	Not DEG
lnc-HIVEP1-5:1	lnc-HIVEP1-5	25.6484	14.1919	25.6484	14.1919	19.9202	-0.853783	2.06714	-0.413026	0.679587	0.999853	Not DEG
lnc-NEK11-4:1	lnc-NEK11-4	29.3124	15.2836	29.3124	15.2836	22.298	-0.939513	1.98943	-0.472252	0.636747	0.999853	Not DEG
lnc-RAB3GAP2-9:1	lnc-RAB3GAP2-9	0	13.1002	0	13.1002	6.55012	6.28053	5.62374	1.11679	0.264084	0.999853	Not DEG
lnc-MMD-9:1	lnc-MMD-9	1341.96	1196.49	1341.96	1196.49	1269.22	-0.165533	0.332656	-0.49761	0.618759	0.999853	Not DEG
lnc-WDR75-2:1	lnc-WDR75-2	0	15.2836	0	15.2836	7.64181	6.50293	5.4198	1.19985	0.230199	0.999853	Not DEG
lnc-CLIC3-2:1	lnc-CLIC3-2	55.8768	64.4095	55.8768	64.4095	60.1432	0.205029	1.20755	0.169788	0.865177	0.999853	Not DEG
lnc-LINGO4-1:1	lnc-LINGO4-1	0	9.82518	0	9.82518	4.91259	5.86547	6.06152	0.967657	0.333216	0.999853	Not DEG
lnc-MAB21L1-5:1	lnc-MAB21L1-5	0.916013	2.18337	0.916013	2.18337	1.54969	1.25307	5.92544	0.211473	0.832518	0.999853	Not DEG
lnc-WASHC3-1:1	lnc-WASHC3-1	630.217	430.125	630.217	430.125	530.171	-0.551092	0.560161	-0.98381	0.325209	0.999853	Not DEG
lnc-USP20-6:1	lnc-USP20-6	25.6484	13.1002	25.6484	13.1002	19.3743	-0.969259	2.11193	-0.458946	0.646273	0.999853	Not DEG
lnc-CDCA2-4:1	lnc-CDCA2-4	48.5487	19.6504	48.5487	19.6504	34.0995	-1.30486	1.76609	-0.738843	0.460002	0.999853	Not DEG
SNHG15:33	SNHG15	0.916013	3.27506	0.916013	3.27506	2.09554	1.83803	5.36134	0.34283	0.731726	0.999853	Not DEG
lnc-STK25-2:1	lnc-STK25-2	14.6562	0	14.6562	0	7.32811	-6.18934	5.42438	-1.14102	0.25386	0.999853	Not DEG
lnc-MEGF9-2:2	lnc-MEGF9-2	87.9373	94.9768	87.9373	94.9768	91.457	0.111103	0.988796	0.112362	0.910536	0.999853	Not DEG
lnc-MEGF9-2:1	lnc-MEGF9-2	1014.03	925.751	1014.03	925.751	969.889	-0.131399	0.357448	-0.367605	0.713168	0.999853	Not DEG
lnc-PRR11-1:1	lnc-PRR11-1	32.9765	93.8851	32.9765	93.8851	63.4308	1.50946	1.48009	1.01985	0.307802	0.999853	Not DEG
lnc-PRR11-1:2	lnc-PRR11-1	33.8925	7.64181	33.8925	7.64181	20.7672	-2.14895	2.34916	-0.914774	0.36031	0.999853	Not DEG
lnc-STX6-8:1	lnc-STX6-8	33.8925	102.619	33.8925	102.619	68.2555	1.59826	1.47418	1.08417	0.278291	0.999853	Not DEG
lnc-STX6-8:3	lnc-STX6-8	16.4882	13.1002	16.4882	13.1002	14.7942	-0.331831	2.27575	-0.145812	0.88407	0.999853	Not DEG
lnc-KAT2B-8:1	lnc-KAT2B-8	1.83203	8.7335	1.83203	8.7335	5.28276	2.25309	3.83126	0.588081	0.556478	0.999853	Not DEG
lnc-GSK3A-1:1	lnc-GSK3A-1	536.784	609.161	536.784	609.161	572.973	0.182484	0.445287	0.409813	0.681943	0.999853	Not DEG
lnc-RGPD3-1:1	lnc-RGPD3-1	49.4647	43.6675	49.4647	43.6675	46.5661	-0.179835	1.35716	-0.132509	0.894582	0.999853	Not DEG
lnc-SLC37A4-1:34	lnc-SLC37A4-1	65.0369	1.09169	65.0369	1.09169	33.0643	-5.89654	3.2172	-1.83282	0.06683	0.999853	Not DEG
lnc-SLC37A4-1:35	lnc-SLC37A4-1	52.2128	6.55012	52.2128	6.55012	29.3814	-2.99478	2.35285	-1.27283	0.203079	0.999853	Not DEG
lnc-PMVK-1:1	lnc-PMVK-1	184.119	201.962	184.119	201.962	193.04	0.13345	0.701127	0.190337	0.849045	0.999853	Not DEG
lnc-SLC37A4-1:36	lnc-SLC37A4-1	146.562	8.7335	146.562	8.7335	77.6478	-4.06877	2.14858	-1.8937	0.0582643	0.999853	Not DEG
lnc-GPAT2-4:1	lnc-GPAT2-4	658.614	591.694	658.614	591.694	625.154	-0.154579	0.425751	-0.363074	0.71655	0.999853	Not DEG
lnc-CREB3L1-1:1	lnc-CREB3L1-1	6.41209	0	6.41209	0	3.20605	-4.99664	6.7884	-0.736056	0.461696	0.999853	Not DEG
lnc-RAB1A-4:1	lnc-RAB1A-4	157.554	167.028	157.554	167.028	162.291	0.0842441	0.755813	0.111462	0.91125	0.999853	Not DEG
lnc-CREB3L1-1:2	lnc-CREB3L1-1	53.1288	4.36675	53.1288	4.36675	28.7478	-3.60482	2.55125	-1.41296	0.157667	0.999853	Not DEG
lnc-CREB3L1-1:5	lnc-CREB3L1-1	779.527	165.936	779.527	165.936	472.732	-2.23196	1.13413	-1.96799	0.0490688	0.999853	Down
lnc-CREB3L1-1:4	lnc-CREB3L1-1	104.426	638.637	104.426	638.637	371.531	2.61252	1.28883	2.02705	0.0426576	0.999853	Up
lnc-FAM84B-15:114	lnc-FAM84B-15	7.32811	0	7.32811	0	3.66405	-5.1893	6.54663	-0.792667	0.427972	0.999853	Not DEG
lnc-FAM84B-15:119	lnc-FAM84B-15	4.58007	0	4.58007	0	2.29003	-4.51125	6.79715	-0.663697	0.506884	0.999853	Not DEG
lnc-FBXO42-1:1	lnc-FBXO42-1	28.3964	45.8509	28.3964	45.8509	37.1236	0.691244	1.56695	0.44114	0.659111	0.999853	Not DEG
PCBP1-AS1:101	PCBP1-AS1	11.9082	10.9169	11.9082	10.9169	11.4125	-0.12538	2.53372	-0.0494848	0.960533	0.999853	Not DEG
PCBP1-AS1:106	PCBP1-AS1	0	13.1002	0	13.1002	6.55012	6.28053	5.62374	1.11679	0.264084	0.999853	Not DEG
PCBP1-AS1:107	PCBP1-AS1	4.58007	1.09169	4.58007	1.09169	2.83588	-2.06874	4.85165	-0.426399	0.669817	0.999853	Not DEG
PCBP1-AS1:105	PCBP1-AS1	3.66405	2.18337	3.66405	2.18337	2.92371	-0.746847	4.51571	-0.165389	0.868638	0.999853	Not DEG
PCBP1-AS1:108	PCBP1-AS1	23.8163	0	23.8163	0	11.9082	-6.88981	4.88238	-1.41116	0.158198	0.999853	Not DEG
PCBP1-AS1:109	PCBP1-AS1	10.0761	12.0086	10.0761	12.0086	11.0424	0.253128	2.57262	0.0983934	0.92162	0.999853	Not DEG
lnc-CHPF-1:1	lnc-CHPF-1	31.1445	26.2005	31.1445	26.2005	28.6725	-0.249374	1.69642	-0.147	0.883132	0.999853	Not DEG
lnc-CDC73-5:1	lnc-CDC73-5	1901.64	1967.22	1901.64	1967.22	1934.43	0.0489119	0.273863	0.1786	0.858252	0.999853	Not DEG
lnc-CLEC18B-7:2	lnc-CLEC18B-7	0	48.0342	0	48.0342	24.0171	8.15506	4.38924	1.85797	0.0631737	0.999853	Not DEG
lnc-CLEC18B-7:1	lnc-CLEC18B-7	53.1288	81.8765	53.1288	81.8765	67.5027	0.62396	1.2084	0.516353	0.605608	0.999853	Not DEG
lnc-DSTYK-2:1	lnc-DSTYK-2	527.624	237.988	527.624	237.988	382.806	-1.14862	0.819629	-1.40139	0.161098	0.999853	Not DEG
lnc-CLEC18B-7:6	lnc-CLEC18B-7	155.722	121.177	155.722	121.177	138.45	-0.361853	0.847644	-0.426893	0.669457	0.999853	Not DEG
lnc-CLEC18B-7:5	lnc-CLEC18B-7	144.73	9522.79	144.73	9522.79	4833.76	6.03991	3.67626	1.64295	0.100393	0.999853	Not DEG
lnc-CLEC18B-7:4	lnc-CLEC18B-7	0	163.753	0	163.753	81.8765	9.92411	6.76746	1.46645	0.142527	0.999853	Not DEG
lnc-PTTG2-2:1	lnc-PTTG2-2	53.1288	18.5587	53.1288	18.5587	35.8437	-1.51739	1.79229	-0.846617	0.397208	0.999853	Not DEG
lnc-PNPLA5-3:1	lnc-PNPLA5-3	65.0369	52.401	65.0369	52.401	58.719	-0.311661	1.23187	-0.252998	0.80027	0.999853	Not DEG
lnc-BCL2L1-1:2	lnc-BCL2L1-1	26.5644	9.82518	26.5644	9.82518	18.1948	-1.43492	2.26703	-0.632951	0.526766	0.999853	Not DEG
lnc-LTN1-1:1	lnc-LTN1-1	82.4412	123.361	82.4412	123.361	102.901	0.581447	1.00789	0.576894	0.564011	0.999853	Not DEG
lnc-BCL2L1-1:1	lnc-BCL2L1-1	47.6327	43.6675	47.6327	43.6675	45.6501	-0.125387	1.36672	-0.0917431	0.926902	0.999853	Not DEG
lnc-NAV1-9:6	lnc-NAV1-9	26.5644	10.9169	26.5644	10.9169	18.7406	-1.28292	2.20634	-0.581468	0.560925	0.999853	Not DEG
lnc-NAV1-9:5	lnc-NAV1-9	0	8.7335	0	8.7335	4.36675	5.69554	6.26409	0.909236	0.363226	0.999853	Not DEG
lnc-NUP205-2:1	lnc-NUP205-2	372.817	283.839	372.817	283.839	328.328	-0.393397	0.604086	-0.651226	0.514901	0.999853	Not DEG
lnc-NPBWR1-12:16	lnc-NPBWR1-12	1.83203	0	1.83203	0	0.916013	-3.18941	6.84292	-0.466089	0.641152	0.999853	Not DEG
PVT1:51	PVT1	10.9922	40.3924	10.9922	40.3924	25.6923	1.87761	2.10735	0.890982	0.372939	0.999853	Not DEG
lnc-CTNNA3-2:1	lnc-CTNNA3-2	0.916013	1.09169	0.916013	1.09169	1.00385	0.253104	6.76645	0.0374058	0.970161	0.999853	Not DEG
lnc-RPS6KA1-1:1	lnc-RPS6KA1-1	14.6562	0	14.6562	0	7.32811	-6.18934	5.42438	-1.14102	0.25386	0.999853	Not DEG
PVT1:50	PVT1	1.83203	0	1.83203	0	0.916013	-3.18941	6.84292	-0.466089	0.641152	0.999853	Not DEG
lnc-LYPLA1-4:1	lnc-LYPLA1-4	3.66405	0	3.66405	0	1.83203	-4.18934	6.8048	-0.615645	0.538129	0.999853	Not DEG
SEPT7-AS1:12	SEPT7-AS1	0.916013	1.09169	0.916013	1.09169	1.00385	0.253104	6.76645	0.0374058	0.970161	0.999853	Not DEG
SEPT7-AS1:13	SEPT7-AS1	0.916013	0	0.916013	0	0.458007	-2.18947	6.91852	-0.316466	0.751649	0.999853	Not DEG
SEPT7-AS1:10	SEPT7-AS1	4.58007	21.8337	4.58007	21.8337	13.2069	2.25311	2.75523	0.817756	0.413496	0.999853	Not DEG
SEPT7-AS1:11	SEPT7-AS1	34.8085	63.3179	34.8085	63.3179	49.0632	0.863176	1.43217	0.602706	0.546704	0.999853	Not DEG
SEPT7-AS1:14	SEPT7-AS1	0	43.6675	0	43.6675	21.8337	8.01755	4.44963	1.80185	0.0715697	0.999853	Not DEG
lnc-USP32-2:3	lnc-USP32-2	25.6484	27.2922	25.6484	27.2922	26.4703	0.0896271	1.75035	0.0512053	0.959162	0.999853	Not DEG
lnc-USP32-2:2	lnc-USP32-2	25.6484	40.3924	25.6484	40.3924	33.0204	0.655222	1.63995	0.399537	0.689497	0.999853	Not DEG
lnc-BHLHE22-8:1	lnc-BHLHE22-8	4.58007	0	4.58007	0	2.29003	-4.51125	6.79715	-0.663697	0.506884	0.999853	Not DEG
lnc-SYNC-4:1	lnc-SYNC-4	27106.7	23807.5	27106.7	23807.5	25457.1	-0.18723	0.21534	-0.869465	0.384593	0.999853	Not DEG
lnc-MAMDC4-2:1	lnc-MAMDC4-2	55.8768	46.9425	55.8768	46.9425	51.4097	-0.251348	1.30231	-0.193002	0.846957	0.999853	Not DEG
lnc-KRTDAP-3:1	lnc-KRTDAP-3	0	8.7335	0	8.7335	4.36675	5.69554	6.26409	0.909236	0.363226	0.999853	Not DEG
lnc-MITD1-2:5	lnc-MITD1-2	14.6562	20.7421	14.6562	20.7421	17.6991	0.501053	2.11826	0.236539	0.813014	0.999853	Not DEG
lnc-CCDC69-1:1	lnc-CCDC69-1	182.287	242.355	182.287	242.355	212.321	0.410912	0.718748	0.571705	0.567522	0.999853	Not DEG
lnc-RAN-1:1	lnc-RAN-1	115.418	121.177	115.418	121.177	118.297	0.0702574	0.875093	0.0802857	0.93601	0.999853	Not DEG
lnc-DMBX1-3:1	lnc-DMBX1-3	4.58007	0	4.58007	0	2.29003	-4.51125	6.79715	-0.663697	0.506884	0.999853	Not DEG
lnc-GTF2H5-2:3	lnc-GTF2H5-2	458.007	563.311	458.007	563.311	510.659	0.298563	0.491019	0.608047	0.543156	0.999853	Not DEG
HOXC-AS2:4	HOXC-AS2	0.916013	26.2005	0.916013	26.2005	13.5583	4.83802	3.58005	1.35138	0.176572	0.999853	Not DEG
lnc-WDR73-10:3	lnc-WDR73-10	0	49.1259	0	49.1259	24.563	8.18748	4.37552	1.8712	0.0613173	0.999853	Not DEG
HOXC-AS2:1	HOXC-AS2	27.4804	52.401	27.4804	52.401	39.9407	0.931195	1.56992	0.593148	0.553082	0.999853	Not DEG
lnc-WDR73-10:4	lnc-WDR73-10	0	20.7421	0	20.7421	10.371	6.94352	5.06877	1.36986	0.17073	0.999853	Not DEG
HOXC-AS2:3	HOXC-AS2	239.079	6.55012	239.079	6.55012	122.815	-5.18978	2.25125	-2.30529	0.0211503	0.999853	Down
lnc-WDR73-10:6	lnc-WDR73-10	44.8847	2.18337	44.8847	2.18337	23.534	-4.36153	2.93634	-1.48536	0.137448	0.999853	Not DEG
lnc-NR1I2-1:5	lnc-NR1I2-1	0	76.4181	0	76.4181	38.2091	8.82492	4.14115	2.13103	0.0330866	0.999853	Up
lnc-NR1I2-1:3	lnc-NR1I2-1	0	3.27506	0	3.27506	1.63753	4.28051	6.81751	0.627871	0.530089	0.999853	Not DEG
lnc-NR1I2-1:9	lnc-NR1I2-1	0	14.1919	0	14.1919	7.09597	6.39601	5.51562	1.15962	0.246204	0.999853	Not DEG
ISPD-AS1:3	ISPD-AS1	1619.51	1553.47	1619.51	1553.47	1586.49	-0.0600632	0.292757	-0.205164	0.837444	0.999853	Not DEG
lnc-SLC10A6-7:1	lnc-SLC10A6-7	0	4.36675	0	4.36675	2.18337	4.69553	6.80477	0.690035	0.490172	0.999853	Not DEG
ISPD-AS1:5	ISPD-AS1	2.74804	4.36675	2.74804	4.36675	3.55739	0.668157	4.14879	0.161049	0.872055	0.999853	Not DEG
ISPD-AS1:8	ISPD-AS1	0	2.18337	0	2.18337	1.09169	3.69558	6.8429	0.54006	0.589155	0.999853	Not DEG
ISPD-AS1:9	ISPD-AS1	29.3124	25.1088	29.3124	25.1088	27.2106	-0.223311	1.73497	-0.128712	0.897585	0.999853	Not DEG
lnc-CERK-3:1	lnc-CERK-3	218.011	219.429	218.011	219.429	218.72	0.00935453	0.656302	0.0142534	0.988628	0.999853	Not DEG
lnc-C8orf76-2:1	lnc-C8orf76-2	104.426	72.0514	104.426	72.0514	88.2384	-0.535373	1.06431	-0.503024	0.614947	0.999853	Not DEG
lnc-SELENOW-1:1	lnc-SELENOW-1	21.9843	21.8337	21.9843	21.8337	21.909	-0.00990739	1.9043	-0.00520264	0.995849	0.999853	Not DEG
lnc-NUTM2E-3:1	lnc-NUTM2E-3	0	3.27506	0	3.27506	1.63753	4.28051	6.81751	0.627871	0.530089	0.999853	Not DEG
lnc-HRAS-2:1	lnc-HRAS-2	117.25	131.002	117.25	131.002	124.126	0.160012	0.861125	0.185817	0.852588	0.999853	Not DEG
lnc-SLC38A2-2:1	lnc-SLC38A2-2	3224.37	3278.34	3224.37	3278.34	3251.35	0.0239483	0.235432	0.101721	0.918978	0.999853	Not DEG
lnc-SERTAD1-1:1	lnc-SERTAD1-1	12.8242	3.27506	12.8242	3.27506	8.04962	-1.96923	3.22612	-0.610403	0.541595	0.999853	Not DEG
lnc-RIPK1-8:9	lnc-RIPK1-8	148.394	153.928	148.394	153.928	151.161	0.0528224	0.779885	0.0677311	0.946	0.999853	Not DEG
lnc-KATNBL1-2:1	lnc-KATNBL1-2	109.922	123.361	109.922	123.361	116.641	0.16641	0.886739	0.187665	0.851139	0.999853	Not DEG
lnc-C8orf74-2:3	lnc-C8orf74-2	10.0761	0	10.0761	0	5.03807	-5.64875	5.9711	-0.946015	0.344141	0.999853	Not DEG
lnc-SLC39A4-3:1	lnc-SLC39A4-3	1160.59	801.298	1160.59	801.298	980.944	-0.534444	0.472895	-1.13015	0.258411	0.999853	Not DEG
lnc-SLC39A4-3:2	lnc-SLC39A4-3	294.956	187.77	294.956	187.77	241.363	-0.651531	0.751358	-0.867137	0.385867	0.999853	Not DEG
lnc-MCTS1-3:1	lnc-MCTS1-3	5.49608	13.1002	5.49608	13.1002	9.29816	1.25312	2.88383	0.434533	0.663902	0.999853	Not DEG
lnc-DAO-2:1	lnc-DAO-2	21.0683	21.8337	21.0683	21.8337	21.451	0.051493	1.92244	0.0267852	0.978631	0.999853	Not DEG
DBET:2	DBET	0	1.09169	0	1.09169	0.545844	2.69562	6.91851	0.389625	0.696814	0.999853	Not DEG
lnc-VEGFC-4:1	lnc-VEGFC-4	3.66405	0	3.66405	0	1.83203	-4.18934	6.8048	-0.615645	0.538129	0.999853	Not DEG
lnc-C8orf59-1:2	lnc-C8orf59-1	36.6405	33.8423	36.6405	33.8423	35.2414	-0.114606	1.5385	-0.0744924	0.940619	0.999853	Not DEG
SEMA3B-AS1:5	SEMA3B-AS1	270.224	324.231	270.224	324.231	297.228	0.262868	0.597215	0.440157	0.659824	0.999853	Not DEG
SEMA3B-AS1:7	SEMA3B-AS1	3.66405	15.2836	3.66405	15.2836	9.47384	2.06046	3.04404	0.676884	0.498479	0.999853	Not DEG
SEMA3B-AS1:6	SEMA3B-AS1	0.916013	1.09169	0.916013	1.09169	1.00385	0.253104	6.76645	0.0374058	0.970161	0.999853	Not DEG
lnc-SLC45A4-3:3	lnc-SLC45A4-3	205.187	260.913	205.187	260.913	233.05	0.346632	0.677987	0.511267	0.609164	0.999853	Not DEG
lnc-SLC45A4-3:2	lnc-SLC45A4-3	294.04	256.546	294.04	256.546	275.293	-0.196792	0.605766	-0.324865	0.745284	0.999853	Not DEG
lnc-NEIL2-1:1	lnc-NEIL2-1	0.916013	1.09169	0.916013	1.09169	1.00385	0.253104	6.76645	0.0374058	0.970161	0.999853	Not DEG
lnc-SLC45A4-3:4	lnc-SLC45A4-3	6.41209	2.18337	6.41209	2.18337	4.29773	-1.55419	3.99384	-0.389147	0.697167	0.999853	Not DEG
lnc-NEIL2-1:3	lnc-NEIL2-1	9.16013	16.3753	9.16013	16.3753	12.7677	0.838086	2.47433	0.338712	0.734827	0.999853	Not DEG
lnc-NEIL2-1:2	lnc-NEIL2-1	3.66405	1.09169	3.66405	1.09169	2.37787	-1.74681	5.11033	-0.34182	0.732486	0.999853	Not DEG
MEF2C-AS1:33	MEF2C-AS1	3.66405	0	3.66405	0	1.83203	-4.18934	6.8048	-0.615645	0.538129	0.999853	Not DEG
MEF2C-AS1:31	MEF2C-AS1	24.7324	64.4095	24.7324	64.4095	44.571	1.38088	1.622	0.851342	0.394579	0.999853	Not DEG
MEF2C-AS1:36	MEF2C-AS1	3.66405	3.27506	3.66405	3.27506	3.46956	-0.1619	4.16709	-0.038852	0.969008	0.999853	Not DEG
MEF2C-AS1:37	MEF2C-AS1	458.923	480.342	458.923	480.342	469.633	0.0658128	0.467875	0.140663	0.888136	0.999853	Not DEG
MEF2C-AS1:34	MEF2C-AS1	0	6.55012	0	6.55012	3.27506	5.28047	6.79202	0.777452	0.436892	0.999853	Not DEG
lnc-LRCH1-11:1	lnc-LRCH1-11	0.916013	0	0.916013	0	0.458007	-2.18947	6.91852	-0.316466	0.751649	0.999853	Not DEG
MEF2C-AS1:38	MEF2C-AS1	6.41209	8.7335	6.41209	8.7335	7.5728	0.445772	3.0262	0.147304	0.882892	0.999853	Not DEG
MEF2C-AS1:39	MEF2C-AS1	2.74804	6.55012	2.74804	6.55012	4.64908	1.25311	3.79536	0.33017	0.741272	0.999853	Not DEG
lnc-RIPOR2-7:2	lnc-RIPOR2-7	54.9608	63.3179	54.9608	63.3179	59.1393	0.204213	1.21688	0.167817	0.866727	0.999853	Not DEG
lnc-ITPKB-4:1	lnc-ITPKB-4	24.7324	46.9425	24.7324	46.9425	35.8375	0.9245	1.63735	0.564632	0.572324	0.999853	Not DEG
lnc-RIPOR2-7:1	lnc-RIPOR2-7	68.701	49.1259	68.701	49.1259	58.9135	-0.483841	1.25454	-0.385672	0.69974	0.999853	Not DEG
lnc-EHD1-4:1	lnc-EHD1-4	15.5722	13.1002	15.5722	13.1002	14.3362	-0.24937	2.30175	-0.108339	0.913727	0.999853	Not DEG
lnc-EHD1-4:2	lnc-EHD1-4	53.1288	79.6932	53.1288	79.6932	66.411	0.584966	1.20857	0.484015	0.628376	0.999853	Not DEG
PART1:4	PART1	7.32811	0	7.32811	0	3.66405	-5.1893	6.54663	-0.792667	0.427972	0.999853	Not DEG
lnc-CDYL2-6:14	lnc-CDYL2-6	0	9.82518	0	9.82518	4.91259	5.86547	6.06152	0.967657	0.333216	0.999853	Not DEG
lnc-CDYL2-6:15	lnc-CDYL2-6	7.32811	1.09169	7.32811	1.09169	4.2099	-2.7468	4.37232	-0.628226	0.529856	0.999853	Not DEG
lnc-ATP2A2-7:1	lnc-ATP2A2-7	10.9922	10.9169	10.9922	10.9169	10.9545	-0.00990398	2.57658	-0.00384385	0.996933	0.999853	Not DEG
lnc-NT5E-3:1	lnc-NT5E-3	0.916013	3.27506	0.916013	3.27506	2.09554	1.83803	5.36134	0.34283	0.731726	0.999853	Not DEG
lnc-NT5E-3:2	lnc-NT5E-3	4.58007	16.3753	4.58007	16.3753	10.4777	1.83808	2.87944	0.638344	0.52325	0.999853	Not DEG
lnc-CCL17-1:1	lnc-CCL17-1	10.0761	0	10.0761	0	5.03807	-5.64875	5.9711	-0.946015	0.344141	0.999853	Not DEG
lnc-GTF2E2-2:1	lnc-GTF2E2-2	632.965	516.368	632.965	516.368	574.667	-0.293726	0.469743	-0.625289	0.531781	0.999853	Not DEG
lnc-NECAP2-7:1	lnc-NECAP2-7	13.7402	0	13.7402	0	6.8701	-6.09623	5.5093	-1.10653	0.268495	0.999853	Not DEG
lnc-ZNF726-4:1	lnc-ZNF726-4	1548.06	1429.02	1548.06	1429.02	1488.54	-0.115439	0.306568	-0.376552	0.706507	0.999853	Not DEG
lnc-DNAJB5-2:2	lnc-DNAJB5-2	41.2206	44.7592	41.2206	44.7592	42.9899	0.118823	1.40429	0.0846144	0.932568	0.999853	Not DEG
lnc-KCNV2-9:1	lnc-KCNV2-9	130.99	69.868	130.99	69.868	100.429	-0.906747	1.10524	-0.820409	0.411983	0.999853	Not DEG
lnc-SIRT7-2:3	lnc-SIRT7-2	419.534	341.698	419.534	341.698	380.616	-0.296065	0.547839	-0.540423	0.588906	0.999853	Not DEG
lnc-GPS2-3:1	lnc-GPS2-3	32.9765	40.3924	32.9765	40.3924	36.6845	0.292652	1.52057	0.192462	0.84738	0.999853	Not DEG
lnc-SNRPN-14:6	lnc-SNRPN-14	176.791	203.054	176.791	203.054	189.922	0.199823	0.71346	0.280075	0.77942	0.999853	Not DEG
lnc-NUPR2-12:1	lnc-NUPR2-12	1.83203	1.09169	1.83203	1.09169	1.46186	-0.746839	6.01493	-0.124164	0.901185	0.999853	Not DEG
lnc-CCDC144A-1:2	lnc-CCDC144A-1	13.7402	20.7421	13.7402	20.7421	17.2411	0.594162	2.15244	0.276041	0.782517	0.999853	Not DEG
lnc-CCDC144A-1:5	lnc-CCDC144A-1	17.4043	6.55012	17.4043	6.55012	11.9772	-1.40982	2.65285	-0.531437	0.595116	0.999853	Not DEG
lnc-CA8-13:5	lnc-CA8-13	28.3964	33.8423	28.3964	33.8423	31.1194	0.253125	1.63433	0.154879	0.876916	0.999853	Not DEG
ZNF674-AS1:4	ZNF674-AS1	12.8242	1.09169	12.8242	1.09169	6.95794	-3.55416	3.92321	-0.90593	0.364973	0.999853	Not DEG
ZNF674-AS1:7	ZNF674-AS1	8.24412	1.09169	8.24412	1.09169	4.6679	-2.91673	4.26682	-0.683584	0.494238	0.999853	Not DEG
ZNF674-AS1:1	ZNF674-AS1	155.722	2.18337	155.722	2.18337	78.9528	-6.1562	2.71201	-2.26998	0.023209	0.999853	Down
GAS5:13	GAS5	0.916013	1.09169	0.916013	1.09169	1.00385	0.253104	6.76645	0.0374058	0.970161	0.999853	Not DEG
GAS5:10	GAS5	11.9082	8.7335	11.9082	8.7335	10.3208	-0.447305	2.66233	-0.168013	0.866573	0.999853	Not DEG
lnc-STARD3NL-7:1	lnc-STARD3NL-7	12.8242	22.9254	12.8242	22.9254	17.8748	0.838086	2.15419	0.389049	0.69724	0.999853	Not DEG
lnc-DRD2-1:7	lnc-DRD2-1	0	5.45844	0	5.45844	2.72922	5.01745	6.79712	0.738172	0.46041	0.999853	Not DEG
lnc-DRD2-1:4	lnc-DRD2-1	9.16013	3.27506	9.16013	3.27506	6.2176	-1.48381	3.43999	-0.431342	0.66622	0.999853	Not DEG
lnc-DRD2-1:8	lnc-DRD2-1	21.9843	15.2836	21.9843	15.2836	18.634	-0.524477	2.07742	-0.252466	0.800681	0.999853	Not DEG
lnc-SFPQ-2:7	lnc-SFPQ-2	65.953	46.9425	65.953	46.9425	56.4478	-0.490536	1.27925	-0.383454	0.701383	0.999853	Not DEG
lnc-TTBK2-4:2	lnc-TTBK2-4	176.791	153.928	176.791	153.928	165.359	-0.199784	0.759586	-0.263018	0.792537	0.999853	Not DEG
lnc-RIMBP2-4:1	lnc-RIMBP2-4	113.586	88.4267	113.586	88.4267	101.006	-0.361224	0.972363	-0.371491	0.710272	0.999853	Not DEG
lnc-PRPF4-1:1	lnc-PRPF4-1	0	10.9169	0	10.9169	5.45844	6.01748	5.89162	1.02136	0.307083	0.999853	Not DEG
lnc-SLC26A11-1:1	lnc-SLC26A11-1	30.2284	50.2176	30.2284	50.2176	40.223	0.732291	1.52297	0.48083	0.630637	0.999853	Not DEG
lnc-RAPGEF5-2:1	lnc-RAPGEF5-2	4.58007	5.45844	4.58007	5.45844	5.01925	0.25313	3.5782	0.0707422	0.943603	0.999853	Not DEG
lnc-SYCP3-4:1	lnc-SYCP3-4	201.523	215.062	201.523	215.062	208.293	0.0938127	0.674233	0.13914	0.88934	0.999853	Not DEG
lnc-ZNF891-1:1	lnc-ZNF891-1	255.568	197.595	255.568	197.595	226.582	-0.371154	0.691688	-0.536592	0.591549	0.999853	Not DEG
lnc-PPIL2-4:1	lnc-PPIL2-4	65.953	21.8337	65.953	21.8337	43.8934	-1.59486	1.69562	-0.940582	0.346919	0.999853	Not DEG
lnc-PER2-1:2	lnc-PER2-1	0	2.18337	0	2.18337	1.09169	3.69558	6.8429	0.54006	0.589155	0.999853	Not DEG
lnc-GTF2H2-8:1	lnc-GTF2H2-8	137.402	100.435	137.402	100.435	118.919	-0.452134	0.922683	-0.490021	0.624119	0.999853	Not DEG
lnc-RP9-5:1	lnc-RP9-5	43.9686	29.4756	43.9686	29.4756	36.7221	-0.576948	1.55683	-0.370591	0.710942	0.999853	Not DEG
LINC01572:10	LINC01572	235.415	268.555	235.415	268.555	251.985	0.19001	0.628302	0.302419	0.762333	0.999853	Not DEG
lnc-WARS-4:1	lnc-WARS-4	15.5722	3.27506	15.5722	3.27506	9.42364	-2.24934	3.1188	-0.72122	0.470774	0.999853	Not DEG
lnc-UMPS-4:2	lnc-UMPS-4	3.66405	22.9254	3.66405	22.9254	13.2947	2.64542	2.85975	0.925053	0.354938	0.999853	Not DEG
lnc-USP6-4:2	lnc-USP6-4	2.74804	84.0599	2.74804	84.0599	43.404	4.93491	2.6697	1.84849	0.0645314	0.999853	Not DEG
lnc-UMPS-4:1	lnc-UMPS-4	53.1288	0	53.1288	0	26.5644	-8.04737	4.28405	-1.87845	0.06032	0.999853	Not DEG
lnc-EPSTI1-6:1	lnc-EPSTI1-6	0	3.27506	0	3.27506	1.63753	4.28051	6.81751	0.627871	0.530089	0.999853	Not DEG
LINC01820:13	LINC01820	8085.65	10481.3	8085.65	10481.3	9283.47	0.374381	0.294227	1.27242	0.203224	0.999853	Not DEG
lnc-C1orf167-1:1	lnc-C1orf167-1	10.9922	10.9169	10.9922	10.9169	10.9545	-0.00990398	2.57658	-0.00384385	0.996933	0.999853	Not DEG
lnc-IL20RB-2:1	lnc-IL20RB-2	22.9003	13.1002	22.9003	13.1002	18.0003	-0.805761	2.14732	-0.37524	0.707482	0.999853	Not DEG
lnc-ABHD13-5:1	lnc-ABHD13-5	1005.78	993.435	1005.78	993.435	999.609	-0.0178201	0.342125	-0.0520865	0.95846	0.999853	Not DEG
lnc-RNASEH1-2:1	lnc-RNASEH1-2	51.2967	29.4756	51.2967	29.4756	40.3862	-0.79934	1.53661	-0.520198	0.602925	0.999853	Not DEG
lnc-CHTF8-1:1	lnc-CHTF8-1	191.447	195.412	191.447	195.412	193.429	0.0295774	0.694902	0.0425634	0.96605	0.999853	Not DEG
lnc-A2M-3:1	lnc-A2M-3	207.935	180.128	207.935	180.128	194.032	-0.207105	0.707957	-0.292539	0.769874	0.999853	Not DEG
lnc-ZNF131-2:8	lnc-ZNF131-2	183.203	124.452	183.203	124.452	153.828	-0.557844	0.855077	-0.652391	0.514149	0.999853	Not DEG
lnc-GPRC5A-2:15	lnc-GPRC5A-2	37.5565	25.1088	37.5565	25.1088	31.3327	-0.580862	1.66765	-0.348311	0.727606	0.999853	Not DEG
lnc-ANGPTL2-8:1	lnc-ANGPTL2-8	0	5.45844	0	5.45844	2.72922	5.01745	6.79712	0.738172	0.46041	0.999853	Not DEG
lnc-STYK1-2:2	lnc-STYK1-2	113.586	63.3179	113.586	63.3179	88.4518	-0.843091	1.13899	-0.740208	0.459174	0.999853	Not DEG
lnc-STK17B-4:1	lnc-STK17B-4	50.3807	66.5929	50.3807	66.5929	58.4868	0.4025	1.24466	0.323382	0.746406	0.999853	Not DEG
lnc-STYK1-2:1	lnc-STYK1-2	377.398	330.781	377.398	330.781	354.089	-0.190206	0.54307	-0.350243	0.726156	0.999853	Not DEG
lnc-DOK6-3:1	lnc-DOK6-3	633.881	528.377	633.881	528.377	581.129	-0.262645	0.460147	-0.570785	0.568145	0.999853	Not DEG
lnc-ADCY1-3:1	lnc-ADCY1-3	55.8768	18.5587	55.8768	18.5587	37.2177	-1.59014	1.7899	-0.888397	0.374327	0.999853	Not DEG
lnc-HIBADH-4:1	lnc-HIBADH-4	10.0761	13.1002	10.0761	13.1002	11.5882	0.378658	2.52707	0.149841	0.88089	0.999853	Not DEG
lnc-ADCY1-3:2	lnc-ADCY1-3	122.746	86.2433	122.746	86.2433	104.495	-0.509186	0.986386	-0.516213	0.605705	0.999853	Not DEG
lnc-ADA-1:21	lnc-ADA-1	135.57	81.8765	135.57	81.8765	108.723	-0.727511	1.02409	-0.710396	0.477459	0.999853	Not DEG
lnc-BTBD2-2:1	lnc-BTBD2-2	233.583	195.412	233.583	195.412	214.498	-0.257417	0.68491	-0.37584	0.707036	0.999853	Not DEG
lnc-CHRAC1-1:1	lnc-CHRAC1-1	27.4804	24.0171	27.4804	24.0171	25.7488	-0.194332	1.77674	-0.109375	0.912905	0.999853	Not DEG
TPM1-AS:8	TPM1-AS	30.2284	43.6675	30.2284	43.6675	36.948	0.530658	1.5435	0.343802	0.730995	0.999853	Not DEG
TPM1-AS:9	TPM1-AS	40.3046	14.1919	40.3046	14.1919	27.2483	-1.50586	1.97078	-0.764092	0.444812	0.999853	Not DEG
lnc-FARP1-4:1	lnc-FARP1-4	86.1053	52.401	86.1053	52.401	69.2531	-0.716502	1.21808	-0.588223	0.556382	0.999853	Not DEG
lnc-PPP6R2-4:1	lnc-PPP6R2-4	40.3046	45.8509	40.3046	45.8509	43.0777	0.18601	1.40616	0.132282	0.894761	0.999853	Not DEG
lnc-PPP1R9B-5:5	lnc-PPP1R9B-5	1.83203	2.18337	1.83203	2.18337	2.0077	0.253124	5.22217	0.048471	0.961341	0.999853	Not DEG
lnc-NAIP-1:5	lnc-NAIP-1	141.066	113.535	141.066	113.535	127.301	-0.313225	0.87064	-0.359764	0.719024	0.999853	Not DEG
lnc-PPP1R9B-5:1	lnc-PPP1R9B-5	4.58007	6.55012	4.58007	6.55012	5.56509	0.51616	3.44247	0.149939	0.880813	0.999853	Not DEG
TPM1-AS:6	TPM1-AS	58.6249	195.412	58.6249	195.412	127.018	1.73694	1.2846	1.35213	0.176335	0.999853	Not DEG
TPM1-AS:7	TPM1-AS	92.5173	6.55012	92.5173	6.55012	49.5337	-3.82009	2.29201	-1.6667	0.0955743	0.999853	Not DEG
lnc-TYW5-2:1	lnc-TYW5-2	126.41	163.753	126.41	163.753	145.081	0.373415	0.832359	0.448623	0.653704	0.999853	Not DEG
lnc-CDH9-14:1	lnc-CDH9-14	25.6484	55.676	25.6484	55.676	40.6622	1.11819	1.60458	0.696877	0.48588	0.999853	Not DEG
LINC01820:17	LINC01820	25.6484	93.8851	25.6484	93.8851	59.7667	1.87203	1.61878	1.15645	0.247498	0.999853	Not DEG
lnc-HIST2H3PS2-11:1	lnc-HIST2H3PS2-11	0	8.7335	0	8.7335	4.36675	5.69554	6.26409	0.909236	0.363226	0.999853	Not DEG
lnc-RBM19-3:1	lnc-RBM19-3	7.32811	0	7.32811	0	3.66405	-5.1893	6.54663	-0.792667	0.427972	0.999853	Not DEG
lnc-RAB1A-13:1	lnc-RAB1A-13	623.805	540.385	623.805	540.385	582.095	-0.207106	0.447487	-0.462821	0.643493	0.999853	Not DEG
lnc-ZNF836-1:5	lnc-ZNF836-1	14.6562	42.5758	14.6562	42.5758	28.616	1.53852	1.93977	0.793147	0.427692	0.999853	Not DEG
lnc-ZNF836-1:4	lnc-ZNF836-1	10.9922	17.467	10.9922	17.467	14.2296	0.668162	2.34329	0.285138	0.775538	0.999853	Not DEG
lnc-ZNF836-1:7	lnc-ZNF836-1	569.76	593.878	569.76	593.878	581.819	0.0598118	0.42695	0.140091	0.888588	0.999853	Not DEG
SEC62-AS1:1	SEC62-AS1	46.7167	30.5672	46.7167	30.5672	38.642	-0.611944	1.52891	-0.400249	0.688973	0.999853	Not DEG
LINC02228:7	LINC02228	0	18.5587	0	18.5587	9.27934	6.78305	5.18888	1.30723	0.191135	0.999853	Not DEG
LINC02228:3	LINC02228	4.58007	0	4.58007	0	2.29003	-4.51125	6.79715	-0.663697	0.506884	0.999853	Not DEG
LINC02228:2	LINC02228	1319.06	1159.37	1319.06	1159.37	1239.22	-0.186165	0.339904	-0.5477	0.583898	0.999853	Not DEG
lnc-ALG1L-2:36	lnc-ALG1L-2	10.9922	27.2922	10.9922	27.2922	19.1422	1.31201	2.18855	0.59949	0.548846	0.999853	Not DEG
lnc-ALG1L-2:34	lnc-ALG1L-2	116.334	174.67	116.334	174.67	145.502	0.586365	0.880223	0.666155	0.505312	0.999853	Not DEG
lnc-ALG1L-2:32	lnc-ALG1L-2	67.785	13.1002	67.785	13.1002	40.4426	-2.37135	1.9735	-1.2016	0.22952	0.999853	Not DEG
lnc-FAM120A-2:1	lnc-FAM120A-2	36.6405	19.6504	36.6405	19.6504	28.1455	-0.898873	1.80247	-0.49869	0.617998	0.999853	Not DEG
lnc-CDC27-2:8	lnc-CDC27-2	0	6.55012	0	6.55012	3.27506	5.28047	6.79202	0.777452	0.436892	0.999853	Not DEG
lnc-CDC27-2:3	lnc-CDC27-2	37.5565	17.467	37.5565	17.467	27.5118	-1.10442	1.86384	-0.592551	0.553482	0.999853	Not DEG
lnc-IFNK-4:1	lnc-IFNK-4	116.334	136.461	116.334	136.461	126.397	0.230221	0.861192	0.267328	0.789216	0.999853	Not DEG
lnc-IQCH-1:1	lnc-IQCH-1	47.6327	27.2922	47.6327	27.2922	37.4624	-0.803456	1.58547	-0.506761	0.612322	0.999853	Not DEG
lnc-ALOX15B-1:1	lnc-ALOX15B-1	17.4043	3.27506	17.4043	3.27506	10.3397	-2.40981	3.06282	-0.786793	0.431403	0.999853	Not DEG
lnc-C4BPA-2:1	lnc-C4BPA-2	2.74804	0	2.74804	0	1.37402	-3.77433	6.81753	-0.553622	0.579838	0.999853	Not DEG
lnc-ATP6V0E1-2:1	lnc-ATP6V0E1-2	98.0134	90.61	98.0134	90.61	94.3117	-0.113305	0.975116	-0.116197	0.907497	0.999853	Not DEG
lnc-CHSY1-1:1	lnc-CHSY1-1	41.2206	14.1919	41.2206	14.1919	27.7063	-1.53828	1.96749	-0.781847	0.434305	0.999853	Not DEG
lnc-MROH8-1:1	lnc-MROH8-1	28.3964	28.3839	28.3964	28.3839	28.3901	-0.000630749	1.69508	-0.000372106	0.999703	0.99988	Not DEG
lnc-SYT13-2:1	lnc-SYT13-2	12.8242	17.467	12.8242	17.467	15.1456	0.445771	2.25921	0.197313	0.843583	0.999853	Not DEG
lnc-NOP56-1:2	lnc-NOP56-1	10.9922	21.8337	10.9922	21.8337	16.413	0.990088	2.25685	0.438703	0.660877	0.999853	Not DEG
lnc-NBPF6-1:6	lnc-NBPF6-1	1018.61	890.817	1018.61	890.817	954.712	-0.193396	0.371756	-0.520223	0.602908	0.999853	Not DEG
lnc-FSIP1-4:23	lnc-FSIP1-4	6.41209	34.934	6.41209	34.934	20.673	2.44576	2.42766	1.00745	0.313717	0.999853	Not DEG
lnc-DISP1-1:8	lnc-DISP1-1	0.916013	0	0.916013	0	0.458007	-2.18947	6.91852	-0.316466	0.751649	0.999853	Not DEG
lnc-PPHLN1-4:1	lnc-PPHLN1-4	8.24412	0	8.24412	0	4.12206	-5.35923	6.32085	-0.847865	0.396513	0.999853	Not DEG
lnc-PLSCR4-2:1	lnc-PLSCR4-2	28.3964	27.2922	28.3964	27.2922	27.8443	-0.057214	1.71059	-0.0334469	0.973318	0.999853	Not DEG
lnc-NUP214-1:1	lnc-NUP214-1	9.16013	21.8337	9.16013	21.8337	15.4969	1.25312	2.36096	0.530768	0.59558	0.999853	Not DEG
LHFPL3-AS1:9	LHFPL3-AS1	3.66405	0	3.66405	0	1.83203	-4.18934	6.8048	-0.615645	0.538129	0.999853	Not DEG
lnc-OR5B21-1:4	lnc-OR5B21-1	8.24412	0	8.24412	0	4.12206	-5.35923	6.32085	-0.847865	0.396513	0.999853	Not DEG
LHFPL3-AS1:1	LHFPL3-AS1	0	4.36675	0	4.36675	2.18337	4.69553	6.80477	0.690035	0.490172	0.999853	Not DEG
lnc-PSMA7-5:1	lnc-PSMA7-5	63.2049	56.7677	63.2049	56.7677	59.9863	-0.154961	1.20617	-0.128474	0.897774	0.999853	Not DEG
lnc-EPHB6-4:1	lnc-EPHB6-4	96.1814	194.32	96.1814	194.32	145.251	1.01461	1.00757	1.00699	0.313939	0.999853	Not DEG
lnc-MED15-1:10	lnc-MED15-1	118.166	0	118.166	0	59.0829	-9.20062	3.92398	-2.34472	0.0190414	0.999853	Down
lnc-OPRD1-2:1	lnc-OPRD1-2	135.57	100.435	135.57	100.435	118.003	-0.432769	0.921737	-0.469515	0.638702	0.999853	Not DEG
lnc-SMDT1-4:2	lnc-SMDT1-4	7.32811	0	7.32811	0	3.66405	-5.1893	6.54663	-0.792667	0.427972	0.999853	Not DEG
lnc-RAD51C-3:1	lnc-RAD51C-3	31.1445	45.8509	31.1445	45.8509	38.4977	0.557978	1.52038	0.367	0.713619	0.999853	Not DEG
lnc-KANTR-23:26	lnc-KANTR-23	0.916013	1.09169	0.916013	1.09169	1.00385	0.253104	6.76645	0.0374058	0.970161	0.999853	Not DEG
lnc-GPR89B-11:1	lnc-GPR89B-11	29.3124	41.4841	29.3124	41.4841	35.3983	0.501051	1.56832	0.319482	0.749361	0.999853	Not DEG
lnc-SPATA17-2:1	lnc-SPATA17-2	4.58007	0	4.58007	0	2.29003	-4.51125	6.79715	-0.663697	0.506884	0.999853	Not DEG
lnc-TEX9-4:1	lnc-TEX9-4	108.09	99.3435	108.09	99.3435	103.717	-0.121726	0.933337	-0.130421	0.896234	0.999853	Not DEG
lnc-MAPKAP1-4:1	lnc-MAPKAP1-4	3.66405	8.7335	3.66405	8.7335	6.19878	1.25312	3.3852	0.370175	0.711252	0.999853	Not DEG
lnc-MMD-2:1	lnc-MMD-2	3.66405	0	3.66405	0	1.83203	-4.18934	6.8048	-0.615645	0.538129	0.999853	Not DEG
lnc-BICRA-4:1	lnc-BICRA-4	4.58007	6.55012	4.58007	6.55012	5.56509	0.51616	3.44247	0.149939	0.880813	0.999853	Not DEG
lnc-RTP4-5:2	lnc-RTP4-5	3.66405	0	3.66405	0	1.83203	-4.18934	6.8048	-0.615645	0.538129	0.999853	Not DEG
lnc-KIAA1614-1:2	lnc-KIAA1614-1	17.4043	12.0086	17.4043	12.0086	14.7064	-0.535363	2.29963	-0.232804	0.815913	0.999853	Not DEG
lnc-KIAA1614-1:3	lnc-KIAA1614-1	4.58007	39.3007	4.58007	39.3007	21.9404	3.1011	2.57539	1.20413	0.228539	0.999853	Not DEG
lnc-ZNF142-1:1	lnc-ZNF142-1	309.613	276.197	309.613	276.197	292.905	-0.164765	0.585274	-0.281518	0.778313	0.999853	Not DEG
lnc-RFLNB-5:1	lnc-RFLNB-5	540.448	437.767	540.448	437.767	489.107	-0.303993	0.500368	-0.607538	0.543494	0.999853	Not DEG
lnc-VGLL4-2:1	lnc-VGLL4-2	315.109	283.839	315.109	283.839	299.474	-0.150777	0.577884	-0.260912	0.794161	0.999853	Not DEG
lnc-ARSG-2:8	lnc-ARSG-2	269.308	161.57	269.308	161.57	215.439	-0.737097	0.807075	-0.913295	0.361088	0.999853	Not DEG
lnc-VWDE-7:1	lnc-VWDE-7	10.9922	29.4756	10.9922	29.4756	20.2339	1.42305	2.16891	0.65611	0.511753	0.999853	Not DEG
LINC00355:8	LINC00355	10.0761	10.9169	10.0761	10.9169	10.4965	0.115626	2.62466	0.0440537	0.964862	0.999853	Not DEG
LINC00355:1	LINC00355	288.544	367.899	288.544	367.899	328.221	0.350517	0.592939	0.591152	0.554419	0.999853	Not DEG
LINC00355:2	LINC00355	13.7402	76.4181	13.7402	76.4181	45.0792	2.47551	1.94086	1.27547	0.202142	0.999853	Not DEG
LINC00355:3	LINC00355	106.258	208.512	106.258	208.512	157.385	0.972569	0.969472	1.00319	0.315767	0.999853	Not DEG
LINC00355:4	LINC00355	2694	2468.3	2694	2468.3	2581.15	-0.126226	0.264212	-0.477747	0.63283	0.999853	Not DEG
LINC00355:5	LINC00355	0.916013	0	0.916013	0	0.458007	-2.18947	6.91852	-0.316466	0.751649	0.999853	Not DEG
LINC00355:6	LINC00355	261.98	151.745	261.98	151.745	206.862	-0.787808	0.833802	-0.944839	0.344741	0.999853	Not DEG
LINC00355:7	LINC00355	244.576	287.114	244.576	287.114	265.845	0.231343	0.620113	0.373067	0.709099	0.999853	Not DEG
lnc-ZNF131-11:1	lnc-ZNF131-11	6.41209	0	6.41209	0	3.20605	-4.99664	6.7884	-0.736056	0.461696	0.999853	Not DEG
lnc-GSDMB-2:1	lnc-GSDMB-2	25.6484	17.467	25.6484	17.467	21.5577	-0.554225	1.955	-0.283491	0.776801	0.999853	Not DEG
lnc-PEMT-2:2	lnc-PEMT-2	409.458	358.073	409.458	358.073	383.766	-0.193459	0.525618	-0.36806	0.712828	0.999853	Not DEG
lnc-DRD5-4:9	lnc-DRD5-4	152.974	133.186	152.974	133.186	143.08	-0.199846	0.811037	-0.246407	0.805367	0.999853	Not DEG
lnc-PHKB-3:1	lnc-PHKB-3	196.943	173.578	196.943	173.578	185.261	-0.182189	0.71962	-0.253174	0.800134	0.999853	Not DEG
lnc-DRD5-4:1	lnc-DRD5-4	2.74804	2.18337	2.74804	2.18337	2.46571	-0.331819	4.80542	-0.069051	0.944949	0.999853	Not DEG
lnc-DRD5-4:5	lnc-DRD5-4	261.064	276.197	261.064	276.197	268.63	0.0812958	0.599813	0.135535	0.892189	0.999853	Not DEG
lnc-DRD5-4:6	lnc-DRD5-4	319.689	363.532	319.689	363.532	341.61	0.185415	0.550395	0.336877	0.73621	0.999853	Not DEG
lnc-DRD5-4:7	lnc-DRD5-4	1298.91	1458.49	1298.91	1458.49	1378.7	0.167182	0.32446	0.515262	0.60637	0.999853	Not DEG
lnc-CCDC175-1:2	lnc-CCDC175-1	4.58007	0	4.58007	0	2.29003	-4.51125	6.79715	-0.663697	0.506884	0.999853	Not DEG
lnc-CCDC175-1:1	lnc-CCDC175-1	9.16013	13.1002	9.16013	13.1002	11.1302	0.516161	2.58115	0.199973	0.841501	0.999853	Not DEG
lnc-POP1-2:1	lnc-POP1-2	4.58007	9.82518	4.58007	9.82518	7.20263	1.10112	3.16446	0.347963	0.727868	0.999853	Not DEG
lnc-EYA4-4:1	lnc-EYA4-4	7.32811	0	7.32811	0	3.66405	-5.1893	6.54663	-0.792667	0.427972	0.999853	Not DEG
lnc-ANKRD46-2:1	lnc-ANKRD46-2	4.58007	5.45844	4.58007	5.45844	5.01925	0.25313	3.5782	0.0707422	0.943603	0.999853	Not DEG
lnc-SLC2A10-2:2	lnc-SLC2A10-2	24.7324	9.82518	24.7324	9.82518	17.2788	-1.33182	2.28762	-0.582189	0.560439	0.999853	Not DEG
lnc-SLC2A10-2:1	lnc-SLC2A10-2	4.58007	0	4.58007	0	2.29003	-4.51125	6.79715	-0.663697	0.506884	0.999853	Not DEG
lnc-GLRX5-5:2	lnc-GLRX5-5	0	9.82518	0	9.82518	4.91259	5.86547	6.06152	0.967657	0.333216	0.999853	Not DEG
lnc-CNOT8-4:1	lnc-CNOT8-4	22.9003	38.2091	22.9003	38.2091	30.5547	0.73855	1.70895	0.432165	0.665621	0.999853	Not DEG
lnc-AGT-6:9	lnc-AGT-6	0	8.7335	0	8.7335	4.36675	5.69554	6.26409	0.909236	0.363226	0.999853	Not DEG
lnc-TMEM41B-5:1	lnc-TMEM41B-5	0	258.73	0	258.73	129.365	10.584	6.76709	1.56404	0.117808	0.999853	Not DEG
lnc-TMEM41B-5:2	lnc-TMEM41B-5	431.442	1.09169	431.442	1.09169	216.267	-8.62617	4.79558	-1.79878	0.0720541	0.999853	Not DEG
lnc-WASHC2A-2:1	lnc-WASHC2A-2	588.081	579.686	588.081	579.686	583.883	-0.0207417	0.424595	-0.0488504	0.961038	0.999853	Not DEG
lnc-ZIC5-9:1	lnc-ZIC5-9	19.2363	5.45844	19.2363	5.45844	12.3474	-1.81724	2.71853	-0.668464	0.503837	0.999853	Not DEG
lnc-PCED1B-1:5	lnc-PCED1B-1	2.74804	5.45844	2.74804	5.45844	4.10324	0.99008	3.94981	0.250665	0.802073	0.999853	Not DEG
lnc-PCED1B-1:4	lnc-PCED1B-1	14.6562	10.9169	14.6562	10.9169	12.7865	-0.424939	2.42977	-0.174888	0.861167	0.999853	Not DEG
FAM230B:2	FAM230B	4.58007	0	4.58007	0	2.29003	-4.51125	6.79715	-0.663697	0.506884	0.999853	Not DEG
lnc-ERGIC2-12:6	lnc-ERGIC2-12	1.83203	0	1.83203	0	0.916013	-3.18941	6.84292	-0.466089	0.641152	0.999853	Not DEG
lnc-ERGIC2-12:2	lnc-ERGIC2-12	240.912	182.312	240.912	182.312	211.612	-0.402094	0.718157	-0.559897	0.57555	0.999853	Not DEG
lnc-TNS4-1:1	lnc-TNS4-1	155.722	281.655	155.722	281.655	218.689	0.854957	0.840284	1.01746	0.308934	0.999853	Not DEG
lnc-RHEB-2:1	lnc-RHEB-2	76.9451	109.169	76.9451	109.169	93.0569	0.504661	1.0334	0.488348	0.625303	0.999853	Not DEG
ZBED3-AS1:73	ZBED3-AS1	0	14.1919	0	14.1919	7.09597	6.39601	5.51562	1.15962	0.246204	0.999853	Not DEG
ZBED3-AS1:71	ZBED3-AS1	9.16013	8.7335	9.16013	8.7335	8.94682	-0.0687961	2.8087	-0.0244939	0.980459	0.999853	Not DEG
lnc-SPATA46-3:1	lnc-SPATA46-3	0.916013	0	0.916013	0	0.458007	-2.18947	6.91852	-0.316466	0.751649	0.999853	Not DEG
lnc-FAM83G-4:1	lnc-FAM83G-4	10.9922	16.3753	10.9922	16.3753	13.6837	0.575054	2.37146	0.242489	0.808401	0.999853	Not DEG
lnc-MTPAP-6:4	lnc-MTPAP-6	4247.55	3014.15	4247.55	3014.15	3630.85	-0.494881	0.365612	-1.35357	0.175874	0.999853	Not DEG
lnc-MTPAP-6:5	lnc-MTPAP-6	0	3.27506	0	3.27506	1.63753	4.28051	6.81751	0.627871	0.530089	0.999853	Not DEG
CYTOR:6	CYTOR	214.347	365.715	214.347	365.715	290.031	0.770773	0.745963	1.03326	0.301482	0.999853	Not DEG
lnc-TMEM106C-6:2	lnc-TMEM106C-6	25.6484	16.3753	25.6484	16.3753	21.0118	-0.647334	1.98899	-0.325458	0.744835	0.999853	Not DEG
CYTOR:3	CYTOR	476.327	448.683	476.327	448.683	462.505	-0.0862533	0.472594	-0.18251	0.855182	0.999853	Not DEG
lnc-PRR22-1:1	lnc-PRR22-1	341.673	235.804	341.673	235.804	288.739	-0.535023	0.673051	-0.794923	0.426659	0.999853	Not DEG
lnc-PEX10-8:1	lnc-PEX10-8	3.66405	4.36675	3.66405	4.36675	4.0154	0.253129	3.92342	0.0645175	0.948558	0.999853	Not DEG
CYTOR:8	CYTOR	163.05	21.8337	163.05	21.8337	92.4421	-2.90067	1.75319	-1.6545	0.098025	0.999853	Not DEG
CYTOR:9	CYTOR	26.5644	37.1174	26.5644	37.1174	31.8409	0.482606	1.64015	0.294244	0.768571	0.999853	Not DEG
LINC02301:16	LINC02301	15.5722	0	15.5722	0	7.78611	-6.27681	5.34726	-1.17384	0.24046	0.999853	Not DEG
lnc-SIL1-3:5	lnc-SIL1-3	131.906	139.736	131.906	139.736	135.821	0.0831962	0.820964	0.10134	0.919281	0.999853	Not DEG
lnc-SPIN2B-2:1	lnc-SPIN2B-2	26.5644	21.8337	26.5644	21.8337	24.1991	-0.282925	1.83215	-0.154423	0.877277	0.999853	Not DEG
lnc-TRIM27-10:2	lnc-TRIM27-10	18.3203	10.9169	18.3203	10.9169	14.6186	-0.746866	2.33197	-0.320273	0.748761	0.999853	Not DEG
LINC00623:40	LINC00623	293.124	294.756	293.124	294.756	293.94	0.00800778	0.573357	0.0139665	0.988857	0.999853	Not DEG
lnc-UBA1-1:1	lnc-UBA1-1	10.0761	24.0171	10.0761	24.0171	17.0466	1.25312	2.27513	0.550791	0.581777	0.999853	Not DEG
lnc-PICK1-4:1	lnc-PICK1-4	58.6249	63.3179	58.6249	63.3179	60.9714	0.111104	1.19445	0.0930168	0.92589	0.999853	Not DEG
lnc-EPS15-2:1	lnc-EPS15-2	12.8242	4.36675	12.8242	4.36675	8.59547	-1.55421	3.04755	-0.509985	0.610062	0.999853	Not DEG
lnc-EPS15-2:2	lnc-EPS15-2	549.608	708.505	549.608	708.505	629.056	0.366376	0.47528	0.770863	0.440788	0.999853	Not DEG
lnc-EPS15-2:3	lnc-EPS15-2	16.4882	9.82518	16.4882	9.82518	13.1567	-0.746865	2.43641	-0.306543	0.759192	0.999853	Not DEG
lnc-EPS15-2:4	lnc-EPS15-2	403.046	341.698	403.046	341.698	372.372	-0.238221	0.540279	-0.440922	0.65927	0.999853	Not DEG
lnc-GBA2-2:1	lnc-GBA2-2	29.3124	53.4927	29.3124	53.4927	41.4025	0.867833	1.53338	0.565959	0.571422	0.999853	Not DEG
lnc-SMIM19-1:1	lnc-SMIM19-1	3.66405	10.9169	3.66405	10.9169	7.29046	1.57504	3.2368	0.486604	0.626539	0.999853	Not DEG
lnc-LMBR1L-1:1	lnc-LMBR1L-1	8.24412	10.9169	8.24412	10.9169	9.5805	0.40513	2.74033	0.14784	0.882469	0.999853	Not DEG
lnc-CCDC144NL-8:1	lnc-CCDC144NL-8	3690.62	3030.52	3690.62	3030.52	3360.57	-0.284295	0.295021	-0.963642	0.335225	0.999853	Not DEG
lnc-AMPH-1:1	lnc-AMPH-1	3.66405	15.2836	3.66405	15.2836	9.47384	2.06046	3.04404	0.676884	0.498479	0.999853	Not DEG
lnc-PTPN11-3:1	lnc-PTPN11-3	251.904	328.598	251.904	328.598	290.251	0.383452	0.629835	0.608814	0.542648	0.999853	Not DEG
lnc-MSC-6:1	lnc-MSC-6	0	3.27506	0	3.27506	1.63753	4.28051	6.81751	0.627871	0.530089	0.999853	Not DEG
lnc-IRAK2-4:1	lnc-IRAK2-4	76.0291	70.9597	76.0291	70.9597	73.4944	-0.0995488	1.09476	-0.0909322	0.927546	0.999853	Not DEG
lnc-CLDN9-1:3	lnc-CLDN9-1	113.586	0	113.586	0	56.7928	-9.14359	3.93794	-2.32192	0.0202372	0.999853	Down
lnc-CLDN9-1:2	lnc-CLDN9-1	210.683	663.746	210.683	663.746	437.214	1.65556	0.966397	1.71312	0.0866896	0.999853	Not DEG
lnc-CLDN9-1:1	lnc-CLDN9-1	315.109	1.09169	315.109	1.09169	158.1	-8.17288	4.67599	-1.74784	0.0804918	0.999853	Not DEG
lnc-CLDN9-1:5	lnc-CLDN9-1	47.6327	67.6846	47.6327	67.6846	57.6586	0.506879	1.2688	0.399495	0.689529	0.999853	Not DEG
lnc-CLDN9-1:4	lnc-CLDN9-1	62.2889	1.09169	62.2889	1.09169	31.6903	-5.83426	3.22733	-1.80776	0.0706431	0.999853	Not DEG
lnc-SDHAF4-6:1	lnc-SDHAF4-6	130.99	124.452	130.99	124.452	127.721	-0.0738598	0.8446	-0.0874495	0.930314	0.999853	Not DEG
lnc-SMAD4-5:1	lnc-SMAD4-5	61.3729	49.1259	61.3729	49.1259	55.2494	-0.321112	1.26741	-0.253361	0.799989	0.999853	Not DEG
CCDC144NL-AS1:35	CCDC144NL-AS1	633.881	185.587	633.881	185.587	409.734	-1.77211	1.01565	-1.74481	0.081018	0.999853	Not DEG
PAX8-AS1:30	PAX8-AS1	0	60.0428	0	60.0428	30.0214	8.47699	4.26081	1.98952	0.0466433	0.999853	Up
PAX8-AS1:32	PAX8-AS1	29.3124	36.0257	29.3124	36.0257	32.6691	0.297519	1.60233	0.185679	0.852696	0.999853	Not DEG
PAX8-AS1:34	PAX8-AS1	72.3651	55.676	72.3651	55.676	64.0205	-0.378232	1.19333	-0.316954	0.751278	0.999853	Not DEG
PAX8-AS1:37	PAX8-AS1	38.4726	27.2922	38.4726	27.2922	32.8824	-0.495334	1.6209	-0.305592	0.759915	0.999853	Not DEG
lnc-GGCX-6:1	lnc-GGCX-6	264.728	260.913	264.728	260.913	262.821	-0.0209385	0.603441	-0.0346984	0.97232	0.999853	Not DEG
lnc-YIF1A-7:1	lnc-YIF1A-7	0	3.27506	0	3.27506	1.63753	4.28051	6.81751	0.627871	0.530089	0.999853	Not DEG
lnc-CCDC190-3:1	lnc-CCDC190-3	7.32811	17.467	7.32811	17.467	12.3976	1.25312	2.57553	0.486548	0.626579	0.999853	Not DEG
lnc-SAYSD1-1:4	lnc-SAYSD1-1	24.7324	18.5587	24.7324	18.5587	21.6455	-0.414296	1.93579	-0.214019	0.830532	0.999853	Not DEG
lnc-BRF2-14:1	lnc-BRF2-14	0	3.27506	0	3.27506	1.63753	4.28051	6.81751	0.627871	0.530089	0.999853	Not DEG
lnc-SAYSD1-1:2	lnc-SAYSD1-1	14.6562	5.45844	14.6562	5.45844	10.0573	-1.42493	2.84095	-0.501567	0.615972	0.999853	Not DEG
lnc-ATXN1L-2:1	lnc-ATXN1L-2	46.7167	32.7506	46.7167	32.7506	39.7336	-0.512409	1.49467	-0.342825	0.73173	0.999853	Not DEG
lnc-NCAM2-14:1	lnc-NCAM2-14	43.0526	16.3753	43.0526	16.3753	29.714	-1.39457	1.88115	-0.741336	0.45849	0.999853	Not DEG
lnc-KCNE1B-5:4	lnc-KCNE1B-5	0	2.18337	0	2.18337	1.09169	3.69558	6.8429	0.54006	0.589155	0.999853	Not DEG
lnc-CCDC54-6:4	lnc-CCDC54-6	166.714	122.269	166.714	122.269	144.492	-0.447318	0.849794	-0.526384	0.598622	0.999853	Not DEG
lnc-PANK3-13:2	lnc-PANK3-13	4873.19	3958.46	4873.19	3958.46	4415.82	-0.299928	0.288601	-1.03925	0.29869	0.999853	Not DEG
lnc-PANK3-13:1	lnc-PANK3-13	1772.49	1479.24	1772.49	1479.24	1625.86	-0.260921	0.33443	-0.780196	0.435276	0.999853	Not DEG
lnc-ZFYVE1-1:3	lnc-ZFYVE1-1	24.7324	20.7421	24.7324	20.7421	22.7372	-0.253832	1.88146	-0.134912	0.892681	0.999853	Not DEG
lnc-ZFYVE1-1:2	lnc-ZFYVE1-1	0	8.7335	0	8.7335	4.36675	5.69554	6.26409	0.909236	0.363226	0.999853	Not DEG
lnc-ZFYVE1-1:6	lnc-ZFYVE1-1	0	1.09169	0	1.09169	0.545844	2.69562	6.91851	0.389625	0.696814	0.999853	Not DEG
lnc-MED20-1:1	lnc-MED20-1	155.722	204.145	155.722	204.145	179.934	0.390624	0.763858	0.511383	0.609083	0.999853	Not DEG
lnc-ING3-1:1	lnc-ING3-1	80.6092	50.2176	80.6092	50.2176	65.4134	-0.682745	1.23867	-0.55119	0.581503	0.999853	Not DEG
lnc-KCNE1B-5:1	lnc-KCNE1B-5	2256.14	3352.57	2256.14	3352.57	2804.36	0.571412	0.40512	1.41048	0.158399	0.999853	Not DEG
lnc-OR4F4-4:2	lnc-OR4F4-4	208.851	168.12	208.851	168.12	188.485	-0.312982	0.734112	-0.426341	0.669859	0.999853	Not DEG
lnc-KCNE1B-5:3	lnc-KCNE1B-5	0	58.9511	0	58.9511	29.4756	8.45052	4.27076	1.97869	0.0478508	0.999853	Up
lnc-SEC24D-1:9	lnc-SEC24D-1	4.58007	0	4.58007	0	2.29003	-4.51125	6.79715	-0.663697	0.506884	0.999853	Not DEG
lnc-PDE8A-3:1	lnc-PDE8A-3	102.593	128.819	102.593	128.819	115.706	0.32841	0.909938	0.360914	0.718164	0.999853	Not DEG
lnc-PDE3B-3:1	lnc-PDE3B-3	208.851	193.229	208.851	193.229	201.04	-0.112164	0.686729	-0.16333	0.870258	0.999853	Not DEG
lnc-SEC24D-1:3	lnc-SEC24D-1	2.74804	0	2.74804	0	1.37402	-3.77433	6.81753	-0.553622	0.579838	0.999853	Not DEG
lnc-SEC24D-1:2	lnc-SEC24D-1	51.2967	0	51.2967	0	25.6484	-7.99674	4.30434	-1.85783	0.0631931	0.999853	Not DEG
lnc-SEC24D-1:5	lnc-SEC24D-1	4.58007	0	4.58007	0	2.29003	-4.51125	6.79715	-0.663697	0.506884	0.999853	Not DEG
lnc-SEC24D-1:4	lnc-SEC24D-1	5.49608	1.09169	5.49608	1.09169	3.29388	-2.33177	4.65431	-0.500992	0.616377	0.999853	Not DEG
lnc-LBH-5:3	lnc-LBH-5	68.701	63.3179	68.701	63.3179	66.0094	-0.117715	1.1518	-0.102201	0.918597	0.999853	Not DEG
lnc-SPTBN2-2:1	lnc-SPTBN2-2	189.615	205.237	189.615	205.237	197.426	0.114223	0.692412	0.164963	0.868973	0.999853	Not DEG
lnc-PGBD5-2:4	lnc-PGBD5-2	0	18.5587	0	18.5587	9.27934	6.78305	5.18888	1.30723	0.191135	0.999853	Not DEG
lnc-PGBD5-2:2	lnc-PGBD5-2	73.2811	242.355	73.2811	242.355	157.818	1.72561	1.21563	1.41952	0.155747	0.999853	Not DEG
lnc-PGBD5-2:1	lnc-PGBD5-2	264.728	0	264.728	0	132.364	-10.3639	6.767	-1.53153	0.125638	0.999853	Not DEG
lnc-ZNF385C-7:1	lnc-ZNF385C-7	1537.07	1623.34	1537.07	1623.34	1580.2	0.0787813	0.295217	0.266859	0.789578	0.999853	Not DEG
lnc-RPL22-2:1	lnc-RPL22-2	283.964	199.779	283.964	199.779	241.871	-0.507303	0.708573	-0.715951	0.474021	0.999853	Not DEG
lnc-SMARCC2-5:1	lnc-SMARCC2-5	3072.31	2491.23	3072.31	2491.23	2781.77	-0.302464	0.310823	-0.97311	0.330499	0.999853	Not DEG
lnc-DUSP11-3:1	lnc-DUSP11-3	374.649	343.881	374.649	343.881	359.265	-0.123629	0.530789	-0.232915	0.815827	0.999853	Not DEG
lnc-DUSP11-3:3	lnc-DUSP11-3	44.8847	53.4927	44.8847	53.4927	49.1887	0.253123	1.32809	0.190591	0.848846	0.999853	Not DEG
lnc-IRF1-7:1	lnc-IRF1-7	125.494	87.335	125.494	87.335	106.414	-0.522981	0.981976	-0.53258	0.594324	0.999853	Not DEG
lnc-DAGLA-3:2	lnc-DAGLA-3	3.66405	0	3.66405	0	1.83203	-4.18934	6.8048	-0.615645	0.538129	0.999853	Not DEG
lnc-RMDN2-3:10	lnc-RMDN2-3	0	165.936	0	165.936	82.9682	9.94322	6.76745	1.46927	0.141759	0.999853	Not DEG
lnc-RMDN2-3:17	lnc-RMDN2-3	44.8847	65.5012	44.8847	65.5012	55.1929	0.545303	1.2997	0.419562	0.674806	0.999853	Not DEG
lnc-RMDN2-3:14	lnc-RMDN2-3	10.9922	12.0086	10.9922	12.0086	11.5004	0.127598	2.52451	0.0505437	0.959689	0.999853	Not DEG
lnc-RMDN2-3:15	lnc-RMDN2-3	3.66405	3.27506	3.66405	3.27506	3.46956	-0.1619	4.16709	-0.038852	0.969008	0.999853	Not DEG
lnc-DLGAP5-2:1	lnc-DLGAP5-2	343.505	253.271	343.505	253.271	298.388	-0.439645	0.638332	-0.688741	0.490986	0.999853	Not DEG
lnc-USP17L2-3:3	lnc-USP17L2-3	107.174	74.2347	107.174	74.2347	90.7041	-0.529779	1.05093	-0.504105	0.614187	0.999853	Not DEG
lnc-USP17L2-3:2	lnc-USP17L2-3	2.74804	4.36675	2.74804	4.36675	3.55739	0.668157	4.14879	0.161049	0.872055	0.999853	Not DEG
lnc-CS-2:1	lnc-CS-2	141.066	139.736	141.066	139.736	140.401	-0.0136653	0.806531	-0.0169433	0.986482	0.999853	Not DEG
lnc-PAK1IP1-1:1	lnc-PAK1IP1-1	4.58007	0	4.58007	0	2.29003	-4.51125	6.79715	-0.663697	0.506884	0.999853	Not DEG
lnc-AGO2-7:1	lnc-AGO2-7	325.185	353.707	325.185	353.707	339.446	0.121295	0.543672	0.223103	0.823455	0.999853	Not DEG
lnc-DONSON-1:2	lnc-DONSON-1	3179.48	2773.98	3179.48	2773.98	2976.73	-0.196836	0.273665	-0.719258	0.471982	0.999853	Not DEG
lnc-SDAD1-2:1	lnc-SDAD1-2	12.8242	20.7421	12.8242	20.7421	16.7831	0.693697	2.18973	0.316795	0.751399	0.999853	Not DEG
LINC-PINT:101	LINC-PINT	93.4334	92.7934	93.4334	92.7934	93.1134	-0.00991234	0.977801	-0.0101374	0.991912	0.999853	Not DEG
LINC-PINT:102	LINC-PINT	26.5644	21.8337	26.5644	21.8337	24.1991	-0.282925	1.83215	-0.154423	0.877277	0.999853	Not DEG
lnc-ADSS-8:1	lnc-ADSS-8	24.7324	87.335	24.7324	87.335	56.0337	1.82016	1.63399	1.11394	0.265306	0.999853	Not DEG
lnc-GSC-1:1	lnc-GSC-1	31.1445	17.467	31.1445	17.467	24.3057	-0.834332	1.90097	-0.438897	0.660736	0.999853	Not DEG
lnc-EIF4G3-5:1	lnc-EIF4G3-5	41.2206	54.5844	41.2206	54.5844	47.9025	0.405126	1.36054	0.297769	0.76588	0.999853	Not DEG
AZIN1-AS1:12	AZIN1-AS1	11.9082	0	11.9082	0	5.95409	-5.88977	5.71159	-1.0312	0.302448	0.999853	Not DEG
AZIN1-AS1:15	AZIN1-AS1	0	6.55012	0	6.55012	3.27506	5.28047	6.79202	0.777452	0.436892	0.999853	Not DEG
AZIN1-AS1:16	AZIN1-AS1	10.9922	25.1088	10.9922	25.1088	18.0505	1.19172	2.21246	0.538642	0.590134	0.999853	Not DEG
lnc-CTNNBIP1-2:1	lnc-CTNNBIP1-2	174.959	125.544	174.959	125.544	150.251	-0.478817	0.843457	-0.567684	0.57025	0.999853	Not DEG
RAB11B-AS1:9	RAB11B-AS1	471.747	414.841	471.747	414.841	443.294	-0.185453	0.49402	-0.375395	0.707367	0.999853	Not DEG
RAB11B-AS1:8	RAB11B-AS1	165.798	237.988	165.798	237.988	201.893	0.521459	0.761078	0.685158	0.493244	0.999853	Not DEG
lnc-WISP3-2:2	lnc-WISP3-2	3.66405	0	3.66405	0	1.83203	-4.18934	6.8048	-0.615645	0.538129	0.999853	Not DEG
lnc-ZNF648-4:1	lnc-ZNF648-4	3.66405	5.45844	3.66405	5.45844	4.56124	0.575052	3.74027	0.153746	0.87781	0.999853	Not DEG
lnc-LGI2-1:1	lnc-LGI2-1	125.494	74.2347	125.494	74.2347	99.8643	-0.757446	1.06565	-0.710783	0.477219	0.999853	Not DEG
lnc-LGI2-1:2	lnc-LGI2-1	66.869	54.5844	66.869	54.5844	60.7267	-0.292845	1.21115	-0.241791	0.808942	0.999853	Not DEG
lnc-STOM-6:1	lnc-STOM-6	10.9922	1.09169	10.9922	1.09169	6.04192	-3.33176	4.03395	-0.825931	0.408843	0.999853	Not DEG
lnc-LRRC63-5:1	lnc-LRRC63-5	3.66405	9.82518	3.66405	9.82518	6.74462	1.42304	3.30502	0.430569	0.666782	0.999853	Not DEG
lnc-TERF2IP-6:1	lnc-TERF2IP-6	839.068	585.144	839.068	585.144	712.106	-0.519994	0.50666	-1.02632	0.304742	0.999853	Not DEG
lnc-EQTN-1:2	lnc-EQTN-1	34.8085	3.27506	34.8085	3.27506	19.0418	-3.4098	2.79688	-1.21914	0.222789	0.999853	Not DEG
lnc-EQTN-1:1	lnc-EQTN-1	27.4804	38.2091	27.4804	38.2091	32.8447	0.475516	1.61712	0.294052	0.768718	0.999853	Not DEG
lnc-ALKBH2-3:1	lnc-ALKBH2-3	128.242	137.553	128.242	137.553	132.897	0.101118	0.830239	0.121794	0.903062	0.999853	Not DEG
lnc-NRP2-2:1	lnc-NRP2-2	8.24412	5.45844	8.24412	5.45844	6.85128	-0.594857	3.17201	-0.187533	0.851243	0.999853	Not DEG
lnc-ZNF131-2:20	lnc-ZNF131-2	297.704	385.366	297.704	385.366	341.535	0.372349	0.589515	0.631619	0.527636	0.999853	Not DEG
lnc-DCAF16-1:2	lnc-DCAF16-1	826.244	851.516	826.244	851.516	838.88	0.0434663	0.367175	0.11838	0.905766	0.999853	Not DEG
lnc-DCAF16-1:1	lnc-DCAF16-1	1961.18	1371.16	1961.18	1371.16	1666.17	-0.516328	0.418305	-1.23434	0.217078	0.999853	Not DEG
lnc-ZFAND1-2:1	lnc-ZFAND1-2	98.9294	81.8765	98.9294	81.8765	90.403	-0.272946	1.00879	-0.270567	0.786724	0.999853	Not DEG
lnc-AKIRIN1-13:1	lnc-AKIRIN1-13	0	5.45844	0	5.45844	2.72922	5.01745	6.79712	0.738172	0.46041	0.999853	Not DEG
lnc-OR6C70-1:5	lnc-OR6C70-1	6.41209	0	6.41209	0	3.20605	-4.99664	6.7884	-0.736056	0.461696	0.999853	Not DEG
lnc-SH2D4A-2:9	lnc-SH2D4A-2	0	5.45844	0	5.45844	2.72922	5.01745	6.79712	0.738172	0.46041	0.999853	Not DEG
lnc-MTMR7-2:1	lnc-MTMR7-2	695.254	593.878	695.254	593.878	644.566	-0.227373	0.435079	-0.522602	0.601251	0.999853	Not DEG
lnc-MTMR7-2:3	lnc-MTMR7-2	1101.05	890.817	1101.05	890.817	995.932	-0.305676	0.396391	-0.771148	0.440619	0.999853	Not DEG
lnc-MTMR7-2:2	lnc-MTMR7-2	33.8925	28.3839	33.8925	28.3839	31.1382	-0.255887	1.6352	-0.156486	0.87565	0.999853	Not DEG
LINC01869:27	LINC01869	10.9922	0	10.9922	0	5.49608	-5.77429	5.83213	-0.990082	0.322134	0.999853	Not DEG
LINC01135:8	LINC01135	42.1366	61.1345	42.1366	61.1345	51.6355	0.536916	1.33604	0.401872	0.687778	0.999853	Not DEG
lnc-SLC22A17-3:1	lnc-SLC22A17-3	272.972	390.824	272.972	390.824	331.898	0.517768	0.63644	0.813538	0.41591	0.999853	Not DEG
LINC00174:28	LINC00174	54.0448	0	54.0448	0	27.0224	-8.07203	4.27434	-1.88849	0.0589606	0.999853	Not DEG
LINC00174:22	LINC00174	21.0683	15.2836	21.0683	15.2836	18.176	-0.463077	2.09329	-0.221219	0.824922	0.999853	Not DEG
LINC00174:23	LINC00174	87.0213	79.6932	87.0213	79.6932	83.3572	-0.126909	1.03368	-0.122774	0.902286	0.999853	Not DEG
lnc-SVBP-1:6	lnc-SVBP-1	0	840.599	0	840.599	420.3	12.2839	6.76664	1.81536	0.0694682	0.999853	Not DEG
lnc-SVBP-1:5	lnc-SVBP-1	2308.35	1395.18	2308.35	1395.18	1851.76	-0.726415	0.485299	-1.49684	0.134435	0.999853	Not DEG
lnc-PSD-1:1	lnc-PSD-1	0	67.6846	0	67.6846	33.8423	8.64983	4.19909	2.05993	0.0394054	0.999853	Up
lnc-PSD-1:2	lnc-PSD-1	45.8007	12.0086	45.8007	12.0086	28.9046	-1.93129	2.04841	-0.942821	0.345773	0.999853	Not DEG
lnc-PSD-1:3	lnc-PSD-1	15.5722	25.1088	15.5722	25.1088	20.3405	0.689223	2.01904	0.341362	0.732831	0.999853	Not DEG
lnc-NT5E-8:1	lnc-NT5E-8	1.83203	0	1.83203	0	0.916013	-3.18941	6.84292	-0.466089	0.641152	0.999853	Not DEG
lnc-ZNF169-7:10	lnc-ZNF169-7	2.74804	5.45844	2.74804	5.45844	4.10324	0.99008	3.94981	0.250665	0.802073	0.999853	Not DEG
lnc-STARD4-1:1	lnc-STARD4-1	140.15	126.636	140.15	126.636	133.393	-0.146285	0.832181	-0.175786	0.860462	0.999853	Not DEG
lnc-ZNF169-7:12	lnc-ZNF169-7	0.916013	1.09169	0.916013	1.09169	1.00385	0.253104	6.76645	0.0374058	0.970161	0.999853	Not DEG
lnc-TMEM185B-10:2	lnc-TMEM185B-10	16.4882	0	16.4882	0	8.24412	-6.35928	5.27719	-1.20505	0.228184	0.999853	Not DEG
lnc-ERMN-5:1	lnc-ERMN-5	0	12.0086	0	12.0086	6.00428	6.15499	5.74821	1.07077	0.284274	0.999853	Not DEG
lnc-HNRNPH1-6:1	lnc-HNRNPH1-6	57.7088	39.3007	57.7088	39.3007	48.5048	-0.554229	1.3773	-0.402402	0.687388	0.999853	Not DEG
lnc-HNRNPH1-6:2	lnc-HNRNPH1-6	8.24412	0	8.24412	0	4.12206	-5.35923	6.32085	-0.847865	0.396513	0.999853	Not DEG
lnc-OCM-3:12	lnc-OCM-3	15.5722	17.467	15.5722	17.467	16.5196	0.165665	2.15969	0.0767074	0.938856	0.999853	Not DEG
lnc-SSTR3-1:1	lnc-SSTR3-1	29.3124	10.9169	29.3124	10.9169	20.1146	-1.42493	2.18089	-0.653372	0.513517	0.999853	Not DEG
lnc-SELENOK-3:2	lnc-SELENOK-3	0	4.36675	0	4.36675	2.18337	4.69553	6.80477	0.690035	0.490172	0.999853	Not DEG
lnc-TUFM-1:1	lnc-TUFM-1	2606.06	2934.46	2606.06	2934.46	2770.26	0.171224	0.270646	0.632649	0.526963	0.999853	Not DEG
lnc-DIAPH1-2:1	lnc-DIAPH1-2	69.617	74.2347	69.617	74.2347	71.9259	0.0926579	1.10528	0.0838322	0.93319	0.999853	Not DEG
lnc-NUTM2A-1:1	lnc-NUTM2A-1	62.2889	108.077	62.2889	108.077	85.183	0.795016	1.14065	0.696982	0.485814	0.999853	Not DEG
lnc-RAB3IL1-1:1	lnc-RAB3IL1-1	134.654	89.5183	134.654	89.5183	112.086	-0.588998	0.976681	-0.60306	0.546469	0.999853	Not DEG
lnc-DDHD1-5:1	lnc-DDHD1-5	3.66405	0	3.66405	0	1.83203	-4.18934	6.8048	-0.615645	0.538129	0.999853	Not DEG
LINC00930:1	LINC00930	0	5.45844	0	5.45844	2.72922	5.01745	6.79712	0.738172	0.46041	0.999853	Not DEG
lnc-CLDN23-8:2	lnc-CLDN23-8	39.3886	22.9254	39.3886	22.9254	31.157	-0.780819	1.70589	-0.457719	0.647154	0.999853	Not DEG
lnc-CLDN23-8:1	lnc-CLDN23-8	8.24412	10.9169	8.24412	10.9169	9.5805	0.40513	2.74033	0.14784	0.882469	0.999853	Not DEG
lnc-SEM1-2:1	lnc-SEM1-2	2.74804	0	2.74804	0	1.37402	-3.77433	6.81753	-0.553622	0.579838	0.999853	Not DEG
lnc-BID-2:1	lnc-BID-2	14.6562	38.2091	14.6562	38.2091	26.4326	1.3824	1.95496	0.707125	0.479489	0.999853	Not DEG
lnc-CHDH-1:1	lnc-CHDH-1	0	2.18337	0	2.18337	1.09169	3.69558	6.8429	0.54006	0.589155	0.999853	Not DEG
lnc-CCDC39-4:4	lnc-CCDC39-4	58.6249	87.335	58.6249	87.335	72.9799	0.57505	1.15968	0.49587	0.619986	0.999853	Not DEG
lnc-EIF1-5:1	lnc-EIF1-5	66.869	25.1088	66.869	25.1088	45.9889	-1.41313	1.61718	-0.873827	0.382212	0.999853	Not DEG
lnc-SLC5A8-4:2	lnc-SLC5A8-4	1012.19	1006.54	1012.19	1006.54	1009.37	-0.0080882	0.340684	-0.0237411	0.981059	0.999853	Not DEG
lnc-SLC5A8-4:1	lnc-SLC5A8-4	21.0683	40.3924	21.0683	40.3924	30.7304	0.939014	1.74434	0.538321	0.590355	0.999853	Not DEG
lnc-MAPK15-6:1	lnc-MAPK15-6	23.8163	10.9169	23.8163	10.9169	17.3666	-1.12538	2.23865	-0.502702	0.615174	0.999853	Not DEG
lnc-RNF144A-1:1	lnc-RNF144A-1	17.4043	41.4841	17.4043	41.4841	29.4442	1.25312	1.84658	0.678616	0.497381	0.999853	Not DEG
ARHGAP5-AS1:1	ARHGAP5-AS1	6.41209	28.3839	6.41209	28.3839	17.398	2.1462	2.48076	0.865139	0.386963	0.999853	Not DEG
lnc-FRMPD2-5:2	lnc-FRMPD2-5	1.83203	0	1.83203	0	0.916013	-3.18941	6.84292	-0.466089	0.641152	0.999853	Not DEG
lnc-FRMPD2-5:5	lnc-FRMPD2-5	379.23	363.532	379.23	363.532	371.381	-0.0609885	0.517975	-0.117744	0.90627	0.999853	Not DEG
lnc-FRMPD2-5:4	lnc-FRMPD2-5	171.294	158.295	171.294	158.295	164.795	-0.113864	0.752477	-0.151319	0.879724	0.999853	Not DEG
lnc-DTWD2-1:6	lnc-DTWD2-1	0	4.36675	0	4.36675	2.18337	4.69553	6.80477	0.690035	0.490172	0.999853	Not DEG
RNF139-AS1:6	RNF139-AS1	0.916013	1.09169	0.916013	1.09169	1.00385	0.253104	6.76645	0.0374058	0.970161	0.999853	Not DEG
lnc-DTWD2-1:4	lnc-DTWD2-1	89.7693	39.3007	89.7693	39.3007	64.535	-1.19166	1.37933	-0.863942	0.38762	0.999853	Not DEG
lnc-KIAA0825-1:2	lnc-KIAA0825-1	181.371	189.954	181.371	189.954	185.662	0.0667077	0.709377	0.0940369	0.92508	0.999853	Not DEG
lnc-PDPK1-3:1	lnc-PDPK1-3	806.092	959.593	806.092	959.593	882.842	0.251479	0.395783	0.635397	0.525169	0.999853	Not DEG
lnc-KLHDC4-74:1	lnc-KLHDC4-74	34.8085	5.45844	34.8085	5.45844	20.1335	-2.67285	2.52641	-1.05796	0.290073	0.999853	Not DEG
lnc-BHLHA15-3:1	lnc-BHLHA15-3	65.953	132.094	65.953	132.094	99.0236	1.00206	1.13747	0.880958	0.37834	0.999853	Not DEG
lnc-IRF2BP2-4:1	lnc-IRF2BP2-4	10.0761	0	10.0761	0	5.03807	-5.64875	5.9711	-0.946015	0.344141	0.999853	Not DEG
lnc-PDPK1-3:2	lnc-PDPK1-3	1238.45	1564.39	1238.45	1564.39	1401.42	0.337063	0.371119	0.908234	0.363755	0.999853	Not DEG
lnc-SOHLH1-1:1	lnc-SOHLH1-1	142.898	139.736	142.898	139.736	141.317	-0.032281	0.80435	-0.040133	0.967987	0.999853	Not DEG
lnc-CITED4-1:6	lnc-CITED4-1	0	10.9169	0	10.9169	5.45844	6.01748	5.89162	1.02136	0.307083	0.999853	Not DEG
lnc-RAB23-53:8	lnc-RAB23-53	265.644	271.83	265.644	271.83	268.737	0.0332132	0.597574	0.05558	0.955676	0.999853	Not DEG
lnc-RAB23-53:4	lnc-RAB23-53	43.9686	28.3839	43.9686	28.3839	36.1763	-0.631396	1.57594	-0.400646	0.688681	0.999853	Not DEG
lnc-RAB23-53:7	lnc-RAB23-53	12.8242	0	12.8242	0	6.41209	-5.99669	5.60459	-1.06996	0.284637	0.999853	Not DEG
lnc-PABPC4L-16:1	lnc-PABPC4L-16	0	5.45844	0	5.45844	2.72922	5.01745	6.79712	0.738172	0.46041	0.999853	Not DEG
lnc-RAB23-53:1	lnc-RAB23-53	0.916013	1.09169	0.916013	1.09169	1.00385	0.253104	6.76645	0.0374058	0.970161	0.999853	Not DEG
lnc-GOLGA8O-5:1	lnc-GOLGA8O-5	3.66405	4.36675	3.66405	4.36675	4.0154	0.253129	3.92342	0.0645175	0.948558	0.999853	Not DEG
lnc-RAB23-53:3	lnc-RAB23-53	34.8085	30.5672	34.8085	30.5672	32.6879	-0.187447	1.59541	-0.117491	0.906471	0.999853	Not DEG
lnc-RAB23-53:2	lnc-RAB23-53	0.916013	1.09169	0.916013	1.09169	1.00385	0.253104	6.76645	0.0374058	0.970161	0.999853	Not DEG
lnc-MRPS18A-4:1	lnc-MRPS18A-4	0	13.1002	0	13.1002	6.55012	6.28053	5.62374	1.11679	0.264084	0.999853	Not DEG
lnc-POLDIP2-6:1	lnc-POLDIP2-6	1083.64	870.075	1083.64	870.075	976.859	-0.316679	0.401917	-0.787921	0.430743	0.999853	Not DEG
lnc-PRSS33-2:2	lnc-PRSS33-2	0	3.27506	0	3.27506	1.63753	4.28051	6.81751	0.627871	0.530089	0.999853	Not DEG
lnc-ACBD5-1:1	lnc-ACBD5-1	3.66405	0	3.66405	0	1.83203	-4.18934	6.8048	-0.615645	0.538129	0.999853	Not DEG
lnc-AASDH-1:2	lnc-AASDH-1	14.6562	0	14.6562	0	7.32811	-6.18934	5.42438	-1.14102	0.25386	0.999853	Not DEG
lnc-ATP2B3-1:11	lnc-ATP2B3-1	4.58007	5.45844	4.58007	5.45844	5.01925	0.25313	3.5782	0.0707422	0.943603	0.999853	Not DEG
lnc-ZNF487-1:1	lnc-ZNF487-1	13.7402	30.5672	13.7402	30.5672	22.1537	1.15359	2.03456	0.566994	0.570718	0.999853	Not DEG
lnc-ZNF487-1:2	lnc-ZNF487-1	29.3124	24.0171	29.3124	24.0171	26.6648	-0.287441	1.75515	-0.163771	0.869912	0.999853	Not DEG
lnc-ZNF487-1:5	lnc-ZNF487-1	0.916013	55.676	0.916013	55.676	28.296	5.92548	3.30679	1.79191	0.073147	0.999853	Not DEG
lnc-ZNF487-1:6	lnc-ZNF487-1	0.916013	1.09169	0.916013	1.09169	1.00385	0.253104	6.76645	0.0374058	0.970161	0.999853	Not DEG
lnc-ZNF487-1:8	lnc-ZNF487-1	135.57	20.7421	135.57	20.7421	78.156	-2.70839	1.76179	-1.53729	0.124221	0.999853	Not DEG
lnc-WHAMM-8:1	lnc-WHAMM-8	7.32811	16.3753	7.32811	16.3753	11.8517	1.16001	2.6038	0.445508	0.655953	0.999853	Not DEG
lnc-CALR3-5:1	lnc-CALR3-5	17.4043	15.2836	17.4043	15.2836	16.3439	-0.187443	2.17172	-0.086311	0.931219	0.999853	Not DEG
lnc-CYP4F22-3:3	lnc-CYP4F22-3	65.953	62.2262	65.953	62.2262	64.0896	-0.0839118	1.16632	-0.0719458	0.942645	0.999853	Not DEG
lnc-NSD3-6:1	lnc-NSD3-6	147.478	85.1516	147.478	85.1516	116.315	-0.792391	1.01671	-0.77937	0.435762	0.999853	Not DEG
lnc-RANBP3L-4:5	lnc-RANBP3L-4	106.258	98.2518	106.258	98.2518	102.255	-0.113006	0.939012	-0.120346	0.904209	0.999853	Not DEG
lnc-PHF10-3:1	lnc-PHF10-3	2924.83	2806.73	2924.83	2806.73	2865.78	-0.0594637	0.246139	-0.241586	0.809101	0.999853	Not DEG
lnc-ZDHHC17-18:1	lnc-ZDHHC17-18	49.4647	43.6675	49.4647	43.6675	46.5661	-0.179835	1.35716	-0.132509	0.894582	0.999853	Not DEG
lnc-SMKR1-4:2	lnc-SMKR1-4	141.982	127.727	141.982	127.727	134.855	-0.152638	0.828543	-0.184225	0.853837	0.999853	Not DEG
lnc-ZCCHC10-2:1	lnc-ZCCHC10-2	50.3807	43.6675	50.3807	43.6675	47.0241	-0.206307	1.35283	-0.1525	0.878793	0.999853	Not DEG
SEPT7-AS1:1	SEPT7-AS1	16.4882	36.0257	16.4882	36.0257	26.257	1.12759	1.89882	0.593839	0.55262	0.999853	Not DEG
SEPT7-AS1:2	SEPT7-AS1	9.16013	9.82518	9.16013	9.82518	9.49266	0.101127	2.73894	0.0369219	0.970547	0.999853	Not DEG
SEPT7-AS1:9	SEPT7-AS1	35.7245	29.4756	35.7245	29.4756	32.6	-0.277388	1.60345	-0.172994	0.862656	0.999853	Not DEG
lnc-TMEM38A-3:1	lnc-TMEM38A-3	84.2732	79.6932	84.2732	79.6932	81.9832	-0.0806149	1.03951	-0.0775506	0.938186	0.999853	Not DEG
lnc-RRN3-1:2	lnc-RRN3-1	94.3494	96.0685	94.3494	96.0685	95.2089	0.0260531	0.967733	0.0269217	0.978522	0.999853	Not DEG
lnc-RRN3-1:1	lnc-RRN3-1	42.1366	60.0428	42.1366	60.0428	51.0897	0.510921	1.33785	0.381897	0.702537	0.999853	Not DEG
lnc-TRIP11-5:7	lnc-TRIP11-5	0	29.4756	0	29.4756	14.7378	7.4505	4.74037	1.57171	0.116017	0.999853	Not DEG
lnc-TRIP11-5:6	lnc-TRIP11-5	8.24412	0	8.24412	0	4.12206	-5.35923	6.32085	-0.847865	0.396513	0.999853	Not DEG
lnc-TRIP11-5:2	lnc-TRIP11-5	15.5722	0	15.5722	0	7.78611	-6.27681	5.34726	-1.17384	0.24046	0.999853	Not DEG
lnc-FURIN-2:1	lnc-FURIN-2	14.6562	13.1002	14.6562	13.1002	13.8782	-0.161907	2.33038	-0.0694768	0.94461	0.999853	Not DEG
lnc-CD83-7:1	lnc-CD83-7	0	7.64181	0	7.64181	3.82091	5.50288	6.51395	0.844784	0.398232	0.999853	Not DEG
lnc-CIDEB-1:1	lnc-CIDEB-1	10.0761	21.8337	10.0761	21.8337	15.9549	1.11562	2.30604	0.483781	0.628541	0.999853	Not DEG
lnc-TBL1X-2:1	lnc-TBL1X-2	0	8.7335	0	8.7335	4.36675	5.69554	6.26409	0.909236	0.363226	0.999853	Not DEG
lnc-GALNT15-2:1	lnc-GALNT15-2	129.158	137.553	129.158	137.553	133.355	0.0908498	0.828369	0.109673	0.912669	0.999853	Not DEG
lnc-MARCH4-2:13	lnc-MARCH4-2	0.916013	0	0.916013	0	0.458007	-2.18947	6.91852	-0.316466	0.751649	0.999853	Not DEG
lnc-MARCH4-2:10	lnc-MARCH4-2	350.833	0	350.833	0	175.417	-10.7701	6.76687	-1.59159	0.111476	0.999853	Not DEG
lnc-MUC5B-3:1	lnc-MUC5B-3	65.0369	98.2518	65.0369	98.2518	81.6444	0.595228	1.11104	0.535739	0.592139	0.999853	Not DEG
lnc-VSIG8-1:1	lnc-VSIG8-1	3.66405	0	3.66405	0	1.83203	-4.18934	6.8048	-0.615645	0.538129	0.999853	Not DEG
lnc-IQCG-5:2	lnc-IQCG-5	429.61	507.635	429.61	507.635	468.622	0.240763	0.493441	0.487926	0.625602	0.999853	Not DEG
lnc-SWAP70-2:3	lnc-SWAP70-2	28.3964	16.3753	28.3964	16.3753	22.3859	-0.794175	1.95961	-0.405272	0.685278	0.999853	Not DEG
lnc-CROCC-3:4	lnc-CROCC-3	15.5722	0	15.5722	0	7.78611	-6.27681	5.34726	-1.17384	0.24046	0.999853	Not DEG
lnc-IQCG-5:1	lnc-IQCG-5	95.2654	110.26	95.2654	110.26	102.763	0.210893	0.944212	0.223354	0.82326	0.999853	Not DEG
lnc-GRTP1-3:1	lnc-GRTP1-3	216.179	156.111	216.179	156.111	186.145	-0.46965	0.7723	-0.608119	0.543109	0.999853	Not DEG
lnc-GRTP1-3:2	lnc-GRTP1-3	194.195	210.696	194.195	210.696	202.445	0.117657	0.684785	0.171816	0.863582	0.999853	Not DEG
lnc-CAPN3-2:1	lnc-CAPN3-2	17.4043	20.7421	17.4043	20.7421	19.0732	0.253126	2.03156	0.124597	0.900843	0.999853	Not DEG
DANT1:2	DANT1	0	20.7421	0	20.7421	10.371	6.94352	5.06877	1.36986	0.17073	0.999853	Not DEG
lnc-ATP6V0E2-1:1	lnc-ATP6V0E2-1	5.49608	9.82518	5.49608	9.82518	7.66063	0.838085	3.04961	0.274817	0.783457	0.999853	Not DEG
HMBOX1-IT1:1	HMBOX1-IT1	56.7928	54.5844	56.7928	54.5844	55.6886	-0.0572166	1.24439	-0.0459798	0.963326	0.999853	Not DEG
lnc-POTEI-2:6	lnc-POTEI-2	99.8455	67.6846	99.8455	67.6846	83.765	-0.560864	1.09316	-0.513068	0.607903	0.999853	Not DEG
lnc-POTEI-2:4	lnc-POTEI-2	22.9003	50.2176	22.9003	50.2176	36.559	1.13283	1.67386	0.676777	0.498547	0.999853	Not DEG
lnc-POTEI-2:2	lnc-POTEI-2	185.035	0	185.035	0	92.5173	-9.84718	6.76723	-1.45513	0.145634	0.999853	Not DEG
lnc-POTEI-2:1	lnc-POTEI-2	12.8242	163.753	12.8242	163.753	88.2886	3.67458	1.98408	1.85203	0.064022	0.999853	Not DEG
lnc-OGT-3:1	lnc-OGT-3	50.3807	13.1002	50.3807	13.1002	31.7405	-1.94326	1.99073	-0.976154	0.328988	0.999853	Not DEG
lnc-MED16-1:2	lnc-MED16-1	229.919	145.194	229.919	145.194	187.557	-0.663139	0.822908	-0.805848	0.42033	0.999853	Not DEG
lnc-SRA1-2:1	lnc-SRA1-2	270.224	315.498	270.224	315.498	292.861	0.223475	0.593814	0.376338	0.706666	0.999853	Not DEG
lnc-RFPL3-1:5	lnc-RFPL3-1	24.7324	0	24.7324	0	12.3662	-6.94426	4.84685	-1.43273	0.151934	0.999853	Not DEG
lnc-SPATA21-4:8	lnc-SPATA21-4	38.4726	36.0257	38.4726	36.0257	37.2491	-0.0947983	1.49938	-0.0632251	0.949587	0.999853	Not DEG
lnc-SPATA21-4:9	lnc-SPATA21-4	2461.33	2904.98	2461.33	2904.98	2683.15	0.239092	0.292275	0.818037	0.413336	0.999853	Not DEG
lnc-LHFPL2-3:4	lnc-LHFPL2-3	253.736	379.907	253.736	379.907	316.821	0.582322	0.666168	0.874137	0.382044	0.999853	Not DEG
lnc-SPATA21-4:5	lnc-SPATA21-4	41.2206	77.5098	41.2206	77.5098	59.3652	0.911016	1.34118	0.679266	0.496969	0.999853	Not DEG
lnc-SPATA21-4:6	lnc-SPATA21-4	7.32811	4.36675	7.32811	4.36675	5.84743	-0.746856	3.40225	-0.219518	0.826247	0.999853	Not DEG
lnc-SPATA21-4:7	lnc-SPATA21-4	10.9922	5.45844	10.9922	5.45844	8.2253	-1.00989	2.9956	-0.337125	0.736023	0.999853	Not DEG
lnc-LAMP3-2:1	lnc-LAMP3-2	120.914	120.086	120.914	120.086	120.5	-0.00991288	0.866366	-0.0114419	0.990871	0.999853	Not DEG
lnc-TDRP-3:1	lnc-TDRP-3	54.0448	118.994	54.0448	118.994	86.5193	1.13866	1.23228	0.92403	0.355471	0.999853	Not DEG
lnc-CWH43-4:1	lnc-CWH43-4	30.2284	57.8594	30.2284	57.8594	44.0439	0.936649	1.512	0.619477	0.535602	0.999853	Not DEG
LINC01224:55	LINC01224	3.66405	0	3.66405	0	1.83203	-4.18934	6.8048	-0.615645	0.538129	0.999853	Not DEG
lnc-TSHZ2-1:1	lnc-TSHZ2-1	479.991	492.351	479.991	492.351	486.171	0.0366805	0.45947	0.0798321	0.936371	0.999853	Not DEG
lnc-ADGRB3-2:1	lnc-ADGRB3-2	738.307	728.155	738.307	728.155	733.231	-0.0199734	0.386474	-0.0516811	0.958783	0.999853	Not DEG
lnc-CCDC107-2:1	lnc-CCDC107-2	25.6484	28.3839	25.6484	28.3839	27.0161	0.14621	1.73595	0.0842251	0.932877	0.999853	Not DEG
lnc-FGFR2-8:1	lnc-FGFR2-8	175.875	149.561	175.875	149.561	162.718	-0.233809	0.769518	-0.303839	0.761251	0.999853	Not DEG
TOB1-AS1:3	TOB1-AS1	0.916013	1.09169	0.916013	1.09169	1.00385	0.253104	6.76645	0.0374058	0.970161	0.999853	Not DEG
lnc-VWA8-1:1	lnc-VWA8-1	604.569	705.23	604.569	705.23	654.899	0.222188	0.431246	0.515223	0.606397	0.999853	Not DEG
lnc-SPPL2A-1:11	lnc-SPPL2A-1	5.49608	5.45844	5.49608	5.45844	5.47726	-0.00990082	3.44793	-0.00287153	0.997709	0.999853	Not DEG
lnc-ACVR2A-13:1	lnc-ACVR2A-13	3.66405	0	3.66405	0	1.83203	-4.18934	6.8048	-0.615645	0.538129	0.999853	Not DEG
lnc-C12orf45-3:1	lnc-C12orf45-3	2678.42	2832.93	2678.42	2832.93	2755.68	0.0809105	0.251523	0.321683	0.747693	0.999853	Not DEG
lnc-DUOX2-1:1	lnc-DUOX2-1	1807.29	1133.17	1807.29	1133.17	1470.23	-0.673464	0.483903	-1.39173	0.164003	0.999853	Not DEG
lnc-DNAH10OS-6:1	lnc-DNAH10OS-6	96.1814	140.828	96.1814	140.828	118.505	0.550103	0.944923	0.582167	0.560454	0.999853	Not DEG
lnc-IL1RAP-2:1	lnc-IL1RAP-2	2.74804	13.1002	2.74804	13.1002	7.92414	2.2531	3.29971	0.682818	0.494722	0.999853	Not DEG
lnc-CD83-9:1	lnc-CD83-9	90.6853	152.836	90.6853	152.836	121.761	0.753048	0.987779	0.762365	0.445842	0.999853	Not DEG
lnc-ATOH7-4:1	lnc-ATOH7-4	211.599	188.862	211.599	188.862	200.23	-0.164	0.692838	-0.236707	0.812884	0.999853	Not DEG
lnc-ATP6V1D-3:1	lnc-ATP6V1D-3	12.8242	21.8337	12.8242	21.8337	17.329	0.767697	2.17106	0.353605	0.723635	0.999853	Not DEG
lnc-RTL8C-1:1	lnc-RTL8C-1	447.931	467.242	447.931	467.242	457.586	0.0608962	0.47282	0.128794	0.897521	0.999853	Not DEG
lnc-SUCLG1-1:1	lnc-SUCLG1-1	45.8007	91.7017	45.8007	91.7017	68.7512	1.00158	1.29319	0.774504	0.438633	0.999853	Not DEG
lnc-FAM84B-19:2	lnc-FAM84B-19	14.6562	74.2347	14.6562	74.2347	44.4455	2.34058	1.90785	1.22682	0.219891	0.999853	Not DEG
lnc-VSTM2B-9:15	lnc-VSTM2B-9	1.83203	161.57	1.83203	161.57	81.7009	6.46253	2.75426	2.34638	0.018957	0.999853	Up
lnc-TIMM13-2:1	lnc-TIMM13-2	2646.36	2453.02	2646.36	2453.02	2549.69	-0.109451	0.261603	-0.418386	0.675665	0.999853	Not DEG
lnc-EEF1AKMT2-2:1	lnc-EEF1AKMT2-2	141.982	144.103	141.982	144.103	143.042	0.0213909	0.799575	0.0267529	0.978657	0.999853	Not DEG
lnc-NOP2-2:1	lnc-NOP2-2	260.148	211.787	260.148	211.787	235.968	-0.296713	0.664648	-0.446422	0.655293	0.999853	Not DEG
lnc-SLC25A29-5:2	lnc-SLC25A29-5	15448.6	14094.8	15448.6	14094.8	14771.7	-0.132312	0.204701	-0.64637	0.51804	0.999853	Not DEG
lnc-STX17-5:1	lnc-STX17-5	271.14	244.538	271.14	244.538	257.839	-0.148978	0.617114	-0.241411	0.809237	0.999853	Not DEG
lnc-WDHD1-4:1	lnc-WDHD1-4	505.639	429.033	505.639	429.033	467.336	-0.237019	0.493395	-0.480383	0.630955	0.999853	Not DEG
lnc-HIST2H3C-1:2	lnc-HIST2H3C-1	503.807	415.933	503.807	415.933	459.87	-0.27652	0.505226	-0.54732	0.584159	0.999853	Not DEG
lnc-MIEF2-2:1	lnc-MIEF2-2	801.512	587.328	801.512	587.328	694.42	-0.448557	0.486569	-0.921877	0.356593	0.999853	Not DEG
lnc-RFWD3-1:1	lnc-RFWD3-1	14.6562	13.1002	14.6562	13.1002	13.8782	-0.161907	2.33038	-0.0694768	0.94461	0.999853	Not DEG
lnc-PAQR9-1:1	lnc-PAQR9-1	0	13.1002	0	13.1002	6.55012	6.28053	5.62374	1.11679	0.264084	0.999853	Not DEG
lnc-C7orf77-4:1	lnc-C7orf77-4	308.696	184.495	308.696	184.495	246.596	-0.742604	0.774645	-0.958637	0.337741	0.999853	Not DEG
lnc-ALX1-2:1	lnc-ALX1-2	7.32811	0	7.32811	0	3.66405	-5.1893	6.54663	-0.792667	0.427972	0.999853	Not DEG
lnc-VGLL4-5:1	lnc-VGLL4-5	43.9686	4.36675	43.9686	4.36675	24.1677	-3.3318	2.58903	-1.28689	0.198131	0.999853	Not DEG
lnc-PCLAF-2:1	lnc-PCLAF-2	2.74804	0	2.74804	0	1.37402	-3.77433	6.81753	-0.553622	0.579838	0.999853	Not DEG
lnc-ALX1-2:6	lnc-ALX1-2	46.7167	8.7335	46.7167	8.7335	27.7251	-2.41928	2.21921	-1.09015	0.275645	0.999853	Not DEG
lnc-NXNL1-7:2	lnc-NXNL1-7	196.943	353.707	196.943	353.707	275.325	0.844778	0.781778	1.08058	0.279882	0.999853	Not DEG
lnc-PFDN1-5:1	lnc-PFDN1-5	10.0761	7.64181	10.0761	7.64181	8.85898	-0.398941	2.83494	-0.140723	0.888089	0.999853	Not DEG
lnc-COPE-1:1	lnc-COPE-1	284.88	231.438	284.88	231.438	258.159	-0.29973	0.640852	-0.467705	0.639996	0.999853	Not DEG
lnc-SHANK2-10:1	lnc-SHANK2-10	49.4647	30.5672	49.4647	30.5672	40.016	-0.694406	1.52135	-0.456441	0.648073	0.999853	Not DEG
lnc-ALX1-2:4	lnc-ALX1-2	0	2.18337	0	2.18337	1.09169	3.69558	6.8429	0.54006	0.589155	0.999853	Not DEG
lnc-TRMT2A-1:1	lnc-TRMT2A-1	1126.7	1020.73	1126.7	1020.73	1073.71	-0.1425	0.346821	-0.410876	0.681163	0.999853	Not DEG
lnc-GLP1R-1:1	lnc-GLP1R-1	51.2967	49.1259	51.2967	49.1259	50.2113	-0.062378	1.30579	-0.0477702	0.961899	0.999853	Not DEG
lnc-AZIN2-5:1	lnc-AZIN2-5	24.7324	5.45844	24.7324	5.45844	15.0954	-2.17981	2.62509	-0.830374	0.406327	0.999853	Not DEG
lnc-BHLHE40-3:1	lnc-BHLHE40-3	46.7167	55.676	46.7167	55.676	51.1964	0.253123	1.30409	0.1941	0.846097	0.999853	Not DEG
lnc-RSPH14-1:1	lnc-RSPH14-1	0	4.36675	0	4.36675	2.18337	4.69553	6.80477	0.690035	0.490172	0.999853	Not DEG
lnc-LUZP1-1:1	lnc-LUZP1-1	142.898	176.853	142.898	176.853	159.876	0.307569	0.786517	0.391051	0.695759	0.999853	Not DEG
lnc-TMEM41B-2:1	lnc-TMEM41B-2	41.2206	41.4841	41.2206	41.4841	41.3524	0.00919878	1.42754	0.00644381	0.994859	0.999853	Not DEG
lnc-ARID4A-2:1	lnc-ARID4A-2	67.785	58.9511	67.785	58.9511	63.368	-0.201442	1.1792	-0.17083	0.864358	0.999853	Not DEG
lnc-RAPH1-6:1	lnc-RAPH1-6	203.355	117.902	203.355	117.902	160.629	-0.786406	0.905962	-0.868034	0.385376	0.999853	Not DEG
lnc-MAGEA4-2:2	lnc-MAGEA4-2	23.8163	22.9254	23.8163	22.9254	23.3709	-0.0549954	1.85064	-0.0297169	0.976293	0.999853	Not DEG
lnc-MAGEA4-2:3	lnc-MAGEA4-2	3.66405	0	3.66405	0	1.83203	-4.18934	6.8048	-0.615645	0.538129	0.999853	Not DEG
lnc-MAGEA4-2:1	lnc-MAGEA4-2	463.503	788.198	463.503	788.198	625.85	0.765982	0.60857	1.25866	0.208153	0.999853	Not DEG
lnc-MAGEA4-2:4	lnc-MAGEA4-2	25.6484	77.5098	25.6484	77.5098	51.5791	1.59551	1.60638	0.993238	0.320594	0.999853	Not DEG
lnc-SH3BP5L-2:1	lnc-SH3BP5L-2	1309.9	1494.52	1309.9	1494.52	1402.21	0.190227	0.32824	0.579536	0.562227	0.999853	Not DEG
lnc-TMEM26-3:5	lnc-TMEM26-3	201.523	126.636	201.523	126.636	164.079	-0.670256	0.8651	-0.774773	0.438474	0.999853	Not DEG
lnc-ZNF484-64:1	lnc-ZNF484-64	10.9922	0	10.9922	0	5.49608	-5.77429	5.83213	-0.990082	0.322134	0.999853	Not DEG
lnc-DHX38-8:1	lnc-DHX38-8	179.539	156.111	179.539	156.111	167.825	-0.201717	0.75477	-0.267257	0.789272	0.999853	Not DEG
lnc-LINC02203-12:1	lnc-LINC02203-12	1.83203	0	1.83203	0	0.916013	-3.18941	6.84292	-0.466089	0.641152	0.999853	Not DEG
lnc-GABARAPL2-1:1	lnc-GABARAPL2-1	7.32811	0	7.32811	0	3.66405	-5.1893	6.54663	-0.792667	0.427972	0.999853	Not DEG
lnc-F9-8:1	lnc-F9-8	55.8768	30.5672	55.8768	30.5672	43.222	-0.870255	1.51045	-0.576156	0.56451	0.999853	Not DEG
lnc-SYTL2-5:1	lnc-SYTL2-5	8278.01	8496.6	8278.01	8496.6	8387.31	0.0376016	0.197537	0.190352	0.849033	0.999853	Not DEG
lnc-SLC25A25-4:1	lnc-SLC25A25-4	21.9843	0	21.9843	0	10.9922	-6.77433	4.96062	-1.36562	0.172058	0.999853	Not DEG
lnc-CLEC18B-7:3	lnc-CLEC18B-7	14.6562	0	14.6562	0	7.32811	-6.18934	5.42438	-1.14102	0.25386	0.999853	Not DEG
ATP2A1-AS1:9	ATP2A1-AS1	94.3494	53.4927	94.3494	53.4927	73.921	-0.818666	1.21213	-0.675393	0.499426	0.999853	Not DEG
ATP2A1-AS1:8	ATP2A1-AS1	0.916013	9.82518	0.916013	9.82518	5.3706	3.42298	4.18962	0.817016	0.413919	0.999853	Not DEG
ATP2A1-AS1:3	ATP2A1-AS1	0.916013	10.9169	0.916013	10.9169	5.91644	3.57499	4.10617	0.870637	0.383952	0.999853	Not DEG
ATP2A1-AS1:2	ATP2A1-AS1	32.9765	0	32.9765	0	16.4882	-7.3593	4.6025	-1.59898	0.109826	0.999853	Not DEG
ATP2A1-AS1:7	ATP2A1-AS1	8.24412	0	8.24412	0	4.12206	-5.35923	6.32085	-0.847865	0.396513	0.999853	Not DEG
ATP2A1-AS1:6	ATP2A1-AS1	0	5.45844	0	5.45844	2.72922	5.01745	6.79712	0.738172	0.46041	0.999853	Not DEG
ATP2A1-AS1:5	ATP2A1-AS1	0	13.1002	0	13.1002	6.55012	6.28053	5.62374	1.11679	0.264084	0.999853	Not DEG
lnc-LYSMD2-1:2	lnc-LYSMD2-1	65.0369	0	65.0369	0	32.5185	-8.33914	4.17505	-1.99737	0.0457845	0.999853	Down
lnc-KCNE1B-2:1	lnc-KCNE1B-2	1964.85	1815.48	1964.85	1815.48	1890.16	-0.11407	0.28481	-0.400513	0.688779	0.999853	Not DEG
lnc-CLEC18B-7:7	lnc-CLEC18B-7	149.31	1504.34	149.31	1504.34	826.828	3.33275	2.53608	1.31414	0.1888	0.999853	Not DEG
lnc-DTNBP1-16:5	lnc-DTNBP1-16	572.508	593.878	572.508	593.878	583.193	0.0528702	0.426097	0.12408	0.901252	0.999853	Not DEG
lnc-FYB1-5:1	lnc-FYB1-5	436.938	471.609	436.938	471.609	454.274	0.110162	0.478437	0.230254	0.817895	0.999853	Not DEG
lnc-KHDRBS3-18:1	lnc-KHDRBS3-18	14.6562	9.82518	14.6562	9.82518	12.2407	-0.576941	2.48976	-0.231725	0.816751	0.999853	Not DEG
lnc-C11orf58-3:1	lnc-C11orf58-3	4.58007	0	4.58007	0	2.29003	-4.51125	6.79715	-0.663697	0.506884	0.999853	Not DEG
lnc-LCN10-3:1	lnc-LCN10-3	137.402	102.619	137.402	102.619	120.01	-0.421108	0.912838	-0.461317	0.644571	0.999853	Not DEG
ATP6V0E2-AS1:5	ATP6V0E2-AS1	7.32811	20.7421	7.32811	20.7421	14.0351	1.50105	2.50761	0.598597	0.549442	0.999853	Not DEG
lnc-KCNMB1-4:1	lnc-KCNMB1-4	34.8085	132.094	34.8085	132.094	83.4513	1.92406	1.49271	1.28897	0.197408	0.999853	Not DEG
LINC01695:5	LINC01695	0	3.27506	0	3.27506	1.63753	4.28051	6.81751	0.627871	0.530089	0.999853	Not DEG
lnc-UBIAD1-3:1	lnc-UBIAD1-3	10.0761	0	10.0761	0	5.03807	-5.64875	5.9711	-0.946015	0.344141	0.999853	Not DEG
lnc-ZEB2-19:1	lnc-ZEB2-19	14.6562	0	14.6562	0	7.32811	-6.18934	5.42438	-1.14102	0.25386	0.999853	Not DEG
lnc-UBE2D3-3:1	lnc-UBE2D3-3	264.728	251.088	264.728	251.088	257.908	-0.0763152	0.61078	-0.124947	0.900565	0.999853	Not DEG
lnc-PFKP-16:3	lnc-PFKP-16	5.49608	4.36675	5.49608	4.36675	4.93141	-0.331823	3.61142	-0.0918816	0.926792	0.999853	Not DEG
lnc-GFAP-3:1	lnc-GFAP-3	79.6932	76.4181	79.6932	76.4181	78.0556	-0.0605379	1.06301	-0.0569496	0.954585	0.999853	Not DEG
lnc-GFAP-3:2	lnc-GFAP-3	569.76	447.592	569.76	447.592	508.676	-0.34817	0.504996	-0.689451	0.490539	0.999853	Not DEG
lnc-GFAP-3:3	lnc-GFAP-3	21.0683	14.1919	21.0683	14.1919	17.6301	-0.569991	2.13262	-0.267273	0.789259	0.999853	Not DEG
lnc-CSRNP2-2:3	lnc-CSRNP2-2	245.492	159.386	245.492	159.386	202.439	-0.623143	0.789481	-0.789307	0.429933	0.999853	Not DEG
lnc-CSRNP2-2:2	lnc-CSRNP2-2	312.361	302.397	312.361	302.397	307.379	-0.0467655	0.562818	-0.0830917	0.933779	0.999853	Not DEG
lnc-CSRNP2-2:1	lnc-CSRNP2-2	263.812	279.472	263.812	279.472	271.642	0.0831953	0.596924	0.139373	0.889155	0.999853	Not DEG
lnc-NDST2-3:4	lnc-NDST2-3	332.513	393.007	332.513	393.007	362.76	0.241147	0.54636	0.441371	0.658944	0.999853	Not DEG
lnc-NDST2-3:2	lnc-NDST2-3	236.331	87.335	236.331	87.335	161.833	-1.43617	1.11431	-1.28885	0.197452	0.999853	Not DEG
lnc-NDST2-3:3	lnc-NDST2-3	3.66405	2.18337	3.66405	2.18337	2.92371	-0.746847	4.51571	-0.165389	0.868638	0.999853	Not DEG
lnc-NDST2-3:1	lnc-NDST2-3	0.916013	1.09169	0.916013	1.09169	1.00385	0.253104	6.76645	0.0374058	0.970161	0.999853	Not DEG
lnc-CCDC34-3:1	lnc-CCDC34-3	50.3807	78.6015	50.3807	78.6015	64.4911	0.641688	1.23526	0.519474	0.60343	0.999853	Not DEG
lnc-LRGUK-1:1	lnc-LRGUK-1	0	16.3753	0	16.3753	8.18765	6.60247	5.3345	1.23769	0.21583	0.999853	Not DEG
lnc-SLC16A9-1:8	lnc-SLC16A9-1	8.24412	0	8.24412	0	4.12206	-5.35923	6.32085	-0.847865	0.396513	0.999853	Not DEG
lnc-ZBTB25-2:1	lnc-ZBTB25-2	48.5487	17.467	48.5487	17.467	33.0079	-1.47479	1.83282	-0.804655	0.421019	0.999853	Not DEG
lnc-MST1-1:13	lnc-MST1-1	18.3203	28.3839	18.3203	28.3839	23.3521	0.631636	1.89636	0.333078	0.739075	0.999853	Not DEG
lnc-TRAK2-2:1	lnc-TRAK2-2	172.211	221.612	172.211	221.612	196.912	0.363868	0.730344	0.498214	0.618333	0.999853	Not DEG
lnc-TRAK2-2:2	lnc-TRAK2-2	0	6.55012	0	6.55012	3.27506	5.28047	6.79202	0.777452	0.436892	0.999853	Not DEG
lnc-MST1-1:10	lnc-MST1-1	6.41209	8.7335	6.41209	8.7335	7.5728	0.445772	3.0262	0.147304	0.882892	0.999853	Not DEG
NR2F2-AS1:1	NR2F2-AS1	44.8847	52.401	44.8847	52.401	48.6428	0.223376	1.33252	0.167635	0.866871	0.999853	Not DEG
NR2F2-AS1:3	NR2F2-AS1	9.16013	9.82518	9.16013	9.82518	9.49266	0.101127	2.73894	0.0369219	0.970547	0.999853	Not DEG
lnc-UPRT-3:1	lnc-UPRT-3	32.9765	31.6589	32.9765	31.6589	32.3177	-0.0588185	1.59888	-0.0367874	0.970655	0.999853	Not DEG
NR2F2-AS1:8	NR2F2-AS1	6.41209	1.09169	6.41209	1.09169	3.75189	-2.55416	4.49827	-0.567809	0.570165	0.999853	Not DEG
lnc-ITIH4-2:1	lnc-ITIH4-2	11.9082	5.45844	11.9082	5.45844	8.6833	-1.12537	2.9502	-0.381455	0.702865	0.999853	Not DEG
lnc-DTNBP1-16:3	lnc-DTNBP1-16	694.338	806.757	694.338	806.757	750.547	0.216496	0.409376	0.528845	0.596913	0.999853	Not DEG
lnc-KCTD10-2:1	lnc-KCTD10-2	592.661	497.809	592.661	497.809	545.235	-0.251612	0.468415	-0.537156	0.59116	0.999853	Not DEG
lnc-SNRPD1-4:1	lnc-SNRPD1-4	14.6562	44.7592	14.6562	44.7592	29.7077	1.61067	1.93401	0.832814	0.404949	0.999853	Not DEG
lnc-STARD8-3:1	lnc-STARD8-3	2850.63	2867.86	2850.63	2867.86	2859.25	0.00869341	0.242794	0.0358058	0.971437	0.999853	Not DEG
lnc-TMCC1-4:8	lnc-TMCC1-4	149.31	188.862	149.31	188.862	169.086	0.339021	0.773393	0.438355	0.661129	0.999853	Not DEG
lnc-PEBP4-1:3	lnc-PEBP4-1	888.533	0	888.533	0	444.266	-12.1107	6.76662	-1.78976	0.0734919	0.999853	Not DEG
lnc-TMCC1-4:9	lnc-TMCC1-4	8.24412	18.5587	8.24412	18.5587	13.4014	1.17066	2.48209	0.471642	0.637183	0.999853	Not DEG
lnc-PRRT4-2:1	lnc-PRRT4-2	184.119	189.954	184.119	189.954	187.036	0.0450126	0.706178	0.0637411	0.949176	0.999853	Not DEG
lnc-NBN-5:1	lnc-NBN-5	9.16013	54.5844	9.16013	54.5844	31.8722	2.57504	2.16757	1.18798	0.23484	0.999853	Not DEG
lnc-RPLP1-12:27	lnc-RPLP1-12	0	5.45844	0	5.45844	2.72922	5.01745	6.79712	0.738172	0.46041	0.999853	Not DEG
lnc-RPLP1-12:21	lnc-RPLP1-12	0	6.55012	0	6.55012	3.27506	5.28047	6.79202	0.777452	0.436892	0.999853	Not DEG
lnc-AMY1B-1:11	lnc-AMY1B-1	10.0761	43.6675	10.0761	43.6675	26.8718	2.11561	2.14379	0.986859	0.323712	0.999853	Not DEG
lnc-AMY1B-1:10	lnc-AMY1B-1	882.121	0	882.121	0	441.06	-12.1002	6.76663	-1.78822	0.0737406	0.999853	Not DEG
lnc-ARHGEF4-2:1	lnc-ARHGEF4-2	202.439	212.879	202.439	212.879	207.659	0.0725484	0.673963	0.107644	0.914278	0.999853	Not DEG
lnc-POMGNT1-1:8	lnc-POMGNT1-1	0	3.27506	0	3.27506	1.63753	4.28051	6.81751	0.627871	0.530089	0.999853	Not DEG
lnc-POLRMT-2:1	lnc-POLRMT-2	21.9843	43.6675	21.9843	43.6675	32.8259	0.990088	1.71022	0.578924	0.56264	0.999853	Not DEG
lnc-RGPD3-3:1	lnc-RGPD3-3	2.74804	3.27506	2.74804	3.27506	3.01155	0.253128	4.41682	0.05731	0.954298	0.999853	Not DEG
lnc-AMER1-1:1	lnc-AMER1-1	0	30.5672	0	30.5672	15.2836	7.50297	4.71034	1.59287	0.111189	0.999853	Not DEG
lnc-DLK1-13:1	lnc-DLK1-13	0	28.3839	0	28.3839	14.1919	7.39605	4.77226	1.5498	0.12119	0.999853	Not DEG
lnc-EIF3A-5:1	lnc-EIF3A-5	0	2.18337	0	2.18337	1.09169	3.69558	6.8429	0.54006	0.589155	0.999853	Not DEG
lnc-PQLC1-12:2	lnc-PQLC1-12	139.234	58.9511	139.234	58.9511	99.0926	-1.23991	1.21186	-1.02315	0.306236	0.999853	Not DEG
lnc-NDRG1-5:1	lnc-NDRG1-5	92.5173	85.1516	92.5173	85.1516	88.8345	-0.119687	1.00307	-0.119321	0.905021	0.999853	Not DEG
PPP3CB-AS1:8	PPP3CB-AS1	53.1288	28.3839	53.1288	28.3839	40.7563	-0.904413	1.55414	-0.581937	0.560609	0.999853	Not DEG
lnc-TAF15-6:1	lnc-TAF15-6	149.31	158.295	149.31	158.295	153.802	0.084302	0.774888	0.108792	0.913367	0.999853	Not DEG
lnc-SLC26A3-4:1	lnc-SLC26A3-4	15.5722	0	15.5722	0	7.78611	-6.27681	5.34726	-1.17384	0.24046	0.999853	Not DEG
lnc-SLC26A3-4:2	lnc-SLC26A3-4	211.599	138.644	211.599	138.644	175.122	-0.609942	0.827944	-0.736695	0.461308	0.999853	Not DEG
HMMR-AS1:2	HMMR-AS1	281.216	312.223	281.216	312.223	296.719	0.150897	0.580043	0.260148	0.79475	0.999853	Not DEG
lnc-GHSR-2:1	lnc-GHSR-2	38.4726	76.4181	38.4726	76.4181	57.4453	0.990088	1.37866	0.718154	0.472662	0.999853	Not DEG
lnc-DDIAS-1:2	lnc-DDIAS-1	32.9765	30.5672	32.9765	30.5672	31.7719	-0.109444	1.61263	-0.0678668	0.945892	0.999853	Not DEG
lnc-NPTX1-3:1	lnc-NPTX1-3	3.66405	0	3.66405	0	1.83203	-4.18934	6.8048	-0.615645	0.538129	0.999853	Not DEG
lnc-GATM-5:1	lnc-GATM-5	383.81	271.83	383.81	271.83	327.82	-0.497684	0.633521	-0.785584	0.432111	0.999853	Not DEG
lnc-SNX10-85:1	lnc-SNX10-85	0	9.82518	0	9.82518	4.91259	5.86547	6.06152	0.967657	0.333216	0.999853	Not DEG
lnc-METTL13-4:1	lnc-METTL13-4	3.66405	4.36675	3.66405	4.36675	4.0154	0.253129	3.92342	0.0645175	0.948558	0.999853	Not DEG
lnc-TPBG-3:3	lnc-TPBG-3	13.7402	3.27506	13.7402	3.27506	8.50763	-2.06877	3.18658	-0.649213	0.516201	0.999853	Not DEG
lnc-RIPK1-4:2	lnc-RIPK1-4	22.9003	25.1088	22.9003	25.1088	24.0046	0.132832	1.82996	0.0725874	0.942134	0.999853	Not DEG
lnc-RIPK1-4:1	lnc-RIPK1-4	5.49608	0	5.49608	0	2.74804	-4.77427	6.79205	-0.70292	0.482106	0.999853	Not DEG
LINC01512:2	LINC01512	18.3203	4.36675	18.3203	4.36675	11.3435	-2.06878	2.87023	-0.720769	0.471051	0.999853	Not DEG
LINC01512:3	LINC01512	453.427	371.174	453.427	371.174	412.3	-0.288774	0.529567	-0.545301	0.585546	0.999853	Not DEG
LINC01512:4	LINC01512	0	198.687	0	198.687	99.3435	10.2031	6.76728	1.50771	0.13163	0.999853	Not DEG
lnc-CALB1-3:1	lnc-CALB1-3	371.901	243.446	371.901	243.446	307.674	-0.611315	0.68191	-0.896474	0.37	0.999853	Not DEG
lnc-FGF9-3:5	lnc-FGF9-3	43.9686	34.934	43.9686	34.934	39.4513	-0.331837	1.47644	-0.224755	0.82217	0.999853	Not DEG
lnc-FGF9-3:3	lnc-FGF9-3	1.83203	0	1.83203	0	0.916013	-3.18941	6.84292	-0.466089	0.641152	0.999853	Not DEG
lnc-FGF9-3:8	lnc-FGF9-3	4.58007	9.82518	4.58007	9.82518	7.20263	1.10112	3.16446	0.347963	0.727868	0.999853	Not DEG
NUTM2A-AS1:36	NUTM2A-AS1	0	5.45844	0	5.45844	2.72922	5.01745	6.79712	0.738172	0.46041	0.999853	Not DEG
lnc-ZNF479-23:5	lnc-ZNF479-23	0	1.09169	0	1.09169	0.545844	2.69562	6.91851	0.389625	0.696814	0.999853	Not DEG
lnc-ZNF479-23:1	lnc-ZNF479-23	2.74804	0	2.74804	0	1.37402	-3.77433	6.81753	-0.553622	0.579838	0.999853	Not DEG
lnc-PANK3-2:2	lnc-PANK3-2	0	1.09169	0	1.09169	0.545844	2.69562	6.91851	0.389625	0.696814	0.999853	Not DEG
lnc-PANK3-2:4	lnc-PANK3-2	0	5.45844	0	5.45844	2.72922	5.01745	6.79712	0.738172	0.46041	0.999853	Not DEG
BVES-AS1:12	BVES-AS1	11.9082	17.467	11.9082	17.467	14.6876	0.552686	2.29919	0.240383	0.810034	0.999853	Not DEG
OCIAD1-AS1:1	OCIAD1-AS1	95.2654	111.352	95.2654	111.352	103.309	0.225107	0.943403	0.238612	0.811406	0.999853	Not DEG
lnc-PRRT3-2:1	lnc-PRRT3-2	300.452	323.139	300.452	323.139	311.796	0.105022	0.562823	0.186598	0.851976	0.999853	Not DEG
lnc-TNMD-3:1	lnc-TNMD-3	16.4882	0	16.4882	0	8.24412	-6.35928	5.27719	-1.20505	0.228184	0.999853	Not DEG
NUTM2A-AS1:30	NUTM2A-AS1	326.101	334.056	326.101	334.056	330.079	0.0347746	0.544639	0.0638489	0.949091	0.999853	Not DEG
lnc-USP32-2:9	lnc-USP32-2	12.8242	0	12.8242	0	6.41209	-5.99669	5.60459	-1.06996	0.284637	0.999853	Not DEG
lnc-GMNC-2:1	lnc-GMNC-2	3.66405	0	3.66405	0	1.83203	-4.18934	6.8048	-0.615645	0.538129	0.999853	Not DEG
lnc-TTC39B-3:1	lnc-TTC39B-3	854.64	975.968	854.64	975.968	915.304	0.191517	0.376577	0.508574	0.611051	0.999853	Not DEG
lnc-TTC39B-3:2	lnc-TTC39B-3	385.642	421.391	385.642	421.391	403.516	0.127901	0.505218	0.253159	0.800145	0.999853	Not DEG
lnc-SBDS-27:1	lnc-SBDS-27	22.9003	19.6504	22.9003	19.6504	21.2754	-0.220803	1.93565	-0.114072	0.909181	0.999853	Not DEG
lnc-SMC4-2:1	lnc-SMC4-2	45.8007	44.7592	45.8007	44.7592	45.2799	-0.03318	1.36925	-0.0242323	0.980667	0.999853	Not DEG
lnc-UTP14A-1:1	lnc-UTP14A-1	5.49608	0	5.49608	0	2.74804	-4.77427	6.79205	-0.70292	0.482106	0.999853	Not DEG
lnc-CD58-6:2	lnc-CD58-6	8.24412	0	8.24412	0	4.12206	-5.35923	6.32085	-0.847865	0.396513	0.999853	Not DEG
lnc-USP32-2:1	lnc-USP32-2	0	25.1088	0	25.1088	12.5544	7.21917	4.88128	1.47895	0.139154	0.999853	Not DEG
DIO3OS:14	DIO3OS	0	14.1919	0	14.1919	7.09597	6.39601	5.51562	1.15962	0.246204	0.999853	Not DEG
lnc-MYL10-3:1	lnc-MYL10-3	0	4.36675	0	4.36675	2.18337	4.69553	6.80477	0.690035	0.490172	0.999853	Not DEG
lnc-STARD4-6:1	lnc-STARD4-6	23.8163	20.7421	23.8163	20.7421	22.2792	-0.199384	1.8954	-0.105194	0.916222	0.999853	Not DEG
lnc-NR1I2-3:1	lnc-NR1I2-3	210.683	192.137	210.683	192.137	201.41	-0.132938	0.687892	-0.193254	0.84676	0.999853	Not DEG
lnc-DUPD1-3:1	lnc-DUPD1-3	124.578	167.028	124.578	167.028	145.803	0.423046	0.840664	0.503229	0.614803	0.999853	Not DEG
lnc-DKK3-7:1	lnc-DKK3-7	13.7402	45.8509	13.7402	45.8509	29.7955	1.73855	1.96747	0.883648	0.376886	0.999853	Not DEG
lnc-LMOD1-2:1	lnc-LMOD1-2	37.5565	74.2347	37.5565	74.2347	55.8956	0.983033	1.39099	0.706715	0.479744	0.999853	Not DEG
lnc-TMEM182-10:1	lnc-TMEM182-10	13.7402	4.36675	13.7402	4.36675	9.05347	-1.65374	3.0107	-0.549288	0.582808	0.999853	Not DEG
lnc-PPP4C-11:1	lnc-PPP4C-11	0	2.18337	0	2.18337	1.09169	3.69558	6.8429	0.54006	0.589155	0.999853	Not DEG
lnc-MTRR-10:1	lnc-MTRR-10	10.0761	0	10.0761	0	5.03807	-5.64875	5.9711	-0.946015	0.344141	0.999853	Not DEG
lnc-RRP1-3:1	lnc-RRP1-3	207.019	268.555	207.019	268.555	237.787	0.375456	0.678933	0.553009	0.580258	0.999853	Not DEG
lnc-SLC9A6-1:1	lnc-SLC9A6-1	0	34.934	0	34.934	17.467	7.69562	4.60589	1.67082	0.0947568	0.999853	Not DEG
lnc-SLC9A6-1:3	lnc-SLC9A6-1	266.56	16.3753	266.56	16.3753	141.468	-4.02484	1.91298	-2.10396	0.0353816	0.999853	Down
lnc-ZNF41-2:1	lnc-ZNF41-2	789.604	640.82	789.604	640.82	715.212	-0.301207	0.437935	-0.68779	0.491585	0.999853	Not DEG
ZFAS1:4	ZFAS1	215.263	70.9597	215.263	70.9597	143.111	-1.60102	1.20461	-1.32908	0.183822	0.999853	Not DEG
ZFAS1:5	ZFAS1	11.9082	1.09169	11.9082	1.09169	6.49993	-3.44724	3.97526	-0.867173	0.385847	0.999853	Not DEG
ZFAS1:6	ZFAS1	4.58007	2.18337	4.58007	2.18337	3.38172	-1.06877	4.29923	-0.248595	0.803674	0.999853	Not DEG
ZFAS1:7	ZFAS1	18.3203	20.7421	18.3203	20.7421	19.5312	0.179126	2.00709	0.0892467	0.928886	0.999853	Not DEG
lnc-PSG9-2:3	lnc-PSG9-2	3.66405	0	3.66405	0	1.83203	-4.18934	6.8048	-0.615645	0.538129	0.999853	Not DEG
ZFAS1:2	ZFAS1	35.7245	5.45844	35.7245	5.45844	20.5915	-2.71032	2.52011	-1.07548	0.282161	0.999853	Not DEG
lnc-PSG9-2:1	lnc-PSG9-2	17.4043	4.36675	17.4043	4.36675	10.8855	-1.99478	2.89338	-0.689428	0.490554	0.999853	Not DEG
lnc-HNRNPH1-1:1	lnc-HNRNPH1-1	105.342	139.736	105.342	139.736	122.539	0.407631	0.901362	0.452239	0.651096	0.999853	Not DEG
ZFAS1:8	ZFAS1	73.2811	37.1174	73.2811	37.1174	55.1992	-0.981338	1.39948	-0.701216	0.483168	0.999853	Not DEG
lnc-CCDC115-3:1	lnc-CCDC115-3	46.7167	46.9425	46.7167	46.9425	46.8296	0.00696335	1.34785	0.00516626	0.995878	0.999853	Not DEG
lnc-CD180-2:1	lnc-CD180-2	2.74804	0	2.74804	0	1.37402	-3.77433	6.81753	-0.553622	0.579838	0.999853	Not DEG
lnc-TTC21A-2:2	lnc-TTC21A-2	0	4.36675	0	4.36675	2.18337	4.69553	6.80477	0.690035	0.490172	0.999853	Not DEG
lnc-PLA2G4A-7:4	lnc-PLA2G4A-7	4.58007	0	4.58007	0	2.29003	-4.51125	6.79715	-0.663697	0.506884	0.999853	Not DEG
lnc-NUDCD3-1:1	lnc-NUDCD3-1	14.6562	9.82518	14.6562	9.82518	12.2407	-0.576941	2.48976	-0.231725	0.816751	0.999853	Not DEG
lnc-CARD10-4:3	lnc-CARD10-4	15.5722	8.7335	15.5722	8.7335	12.1529	-0.834326	2.53039	-0.329722	0.74161	0.999853	Not DEG
lnc-PIANP-1:1	lnc-PIANP-1	10.9922	0	10.9922	0	5.49608	-5.77429	5.83213	-0.990082	0.322134	0.999853	Not DEG
lnc-TCF7-4:2	lnc-TCF7-4	62.2889	45.8509	62.2889	45.8509	54.0699	-0.442021	1.29584	-0.341107	0.733023	0.999853	Not DEG
lnc-DPYS-1:1	lnc-DPYS-1	1.83203	0	1.83203	0	0.916013	-3.18941	6.84292	-0.466089	0.641152	0.999853	Not DEG
lnc-FBXO8-3:1	lnc-FBXO8-3	0	5.45844	0	5.45844	2.72922	5.01745	6.79712	0.738172	0.46041	0.999853	Not DEG
lnc-HYAL4-5:2	lnc-HYAL4-5	0	1.09169	0	1.09169	0.545844	2.69562	6.91851	0.389625	0.696814	0.999853	Not DEG
lnc-ZFAND3-1:1	lnc-ZFAND3-1	129.158	199.779	129.158	199.779	164.468	0.62927	0.851955	0.738618	0.460139	0.999853	Not DEG
lnc-STRBP-12:1	lnc-STRBP-12	100.761	108.077	100.761	108.077	104.419	0.101119	0.928997	0.108847	0.913324	0.999853	Not DEG
lnc-SH3GL3-5:1	lnc-SH3GL3-5	17.4043	12.0086	17.4043	12.0086	14.7064	-0.535363	2.29963	-0.232804	0.815913	0.999853	Not DEG
lnc-ATXN10-2:1	lnc-ATXN10-2	14.6562	6.55012	14.6562	6.55012	10.6032	-1.1619	2.73057	-0.425514	0.670462	0.999853	Not DEG
CALML3-AS1:8	CALML3-AS1	129.158	64.4095	129.158	64.4095	96.7837	-1.00378	1.14834	-0.874115	0.382056	0.999853	Not DEG
lnc-TUBGCP6-2:1	lnc-TUBGCP6-2	142.898	136.461	142.898	136.461	139.679	-0.0664966	0.809756	-0.0821193	0.934552	0.999853	Not DEG
lnc-PPM1H-6:2	lnc-PPM1H-6	6.41209	0	6.41209	0	3.20605	-4.99664	6.7884	-0.736056	0.461696	0.999853	Not DEG
lnc-B3GALNT1-2:1	lnc-B3GALNT1-2	95.2654	92.7934	95.2654	92.7934	94.0294	-0.0379267	0.973674	-0.0389522	0.968929	0.999853	Not DEG
lnc-PCBP4-1:1	lnc-PCBP4-1	68.701	50.2176	68.701	50.2176	59.4593	-0.452132	1.24431	-0.363359	0.716337	0.999853	Not DEG
lnc-PCBP4-1:2	lnc-PCBP4-1	17.4043	25.1088	17.4043	25.1088	21.2565	0.528759	1.96093	0.269648	0.787431	0.999853	Not DEG
lnc-EIF2S3B-7:1	lnc-EIF2S3B-7	9.16013	8.7335	9.16013	8.7335	8.94682	-0.0687961	2.8087	-0.0244939	0.980459	0.999853	Not DEG
lnc-DNAJC9-1:1	lnc-DNAJC9-1	479.991	430.125	479.991	430.125	455.058	-0.158251	0.484418	-0.326683	0.743908	0.999853	Not DEG
lnc-EIF2S3B-7:2	lnc-EIF2S3B-7	7.32811	6.55012	7.32811	6.55012	6.93911	-0.161903	3.12739	-0.0517694	0.958712	0.999853	Not DEG
TRAF3IP2-AS1:57	TRAF3IP2-AS1	659.53	624.445	659.53	624.445	641.987	-0.078862	0.411502	-0.191644	0.848021	0.999853	Not DEG
TRAF3IP2-AS1:56	TRAF3IP2-AS1	1.83203	0	1.83203	0	0.916013	-3.18941	6.84292	-0.466089	0.641152	0.999853	Not DEG
TRAF3IP2-AS1:55	TRAF3IP2-AS1	0	398.466	0	398.466	199.233	11.207	6.76686	1.65616	0.0976898	0.999853	Not DEG
TRAF3IP2-AS1:53	TRAF3IP2-AS1	7.32811	14.1919	7.32811	14.1919	10.76	0.953562	2.67102	0.357003	0.72109	0.999853	Not DEG
lnc-NUDT14-3:2	lnc-NUDT14-3	103.51	131.002	103.51	131.002	117.256	0.339833	0.906454	0.374904	0.707732	0.999853	Not DEG
LINC00909:10	LINC00909	403.046	232.529	403.046	232.529	317.788	-0.793528	0.734213	-1.08079	0.279791	0.999853	Not DEG
LINC00909:13	LINC00909	21.9843	15.2836	21.9843	15.2836	18.634	-0.524477	2.07742	-0.252466	0.800681	0.999853	Not DEG
LINC00909:12	LINC00909	0.916013	3.27506	0.916013	3.27506	2.09554	1.83803	5.36134	0.34283	0.731726	0.999853	Not DEG
LINC00909:15	LINC00909	0.916013	1.09169	0.916013	1.09169	1.00385	0.253104	6.76645	0.0374058	0.970161	0.999853	Not DEG
LINC00909:17	LINC00909	0	8.7335	0	8.7335	4.36675	5.69554	6.26409	0.909236	0.363226	0.999853	Not DEG
lnc-COL16A1-3:1	lnc-COL16A1-3	0	2.18337	0	2.18337	1.09169	3.69558	6.8429	0.54006	0.589155	0.999853	Not DEG
lnc-COX7C-1:1	lnc-COX7C-1	76.0291	36.0257	76.0291	36.0257	56.0274	-1.07752	1.41724	-0.760294	0.447079	0.999853	Not DEG
lnc-COPS5-1:1	lnc-COPS5-1	26.5644	51.3093	26.5644	51.3093	38.9368	0.94973	1.59005	0.597296	0.55031	0.999853	Not DEG
lnc-TMEM272-1:3	lnc-TMEM272-1	54.9608	14.1919	54.9608	14.1919	34.5764	-1.95331	1.94018	-1.00677	0.314046	0.999853	Not DEG
LINC01185:7	LINC01185	3.66405	4.36675	3.66405	4.36675	4.0154	0.253129	3.92342	0.0645175	0.948558	0.999853	Not DEG
LINC01185:4	LINC01185	32.9765	13.1002	32.9765	13.1002	23.0384	-1.33183	2.05041	-0.649541	0.515989	0.999853	Not DEG
lnc-MTIF2-1:1	lnc-MTIF2-1	118.166	192.137	118.166	192.137	155.151	0.701325	0.890856	0.787249	0.431136	0.999853	Not DEG
lnc-NAPSA-2:1	lnc-NAPSA-2	46.7167	38.2091	46.7167	38.2091	42.4629	-0.290017	1.42425	-0.203628	0.838644	0.999853	Not DEG
lnc-NUDT2-1:1	lnc-NUDT2-1	24.7324	12.0086	24.7324	12.0086	18.3705	-1.04232	2.17194	-0.479903	0.631296	0.999853	Not DEG
lnc-NAPSA-2:2	lnc-NAPSA-2	13.7402	0	13.7402	0	6.8701	-6.09623	5.5093	-1.10653	0.268495	0.999853	Not DEG
lnc-AZIN2-3:1	lnc-AZIN2-3	14.6562	0	14.6562	0	7.32811	-6.18934	5.42438	-1.14102	0.25386	0.999853	Not DEG
lnc-FCGR3B-2:2	lnc-FCGR3B-2	9.16013	15.2836	9.16013	15.2836	12.2219	0.738551	2.50573	0.294745	0.768188	0.999853	Not DEG
lnc-C1orf43-4:1	lnc-C1orf43-4	207.019	182.312	207.019	182.312	194.665	-0.183354	0.703915	-0.260477	0.794496	0.999853	Not DEG
lnc-FCGR3B-2:1	lnc-FCGR3B-2	8.24412	0	8.24412	0	4.12206	-5.35923	6.32085	-0.847865	0.396513	0.999853	Not DEG
lnc-ATP6V1C1-1:1	lnc-ATP6V1C1-1	19.2363	25.1088	19.2363	25.1088	22.1725	0.38437	1.91069	0.201168	0.840567	0.999853	Not DEG
LINC00638:2	LINC00638	390.222	368.99	390.222	368.99	379.606	-0.0807101	0.514294	-0.156934	0.875297	0.999853	Not DEG
lnc-VEZF1-1:3	lnc-VEZF1-1	51.2967	89.5183	51.2967	89.5183	70.4075	0.803319	1.22946	0.653391	0.513504	0.999853	Not DEG
LINC00638:1	LINC00638	40.3046	77.5098	40.3046	77.5098	58.9072	0.943438	1.35351	0.697029	0.485785	0.999853	Not DEG
lnc-VEZF1-1:2	lnc-VEZF1-1	34.8085	12.0086	34.8085	12.0086	23.4085	-1.53536	2.08957	-0.734772	0.462479	0.999853	Not DEG
lnc-FZD1-4:1	lnc-FZD1-4	10.9922	0	10.9922	0	5.49608	-5.77429	5.83213	-0.990082	0.322134	0.999853	Not DEG
lnc-TMEM119-1:1	lnc-TMEM119-1	294.956	356.982	294.956	356.982	325.969	0.27535	0.577528	0.476773	0.633523	0.999853	Not DEG
lnc-VEZF1-1:1	lnc-VEZF1-1	1625.01	779.465	1625.01	779.465	1202.24	-1.05989	0.636764	-1.66449	0.0960139	0.999853	Not DEG
lnc-NPIPB2-5:1	lnc-NPIPB2-5	67.785	89.5183	67.785	89.5183	78.6517	0.401221	1.09155	0.367571	0.713193	0.999853	Not DEG
lnc-NPFF-2:1	lnc-NPFF-2	376.481	459.6	376.481	459.6	418.041	0.287802	0.526289	0.546851	0.584481	0.999853	Not DEG
lnc-LYZL1-8:1	lnc-LYZL1-8	0	197.595	0	197.595	98.7977	10.1951	6.76729	1.50653	0.131931	0.999853	Not DEG
lnc-ZNF384-1:1	lnc-ZNF384-1	143.814	174.67	143.814	174.67	159.242	0.280428	0.783407	0.35796	0.720373	0.999853	Not DEG
lnc-SLC25A6-4:1	lnc-SLC25A6-4	69.617	79.6932	69.617	79.6932	74.6551	0.195019	1.0923	0.178541	0.858298	0.999853	Not DEG
lnc-AFG1L-5:1	lnc-AFG1L-5	922.425	986.885	922.425	986.885	954.655	0.0974505	0.354369	0.274997	0.783318	0.999853	Not DEG
lnc-MTCL1-4:1	lnc-MTCL1-4	109.922	116.811	109.922	116.811	113.366	0.087698	0.893395	0.0981626	0.921803	0.999853	Not DEG
lnc-PGAM1-3:1	lnc-PGAM1-3	6.41209	14.1919	6.41209	14.1919	10.302	1.14621	2.75028	0.41676	0.676854	0.999853	Not DEG
lnc-CCDC117-1:11	lnc-CCDC117-1	0	3.27506	0	3.27506	1.63753	4.28051	6.81751	0.627871	0.530089	0.999853	Not DEG
lnc-CPM-3:1	lnc-CPM-3	14312.7	12174.5	14312.7	12174.5	13243.6	-0.233434	0.238289	-0.979625	0.327271	0.999853	Not DEG
lnc-TIMM10B-1:1	lnc-TIMM10B-1	187.783	164.845	187.783	164.845	176.314	-0.187954	0.736536	-0.255187	0.798579	0.999853	Not DEG
lnc-TMPPE-2:1	lnc-TMPPE-2	62.2889	72.0514	62.2889	72.0514	67.1701	0.210054	1.14805	0.182965	0.854825	0.999853	Not DEG
lnc-TERB1-3:2	lnc-TERB1-3	915.097	846.058	915.097	846.058	880.577	-0.113169	0.367426	-0.308004	0.758079	0.999853	Not DEG
lnc-TERB1-3:1	lnc-TERB1-3	142.898	266.372	142.898	266.372	204.635	0.898456	0.871595	1.03082	0.302626	0.999853	Not DEG
lnc-SNX31-2:1	lnc-SNX31-2	47511.8	52557.1	47511.8	52557.1	50034.4	0.145601	0.19789	0.735766	0.461873	0.999853	Not DEG
lnc-DGKQ-2:2	lnc-DGKQ-2	67.785	33.8423	67.785	33.8423	50.8136	-1.00213	1.44947	-0.691378	0.489328	0.999853	Not DEG
lnc-DGKQ-2:1	lnc-DGKQ-2	65.0369	51.3093	65.0369	51.3093	58.1731	-0.342034	1.24075	-0.275667	0.782804	0.999853	Not DEG
SNHG17:5	SNHG17	2.74804	118.994	2.74804	118.994	60.871	5.43631	2.62122	2.07396	0.0380827	0.999853	Up
lnc-SNX31-2:2	lnc-SNX31-2	36048.8	37167.6	36048.8	37167.6	36608.2	0.0440942	0.176289	0.250124	0.802491	0.999853	Not DEG
lnc-TMEM176B-3:2	lnc-TMEM176B-3	3.66405	0	3.66405	0	1.83203	-4.18934	6.8048	-0.615645	0.538129	0.999853	Not DEG
lnc-RBM45-6:1	lnc-RBM45-6	40.3046	17.467	40.3046	17.467	28.8858	-1.2063	1.85294	-0.651019	0.515035	0.999853	Not DEG
lnc-STAT5B-3:1	lnc-STAT5B-3	364.573	300.214	364.573	300.214	332.394	-0.280216	0.574339	-0.487893	0.625625	0.999853	Not DEG
lnc-STAT5B-3:2	lnc-STAT5B-3	462.587	554.577	462.587	554.577	508.582	0.261665	0.482863	0.541904	0.587885	0.999853	Not DEG
lnc-POPDC3-2:1	lnc-POPDC3-2	99.8455	96.0685	99.8455	96.0685	97.957	-0.0556307	0.955586	-0.0582163	0.953576	0.999853	Not DEG
lnc-ITPRIPL2-2:1	lnc-ITPRIPL2-2	0.916013	0	0.916013	0	0.458007	-2.18947	6.91852	-0.316466	0.751649	0.999853	Not DEG
lnc-BCL2L13-4:1	lnc-BCL2L13-4	94.3494	159.386	94.3494	159.386	126.868	0.756445	0.974107	0.776552	0.437423	0.999853	Not DEG
lnc-WDTC1-1:1	lnc-WDTC1-1	0	6.55012	0	6.55012	3.27506	5.28047	6.79202	0.777452	0.436892	0.999853	Not DEG
lnc-SHISA5-2:1	lnc-SHISA5-2	273.888	240.171	273.888	240.171	257.03	-0.189521	0.623073	-0.304172	0.760997	0.999853	Not DEG
lnc-ZNF704-7:12	lnc-ZNF704-7	0	4.36675	0	4.36675	2.18337	4.69553	6.80477	0.690035	0.490172	0.999853	Not DEG
lnc-WDR73-10:5	lnc-WDR73-10	74.1971	69.868	74.1971	69.868	72.0325	-0.0867272	1.10455	-0.0785181	0.937416	0.999853	Not DEG
lnc-CYP4F22-4:1	lnc-CYP4F22-4	57.7088	55.676	57.7088	55.676	56.6924	-0.0517311	1.23397	-0.0419226	0.96656	0.999853	Not DEG
lnc-DYSF-12:1	lnc-DYSF-12	211.599	287.114	211.599	287.114	249.356	0.44029	0.682243	0.645357	0.518696	0.999853	Not DEG
lnc-CNIH3-2:13	lnc-CNIH3-2	19.2363	20.7421	19.2363	20.7421	19.9892	0.108737	1.98453	0.0547922	0.956304	0.999853	Not DEG
lnc-RAB3B-2:1	lnc-RAB3B-2	6688.73	5352.54	6688.73	5352.54	6020.64	-0.321507	0.285788	-1.12499	0.260595	0.999853	Not DEG
lnc-CNIH3-2:11	lnc-CNIH3-2	7.32811	17.467	7.32811	17.467	12.3976	1.25312	2.57553	0.486548	0.626579	0.999853	Not DEG
lnc-CNIH3-2:17	lnc-CNIH3-2	0	9.82518	0	9.82518	4.91259	5.86547	6.06152	0.967657	0.333216	0.999853	Not DEG
lnc-CNIH3-2:16	lnc-CNIH3-2	0	6.55012	0	6.55012	3.27506	5.28047	6.79202	0.777452	0.436892	0.999853	Not DEG
lnc-CNIH3-2:14	lnc-CNIH3-2	17.4043	0	17.4043	0	8.70213	-6.43728	5.2132	-1.2348	0.216904	0.999853	Not DEG
lnc-RGS10-4:1	lnc-RGS10-4	114.502	10.9169	114.502	10.9169	62.7093	-3.39071	2.05449	-1.65039	0.0988636	0.999853	Not DEG
lnc-CLEC18C-10:1	lnc-CLEC18C-10	17.4043	41.4841	17.4043	41.4841	29.4442	1.25312	1.84658	0.678616	0.497381	0.999853	Not DEG
lnc-RAP2B-5:1	lnc-RAP2B-5	11.9082	0	11.9082	0	5.95409	-5.88977	5.71159	-1.0312	0.302448	0.999853	Not DEG
lnc-POLR2B-5:3	lnc-POLR2B-5	43.9686	75.3264	43.9686	75.3264	59.6475	0.776684	1.30573	0.594827	0.551959	0.999853	Not DEG
lnc-DAOA-13:1	lnc-DAOA-13	18.3203	0	18.3203	0	9.16013	-6.51128	5.15449	-1.26323	0.206508	0.999853	Not DEG
lnc-C4orf36-1:2	lnc-C4orf36-1	42.1366	39.3007	42.1366	39.3007	40.7187	-0.100512	1.43952	-0.0698232	0.944334	0.999853	Not DEG
lnc-F9-6:1	lnc-F9-6	0	8.7335	0	8.7335	4.36675	5.69554	6.26409	0.909236	0.363226	0.999853	Not DEG
lnc-ETS2-6:1	lnc-ETS2-6	0	15.2836	0	15.2836	7.64181	6.50293	5.4198	1.19985	0.230199	0.999853	Not DEG
lnc-KLHDC10-1:3	lnc-KLHDC10-1	0	3.27506	0	3.27506	1.63753	4.28051	6.81751	0.627871	0.530089	0.999853	Not DEG
lnc-DNAL1-2:1	lnc-DNAL1-2	238.163	225.979	238.163	225.979	232.071	-0.0757603	0.640795	-0.118229	0.905887	0.999853	Not DEG
lnc-HTR3D-2:1	lnc-HTR3D-2	36.6405	89.5183	36.6405	89.5183	63.0794	1.28875	1.41633	0.909918	0.362866	0.999853	Not DEG
lnc-NFKB1-4:2	lnc-NFKB1-4	6.41209	1.09169	6.41209	1.09169	3.75189	-2.55416	4.49827	-0.567809	0.570165	0.999853	Not DEG
lnc-NFKB1-4:1	lnc-NFKB1-4	0	36.0257	0	36.0257	18.0128	7.74001	4.58303	1.68884	0.0912497	0.999853	Not DEG
lnc-MSRB3-1:1	lnc-MSRB3-1	0	21.8337	0	21.8337	10.9169	7.01753	5.01616	1.39898	0.161818	0.999853	Not DEG
lnc-C16orf89-1:1	lnc-C16orf89-1	38.4726	21.8337	38.4726	21.8337	30.1532	-0.81726	1.73632	-0.470684	0.637866	0.999853	Not DEG
lnc-KIAA2013-3:1	lnc-KIAA2013-3	1.83203	0	1.83203	0	0.916013	-3.18941	6.84292	-0.466089	0.641152	0.999853	Not DEG
lnc-LMF2-2:1	lnc-LMF2-2	76.0291	126.636	76.0291	126.636	101.332	0.736063	1.05282	0.699137	0.484467	0.999853	Not DEG
lnc-PHYHIP-3:1	lnc-PHYHIP-3	23.8163	21.8337	23.8163	21.8337	22.825	-0.125384	1.87202	-0.0669781	0.946599	0.999853	Not DEG
lnc-SLC19A1-4:1	lnc-SLC19A1-4	49.4647	43.6675	49.4647	43.6675	46.5661	-0.179835	1.35716	-0.132509	0.894582	0.999853	Not DEG
lnc-SLC19A1-4:2	lnc-SLC19A1-4	14.6562	0	14.6562	0	7.32811	-6.18934	5.42438	-1.14102	0.25386	0.999853	Not DEG
lnc-ICOSLG-11:1	lnc-ICOSLG-11	84.2732	92.7934	84.2732	92.7934	88.5333	0.138951	1.00546	0.138196	0.890086	0.999853	Not DEG
lnc-METTL14-3:13	lnc-METTL14-3	0	164.845	0	164.845	82.4224	9.9337	6.76746	1.46786	0.142141	0.999853	Not DEG
lnc-HOXB7-2:1	lnc-HOXB7-2	3.66405	3.27506	3.66405	3.27506	3.46956	-0.1619	4.16709	-0.038852	0.969008	0.999853	Not DEG
lnc-NAIP-3:1	lnc-NAIP-3	257.4	213.971	257.4	213.971	235.685	-0.266596	0.659357	-0.404327	0.685973	0.999853	Not DEG
lnc-EPG5-3:1	lnc-EPG5-3	26.5644	32.7506	26.5644	32.7506	29.6575	0.302034	1.67359	0.180471	0.856782	0.999853	Not DEG
lnc-PIDD1-2:2	lnc-PIDD1-2	17.4043	24.0171	17.4043	24.0171	20.7107	0.464629	1.97604	0.235131	0.814107	0.999853	Not DEG
lnc-PIDD1-2:3	lnc-PIDD1-2	147.478	168.12	147.478	168.12	157.799	0.188991	0.774215	0.244106	0.807149	0.999853	Not DEG
lnc-TEX10-3:1	lnc-TEX10-3	47.6327	36.0257	47.6327	36.0257	41.8292	-0.40292	1.44628	-0.27859	0.780559	0.999853	Not DEG
lnc-PPY-1:2	lnc-PPY-1	0	1.09169	0	1.09169	0.545844	2.69562	6.91851	0.389625	0.696814	0.999853	Not DEG
lnc-SMIM33-3:1	lnc-SMIM33-3	25.6484	8.7335	25.6484	8.7335	17.1909	-1.55422	2.34497	-0.662788	0.507466	0.999853	Not DEG
lnc-CCK-8:1	lnc-CCK-8	66.869	48.0342	66.869	48.0342	57.4516	-0.477268	1.26727	-0.376612	0.706462	0.999853	Not DEG
lnc-ZHX3-4:6	lnc-ZHX3-4	10.0761	3.27506	10.0761	3.27506	6.6756	-1.62131	3.37551	-0.480317	0.631002	0.999853	Not DEG
lnc-ATOH7-3:1	lnc-ATOH7-3	637.545	550.21	637.545	550.21	593.878	-0.212544	0.445216	-0.477394	0.633081	0.999853	Not DEG
lnc-ATOH7-3:3	lnc-ATOH7-3	334.345	161.57	334.345	161.57	247.957	-1.04918	0.874813	-1.19931	0.230406	0.999853	Not DEG
lnc-TTC3-5:4	lnc-TTC3-5	123.662	85.1516	123.662	85.1516	104.407	-0.538291	0.99314	-0.542009	0.587813	0.999853	Not DEG
lnc-C1QL4-1:2	lnc-C1QL4-1	0	1.09169	0	1.09169	0.545844	2.69562	6.91851	0.389625	0.696814	0.999853	Not DEG
lnc-TTC3-5:1	lnc-TTC3-5	50.3807	55.676	50.3807	55.676	53.0284	0.144189	1.27583	0.113016	0.910018	0.999853	Not DEG
lnc-TTC3-5:2	lnc-TTC3-5	0.916013	1.09169	0.916013	1.09169	1.00385	0.253104	6.76645	0.0374058	0.970161	0.999853	Not DEG
lnc-DDX41-2:5	lnc-DDX41-2	2.74804	5.45844	2.74804	5.45844	4.10324	0.99008	3.94981	0.250665	0.802073	0.999853	Not DEG
lnc-DDX41-2:6	lnc-DDX41-2	692.506	564.402	692.506	564.402	628.454	-0.295102	0.455692	-0.64759	0.51725	0.999853	Not DEG
lnc-SLC32A1-2:1	lnc-SLC32A1-2	60.4569	70.9597	60.4569	70.9597	65.7083	0.231096	1.16153	0.198959	0.842295	0.999853	Not DEG
lnc-TDRP-4:1	lnc-TDRP-4	33.8925	38.2091	33.8925	38.2091	36.0508	0.172954	1.52455	0.113446	0.909677	0.999853	Not DEG
lnc-MPO-1:1	lnc-MPO-1	17.4043	20.7421	17.4043	20.7421	19.0732	0.253126	2.03156	0.124597	0.900843	0.999853	Not DEG
lnc-PC-2:2	lnc-PC-2	0.916013	1.09169	0.916013	1.09169	1.00385	0.253104	6.76645	0.0374058	0.970161	0.999853	Not DEG
lnc-LIPI-3:1	lnc-LIPI-3	13.7402	17.467	13.7402	17.467	15.6036	0.346236	2.22288	0.15576	0.876222	0.999853	Not DEG
lnc-DYNLT1-3:1	lnc-DYNLT1-3	8.24412	0	8.24412	0	4.12206	-5.35923	6.32085	-0.847865	0.396513	0.999853	Not DEG
lnc-ALOX12-1:9	lnc-ALOX12-1	710.826	807.848	710.826	807.848	759.337	0.184588	0.400798	0.460552	0.64512	0.999853	Not DEG
lnc-AGMAT-4:1	lnc-AGMAT-4	15.5722	25.1088	15.5722	25.1088	20.3405	0.689223	2.01904	0.341362	0.732831	0.999853	Not DEG
lnc-ALOX12-1:1	lnc-ALOX12-1	13.7402	19.6504	13.7402	19.6504	16.6953	0.51616	2.17347	0.237482	0.812283	0.999853	Not DEG
lnc-SMCO2-2:1	lnc-SMCO2-2	0	5.45844	0	5.45844	2.72922	5.01745	6.79712	0.738172	0.46041	0.999853	Not DEG
lnc-PFKL-1:2	lnc-PFKL-1	35.7245	112.444	35.7245	112.444	74.0841	1.65422	1.45614	1.13603	0.255943	0.999853	Not DEG
lnc-GATA5-9:1	lnc-GATA5-9	35.7245	69.868	35.7245	69.868	52.7962	0.96772	1.41731	0.682788	0.494741	0.999853	Not DEG
lnc-PPARD-1:1	lnc-PPARD-1	8.24412	13.1002	8.24412	13.1002	10.6722	0.668162	2.64217	0.252884	0.800358	0.999853	Not DEG
lnc-RPSA-1:1	lnc-RPSA-1	35.7245	13.1002	35.7245	13.1002	24.4124	-1.4473	2.03527	-0.711111	0.477016	0.999853	Not DEG
lnc-PREB-1:1	lnc-PREB-1	15.5722	9.82518	15.5722	9.82518	12.6987	-0.664403	2.46178	-0.269888	0.787247	0.999853	Not DEG
lnc-C8orf82-1:1	lnc-C8orf82-1	71.449	54.5844	71.449	54.5844	63.0167	-0.388422	1.20322	-0.322818	0.746833	0.999853	Not DEG
lnc-NOTUM-1:1	lnc-NOTUM-1	3.66405	4.36675	3.66405	4.36675	4.0154	0.253129	3.92342	0.0645175	0.948558	0.999853	Not DEG
lnc-CD3D-5:2	lnc-CD3D-5	3817.94	3097.12	3817.94	3097.12	3457.53	-0.30187	0.29964	-1.00744	0.313723	0.999853	Not DEG
lnc-CD3D-5:1	lnc-CD3D-5	0	58.9511	0	58.9511	29.4756	8.45052	4.27076	1.97869	0.0478508	0.999853	Up
lnc-NEMF-2:1	lnc-NEMF-2	210.683	143.011	210.683	143.011	176.847	-0.558945	0.81096	-0.689239	0.490673	0.999853	Not DEG
lnc-FAM186B-1:1	lnc-FAM186B-1	176.791	258.73	176.791	258.73	217.76	0.549407	0.747645	0.73485	0.462431	0.999853	Not DEG
lnc-ALAS1-1:1	lnc-ALAS1-1	39.3886	4.36675	39.3886	4.36675	21.8777	-3.17311	2.61407	-1.21386	0.224802	0.999853	Not DEG
lnc-CALCB-1:1	lnc-CALCB-1	119.998	62.2262	119.998	62.2262	91.112	-0.947408	1.15599	-0.819563	0.412465	0.999853	Not DEG
lnc-ZDHHC7-1:1	lnc-ZDHHC7-1	10.9922	8.7335	10.9922	8.7335	9.86283	-0.331829	2.70538	-0.122655	0.90238	0.999853	Not DEG
lnc-GABRA5-3:1	lnc-GABRA5-3	9.16013	20.7421	9.16013	20.7421	14.9511	1.17912	2.37951	0.495531	0.620225	0.999853	Not DEG
lnc-GRAP-1:2	lnc-GRAP-1	498.311	449.775	498.311	449.775	474.043	-0.147842	0.474795	-0.311381	0.755511	0.999853	Not DEG
lnc-GRAP-1:1	lnc-GRAP-1	32.9765	394.099	32.9765	394.099	213.538	3.57905	1.67602	2.13544	0.0327249	0.999853	Up
lnc-TMEM170A-3:3	lnc-TMEM170A-3	139.234	92.7934	139.234	92.7934	116.014	-0.585414	0.962503	-0.60822	0.543042	0.999853	Not DEG
lnc-IGLL1-1:14	lnc-IGLL1-1	0.916013	1.09169	0.916013	1.09169	1.00385	0.253104	6.76645	0.0374058	0.970161	0.999853	Not DEG
lnc-CCK-6:1	lnc-CCK-6	12.8242	18.5587	12.8242	18.5587	15.6914	0.533233	2.23352	0.238742	0.811306	0.999853	Not DEG
lnc-AP3S1-4:5	lnc-AP3S1-4	62.2889	33.8423	62.2889	33.8423	48.0656	-0.88014	1.45031	-0.606863	0.543942	0.999853	Not DEG
lnc-RIPPLY3-3:1	lnc-RIPPLY3-3	30.2284	53.4927	30.2284	53.4927	41.8606	0.823438	1.51688	0.542851	0.587232	0.999853	Not DEG
lnc-REL-4:1	lnc-REL-4	23.8163	28.3839	23.8163	28.3839	26.1001	0.253125	1.76828	0.143148	0.886173	0.999853	Not DEG
CSE1L-AS1:14	CSE1L-AS1	1.83203	2.18337	1.83203	2.18337	2.0077	0.253124	5.22217	0.048471	0.961341	0.999853	Not DEG
CSE1L-AS1:13	CSE1L-AS1	1.83203	2.18337	1.83203	2.18337	2.0077	0.253124	5.22217	0.048471	0.961341	0.999853	Not DEG
lnc-LRRN1-2:1	lnc-LRRN1-2	140.15	88.4267	140.15	88.4267	114.288	-0.664415	0.988186	-0.672358	0.501356	0.999853	Not DEG
CSE1L-AS1:10	CSE1L-AS1	15.5722	175.762	15.5722	175.762	95.6669	3.49657	1.90536	1.83512	0.0664875	0.999853	Not DEG
lnc-C1orf61-2:28	lnc-C1orf61-2	10.0761	13.1002	10.0761	13.1002	11.5882	0.378658	2.52707	0.149841	0.88089	0.999853	Not DEG
lnc-VAT1-1:1	lnc-VAT1-1	6909.49	6503.18	6909.49	6503.18	6706.33	-0.0874332	0.211494	-0.413409	0.679307	0.999853	Not DEG
lnc-DNASE1L1-3:1	lnc-DNASE1L1-3	4865.86	4816.52	4865.86	4816.52	4841.19	-0.0147031	0.215002	-0.0683862	0.945478	0.999853	Not DEG
lnc-DTNBP1-10:3	lnc-DTNBP1-10	0.916013	0	0.916013	0	0.458007	-2.18947	6.91852	-0.316466	0.751649	0.999853	Not DEG
lnc-ZFAND2B-1:1	lnc-ZFAND2B-1	34.8085	65.5012	34.8085	65.5012	50.1549	0.912085	1.43152	0.637145	0.52403	0.999853	Not DEG
lnc-UBE2E3-9:1	lnc-UBE2E3-9	13.7402	3.27506	13.7402	3.27506	8.50763	-2.06877	3.18658	-0.649213	0.516201	0.999853	Not DEG
lnc-KIAA1614-3:1	lnc-KIAA1614-3	245.492	204.145	245.492	204.145	224.819	-0.266074	0.67268	-0.395543	0.692442	0.999853	Not DEG
lnc-RPL13-4:1	lnc-RPL13-4	579.836	1037.1	579.836	1037.1	808.47	0.838842	0.601326	1.39499	0.16302	0.999853	Not DEG
lnc-RPL13-4:2	lnc-RPL13-4	19.2363	25.1088	19.2363	25.1088	22.1725	0.38437	1.91069	0.201168	0.840567	0.999853	Not DEG
lnc-FABP3-2:1	lnc-FABP3-2	4.58007	14.1919	4.58007	14.1919	9.386	1.63163	2.95149	0.552815	0.58039	0.999853	Not DEG
MIR1-1HG-AS1:37	MIR1-1HG-AS1	3.66405	0	3.66405	0	1.83203	-4.18934	6.8048	-0.615645	0.538129	0.999853	Not DEG
lnc-ATP5PO-3:1	lnc-ATP5PO-3	7.32811	50.2176	7.32811	50.2176	28.7729	2.77667	2.2917	1.21162	0.225658	0.999853	Not DEG
lnc-USP35-4:1	lnc-USP35-4	87.9373	45.8509	87.9373	45.8509	66.8941	-0.939519	1.2914	-0.72752	0.466907	0.999853	Not DEG
lnc-SHISAL1-2:1	lnc-SHISAL1-2	0	13.1002	0	13.1002	6.55012	6.28053	5.62374	1.11679	0.264084	0.999853	Not DEG
lnc-EMP2-3:1	lnc-EMP2-3	491.899	622.262	491.899	622.262	557.08	0.33916	0.486818	0.696688	0.485998	0.999853	Not DEG
lnc-EMP2-3:2	lnc-EMP2-3	457.091	459.6	457.091	459.6	458.345	0.00790033	0.470674	0.0167851	0.986608	0.999853	Not DEG
lnc-ADAMTSL4-4:1	lnc-ADAMTSL4-4	200.607	164.845	200.607	164.845	182.726	-0.283261	0.738646	-0.383487	0.701359	0.999853	Not DEG
SPINT1-AS1:31	SPINT1-AS1	0	1.09169	0	1.09169	0.545844	2.69562	6.91851	0.389625	0.696814	0.999853	Not DEG
PRKAR2A-AS1:16	PRKAR2A-AS1	33.8925	0	33.8925	0	16.9462	-7.39883	4.58148	-1.61494	0.106323	0.999853	Not DEG
lnc-LRRTM1-9:1	lnc-LRRTM1-9	0	8.7335	0	8.7335	4.36675	5.69554	6.26409	0.909236	0.363226	0.999853	Not DEG
lnc-MCL1-1:1	lnc-MCL1-1	36.6405	21.8337	36.6405	21.8337	29.2371	-0.746871	1.7453	-0.427933	0.6687	0.999853	Not DEG
FAM182A:24	FAM182A	1.83203	5.45844	1.83203	5.45844	3.64523	1.57503	4.24304	0.371203	0.710487	0.999853	Not DEG
TUG1:9	TUG1	6.41209	112.444	6.41209	112.444	59.4279	4.13225	2.27823	1.8138	0.069709	0.999853	Not DEG
lnc-ACTR1B-1:6	lnc-ACTR1B-1	96.1814	265.28	96.1814	265.28	180.731	1.46369	1.09207	1.34029	0.180151	0.999853	Not DEG
lnc-ACTR1B-1:5	lnc-ACTR1B-1	166.714	164.845	166.714	164.845	165.78	-0.0162689	0.746355	-0.0217978	0.982609	0.999853	Not DEG
lnc-ACTR1B-1:4	lnc-ACTR1B-1	1857.68	1646.26	1857.68	1646.26	1751.97	-0.174302	0.304227	-0.572933	0.56669	0.999853	Not DEG
lnc-GPR101-3:1	lnc-GPR101-3	87.0213	33.8423	87.0213	33.8423	60.4318	-1.36253	1.46121	-0.932468	0.351095	0.999853	Not DEG
lnc-CAPRIN1-6:4	lnc-CAPRIN1-6	415.87	383.182	415.87	383.182	399.526	-0.118101	0.506402	-0.233216	0.815593	0.999853	Not DEG
lnc-GPR101-3:2	lnc-GPR101-3	0	113.535	0	113.535	56.7677	9.39608	3.97866	2.36162	0.0181953	0.999853	Up
TUG1:1	TUG1	10.0761	22.9254	10.0761	22.9254	16.5008	1.18601	2.29039	0.51782	0.604584	0.999853	Not DEG
TUG1:3	TUG1	5.49608	1.09169	5.49608	1.09169	3.29388	-2.33177	4.65431	-0.500992	0.616377	0.999853	Not DEG
TUG1:2	TUG1	13.7402	34.934	13.7402	34.934	24.3371	1.34623	2.00656	0.670916	0.502274	0.999853	Not DEG
TUG1:5	TUG1	5.49608	1.09169	5.49608	1.09169	3.29388	-2.33177	4.65431	-0.500992	0.616377	0.999853	Not DEG
TUG1:4	TUG1	15.5722	1.09169	15.5722	1.09169	8.33196	-3.83426	3.79693	-1.00983	0.312575	0.999853	Not DEG
TUG1:6	TUG1	9.16013	1.09169	9.16013	1.09169	5.12591	-3.06873	4.17748	-0.734588	0.46259	0.999853	Not DEG
lnc-CEP250-1:1	lnc-CEP250-1	0	7.64181	0	7.64181	3.82091	5.50288	6.51395	0.844784	0.398232	0.999853	Not DEG
FAM182A:25	FAM182A	12.8242	17.467	12.8242	17.467	15.1456	0.445771	2.25921	0.197313	0.843583	0.999853	Not DEG
lnc-ASCL1-1:1	lnc-ASCL1-1	6.41209	0	6.41209	0	3.20605	-4.99664	6.7884	-0.736056	0.461696	0.999853	Not DEG
lnc-DGKE-7:1	lnc-DGKE-7	114.502	120.086	114.502	120.086	117.294	0.0686969	0.878532	0.0781952	0.937673	0.999853	Not DEG
lnc-GRM1-1:25	lnc-GRM1-1	4.58007	17.467	4.58007	17.467	11.0235	1.93118	2.84929	0.677777	0.497913	0.999853	Not DEG
LINC00881:8	LINC00881	2.74804	2.18337	2.74804	2.18337	2.46571	-0.331819	4.80542	-0.069051	0.944949	0.999853	Not DEG
LINC00881:1	LINC00881	0.916013	7.64181	0.916013	7.64181	4.27891	3.06041	4.40865	0.694184	0.487567	0.999853	Not DEG
LINC00881:2	LINC00881	2.74804	7.64181	2.74804	7.64181	5.19493	1.4755	3.67164	0.401864	0.687784	0.999853	Not DEG
LINC00881:3	LINC00881	31.1445	34.934	31.1445	34.934	33.0392	0.165662	1.58585	0.104463	0.916802	0.999853	Not DEG
LINC00881:5	LINC00881	1.83203	1.09169	1.83203	1.09169	1.46186	-0.746839	6.01493	-0.124164	0.901185	0.999853	Not DEG
LINC00881:6	LINC00881	10.9922	1.09169	10.9922	1.09169	6.04192	-3.33176	4.03395	-0.825931	0.408843	0.999853	Not DEG
LINC00881:7	LINC00881	3.66405	8.7335	3.66405	8.7335	6.19878	1.25312	3.3852	0.370175	0.711252	0.999853	Not DEG
lnc-DRD5-28:2	lnc-DRD5-28	322.437	310.039	322.437	310.039	316.238	-0.0565643	0.556115	-0.101713	0.918984	0.999853	Not DEG
FAM95B1:6	FAM95B1	0	139.736	0	139.736	69.868	9.69531	6.76764	1.4326	0.151973	0.999853	Not DEG
lnc-RFLNB-7:1	lnc-RFLNB-7	231.751	289.297	231.751	289.297	260.524	0.319975	0.642308	0.498165	0.618368	0.999853	Not DEG
lnc-OTX1-4:1	lnc-OTX1-4	24.7324	16.3753	24.7324	16.3753	20.5538	-0.594866	2.00049	-0.29736	0.766192	0.999853	Not DEG
FAM95B1:9	FAM95B1	0	6.55012	0	6.55012	3.27506	5.28047	6.79202	0.777452	0.436892	0.999853	Not DEG
lnc-TCL1A-8:2	lnc-TCL1A-8	124.578	102.619	124.578	102.619	113.598	-0.279752	0.910805	-0.307148	0.758731	0.999853	Not DEG
lnc-KAT7-4:2	lnc-KAT7-4	32.0605	62.2262	32.0605	62.2262	47.1433	0.956729	1.47736	0.647593	0.517248	0.999853	Not DEG
lnc-PATL2-1:1	lnc-PATL2-1	25.6484	26.2005	25.6484	26.2005	25.9244	0.0307337	1.76606	0.0174024	0.986116	0.999853	Not DEG
lnc-CFAP43-5:2	lnc-CFAP43-5	7.32811	20.7421	7.32811	20.7421	14.0351	1.50105	2.50761	0.598597	0.549442	0.999853	Not DEG
lnc-KAT6B-4:1	lnc-KAT6B-4	26.5644	10.9169	26.5644	10.9169	18.7406	-1.28292	2.20634	-0.581468	0.560925	0.999853	Not DEG
lnc-TTLL7-3:6	lnc-TTLL7-3	0	1.09169	0	1.09169	0.545844	2.69562	6.91851	0.389625	0.696814	0.999853	Not DEG
lnc-HNRNPLL-8:2	lnc-HNRNPLL-8	1415.24	1195.4	1415.24	1195.4	1305.32	-0.243556	0.349475	-0.696922	0.485852	0.999853	Not DEG
lnc-TTLL7-3:3	lnc-TTLL7-3	0	187.77	0	187.77	93.8851	10.1216	6.76733	1.49565	0.134745	0.999853	Not DEG
lnc-TEX52-1:1	lnc-TEX52-1	446.099	451.958	446.099	451.958	449.028	0.0188289	0.475037	0.0396368	0.968383	0.999853	Not DEG
lnc-TTLL7-3:8	lnc-TTLL7-3	0	52.401	0	52.401	26.2005	8.28059	4.33716	1.90922	0.0562339	0.999853	Not DEG
lnc-KCNIP1-6:1	lnc-KCNIP1-6	4.58007	4.36675	4.58007	4.36675	4.47341	-0.0687929	3.75001	-0.0183447	0.985364	0.999853	Not DEG
lnc-ANXA1-4:2	lnc-ANXA1-4	0	3.27506	0	3.27506	1.63753	4.28051	6.81751	0.627871	0.530089	0.999853	Not DEG
lnc-GATAD1-1:1	lnc-GATAD1-1	35.7245	33.8423	35.7245	33.8423	34.7834	-0.0780807	1.54659	-0.0504857	0.959735	0.999853	Not DEG
lnc-SPHAR-2:1	lnc-SPHAR-2	260.148	210.696	260.148	210.696	235.422	-0.304169	0.666755	-0.456194	0.648251	0.999853	Not DEG
lnc-ZNF217-6:1	lnc-ZNF217-6	0	4.36675	0	4.36675	2.18337	4.69553	6.80477	0.690035	0.490172	0.999853	Not DEG
lnc-IFITM2-1:4	lnc-IFITM2-1	98.9294	46.9425	98.9294	46.9425	72.936	-1.0755	1.28886	-0.834458	0.404023	0.999853	Not DEG
lnc-CYP2C18-1:1	lnc-CYP2C18-1	1600.28	1461.77	1600.28	1461.77	1531.02	-0.130604	0.306642	-0.425917	0.670168	0.999853	Not DEG
CDC37L1-DT:10	CDC37L1-DT	1.83203	0	1.83203	0	0.916013	-3.18941	6.84292	-0.466089	0.641152	0.999853	Not DEG
CDC37L1-DT:11	CDC37L1-DT	0.916013	1.09169	0.916013	1.09169	1.00385	0.253104	6.76645	0.0374058	0.970161	0.999853	Not DEG
CDC37L1-DT:14	CDC37L1-DT	21.0683	1.09169	21.0683	1.09169	11.08	-4.27036	3.62738	-1.17726	0.239092	0.999853	Not DEG
CDC37L1-DT:17	CDC37L1-DT	1.83203	4.36675	1.83203	4.36675	3.09939	1.2531	4.46471	0.280669	0.778965	0.999853	Not DEG
CDC37L1-DT:18	CDC37L1-DT	2.74804	10.9169	2.74804	10.9169	6.83246	1.99007	3.41479	0.582779	0.560042	0.999853	Not DEG
lnc-PNPLA5-4:1	lnc-PNPLA5-4	145.646	140.828	145.646	140.828	143.237	-0.0485344	0.799694	-0.0606913	0.951605	0.999853	Not DEG
lnc-EEA1-2:1	lnc-EEA1-2	105.342	67.6846	105.342	67.6846	86.5131	-0.63817	1.09606	-0.58224	0.560405	0.999853	Not DEG
lnc-JOSD2-5:1	lnc-JOSD2-5	19.2363	0	19.2363	0	9.61814	-6.58168	5.10039	-1.29043	0.196903	0.999853	Not DEG
lnc-SH2D3C-2:2	lnc-SH2D3C-2	0	62.2262	0	62.2262	31.1131	8.52852	4.24216	2.01042	0.0443866	0.999853	Up
lnc-SH2D3C-2:1	lnc-SH2D3C-2	49.4647	21.8337	49.4647	21.8337	35.6492	-1.17983	1.70512	-0.691932	0.48898	0.999853	Not DEG
lnc-HOXC4-2:2	lnc-HOXC4-2	101.677	109.169	101.677	109.169	105.423	0.102562	0.92493	0.110886	0.911707	0.999853	Not DEG
AGAP1-IT1:1	AGAP1-IT1	225.339	160.478	225.339	160.478	192.909	-0.489721	0.766656	-0.638775	0.522969	0.999853	Not DEG
lnc-NEIL3-8:1	lnc-NEIL3-8	16.4882	15.2836	16.4882	15.2836	15.8859	-0.109441	2.19613	-0.0498336	0.960255	0.999853	Not DEG
lnc-SLC15A1-4:1	lnc-SLC15A1-4	25.6484	16.3753	25.6484	16.3753	21.0118	-0.647334	1.98899	-0.325458	0.744835	0.999853	Not DEG
VWC2L-IT1:3	VWC2L-IT1	4.58007	0	4.58007	0	2.29003	-4.51125	6.79715	-0.663697	0.506884	0.999853	Not DEG
lnc-SERPINB9-1:4	lnc-SERPINB9-1	71.449	41.4841	71.449	41.4841	56.4666	-0.784349	1.33847	-0.586003	0.557874	0.999853	Not DEG
lnc-SERPINB9-1:2	lnc-SERPINB9-1	0	30.5672	0	30.5672	15.2836	7.50297	4.71034	1.59287	0.111189	0.999853	Not DEG
lnc-TNFRSF11A-5:1	lnc-TNFRSF11A-5	183.203	213.971	183.203	213.971	198.587	0.223974	0.702693	0.318737	0.749926	0.999853	Not DEG
lnc-PRMT6-16:2	lnc-PRMT6-16	0	4.36675	0	4.36675	2.18337	4.69553	6.80477	0.690035	0.490172	0.999853	Not DEG
lnc-MGAT3-2:3	lnc-MGAT3-2	38.4726	34.934	38.4726	34.934	36.7033	-0.139192	1.5112	-0.0921071	0.926613	0.999853	Not DEG
lnc-ADSS-4:1	lnc-ADSS-4	31.1445	9.82518	31.1445	9.82518	20.4848	-1.6644	2.22667	-0.747484	0.454771	0.999853	Not DEG
lnc-RGPD3-8:1	lnc-RGPD3-8	620.141	700.863	620.141	700.863	660.502	0.176537	0.420523	0.419804	0.674629	0.999853	Not DEG
lnc-AP3M1-1:1	lnc-AP3M1-1	1979.5	2064.38	1979.5	2064.38	2021.94	0.0605696	0.271336	0.223227	0.823359	0.999853	Not DEG
lnc-NDRG1-2:1	lnc-NDRG1-2	1163.34	1521.81	1163.34	1521.81	1342.57	0.387522	0.39157	0.989661	0.32234	0.999853	Not DEG
lnc-SERPINB6-7:2	lnc-SERPINB6-7	20.1523	0	20.1523	0	10.0761	-6.64879	5.05034	-1.3165	0.188005	0.999853	Not DEG
HAND2-AS1:124	HAND2-AS1	3.66405	3.27506	3.66405	3.27506	3.46956	-0.1619	4.16709	-0.038852	0.969008	0.999853	Not DEG
LINC02105:7	LINC02105	17.4043	0	17.4043	0	8.70213	-6.43728	5.2132	-1.2348	0.216904	0.999853	Not DEG
lnc-CNIH1-2:1	lnc-CNIH1-2	58.6249	127.727	58.6249	127.727	93.1761	1.12349	1.19794	0.937846	0.348323	0.999853	Not DEG
lnc-CNKSR3-2:1	lnc-CNKSR3-2	0	1.09169	0	1.09169	0.545844	2.69562	6.91851	0.389625	0.696814	0.999853	Not DEG
LINC02105:6	LINC02105	0	17.467	0	17.467	8.7335	6.69559	5.25799	1.27341	0.202872	0.999853	Not DEG
lnc-NAT1-7:2	lnc-NAT1-7	1677.22	1594.95	1677.22	1594.95	1636.09	-0.0725562	0.291206	-0.249158	0.803239	0.999853	Not DEG
LINC02105:5	LINC02105	0.916013	0	0.916013	0	0.458007	-2.18947	6.91852	-0.316466	0.751649	0.999853	Not DEG
lnc-HTR2C-5:1	lnc-HTR2C-5	226.255	231.438	226.255	231.438	228.846	0.0326738	0.643111	0.0508058	0.95948	0.999853	Not DEG
lnc-SMC5-4:1	lnc-SMC5-4	0	5.45844	0	5.45844	2.72922	5.01745	6.79712	0.738172	0.46041	0.999853	Not DEG
lnc-ARHGAP31-2:1	lnc-ARHGAP31-2	155.722	194.32	155.722	194.32	175.021	0.319463	0.758458	0.421201	0.673608	0.999853	Not DEG
lnc-BEND6-1:2	lnc-BEND6-1	0	7.64181	0	7.64181	3.82091	5.50288	6.51395	0.844784	0.398232	0.999853	Not DEG
LINC01932:6	LINC01932	79.6932	72.0514	79.6932	72.0514	75.8723	-0.145427	1.08107	-0.134521	0.892991	0.999853	Not DEG
lnc-DR1-2:1	lnc-DR1-2	148.394	132.094	148.394	132.094	140.244	-0.167865	0.815122	-0.205939	0.836839	0.999853	Not DEG
lnc-DR1-2:2	lnc-DR1-2	1163.34	1316.57	1163.34	1316.57	1239.96	0.178521	0.337975	0.528208	0.597355	0.999853	Not DEG
CHKB-DT:48	CHKB-DT	0	123.361	0	123.361	61.6803	9.51582	3.94915	2.40958	0.0159707	0.999853	Up
CHKB-DT:44	CHKB-DT	0	3.27506	0	3.27506	1.63753	4.28051	6.81751	0.627871	0.530089	0.999853	Not DEG
CHKB-DT:47	CHKB-DT	2.74804	0	2.74804	0	1.37402	-3.77433	6.81753	-0.553622	0.579838	0.999853	Not DEG
CHKB-DT:46	CHKB-DT	1.83203	0	1.83203	0	0.916013	-3.18941	6.84292	-0.466089	0.641152	0.999853	Not DEG
CHKB-DT:41	CHKB-DT	0	2.18337	0	2.18337	1.09169	3.69558	6.8429	0.54006	0.589155	0.999853	Not DEG
CHKB-DT:40	CHKB-DT	0	2.18337	0	2.18337	1.09169	3.69558	6.8429	0.54006	0.589155	0.999853	Not DEG
CHKB-DT:43	CHKB-DT	147.478	81.8765	147.478	81.8765	114.677	-0.848975	1.03828	-0.817673	0.413544	0.999853	Not DEG
lnc-PEX6-3:4	lnc-PEX6-3	8.24412	10.9169	8.24412	10.9169	9.5805	0.40513	2.74033	0.14784	0.882469	0.999853	Not DEG
lnc-PEX6-3:3	lnc-PEX6-3	17.4043	3.27506	17.4043	3.27506	10.3397	-2.40981	3.06282	-0.786793	0.431403	0.999853	Not DEG
lnc-PEX6-3:2	lnc-PEX6-3	32.9765	80.7848	32.9765	80.7848	56.8807	1.29265	1.46778	0.880685	0.378488	0.999853	Not DEG
lnc-PEX6-3:1	lnc-PEX6-3	378.314	257.638	378.314	257.638	317.976	-0.554234	0.65714	-0.843403	0.399003	0.999853	Not DEG
ZSCAN16-AS1:10	ZSCAN16-AS1	272.972	380.999	272.972	380.999	326.985	0.481035	0.628824	0.764976	0.444286	0.999853	Not DEG
LINC02411:11	LINC02411	0	12.0086	0	12.0086	6.00428	6.15499	5.74821	1.07077	0.284274	0.999853	Not DEG
lnc-LEO1-2:1	lnc-LEO1-2	1286.08	1259.81	1286.08	1259.81	1272.94	-0.0297803	0.313393	-0.0950253	0.924295	0.999853	Not DEG
lnc-PITPNB-6:1	lnc-PITPNB-6	216.179	206.329	216.179	206.329	211.254	-0.0672799	0.668528	-0.100639	0.919837	0.999853	Not DEG
lnc-PALLD-8:1	lnc-PALLD-8	3094.29	2622.23	3094.29	2622.23	2858.26	-0.238814	0.288622	-0.827428	0.407995	0.999853	Not DEG
lnc-RIOK3-2:1	lnc-RIOK3-2	25.6484	12.0086	25.6484	12.0086	18.8285	-1.09479	2.1618	-0.506424	0.612559	0.999853	Not DEG
lnc-COX11-2:4	lnc-COX11-2	210.683	256.546	210.683	256.546	233.615	0.284147	0.66466	0.427508	0.66901	0.999853	Not DEG
lnc-COX11-2:5	lnc-COX11-2	807.924	491.259	807.924	491.259	649.591	-0.717733	0.586814	-1.2231	0.221291	0.999853	Not DEG
lnc-COX11-2:6	lnc-COX11-2	679.682	1020.73	679.682	1020.73	850.205	0.586667	0.506968	1.15721	0.247188	0.999853	Not DEG
lnc-YIF1A-5:1	lnc-YIF1A-5	89.7693	65.5012	89.7693	65.5012	77.6353	-0.454696	1.1079	-0.410413	0.681503	0.999853	Not DEG
lnc-COX11-2:3	lnc-COX11-2	43.9686	69.868	43.9686	69.868	56.9183	0.66816	1.30656	0.511388	0.60908	0.999853	Not DEG
lnc-GXYLT2-10:1	lnc-GXYLT2-10	0.916013	9.82518	0.916013	9.82518	5.3706	3.42298	4.18962	0.817016	0.413919	0.999853	Not DEG
LINC01635:9	LINC01635	10.9922	10.9169	10.9922	10.9169	10.9545	-0.00990398	2.57658	-0.00384385	0.996933	0.999853	Not DEG
lnc-PSCA-3:1	lnc-PSCA-3	2.74804	7.64181	2.74804	7.64181	5.19493	1.4755	3.67164	0.401864	0.687784	0.999853	Not DEG
lnc-ARHGEF39-1:1	lnc-ARHGEF39-1	1.83203	2.18337	1.83203	2.18337	2.0077	0.253124	5.22217	0.048471	0.961341	0.999853	Not DEG
lnc-SCYL3-1:1	lnc-SCYL3-1	1.83203	22.9254	1.83203	22.9254	12.3787	3.6454	3.23846	1.12566	0.26031	0.999853	Not DEG
lnc-ARHGEF39-1:2	lnc-ARHGEF39-1	370989	376723	370989	376723	373856	0.0221264	0.167699	0.131942	0.895031	0.999853	Not DEG
lnc-NPIPB4-3:5	lnc-NPIPB4-3	43.0526	37.1174	43.0526	37.1174	40.085	-0.214001	1.45578	-0.147001	0.883131	0.999853	Not DEG
lnc-ARHGEF39-1:4	lnc-ARHGEF39-1	0.916013	0	0.916013	0	0.458007	-2.18947	6.91852	-0.316466	0.751649	0.999853	Not DEG
lnc-MNS1-2:1	lnc-MNS1-2	46.7167	31.6589	46.7167	31.6589	39.1878	-0.561318	1.51131	-0.371411	0.710331	0.999853	Not DEG
lnc-SIDT1-2:1	lnc-SIDT1-2	83.3572	69.868	83.3572	69.868	76.6126	-0.254672	1.08557	-0.234597	0.814521	0.999853	Not DEG
lnc-STX8-1:11	lnc-STX8-1	0.916013	0	0.916013	0	0.458007	-2.18947	6.91852	-0.316466	0.751649	0.999853	Not DEG
MIS18A-AS1:3	MIS18A-AS1	132.822	0	132.822	0	66.411	-9.36891	6.76753	-1.38439	0.166238	0.999853	Not DEG
MIS18A-AS1:2	MIS18A-AS1	34.8085	103.71	34.8085	103.71	69.2594	1.57505	1.46057	1.07838	0.280864	0.999853	Not DEG
lnc-AMIGO2-3:1	lnc-AMIGO2-3	19.2363	29.4756	19.2363	29.4756	24.3559	0.615694	1.86055	0.33092	0.740705	0.999853	Not DEG
lnc-MED20-3:1	lnc-MED20-3	1.83203	7.64181	1.83203	7.64181	4.73692	2.06045	3.93985	0.522977	0.600991	0.999853	Not DEG
lnc-ZNF654-3:3	lnc-ZNF654-3	269.308	350.432	269.308	350.432	309.87	0.379877	0.613447	0.619251	0.535751	0.999853	Not DEG
lnc-SLC45A4-8:1	lnc-SLC45A4-8	175.875	129.911	175.875	129.911	152.893	-0.437023	0.827991	-0.527811	0.59763	0.999853	Not DEG
lnc-C1QTNF5-5:9	lnc-C1QTNF5-5	210.683	279.472	210.683	279.472	245.077	0.40763	0.678525	0.60076	0.548	0.999853	Not DEG
lnc-C1QTNF5-5:8	lnc-C1QTNF5-5	38.4726	57.8594	38.4726	57.8594	48.166	0.588726	1.38572	0.424853	0.670944	0.999853	Not DEG
lnc-C1QTNF5-5:7	lnc-C1QTNF5-5	21.0683	10.9169	21.0683	10.9169	15.9926	-0.948499	2.27897	-0.416197	0.677266	0.999853	Not DEG
lnc-NRN1-5:1	lnc-NRN1-5	7.32811	5.45844	7.32811	5.45844	6.39327	-0.424934	3.24951	-0.130768	0.895958	0.999853	Not DEG
lnc-PPIAL4G-3:6	lnc-PPIAL4G-3	24.7324	18.5587	24.7324	18.5587	21.6455	-0.414296	1.93579	-0.214019	0.830532	0.999853	Not DEG
lnc-OAZ3-6:1	lnc-OAZ3-6	27.4804	10.9169	27.4804	10.9169	19.1986	-1.33183	2.19722	-0.606142	0.54442	0.999853	Not DEG
lnc-FUT8-1:2	lnc-FUT8-1	15.5722	17.467	15.5722	17.467	16.5196	0.165665	2.15969	0.0767074	0.938856	0.999853	Not DEG
lnc-GRHPR-8:1	lnc-GRHPR-8	239.995	319.864	239.995	319.864	279.93	0.414454	0.646484	0.64109	0.521465	0.999853	Not DEG
NEAT1:21	NEAT1	651.285	639.729	651.285	639.729	645.507	-0.0258292	0.407334	-0.0634103	0.94944	0.999853	Not DEG
lnc-TPCN1-1:1	lnc-TPCN1-1	173.127	172.487	173.127	172.487	172.807	-0.00534075	0.731984	-0.00729627	0.994178	0.999853	Not DEG
lnc-ITIH2-9:2	lnc-ITIH2-9	0	17.467	0	17.467	8.7335	6.69559	5.25799	1.27341	0.202872	0.999853	Not DEG
lnc-DUPD1-4:1	lnc-DUPD1-4	13.7402	20.7421	13.7402	20.7421	17.2411	0.594162	2.15244	0.276041	0.782517	0.999853	Not DEG
lnc-DUPD1-4:2	lnc-DUPD1-4	1.83203	0	1.83203	0	0.916013	-3.18941	6.84292	-0.466089	0.641152	0.999853	Not DEG
lnc-ITPR3-9:3	lnc-ITPR3-9	3.66405	0	3.66405	0	1.83203	-4.18934	6.8048	-0.615645	0.538129	0.999853	Not DEG
lnc-LMOD2-1:1	lnc-LMOD2-1	292.208	328.598	292.208	328.598	310.403	0.169327	0.571094	0.296496	0.766851	0.999853	Not DEG
lnc-DUSP11-1:1	lnc-DUSP11-1	45.8007	99.3435	45.8007	99.3435	72.5721	1.11706	1.30122	0.858471	0.390632	0.999853	Not DEG
lnc-VMP1-8:1	lnc-VMP1-8	536.784	649.554	536.784	649.554	593.169	0.275109	0.45962	0.598557	0.549468	0.999853	Not DEG
lnc-NLRC4-3:4	lnc-NLRC4-3	0.916013	1.09169	0.916013	1.09169	1.00385	0.253104	6.76645	0.0374058	0.970161	0.999853	Not DEG
lnc-SLC45A4-3:5	lnc-SLC45A4-3	5.49608	2.18337	5.49608	2.18337	3.83973	-1.3318	4.13013	-0.32246	0.747104	0.999853	Not DEG
lnc-ZBTB7C-7:1	lnc-ZBTB7C-7	12.8242	24.0171	12.8242	24.0171	18.4207	0.9052	2.13894	0.423201	0.672149	0.999853	Not DEG
lnc-NLRC4-3:1	lnc-NLRC4-3	4.58007	4.36675	4.58007	4.36675	4.47341	-0.0687929	3.75001	-0.0183447	0.985364	0.999853	Not DEG
lnc-NLRC4-3:2	lnc-NLRC4-3	2.74804	54.5844	2.74804	54.5844	28.6662	4.31199	2.74975	1.56814	0.116849	0.999853	Not DEG
lnc-NLRC4-3:3	lnc-NLRC4-3	3414.9	3082.92	3414.9	3082.92	3248.91	-0.147542	0.255483	-0.577503	0.5636	0.999853	Not DEG
lnc-ITGA11-6:2	lnc-ITGA11-6	5480.51	4925.69	5480.51	4925.69	5203.1	-0.153983	0.236069	-0.652279	0.514221	0.999853	Not DEG
lnc-ITGA11-6:1	lnc-ITGA11-6	25.6484	28.3839	25.6484	28.3839	27.0161	0.14621	1.73595	0.0842251	0.932877	0.999853	Not DEG
lnc-STEAP1-3:3	lnc-STEAP1-3	0	3.27506	0	3.27506	1.63753	4.28051	6.81751	0.627871	0.530089	0.999853	Not DEG
lnc-FAM156B-1:1	lnc-FAM156B-1	7.32811	3.27506	7.32811	3.27506	5.30158	-1.16189	3.60097	-0.322659	0.746954	0.999853	Not DEG
lnc-SLC45A4-3:6	lnc-SLC45A4-3	672.354	801.298	672.354	801.298	736.826	0.25312	0.420806	0.601512	0.547499	0.999853	Not DEG
LINC01094:24	LINC01094	0	40.3924	0	40.3924	20.1962	7.90508	4.50178	1.75599	0.0790904	0.999853	Not DEG
LINC01094:27	LINC01094	0	1.09169	0	1.09169	0.545844	2.69562	6.91851	0.389625	0.696814	0.999853	Not DEG
LINC01094:20	LINC01094	1186.24	2.18337	1186.24	2.18337	594.21	-9.0853	4.75097	-1.9123	0.0558374	0.999853	Not DEG
lnc-CORO6-2:1	lnc-CORO6-2	32.0605	41.4841	32.0605	41.4841	36.7723	0.371768	1.5265	0.243542	0.807585	0.999853	Not DEG
lnc-SMOC2-4:3	lnc-SMOC2-4	0	13.1002	0	13.1002	6.55012	6.28053	5.62374	1.11679	0.264084	0.999853	Not DEG
lnc-SMOC2-4:1	lnc-SMOC2-4	7.32811	18.5587	7.32811	18.5587	12.9434	1.34058	2.55075	0.525563	0.599192	0.999853	Not DEG
lnc-SMURF2-2:1	lnc-SMURF2-2	10.0761	0	10.0761	0	5.03807	-5.64875	5.9711	-0.946015	0.344141	0.999853	Not DEG
lnc-ADH5-4:1	lnc-ADH5-4	211.599	228.163	211.599	228.163	219.881	0.108731	0.658815	0.16504	0.868913	0.999853	Not DEG
lnc-ADH5-4:2	lnc-ADH5-4	56.7928	42.5758	56.7928	42.5758	49.6843	-0.415669	1.34139	-0.309879	0.756653	0.999853	Not DEG
lnc-KIAA1551-13:2	lnc-KIAA1551-13	21.0683	53.4927	21.0683	53.4927	37.2805	1.34427	1.71648	0.783155	0.433536	0.999853	Not DEG
lnc-MYC-3:2	lnc-MYC-3	510.219	524.01	510.219	524.01	517.115	0.0384769	0.447558	0.0859708	0.93149	0.999853	Not DEG
lnc-MYC-3:3	lnc-MYC-3	5.49608	3.27506	5.49608	3.27506	4.38557	-0.746852	3.82628	-0.19519	0.845244	0.999853	Not DEG
lnc-MYC-3:1	lnc-MYC-3	25.6484	28.3839	25.6484	28.3839	27.0161	0.14621	1.73595	0.0842251	0.932877	0.999853	Not DEG
lnc-GPN2-3:1	lnc-GPN2-3	240.912	281.655	240.912	281.655	261.283	0.225429	0.623753	0.361407	0.717795	0.999853	Not DEG
lnc-BRI3BP-6:1	lnc-BRI3BP-6	5.49608	5.45844	5.49608	5.45844	5.47726	-0.00990082	3.44793	-0.00287153	0.997709	0.999853	Not DEG
lnc-PARPBP-1:1	lnc-PARPBP-1	194.195	136.461	194.195	136.461	165.328	-0.509014	0.819141	-0.6214	0.534336	0.999853	Not DEG
lnc-STPG1-1:2	lnc-STPG1-1	0	3.27506	0	3.27506	1.63753	4.28051	6.81751	0.627871	0.530089	0.999853	Not DEG
lnc-KBTBD8-4:1	lnc-KBTBD8-4	0	2.18337	0	2.18337	1.09169	3.69558	6.8429	0.54006	0.589155	0.999853	Not DEG
lnc-KBTBD8-4:3	lnc-KBTBD8-4	0	8.7335	0	8.7335	4.36675	5.69554	6.26409	0.909236	0.363226	0.999853	Not DEG
LINC00609:11	LINC00609	0	5.45844	0	5.45844	2.72922	5.01745	6.79712	0.738172	0.46041	0.999853	Not DEG
LINC00609:15	LINC00609	27.4804	3.27506	27.4804	3.27506	15.3777	-3.06877	2.8727	-1.06825	0.285407	0.999853	Not DEG
lnc-TEX15-3:1	lnc-TEX15-3	920.593	606.978	920.593	606.978	763.786	-0.600918	0.525067	-1.14446	0.252432	0.999853	Not DEG
lnc-TEX15-3:2	lnc-TEX15-3	10.9922	6.55012	10.9922	6.55012	8.77114	-0.746861	2.88105	-0.259233	0.795456	0.999853	Not DEG
lnc-AKR1E2-13:1	lnc-AKR1E2-13	71.449	191.045	71.449	191.045	131.247	1.41893	1.17071	1.21203	0.225501	0.999853	Not DEG
lnc-MPHOSPH8-5:1	lnc-MPHOSPH8-5	900.441	723.789	900.441	723.789	812.115	-0.315063	0.424325	-0.742502	0.457783	0.999853	Not DEG
lnc-OSTC-3:1	lnc-OSTC-3	7.32811	0	7.32811	0	3.66405	-5.1893	6.54663	-0.792667	0.427972	0.999853	Not DEG
lnc-IL34-5:1	lnc-IL34-5	32.9765	44.7592	32.9765	44.7592	38.8678	0.440751	1.49739	0.294345	0.768494	0.999853	Not DEG
LINC02039:11	LINC02039	21.9843	16.3753	21.9843	16.3753	19.1798	-0.424942	2.04144	-0.208158	0.835106	0.999853	Not DEG
SOS1-IT1:1	SOS1-IT1	0.916013	0	0.916013	0	0.458007	-2.18947	6.91852	-0.316466	0.751649	0.999853	Not DEG
SOS1-IT1:2	SOS1-IT1	298.62	280.564	298.62	280.564	289.592	-0.0899833	0.580578	-0.154989	0.87683	0.999853	Not DEG
lnc-NUGGC-1:1	lnc-NUGGC-1	11.9082	39.3007	11.9082	39.3007	25.6045	1.7226	2.06702	0.833374	0.404634	0.999853	Not DEG
lnc-FAM117A-1:3	lnc-FAM117A-1	14.6562	10.9169	14.6562	10.9169	12.7865	-0.424939	2.42977	-0.174888	0.861167	0.999853	Not DEG
lnc-AKIRIN1-11:1	lnc-AKIRIN1-11	11.9082	16.3753	11.9082	16.3753	14.1417	0.459577	2.3276	0.197447	0.843478	0.999853	Not DEG
lnc-FAM117A-1:7	lnc-FAM117A-1	12.8242	897.367	12.8242	897.367	455.096	6.1287	3.73211	1.64216	0.100558	0.999853	Not DEG
lnc-FAM117A-1:6	lnc-FAM117A-1	5.49608	3.27506	5.49608	3.27506	4.38557	-0.746852	3.82628	-0.19519	0.845244	0.999853	Not DEG
lnc-FAM117A-1:5	lnc-FAM117A-1	537.7	1.09169	537.7	1.09169	269.396	-8.94379	4.87699	-1.83388	0.0666724	0.999853	Not DEG
lnc-BCAR1-3:1	lnc-BCAR1-3	180.455	139.736	180.455	139.736	160.095	-0.36893	0.798031	-0.462301	0.643866	0.999853	Not DEG
lnc-FAM117A-1:8	lnc-FAM117A-1	588.081	1135.35	588.081	1135.35	861.718	0.949059	0.632503	1.50048	0.13349	0.999853	Not DEG
lnc-PFAS-1:1	lnc-PFAS-1	5.49608	3.27506	5.49608	3.27506	4.38557	-0.746852	3.82628	-0.19519	0.845244	0.999853	Not DEG
lnc-PFAS-1:2	lnc-PFAS-1	0.916013	0	0.916013	0	0.458007	-2.18947	6.91852	-0.316466	0.751649	0.999853	Not DEG
lnc-PFAS-1:3	lnc-PFAS-1	0	4.36675	0	4.36675	2.18337	4.69553	6.80477	0.690035	0.490172	0.999853	Not DEG
lnc-CHRDL2-5:1	lnc-CHRDL2-5	447.015	236.896	447.015	236.896	341.955	-0.916064	0.760963	-1.20382	0.228658	0.999853	Not DEG
LINC01845:5	LINC01845	19.2363	32.7506	19.2363	32.7506	25.9934	0.767697	1.83353	0.418699	0.675436	0.999853	Not DEG
lnc-EVI5-2:1	lnc-EVI5-2	91.6013	97.1602	91.6013	97.1602	94.3807	0.0849992	0.973199	0.08734	0.930401	0.999853	Not DEG
lnc-TPD52L1-1:1	lnc-TPD52L1-1	46.7167	21.8337	46.7167	21.8337	34.2752	-1.09737	1.71027	-0.641634	0.521111	0.999853	Not DEG
lnc-FAM161B-1:1	lnc-FAM161B-1	306.864	270.738	306.864	270.738	288.801	-0.180701	0.591032	-0.305737	0.759805	0.999853	Not DEG
lnc-FAM161B-1:2	lnc-FAM161B-1	222.591	209.604	222.591	209.604	216.098	-0.0867293	0.662682	-0.130876	0.895873	0.999853	Not DEG
lnc-STX4-1:4	lnc-STX4-1	7.32811	0	7.32811	0	3.66405	-5.1893	6.54663	-0.792667	0.427972	0.999853	Not DEG
lnc-STX4-1:3	lnc-STX4-1	20.1523	0	20.1523	0	10.0761	-6.64879	5.05034	-1.3165	0.188005	0.999853	Not DEG
lnc-STX4-1:2	lnc-STX4-1	0	18.5587	0	18.5587	9.27934	6.78305	5.18888	1.30723	0.191135	0.999853	Not DEG
lnc-VN1R1-1:4	lnc-VN1R1-1	430.526	331.873	430.526	331.873	381.2	-0.375469	0.567238	-0.661924	0.50802	0.999853	Not DEG
lnc-TSPAN8-2:1	lnc-TSPAN8-2	272.972	125.544	272.972	125.544	199.258	-1.12055	0.952581	-1.17634	0.239461	0.999853	Not DEG
lnc-VN1R1-1:1	lnc-VN1R1-1	1760.58	1513.08	1760.58	1513.08	1636.83	-0.218562	0.321613	-0.67958	0.496771	0.999853	Not DEG
lnc-ANGPTL3-3:1	lnc-ANGPTL3-3	10.0761	6.55012	10.0761	6.55012	8.31313	-0.621331	2.93096	-0.211989	0.832116	0.999853	Not DEG
lnc-THG1L-1:1	lnc-THG1L-1	0	2.18337	0	2.18337	1.09169	3.69558	6.8429	0.54006	0.589155	0.999853	Not DEG
lnc-MAGEA3-1:2	lnc-MAGEA3-1	311.445	266.372	311.445	266.372	288.908	-0.225533	0.597873	-0.377226	0.706006	0.999853	Not DEG
lnc-MAGEA3-1:1	lnc-MAGEA3-1	53.1288	64.4095	53.1288	64.4095	58.7692	0.277785	1.22685	0.226422	0.820873	0.999853	Not DEG
lnc-USP13-3:1	lnc-USP13-3	0	13.1002	0	13.1002	6.55012	6.28053	5.62374	1.11679	0.264084	0.999853	Not DEG
lnc-TRIM13-7:2	lnc-TRIM13-7	4.58007	2.18337	4.58007	2.18337	3.38172	-1.06877	4.29923	-0.248595	0.803674	0.999853	Not DEG
lnc-HMOX2-3:1	lnc-HMOX2-3	127.326	78.6015	127.326	78.6015	102.964	-0.695893	1.03708	-0.671011	0.502214	0.999853	Not DEG
lnc-LRRC70-4:1	lnc-LRRC70-4	64.1209	96.0685	64.1209	96.0685	80.0947	0.583271	1.11727	0.52205	0.601635	0.999853	Not DEG
lnc-LARP4-6:1	lnc-LARP4-6	257.4	300.214	257.4	300.214	278.807	0.221982	0.606112	0.366239	0.714187	0.999853	Not DEG
lnc-OCIAD1-3:2	lnc-OCIAD1-3	0.916013	9.82518	0.916013	9.82518	5.3706	3.42298	4.18962	0.817016	0.413919	0.999853	Not DEG
lnc-OCIAD1-3:1	lnc-OCIAD1-3	7.32811	0	7.32811	0	3.66405	-5.1893	6.54663	-0.792667	0.427972	0.999853	Not DEG
lnc-ASF1A-6:1	lnc-ASF1A-6	979.218	955.226	979.218	955.226	967.222	-0.0357874	0.347125	-0.103096	0.917886	0.999853	Not DEG
lnc-GTDC1-5:1	lnc-GTDC1-5	0.916013	1.09169	0.916013	1.09169	1.00385	0.253104	6.76645	0.0374058	0.970161	0.999853	Not DEG
lnc-CYLC2-4:1	lnc-CYLC2-4	735.559	473.792	735.559	473.792	604.675	-0.634584	0.56815	-1.11693	0.264024	0.999853	Not DEG
lnc-MC1R-1:10	lnc-MC1R-1	133.738	158.295	133.738	158.295	146.016	0.243206	0.808575	0.300783	0.76358	0.999853	Not DEG
lnc-MGAT2-1:2	lnc-MGAT2-1	2352.32	2574.2	2352.32	2574.2	2463.26	0.130038	0.268105	0.485026	0.627658	0.999853	Not DEG
lnc-ANKRD45-1:1	lnc-ANKRD45-1	6.41209	0	6.41209	0	3.20605	-4.99664	6.7884	-0.736056	0.461696	0.999853	Not DEG
lnc-SLC25A41-3:1	lnc-SLC25A41-3	22.9003	0	22.9003	0	11.4502	-6.83322	4.92022	-1.3888	0.164892	0.999853	Not DEG
lnc-NPFFR1-1:1	lnc-NPFFR1-1	92.5173	37.1174	92.5173	37.1174	64.8174	-1.31762	1.41449	-0.931514	0.351588	0.999853	Not DEG
lnc-GCHFR-1:1	lnc-GCHFR-1	8.24412	6.55012	8.24412	6.55012	7.39712	-0.331826	3.05252	-0.108706	0.913436	0.999853	Not DEG
lnc-GXYLT2-9:1	lnc-GXYLT2-9	3.66405	0	3.66405	0	1.83203	-4.18934	6.8048	-0.615645	0.538129	0.999853	Not DEG
lnc-FAM199X-1:6	lnc-FAM199X-1	0	4.36675	0	4.36675	2.18337	4.69553	6.80477	0.690035	0.490172	0.999853	Not DEG
lnc-AADACL4-2:1	lnc-AADACL4-2	100.761	139.736	100.761	139.736	120.249	0.471762	0.921683	0.511848	0.608757	0.999853	Not DEG
lnc-CDRT15L2-3:1	lnc-CDRT15L2-3	4.58007	0	4.58007	0	2.29003	-4.51125	6.79715	-0.663697	0.506884	0.999853	Not DEG
lnc-FZD9-2:1	lnc-FZD9-2	4.58007	2.18337	4.58007	2.18337	3.38172	-1.06877	4.29923	-0.248595	0.803674	0.999853	Not DEG
LUCAT1:23	LUCAT1	43.0526	1.09169	43.0526	1.09169	22.0722	-5.30139	3.33416	-1.59002	0.11183	0.999853	Not DEG
lnc-ZKSCAN7-4:1	lnc-ZKSCAN7-4	176.791	378.815	176.791	378.815	277.803	1.09946	0.865899	1.26973	0.204182	0.999853	Not DEG
LUCAT1:24	LUCAT1	0.916013	0	0.916013	0	0.458007	-2.18947	6.91852	-0.316466	0.751649	0.999853	Not DEG
lnc-NAPB-3:1	lnc-NAPB-3	12.8242	127.727	12.8242	127.727	70.2758	3.31612	1.97801	1.67649	0.0936414	0.999853	Not DEG
LINC01184:48	LINC01184	0.916013	1.09169	0.916013	1.09169	1.00385	0.253104	6.76645	0.0374058	0.970161	0.999853	Not DEG
LINC01184:49	LINC01184	0	1210.68	0	1210.68	605.341	12.8102	6.76658	1.89316	0.0583367	0.999853	Not DEG
lnc-MMP24OS-73:14	lnc-MMP24OS-73	521.212	31.6589	521.212	31.6589	276.435	-4.04116	1.72798	-2.33866	0.0193529	0.999853	Down
lnc-GGCT-1:4	lnc-GGCT-1	0	183.403	0	183.403	91.7017	10.0876	6.76735	1.49063	0.136059	0.999853	Not DEG
LINC01184:41	LINC01184	0.916013	0	0.916013	0	0.458007	-2.18947	6.91852	-0.316466	0.751649	0.999853	Not DEG
LINC01184:43	LINC01184	1.83203	0	1.83203	0	0.916013	-3.18941	6.84292	-0.466089	0.641152	0.999853	Not DEG
LINC01184:44	LINC01184	0	2.18337	0	2.18337	1.09169	3.69558	6.8429	0.54006	0.589155	0.999853	Not DEG
LINC01184:47	LINC01184	40.3046	29.4756	40.3046	29.4756	34.8901	-0.451418	1.57358	-0.286872	0.77421	0.999853	Not DEG
lnc-JARID2-2:1	lnc-JARID2-2	80.6092	101.527	80.6092	101.527	91.068	0.332849	1.01275	0.32866	0.742413	0.999853	Not DEG
lnc-NPPC-2:1	lnc-NPPC-2	210.683	103.71	210.683	103.71	157.197	-1.02251	0.986831	-1.03616	0.30013	0.999853	Not DEG
lnc-CLVS1-5:1	lnc-CLVS1-5	158.47	217.246	158.47	217.246	187.858	0.455117	0.765351	0.594651	0.552076	0.999853	Not DEG
lnc-TGFBI-2:1	lnc-TGFBI-2	185.035	173.578	185.035	173.578	179.306	-0.0922076	0.722356	-0.127648	0.898427	0.999853	Not DEG
LINC02268:11	LINC02268	1.83203	5.45844	1.83203	5.45844	3.64523	1.57503	4.24304	0.371203	0.710487	0.999853	Not DEG
lnc-ZNF397-4:4	lnc-ZNF397-4	167.63	126.636	167.63	126.636	147.133	-0.404597	0.834305	-0.484951	0.627711	0.999853	Not DEG
lnc-ZNF397-4:5	lnc-ZNF397-4	3595.35	3046.9	3595.35	3046.9	3321.13	-0.238791	0.280717	-0.850646	0.394966	0.999853	Not DEG
lnc-GPR135-2:1	lnc-GPR135-2	279.384	198.687	279.384	198.687	239.036	-0.49175	0.707377	-0.695173	0.486947	0.999853	Not DEG
lnc-ANKRD11-1:10	lnc-ANKRD11-1	2.74804	4.36675	2.74804	4.36675	3.55739	0.668157	4.14879	0.161049	0.872055	0.999853	Not DEG
lnc-ZNF397-4:2	lnc-ZNF397-4	241.828	198.687	241.828	198.687	220.257	-0.283479	0.681719	-0.415829	0.677535	0.999853	Not DEG
lnc-ZNF397-4:3	lnc-ZNF397-4	0.916013	0	0.916013	0	0.458007	-2.18947	6.91852	-0.316466	0.751649	0.999853	Not DEG
lnc-C9orf66-8:1	lnc-C9orf66-8	4.58007	17.467	4.58007	17.467	11.0235	1.93118	2.84929	0.677777	0.497913	0.999853	Not DEG
lnc-RIPK1-159:1	lnc-RIPK1-159	39.3886	102.619	39.3886	102.619	71.0036	1.38145	1.39009	0.993782	0.320329	0.999853	Not DEG
lnc-TMEM109-4:1	lnc-TMEM109-4	3.66405	13.1002	3.66405	13.1002	8.38215	1.83807	3.12808	0.587604	0.556798	0.999853	Not DEG
lnc-TMEM109-4:2	lnc-TMEM109-4	32.9765	8.7335	32.9765	8.7335	20.855	-1.91678	2.28062	-0.840467	0.400647	0.999853	Not DEG
lnc-KMT5A-1:15	lnc-KMT5A-1	26.5644	37.1174	26.5644	37.1174	31.8409	0.482606	1.64015	0.294244	0.768571	0.999853	Not DEG
lnc-PLEKHM1-2:1	lnc-PLEKHM1-2	24.7324	16.3753	24.7324	16.3753	20.5538	-0.594866	2.00049	-0.29736	0.766192	0.999853	Not DEG
lnc-DPP7-3:1	lnc-DPP7-3	0	2.18337	0	2.18337	1.09169	3.69558	6.8429	0.54006	0.589155	0.999853	Not DEG
RNASEH1-AS1:22	RNASEH1-AS1	26.5644	18.5587	26.5644	18.5587	22.5615	-0.517389	1.91248	-0.270533	0.78675	0.999853	Not DEG
lnc-ULK4-9:1	lnc-ULK4-9	116.334	101.527	116.334	101.527	108.93	-0.196404	0.918324	-0.213872	0.830647	0.999853	Not DEG
lnc-WDR73-3:8	lnc-WDR73-3	45.8007	5.45844	45.8007	5.45844	25.6296	-3.06877	2.46726	-1.2438	0.213574	0.999853	Not DEG
lnc-WDR73-3:9	lnc-WDR73-3	129.158	80.7848	129.158	80.7848	104.971	-0.676975	1.02449	-0.660794	0.508744	0.999853	Not DEG
lnc-WDR73-3:2	lnc-WDR73-3	13.7402	6.55012	13.7402	6.55012	10.1452	-1.06879	2.76231	-0.386918	0.698817	0.999853	Not DEG
lnc-WDR73-3:3	lnc-WDR73-3	570.676	633.179	570.676	633.179	601.927	0.14994	0.431251	0.347687	0.728075	0.999853	Not DEG
lnc-WDR73-3:1	lnc-WDR73-3	5.49608	1.09169	5.49608	1.09169	3.29388	-2.33177	4.65431	-0.500992	0.616377	0.999853	Not DEG
lnc-SYPL1-3:1	lnc-SYPL1-3	43.0526	56.7677	43.0526	56.7677	49.9102	0.398974	1.33512	0.298831	0.765069	0.999853	Not DEG
lnc-WDR73-3:4	lnc-WDR73-3	63.2049	115.719	63.2049	115.719	89.4619	0.872518	1.1409	0.76476	0.444414	0.999853	Not DEG
lnc-WDR73-3:5	lnc-WDR73-3	35.7245	30.5672	35.7245	30.5672	33.1459	-0.224921	1.58767	-0.141667	0.887343	0.999853	Not DEG
lnc-IRX3-80:56	lnc-IRX3-80	0.916013	1.09169	0.916013	1.09169	1.00385	0.253104	6.76645	0.0374058	0.970161	0.999853	Not DEG
lnc-DRAXIN-3:1	lnc-DRAXIN-3	12.8242	15.2836	12.8242	15.2836	14.0539	0.253127	2.32008	0.109103	0.913121	0.999853	Not DEG
lnc-IRX3-80:50	lnc-IRX3-80	7.32811	49.1259	7.32811	49.1259	28.227	2.74497	2.29487	1.19613	0.231645	0.999853	Not DEG
lnc-IRX3-80:51	lnc-IRX3-80	85.1892	96.0685	85.1892	96.0685	90.6289	0.173395	0.997028	0.173912	0.861935	0.999853	Not DEG
lnc-IRX3-80:52	lnc-IRX3-80	1256.77	184.495	1256.77	184.495	720.633	-2.76803	2.22575	-1.24364	0.213633	0.999853	Not DEG
lnc-IRX3-80:53	lnc-IRX3-80	18.3203	0	18.3203	0	9.16013	-6.51128	5.15449	-1.26323	0.206508	0.999853	Not DEG
lnc-EXOSC9-1:1	lnc-EXOSC9-1	10.0761	5.45844	10.0761	5.45844	7.76729	-0.884361	3.0469	-0.290249	0.771625	0.999853	Not DEG
lnc-IRX3-80:59	lnc-IRX3-80	3.66405	8.7335	3.66405	8.7335	6.19878	1.25312	3.3852	0.370175	0.711252	0.999853	Not DEG
lnc-DYRK1A-9:1	lnc-DYRK1A-9	0	8.7335	0	8.7335	4.36675	5.69554	6.26409	0.909236	0.363226	0.999853	Not DEG
lnc-SH3YL1-1:11	lnc-SH3YL1-1	77.8611	30.5672	77.8611	30.5672	54.2142	-1.34891	1.51114	-0.892643	0.372049	0.999853	Not DEG
lnc-RASL10A-2:2	lnc-RASL10A-2	1.83203	10.9169	1.83203	10.9169	6.37445	2.57502	3.66389	0.70281	0.482174	0.999853	Not DEG
RNASEH1-AS1:24	RNASEH1-AS1	2.74804	1.09169	2.74804	1.09169	1.91986	-1.33178	5.47048	-0.243449	0.807658	0.999853	Not DEG
lnc-ARHGEF15-1:2	lnc-ARHGEF15-1	0	7.64181	0	7.64181	3.82091	5.50288	6.51395	0.844784	0.398232	0.999853	Not DEG
lnc-ARHGEF15-1:1	lnc-ARHGEF15-1	21.9843	20.7421	21.9843	20.7421	21.3632	-0.0839075	1.92684	-0.0435467	0.965266	0.999853	Not DEG
lnc-METAP1-6:1	lnc-METAP1-6	0	4.36675	0	4.36675	2.18337	4.69553	6.80477	0.690035	0.490172	0.999853	Not DEG
lnc-RADIL-7:1	lnc-RADIL-7	7.32811	0	7.32811	0	3.66405	-5.1893	6.54663	-0.792667	0.427972	0.999853	Not DEG
lnc-KDM4B-6:1	lnc-KDM4B-6	13.7402	17.467	13.7402	17.467	15.6036	0.346236	2.22288	0.15576	0.876222	0.999853	Not DEG
lnc-HIST1H1A-1:4	lnc-HIST1H1A-1	199.691	212.879	199.691	212.879	206.285	0.0922666	0.677131	0.136261	0.891615	0.999853	Not DEG
lnc-HIST1H1A-1:1	lnc-HIST1H1A-1	3.66405	4.36675	3.66405	4.36675	4.0154	0.253129	3.92342	0.0645175	0.948558	0.999853	Not DEG
lnc-RAB30-6:1	lnc-RAB30-6	36.6405	78.6015	36.6405	78.6015	57.621	1.10112	1.40691	0.782648	0.433834	0.999853	Not DEG
lnc-NMT1-3:1	lnc-NMT1-3	425.03	455.234	425.03	455.234	440.132	0.0990425	0.48379	0.204722	0.837789	0.999853	Not DEG
lnc-NLRP3-10:1	lnc-NLRP3-10	91.6013	72.0514	91.6013	72.0514	81.8263	-0.346339	1.06515	-0.325155	0.745064	0.999853	Not DEG
lnc-XIAP-8:1	lnc-XIAP-8	55.8768	48.0342	55.8768	48.0342	51.9555	-0.218182	1.29327	-0.168705	0.866028	0.999853	Not DEG
lnc-ZNF2-1:3	lnc-ZNF2-1	4.58007	8.7335	4.58007	8.7335	6.65678	0.931193	3.24126	0.287293	0.773888	0.999853	Not DEG
lnc-LRP12-8:1	lnc-LRP12-8	0.916013	9.82518	0.916013	9.82518	5.3706	3.42298	4.18962	0.817016	0.413919	0.999853	Not DEG
lnc-TCERG1-2:1	lnc-TCERG1-2	3.66405	0	3.66405	0	1.83203	-4.18934	6.8048	-0.615645	0.538129	0.999853	Not DEG
lnc-CD109-1:2	lnc-CD109-1	18.3203	8.7335	18.3203	8.7335	13.5269	-1.06879	2.46086	-0.434316	0.664059	0.999853	Not DEG
lnc-SUB1-2:1	lnc-SUB1-2	34.8085	77.5098	34.8085	77.5098	56.1591	1.15494	1.43494	0.804871	0.420894	0.999853	Not DEG
lnc-SLBP-1:1	lnc-SLBP-1	0	7.64181	0	7.64181	3.82091	5.50288	6.51395	0.844784	0.398232	0.999853	Not DEG
lnc-C1orf226-2:1	lnc-C1orf226-2	0.916013	0	0.916013	0	0.458007	-2.18947	6.91852	-0.316466	0.751649	0.999853	Not DEG
lnc-AKR1E2-7:5	lnc-AKR1E2-7	3.66405	0	3.66405	0	1.83203	-4.18934	6.8048	-0.615645	0.538129	0.999853	Not DEG
lnc-FOXC1-6:1	lnc-FOXC1-6	0	5.45844	0	5.45844	2.72922	5.01745	6.79712	0.738172	0.46041	0.999853	Not DEG
lnc-SLC22A23-1:1	lnc-SLC22A23-1	935.25	824.224	935.25	824.224	879.737	-0.182315	0.379909	-0.47989	0.631306	0.999853	Not DEG
lnc-SH2D1B-4:1	lnc-SH2D1B-4	3.66405	14.1919	3.66405	14.1919	8.92799	1.95355	3.08346	0.633557	0.52637	0.999853	Not DEG
lnc-SLIT1-1:1	lnc-SLIT1-1	6.41209	16.3753	6.41209	16.3753	11.3937	1.35265	2.68254	0.504243	0.61409	0.999853	Not DEG
lnc-TNS2-1:2	lnc-TNS2-1	26.5644	27.2922	26.5644	27.2922	26.9283	0.0390011	1.73615	0.0224642	0.982078	0.999853	Not DEG
lnc-TNS2-1:1	lnc-TNS2-1	39.3886	20.7421	39.3886	20.7421	30.0653	-0.925207	1.76039	-0.525568	0.599188	0.999853	Not DEG
lnc-RNF32-4:1	lnc-RNF32-4	54.0448	84.0599	54.0448	84.0599	69.0523	0.637266	1.19995	0.531077	0.595365	0.999853	Not DEG
lnc-CLCF1-2:1	lnc-CLCF1-2	2455.83	1800.19	2455.83	1800.19	2128.01	-0.44806	0.377099	-1.18818	0.234764	0.999853	Not DEG
lnc-ZNF273-2:1	lnc-ZNF273-2	157.554	180.128	157.554	180.128	168.841	0.193178	0.751348	0.257109	0.797095	0.999853	Not DEG
lnc-MRPL44-2:1	lnc-MRPL44-2	20.1523	4.36675	20.1523	4.36675	12.2595	-2.20628	2.82938	-0.779775	0.435523	0.999853	Not DEG
LINC01890:8	LINC01890	0	74.2347	0	74.2347	37.1174	8.7831	4.15467	2.11403	0.0345125	0.999853	Up
lnc-ANTXR1-1:1	lnc-ANTXR1-1	59.5409	54.5844	59.5409	54.5844	57.0626	-0.125388	1.23279	-0.101711	0.918986	0.999853	Not DEG
lnc-C17orf67-4:1	lnc-C17orf67-4	34.8085	31.6589	34.8085	31.6589	33.2337	-0.136821	1.58102	-0.0865395	0.931038	0.999853	Not DEG
lnc-OGT-1:1	lnc-OGT-1	19.2363	33.8423	19.2363	33.8423	26.5393	0.815002	1.82615	0.446295	0.655384	0.999853	Not DEG
lnc-TRIM52-2:2	lnc-TRIM52-2	119.082	82.9682	119.082	82.9682	101.025	-0.521317	1.00298	-0.519769	0.603224	0.999853	Not DEG
lnc-TRIM52-2:1	lnc-TRIM52-2	3092.46	2862.4	3092.46	2862.4	2977.43	-0.111528	0.252227	-0.442172	0.658365	0.999853	Not DEG
lnc-HS3ST3B1-13:1	lnc-HS3ST3B1-13	3.66405	0	3.66405	0	1.83203	-4.18934	6.8048	-0.615645	0.538129	0.999853	Not DEG
LAMTOR5-AS1:19	LAMTOR5-AS1	520.296	536.018	520.296	536.018	528.157	0.0429519	0.443742	0.0967947	0.922889	0.999853	Not DEG
LAMTOR5-AS1:18	LAMTOR5-AS1	0	14.1919	0	14.1919	7.09597	6.39601	5.51562	1.15962	0.246204	0.999853	Not DEG
LAMTOR5-AS1:17	LAMTOR5-AS1	44.8847	4.36675	44.8847	4.36675	24.6257	-3.36155	2.5846	-1.30061	0.193392	0.999853	Not DEG
lnc-PARVB-3:1	lnc-PARVB-3	26.5644	21.8337	26.5644	21.8337	24.1991	-0.282925	1.83215	-0.154423	0.877277	0.999853	Not DEG
lnc-ZNF562-2:1	lnc-ZNF562-2	202.439	162.661	202.439	162.661	182.55	-0.315613	0.744702	-0.423811	0.671704	0.999853	Not DEG
lnc-ZNF562-2:2	lnc-ZNF562-2	54.0448	46.9425	54.0448	46.9425	50.4937	-0.203254	1.30918	-0.155253	0.876622	0.999853	Not DEG
lnc-ZNF562-2:3	lnc-ZNF562-2	196.943	192.137	196.943	192.137	194.54	-0.0356405	0.693254	-0.0514104	0.958999	0.999853	Not DEG
lnc-ZNF562-2:4	lnc-ZNF562-2	9.16013	6.55012	9.16013	6.55012	7.85513	-0.483828	2.98765	-0.161943	0.871351	0.999853	Not DEG
lnc-ZNF562-2:5	lnc-ZNF562-2	21.0683	10.9169	21.0683	10.9169	15.9926	-0.948499	2.27897	-0.416197	0.677266	0.999853	Not DEG
lnc-SCRN3-10:1	lnc-SCRN3-10	4.58007	12.0086	4.58007	12.0086	8.29431	1.39062	3.04255	0.457058	0.64763	0.999853	Not DEG
lnc-ZNF562-2:7	lnc-ZNF562-2	506.555	516.368	506.555	516.368	511.462	0.0276805	0.449289	0.0616097	0.950874	0.999853	Not DEG
lnc-LRRTM4-3:4	lnc-LRRTM4-3	356.329	2.18337	356.329	2.18337	179.256	-7.3503	4.277	-1.71857	0.0856934	0.999853	Not DEG
lnc-GOLPH3L-1:1	lnc-GOLPH3L-1	1801.8	2092.76	1801.8	2092.76	1947.28	0.215973	0.306817	0.703913	0.481487	0.999853	Not DEG
lnc-LRRTM4-3:1	lnc-LRRTM4-3	77.8611	60.0428	77.8611	60.0428	68.952	-0.374908	1.15403	-0.324868	0.745281	0.999853	Not DEG
lnc-P4HA2-3:1	lnc-P4HA2-3	79.6932	116.811	79.6932	116.811	98.2518	0.551645	1.02022	0.540714	0.588705	0.999853	Not DEG
lnc-LRRTM4-3:3	lnc-LRRTM4-3	918.761	800.207	918.761	800.207	859.484	-0.199317	0.386733	-0.515386	0.606284	0.999853	Not DEG
lnc-LRRTM4-3:2	lnc-LRRTM4-3	2845.14	2253.24	2845.14	2253.24	2549.19	-0.336495	0.327213	-1.02837	0.303777	0.999853	Not DEG
lnc-SLC38A11-4:1	lnc-SLC38A11-4	4.58007	0	4.58007	0	2.29003	-4.51125	6.79715	-0.663697	0.506884	0.999853	Not DEG
lnc-CYP2E1-11:1	lnc-CYP2E1-11	467.167	403.924	467.167	403.924	435.546	-0.209852	0.501912	-0.418105	0.675871	0.999853	Not DEG
lnc-SLC38A11-4:4	lnc-SLC38A11-4	5.49608	0	5.49608	0	2.74804	-4.77427	6.79205	-0.70292	0.482106	0.999853	Not DEG
lnc-TPR-1:1	lnc-TPR-1	20.1523	18.5587	20.1523	18.5587	19.3555	-0.118841	2.01391	-0.0590098	0.952944	0.999853	Not DEG
lnc-EDIL3-6:1	lnc-EDIL3-6	0.916013	0	0.916013	0	0.458007	-2.18947	6.91852	-0.316466	0.751649	0.999853	Not DEG
lnc-IGSF11-5:3	lnc-IGSF11-5	42.1366	24.0171	42.1366	24.0171	33.0769	-0.811002	1.67021	-0.48557	0.627272	0.999853	Not DEG
lnc-IGSF11-5:5	lnc-IGSF11-5	7.32811	7.64181	7.32811	7.64181	7.48496	0.0604864	3.027	0.0199823	0.984057	0.999853	Not DEG
lnc-IGSF11-5:4	lnc-IGSF11-5	189.615	138.644	189.615	138.644	164.13	-0.451681	0.80765	-0.559253	0.575989	0.999853	Not DEG
lnc-GRAMD2A-3:1	lnc-GRAMD2A-3	116.334	136.461	116.334	136.461	126.397	0.230221	0.861192	0.267328	0.789216	0.999853	Not DEG
lnc-IGSF11-5:6	lnc-IGSF11-5	34.8085	44.7592	34.8085	44.7592	39.7838	0.362748	1.47282	0.246295	0.805454	0.999853	Not DEG
lnc-ATAD5-2:1	lnc-ATAD5-2	152.974	160.478	152.974	160.478	156.726	0.0690891	0.767449	0.0900243	0.928268	0.999853	Not DEG
lnc-ATAD5-2:2	lnc-ATAD5-2	2.74804	1.09169	2.74804	1.09169	1.91986	-1.33178	5.47048	-0.243449	0.807658	0.999853	Not DEG
lnc-PFKFB1-2:1	lnc-PFKFB1-2	2770.94	2317.65	2770.94	2317.65	2544.3	-0.257711	0.301341	-0.855215	0.392432	0.999853	Not DEG
lnc-CTAGE5-5:1	lnc-CTAGE5-5	36.6405	64.4095	36.6405	64.4095	50.525	0.813837	1.40417	0.579586	0.562194	0.999853	Not DEG
lnc-MTRNR2L3-1:1	lnc-MTRNR2L3-1	185.951	172.487	185.951	172.487	179.219	-0.108434	0.723584	-0.149857	0.880877	0.999853	Not DEG
lnc-EEF1B2-1:1	lnc-EEF1B2-1	250.072	197.595	250.072	197.595	223.834	-0.33979	0.688254	-0.493699	0.621519	0.999853	Not DEG
lnc-MRPS33-4:1	lnc-MRPS33-4	43.9686	30.5672	43.9686	30.5672	37.2679	-0.524481	1.5388	-0.340838	0.733226	0.999853	Not DEG
lnc-RPL30-5:1	lnc-RPL30-5	11.9082	32.7506	11.9082	32.7506	22.3294	1.45957	2.09997	0.695043	0.487028	0.999853	Not DEG
lnc-NRDE2-4:1	lnc-NRDE2-4	82.4412	67.6846	82.4412	67.6846	75.0629	-0.284534	1.09909	-0.25888	0.795728	0.999853	Not DEG
lnc-ZMAT5-3:1	lnc-ZMAT5-3	107.174	101.527	107.174	101.527	104.35	-0.078084	0.928464	-0.0841002	0.932977	0.999853	Not DEG
lnc-MRFAP1L1-3:1	lnc-MRFAP1L1-3	15.5722	10.9169	15.5722	10.9169	13.2445	-0.512402	2.40167	-0.213352	0.831052	0.999853	Not DEG
lnc-BMP5-2:4	lnc-BMP5-2	11.9082	6.55012	11.9082	6.55012	9.22915	-0.862337	2.83681	-0.303982	0.761142	0.999853	Not DEG
lnc-BMP5-2:3	lnc-BMP5-2	17.4043	13.1002	17.4043	13.1002	15.2522	-0.409834	2.25209	-0.181979	0.855599	0.999853	Not DEG
lnc-BMP5-2:2	lnc-BMP5-2	202.439	162.661	202.439	162.661	182.55	-0.315613	0.744702	-0.423811	0.671704	0.999853	Not DEG
lnc-KHDRBS3-14:1	lnc-KHDRBS3-14	0	9.82518	0	9.82518	4.91259	5.86547	6.06152	0.967657	0.333216	0.999853	Not DEG
lnc-WNT4-2:1	lnc-WNT4-2	58.6249	36.0257	58.6249	36.0257	47.3253	-0.70248	1.41997	-0.494715	0.620801	0.999853	Not DEG
lnc-SOWAHC-4:1	lnc-SOWAHC-4	0.916013	0	0.916013	0	0.458007	-2.18947	6.91852	-0.316466	0.751649	0.999853	Not DEG
lnc-CDC42SE2-1:8	lnc-CDC42SE2-1	8.24412	2.18337	8.24412	2.18337	5.21375	-1.91676	3.78768	-0.506051	0.612821	0.999853	Not DEG
lnc-CDC42SE2-1:6	lnc-CDC42SE2-1	0.916013	0	0.916013	0	0.458007	-2.18947	6.91852	-0.316466	0.751649	0.999853	Not DEG
lnc-CDC42SE2-1:7	lnc-CDC42SE2-1	0.916013	0	0.916013	0	0.458007	-2.18947	6.91852	-0.316466	0.751649	0.999853	Not DEG
lnc-CDC42SE2-1:5	lnc-CDC42SE2-1	19.2363	0	19.2363	0	9.61814	-6.58168	5.10039	-1.29043	0.196903	0.999853	Not DEG
lnc-CDC42SE2-1:3	lnc-CDC42SE2-1	0	814.399	0	814.399	407.199	12.2382	6.76664	1.80861	0.0705116	0.999853	Not DEG
lnc-RSF1-3:2	lnc-RSF1-3	394.802	318.773	394.802	318.773	356.787	-0.308599	0.564673	-0.546509	0.584716	0.999853	Not DEG
LINC00612:6	LINC00612	4.58007	0	4.58007	0	2.29003	-4.51125	6.79715	-0.663697	0.506884	0.999853	Not DEG
lnc-DIS3-3:1	lnc-DIS3-3	22.9003	0	22.9003	0	11.4502	-6.83322	4.92022	-1.3888	0.164892	0.999853	Not DEG
LINC00612:7	LINC00612	2.74804	0	2.74804	0	1.37402	-3.77433	6.81753	-0.553622	0.579838	0.999853	Not DEG
LINC00927:59	LINC00927	7.32811	5.45844	7.32811	5.45844	6.39327	-0.424934	3.24951	-0.130768	0.895958	0.999853	Not DEG
LINC00927:58	LINC00927	0	2.18337	0	2.18337	1.09169	3.69558	6.8429	0.54006	0.589155	0.999853	Not DEG
LINC00927:55	LINC00927	77.8611	53.4927	77.8611	53.4927	65.6769	-0.541557	1.20721	-0.448603	0.653718	0.999853	Not DEG
lnc-CHP1-3:1	lnc-CHP1-3	106.258	126.636	106.258	126.636	116.447	0.253121	0.896626	0.282304	0.77771	0.999853	Not DEG
lnc-MFGE8-1:4	lnc-MFGE8-1	72.3651	125.544	72.3651	125.544	98.9545	0.794831	1.0782	0.737182	0.461012	0.999853	Not DEG
lnc-TMEM70-4:2	lnc-TMEM70-4	0	19.6504	0	19.6504	9.82518	6.86552	5.12611	1.33932	0.180465	0.999853	Not DEG
lnc-TMEM70-4:1	lnc-TMEM70-4	10.0761	0	10.0761	0	5.03807	-5.64875	5.9711	-0.946015	0.344141	0.999853	Not DEG
lnc-MFGE8-1:1	lnc-MFGE8-1	3741.91	4432.25	3741.91	4432.25	4087.08	0.244263	0.272992	0.894761	0.370915	0.999853	Not DEG
lnc-MFGE8-1:3	lnc-MFGE8-1	464.419	601.52	464.419	601.52	532.969	0.373187	0.503749	0.740818	0.458804	0.999853	Not DEG
lnc-MED9-4:1	lnc-MED9-4	419.534	403.924	419.534	403.924	411.729	-0.0547023	0.494704	-0.110576	0.911953	0.999853	Not DEG
lnc-NAA35-6:4	lnc-NAA35-6	2.74804	6.55012	2.74804	6.55012	4.64908	1.25311	3.79536	0.33017	0.741272	0.999853	Not DEG
lnc-PPIAL4F-3:13	lnc-PPIAL4F-3	21.9843	52.401	21.9843	52.401	37.1927	1.25312	1.69366	0.73989	0.459367	0.999853	Not DEG
lnc-HIVEP1-4:4	lnc-HIVEP1-4	72.3651	58.9511	72.3651	58.9511	65.6581	-0.29577	1.1693	-0.252946	0.80031	0.999853	Not DEG
lnc-HIVEP1-4:2	lnc-HIVEP1-4	36.6405	0	36.6405	0	18.3203	-7.51131	4.52362	-1.66047	0.0968209	0.999853	Not DEG
lnc-KCNS3-3:2	lnc-KCNS3-3	5.49608	6.55012	5.49608	6.55012	6.0231	0.25313	3.31806	0.0762886	0.93919	0.999853	Not DEG
lnc-PALLD-1:4	lnc-PALLD-1	0	26.2005	0	26.2005	13.1002	7.28057	4.84248	1.50348	0.132715	0.999853	Not DEG
LINC01284:3	LINC01284	0	5.45844	0	5.45844	2.72922	5.01745	6.79712	0.738172	0.46041	0.999853	Not DEG
lnc-CYP3A7-2:9	lnc-CYP3A7-2	87.0213	68.7763	87.0213	68.7763	77.8988	-0.339453	1.08786	-0.312037	0.755012	0.999853	Not DEG
lnc-COPZ2-1:9	lnc-COPZ2-1	0	199.779	0	199.779	99.8894	10.211	6.76728	1.50888	0.131331	0.999853	Not DEG
lnc-COPZ2-1:8	lnc-COPZ2-1	286.712	103.71	286.712	103.71	195.211	-1.46704	1.07369	-1.36636	0.171827	0.999853	Not DEG
lnc-TM9SF3-2:1	lnc-TM9SF3-2	0	16.3753	0	16.3753	8.18765	6.60247	5.3345	1.23769	0.21583	0.999853	Not DEG
lnc-COPZ2-1:3	lnc-COPZ2-1	19.2363	49.1259	19.2363	49.1259	34.1811	1.35266	1.77301	0.762917	0.445513	0.999853	Not DEG
lnc-COPZ2-1:5	lnc-COPZ2-1	0	1.09169	0	1.09169	0.545844	2.69562	6.91851	0.389625	0.696814	0.999853	Not DEG
lnc-COPZ2-1:7	lnc-COPZ2-1	0	1.09169	0	1.09169	0.545844	2.69562	6.91851	0.389625	0.696814	0.999853	Not DEG
lnc-COPZ2-1:6	lnc-COPZ2-1	0	7.64181	0	7.64181	3.82091	5.50288	6.51395	0.844784	0.398232	0.999853	Not DEG
lnc-CBX1-3:1	lnc-CBX1-3	4.58007	7.64181	4.58007	7.64181	6.11094	0.73855	3.33253	0.221619	0.824611	0.999853	Not DEG
lnc-YES1-10:1	lnc-YES1-10	657.698	529.468	657.698	529.468	593.583	-0.312879	0.469494	-0.666418	0.505144	0.999853	Not DEG
lnc-NAA35-6:7	lnc-NAA35-6	42.1366	30.5672	42.1366	30.5672	36.3519	-0.463081	1.54692	-0.299356	0.764668	0.999853	Not DEG
RORB-AS1:6	RORB-AS1	3.66405	0	3.66405	0	1.83203	-4.18934	6.8048	-0.615645	0.538129	0.999853	Not DEG
lnc-FMN1-9:1	lnc-FMN1-9	45.8007	31.6589	45.8007	31.6589	38.7298	-0.532749	1.51452	-0.351762	0.725017	0.999853	Not DEG
lnc-PKN2-1:3	lnc-PKN2-1	10.0761	0	10.0761	0	5.03807	-5.64875	5.9711	-0.946015	0.344141	0.999853	Not DEG
LIVAR:5	LIVAR	11.9082	4.36675	11.9082	4.36675	8.13746	-1.44729	3.08959	-0.468441	0.639469	0.999853	Not DEG
lnc-CWC27-3:1	lnc-CWC27-3	0	18.5587	0	18.5587	9.27934	6.78305	5.18888	1.30723	0.191135	0.999853	Not DEG
lnc-VARS-3:1	lnc-VARS-3	0	3.27506	0	3.27506	1.63753	4.28051	6.81751	0.627871	0.530089	0.999853	Not DEG
TNFRSF14-AS1:28	TNFRSF14-AS1	39.3886	0	39.3886	0	19.6943	-7.61565	4.47254	-1.70276	0.0886135	0.999853	Not DEG
THUMPD3-AS1:89	THUMPD3-AS1	24.7324	30.5672	24.7324	30.5672	27.6498	0.305592	1.72701	0.176948	0.859549	0.999853	Not DEG
THUMPD3-AS1:85	THUMPD3-AS1	340.757	370.082	340.757	370.082	355.419	0.119103	0.53265	0.223604	0.823065	0.999853	Not DEG
THUMPD3-AS1:87	THUMPD3-AS1	35.7245	32.7506	35.7245	32.7506	34.2376	-0.125386	1.5593	-0.0804116	0.93591	0.999853	Not DEG
THUMPD3-AS1:86	THUMPD3-AS1	13.7402	8.7335	13.7402	8.7335	11.2368	-0.653755	2.58943	-0.252471	0.800677	0.999853	Not DEG
THUMPD3-AS1:81	THUMPD3-AS1	9.16013	13.1002	9.16013	13.1002	11.1302	0.516161	2.58115	0.199973	0.841501	0.999853	Not DEG
THUMPD3-AS1:82	THUMPD3-AS1	0.916013	1.09169	0.916013	1.09169	1.00385	0.253104	6.76645	0.0374058	0.970161	0.999853	Not DEG
lnc-RAG2-3:1	lnc-RAG2-3	263.812	307.856	263.812	307.856	285.834	0.222747	0.599845	0.37134	0.710384	0.999853	Not DEG
lnc-TTC25-3:1	lnc-TTC25-3	268.392	241.263	268.392	241.263	254.827	-0.153734	0.620884	-0.247605	0.80444	0.999853	Not DEG
lnc-AP3M1-6:1	lnc-AP3M1-6	147.478	116.811	147.478	116.811	132.144	-0.336328	0.860289	-0.390948	0.695836	0.999853	Not DEG
ZNF674-AS1:6	ZNF674-AS1	0.916013	53.4927	0.916013	53.4927	27.2043	5.86776	3.31846	1.76822	0.0770242	0.999853	Not DEG
lnc-ACADM-2:1	lnc-ACADM-2	95.2654	124.452	95.2654	124.452	109.859	0.385572	0.940582	0.409929	0.681858	0.999853	Not DEG
lnc-ALDH7A1-2:3	lnc-ALDH7A1-2	3.66405	0	3.66405	0	1.83203	-4.18934	6.8048	-0.615645	0.538129	0.999853	Not DEG
lnc-MN1-1:2	lnc-MN1-1	7.32811	0	7.32811	0	3.66405	-5.1893	6.54663	-0.792667	0.427972	0.999853	Not DEG
ZNF674-AS1:3	ZNF674-AS1	8.24412	376.632	8.24412	376.632	192.438	5.51363	2.16073	2.55174	0.0107187	0.999853	Up
ZNF674-AS1:2	ZNF674-AS1	0.916013	1.09169	0.916013	1.09169	1.00385	0.253104	6.76645	0.0374058	0.970161	0.999853	Not DEG
lnc-RFK-6:1	lnc-RFK-6	15.5722	0	15.5722	0	7.78611	-6.27681	5.34726	-1.17384	0.24046	0.999853	Not DEG
LINC00999:6	LINC00999	47.6327	123.361	47.6327	123.361	85.4967	1.37286	1.30925	1.04858	0.294371	0.999853	Not DEG
LINC00999:7	LINC00999	86.1053	51.3093	86.1053	51.3093	68.7073	-0.746875	1.2291	-0.607659	0.543414	0.999853	Not DEG
LINC00999:4	LINC00999	52.2128	40.3924	52.2128	40.3924	46.3026	-0.370312	1.37825	-0.268682	0.788175	0.999853	Not DEG
LINC00999:2	LINC00999	76.9451	75.3264	76.9451	75.3264	76.1358	-0.0306704	1.07484	-0.0285348	0.977236	0.999853	Not DEG
LINC00999:3	LINC00999	46.7167	56.7677	46.7167	56.7677	51.7422	0.281138	1.30034	0.216203	0.828829	0.999853	Not DEG
LINC00999:1	LINC00999	497.395	509.818	497.395	509.818	503.607	0.0355902	0.452536	0.0786461	0.937314	0.999853	Not DEG
LINC00999:8	LINC00999	27.4804	6.55012	27.4804	6.55012	17.0153	-2.06878	2.48906	-0.83115	0.405889	0.999853	Not DEG
LINC00999:9	LINC00999	4.58007	0	4.58007	0	2.29003	-4.51125	6.79715	-0.663697	0.506884	0.999853	Not DEG
lnc-C17orf80-6:1	lnc-C17orf80-6	51.2967	76.4181	51.2967	76.4181	63.8574	0.57505	1.22673	0.468765	0.639237	0.999853	Not DEG
lnc-EFCAB5-2:1	lnc-EFCAB5-2	112.67	134.278	112.67	134.278	123.474	0.253121	0.873228	0.289869	0.771917	0.999853	Not DEG
lnc-C15orf40-1:1	lnc-C15orf40-1	24.7324	19.6504	24.7324	19.6504	22.1914	-0.331834	1.90743	-0.173969	0.861889	0.999853	Not DEG
lnc-TMEM121-2:20	lnc-TMEM121-2	58.6249	0	58.6249	0	29.3124	-8.18939	4.22939	-1.93631	0.0528303	0.999853	Not DEG
lnc-HPSE-1:1	lnc-HPSE-1	153.89	103.71	153.89	103.71	128.8	-0.569339	0.919542	-0.619155	0.535814	0.999853	Not DEG
lnc-NPAS4-8:1	lnc-NPAS4-8	4.58007	0	4.58007	0	2.29003	-4.51125	6.79715	-0.663697	0.506884	0.999853	Not DEG
lnc-NYAP2-11:1	lnc-NYAP2-11	1.83203	0	1.83203	0	0.916013	-3.18941	6.84292	-0.466089	0.641152	0.999853	Not DEG
lnc-IQSEC2-2:1	lnc-IQSEC2-2	454.343	459.6	454.343	459.6	456.971	0.0166	0.471391	0.0352149	0.971908	0.999853	Not DEG
lnc-HPRT1-8:4	lnc-HPRT1-8	0	6.55012	0	6.55012	3.27506	5.28047	6.79202	0.777452	0.436892	0.999853	Not DEG
NADK2-AS1:1	NADK2-AS1	254.652	233.621	254.652	233.621	244.136	-0.124354	0.629816	-0.197444	0.84348	0.999853	Not DEG
lnc-CEBPD-4:1	lnc-CEBPD-4	3501	3269.6	3501	3269.6	3385.3	-0.0986525	0.242401	-0.40698	0.684023	0.999853	Not DEG
lnc-ARFRP1-1:1	lnc-ARFRP1-1	120.914	194.32	120.914	194.32	157.617	0.68446	0.880989	0.776923	0.437204	0.999853	Not DEG
LINC00504:4	LINC00504	0	1.09169	0	1.09169	0.545844	2.69562	6.91851	0.389625	0.696814	0.999853	Not DEG
lnc-YEATS4-4:1	lnc-YEATS4-4	19.2363	5.45844	19.2363	5.45844	12.3474	-1.81724	2.71853	-0.668464	0.503837	0.999853	Not DEG
ASH1L-IT1:1	ASH1L-IT1	99.8455	94.9768	99.8455	94.9768	97.4111	-0.0721188	0.958624	-0.0752316	0.94003	0.999853	Not DEG
lnc-STX6-2:1	lnc-STX6-2	400.298	335.148	400.298	335.148	367.723	-0.256274	0.546622	-0.468833	0.639189	0.999853	Not DEG
JPX:33	JPX	13.7402	15.2836	13.7402	15.2836	14.5119	0.153592	2.28465	0.0672279	0.9464	0.999853	Not DEG
JPX:32	JPX	29.3124	9.82518	29.3124	9.82518	19.5688	-1.57694	2.24134	-0.703568	0.481702	0.999853	Not DEG
JPX:31	JPX	321.521	402.833	321.521	402.833	362.177	0.32527	0.565027	0.575671	0.564837	0.999853	Not DEG
JPX:30	JPX	6.41209	0	6.41209	0	3.20605	-4.99664	6.7884	-0.736056	0.461696	0.999853	Not DEG
JPX:37	JPX	58.6249	48.0342	58.6249	48.0342	53.3295	-0.287444	1.28416	-0.223839	0.822883	0.999853	Not DEG
JPX:35	JPX	3.66405	8.7335	3.66405	8.7335	6.19878	1.25312	3.3852	0.370175	0.711252	0.999853	Not DEG
JPX:39	JPX	33.8925	3.27506	33.8925	3.27506	18.5838	-3.37133	2.80475	-1.20201	0.229361	0.999853	Not DEG
lnc-RAB40C-1:1	lnc-RAB40C-1	22.9003	31.6589	22.9003	31.6589	27.2796	0.467249	1.75298	0.266546	0.789819	0.999853	Not DEG
lnc-MED15-1:7	lnc-MED15-1	15.5722	33.8423	15.5722	33.8423	24.7073	1.11986	1.94253	0.576492	0.564282	0.999853	Not DEG
FRY-AS1:6	FRY-AS1	0	5.45844	0	5.45844	2.72922	5.01745	6.79712	0.738172	0.46041	0.999853	Not DEG
lnc-KLF13-2:4	lnc-KLF13-2	11.9082	0	11.9082	0	5.95409	-5.88977	5.71159	-1.0312	0.302448	0.999853	Not DEG
lnc-KLF13-2:7	lnc-KLF13-2	0	17.467	0	17.467	8.7335	6.69559	5.25799	1.27341	0.202872	0.999853	Not DEG
lnc-CEACAM20-3:1	lnc-CEACAM20-3	22.9003	17.467	22.9003	17.467	20.1837	-0.390727	1.99349	-0.196002	0.844609	0.999853	Not DEG
lnc-STARD9-3:1	lnc-STARD9-3	217.095	201.962	217.095	201.962	209.529	-0.104241	0.67329	-0.154823	0.876961	0.999853	Not DEG
lnc-NUDT4B-1:1	lnc-NUDT4B-1	2.74804	0	2.74804	0	1.37402	-3.77433	6.81753	-0.553622	0.579838	0.999853	Not DEG
lnc-ALDH1B1-6:1	lnc-ALDH1B1-6	7.32811	0	7.32811	0	3.66405	-5.1893	6.54663	-0.792667	0.427972	0.999853	Not DEG
lnc-CLDN10-9:2	lnc-CLDN10-9	144.73	1008.72	144.73	1008.72	576.725	2.80109	1.26408	2.21592	0.0266972	0.999853	Up
lnc-ERP44-3:14	lnc-ERP44-3	0.916013	1.09169	0.916013	1.09169	1.00385	0.253104	6.76645	0.0374058	0.970161	0.999853	Not DEG
lnc-MANSC1-2:2	lnc-MANSC1-2	708.078	590.603	708.078	590.603	649.341	-0.26172	0.442045	-0.592066	0.553806	0.999853	Not DEG
lnc-ZSCAN10-4:2	lnc-ZSCAN10-4	26.5644	28.3839	26.5644	28.3839	27.4741	0.0955844	1.72137	0.055528	0.955718	0.999853	Not DEG
lnc-ZSCAN10-4:3	lnc-ZSCAN10-4	476.327	526.193	476.327	526.193	501.26	0.143641	0.463272	0.310058	0.756517	0.999853	Not DEG
lnc-DMRTA2-1:5	lnc-DMRTA2-1	3.66405	1.09169	3.66405	1.09169	2.37787	-1.74681	5.11033	-0.34182	0.732486	0.999853	Not DEG
lnc-SPATA31A6-8:1	lnc-SPATA31A6-8	2.74804	0	2.74804	0	1.37402	-3.77433	6.81753	-0.553622	0.579838	0.999853	Not DEG
lnc-PPIAL4F-4:8	lnc-PPIAL4F-4	0	29.4756	0	29.4756	14.7378	7.4505	4.74037	1.57171	0.116017	0.999853	Not DEG
lnc-SRR-6:1	lnc-SRR-6	0	4.36675	0	4.36675	2.18337	4.69553	6.80477	0.690035	0.490172	0.999853	Not DEG
HM13-AS1:2	HM13-AS1	92.5173	122.269	92.5173	122.269	107.393	0.402265	0.952892	0.422152	0.672914	0.999853	Not DEG
lnc-WDFY1-2:3	lnc-WDFY1-2	570.676	601.52	570.676	601.52	586.098	0.0759399	0.426858	0.177904	0.858798	0.999853	Not DEG
lnc-RPGRIP1L-4:1	lnc-RPGRIP1L-4	86.1053	54.5844	86.1053	54.5844	70.3448	-0.657608	1.19686	-0.549444	0.582701	0.999853	Not DEG
lnc-CRKL-1:1	lnc-CRKL-1	2.74804	0	2.74804	0	1.37402	-3.77433	6.81753	-0.553622	0.579838	0.999853	Not DEG
lnc-ELOVL3-3:1	lnc-ELOVL3-3	114.502	103.71	114.502	103.71	109.106	-0.142807	0.913021	-0.156411	0.875709	0.999853	Not DEG
lnc-MYOT-7:1	lnc-MYOT-7	15.5722	54.5844	15.5722	54.5844	35.0783	1.80951	1.88418	0.960369	0.336869	0.999853	Not DEG
lnc-TCP1-2:1	lnc-TCP1-2	1164.25	960.685	1164.25	960.685	1062.47	-0.277269	0.380738	-0.728241	0.466466	0.999853	Not DEG
lnc-TIPARP-2:1	lnc-TIPARP-2	10.9922	4.36675	10.9922	4.36675	7.67945	-1.33181	3.13681	-0.424576	0.671146	0.999853	Not DEG
LHX1-DT:21	LHX1-DT	27.4804	4.36675	27.4804	4.36675	15.9236	-2.65374	2.71501	-0.97743	0.328356	0.999853	Not DEG
lnc-CELA3A-5:11	lnc-CELA3A-5	11.9082	17.467	11.9082	17.467	14.6876	0.552686	2.29919	0.240383	0.810034	0.999853	Not DEG
lnc-CELA3A-5:10	lnc-CELA3A-5	10.0761	13.1002	10.0761	13.1002	11.5882	0.378658	2.52707	0.149841	0.88089	0.999853	Not DEG
lnc-CELA3A-5:13	lnc-CELA3A-5	24.7324	33.8423	24.7324	33.8423	29.2873	0.452433	1.69762	0.26651	0.789846	0.999853	Not DEG
lnc-CELA3A-5:12	lnc-CELA3A-5	11.9082	14.1919	11.9082	14.1919	13.0501	0.253128	2.39528	0.105678	0.915838	0.999853	Not DEG
lnc-CELA3A-5:15	lnc-CELA3A-5	18.3203	2.18337	18.3203	2.18337	10.2518	-3.06876	3.27528	-0.936945	0.348787	0.999853	Not DEG
lnc-CELA3A-5:17	lnc-CELA3A-5	0.916013	1.09169	0.916013	1.09169	1.00385	0.253104	6.76645	0.0374058	0.970161	0.999853	Not DEG
lnc-CELA3A-5:16	lnc-CELA3A-5	10.0761	13.1002	10.0761	13.1002	11.5882	0.378658	2.52707	0.149841	0.88089	0.999853	Not DEG
lnc-CELA3A-5:19	lnc-CELA3A-5	0.916013	1.09169	0.916013	1.09169	1.00385	0.253104	6.76645	0.0374058	0.970161	0.999853	Not DEG
FGD5-AS1:25	FGD5-AS1	3.66405	7.64181	3.66405	7.64181	5.65293	1.06047	3.48077	0.304666	0.760621	0.999853	Not DEG
FGD5-AS1:24	FGD5-AS1	53.1288	8.7335	53.1288	8.7335	30.9311	-2.60484	2.20314	-1.18233	0.237074	0.999853	Not DEG
lnc-ARL10-4:1	lnc-ARL10-4	36.6405	0	36.6405	0	18.3203	-7.51131	4.52362	-1.66047	0.0968209	0.999853	Not DEG
AZIN1-AS1:8	AZIN1-AS1	3.66405	4.36675	3.66405	4.36675	4.0154	0.253129	3.92342	0.0645175	0.948558	0.999853	Not DEG
AZIN1-AS1:5	AZIN1-AS1	49.4647	21.8337	49.4647	21.8337	35.6492	-1.17983	1.70512	-0.691932	0.48898	0.999853	Not DEG
AZIN1-AS1:1	AZIN1-AS1	91.6013	137.553	91.6013	137.553	114.577	0.586545	0.966557	0.60684	0.543957	0.999853	Not DEG
lnc-JCAD-2:1	lnc-JCAD-2	3.66405	0	3.66405	0	1.83203	-4.18934	6.8048	-0.615645	0.538129	0.999853	Not DEG
lnc-CHRNA10-3:1	lnc-CHRNA10-3	553.272	487.984	553.272	487.984	520.628	-0.181154	0.462316	-0.39184	0.695176	0.999853	Not DEG
lnc-GPR149-6:1	lnc-GPR149-6	1457.38	1287.1	1457.38	1287.1	1372.24	-0.179251	0.327793	-0.546841	0.584488	0.999853	Not DEG
LINC00652:8	LINC00652	4.58007	0	4.58007	0	2.29003	-4.51125	6.79715	-0.663697	0.506884	0.999853	Not DEG
lnc-PTPRU-10:1	lnc-PTPRU-10	3.66405	0	3.66405	0	1.83203	-4.18934	6.8048	-0.615645	0.538129	0.999853	Not DEG
lnc-CARHSP1-1:1	lnc-CARHSP1-1	300.452	380.999	300.452	380.999	340.726	0.342651	0.582617	0.588125	0.556449	0.999853	Not DEG
lnc-FAM78A-1:1	lnc-FAM78A-1	2522.7	2732.49	2522.7	2732.49	2627.6	0.115249	0.260723	0.442036	0.658463	0.999853	Not DEG
lnc-C1QTNF1-1:1	lnc-C1QTNF1-1	10.0761	34.934	10.0761	34.934	22.5051	1.79369	2.18068	0.822536	0.410772	0.999853	Not DEG
lnc-HDGFL2-4:1	lnc-HDGFL2-4	53.1288	56.7677	53.1288	56.7677	54.9483	0.095582	1.25298	0.076284	0.939193	0.999853	Not DEG
lnc-ZFP69-1:1	lnc-ZFP69-1	21.0683	64.4095	21.0683	64.4095	42.7389	1.6122	1.71173	0.941856	0.346267	0.999853	Not DEG
lnc-UAP1L1-1:1	lnc-UAP1L1-1	478.159	0	478.159	0	239.079	-11.2168	6.76676	-1.65763	0.0973922	0.999853	Not DEG
lnc-SUGP1-2:1	lnc-SUGP1-2	49.4647	49.1259	49.4647	49.1259	49.2953	-0.0099106	1.31623	-0.00752956	0.993992	0.999853	Not DEG
lnc-F3-7:16	lnc-F3-7	3.66405	0	3.66405	0	1.83203	-4.18934	6.8048	-0.615645	0.538129	0.999853	Not DEG
lnc-CYFIP1-7:1	lnc-CYFIP1-7	171.294	244.538	171.294	244.538	207.916	0.513581	0.750626	0.684204	0.493846	0.999853	Not DEG
lnc-COX7C-8:1	lnc-COX7C-8	61.3729	46.9425	61.3729	46.9425	54.1577	-0.3867	1.28703	-0.300459	0.763827	0.999853	Not DEG
lnc-NKX6-1-10:1	lnc-NKX6-1-10	70.533	112.444	70.533	112.444	91.4884	0.672836	1.07878	0.623703	0.532822	0.999853	Not DEG
lnc-AACS-2:2	lnc-AACS-2	7.32811	0	7.32811	0	3.66405	-5.1893	6.54663	-0.792667	0.427972	0.999853	Not DEG
LINC01281:1	LINC01281	3.66405	0	3.66405	0	1.83203	-4.18934	6.8048	-0.615645	0.538129	0.999853	Not DEG
lnc-CD46-7:4	lnc-CD46-7	0	2.18337	0	2.18337	1.09169	3.69558	6.8429	0.54006	0.589155	0.999853	Not DEG
lnc-LYRM4-3:3	lnc-LYRM4-3	212.515	157.203	212.515	157.203	184.859	-0.434935	0.766039	-0.567771	0.570191	0.999853	Not DEG
lnc-NMI-4:1	lnc-NMI-4	90.6853	150.653	90.6853	150.653	120.669	0.732289	0.985228	0.743269	0.457319	0.999853	Not DEG
lnc-LYRM4-3:1	lnc-LYRM4-3	4.58007	0	4.58007	0	2.29003	-4.51125	6.79715	-0.663697	0.506884	0.999853	Not DEG
FTX:14	FTX	0.916013	1.09169	0.916013	1.09169	1.00385	0.253104	6.76645	0.0374058	0.970161	0.999853	Not DEG
lnc-ZNF415-2:9	lnc-ZNF415-2	0.916013	0	0.916013	0	0.458007	-2.18947	6.91852	-0.316466	0.751649	0.999853	Not DEG
RNF144A-AS1:10	RNF144A-AS1	0	42.5758	0	42.5758	21.2879	7.98103	4.46629	1.78695	0.0739461	0.999853	Not DEG
RNF144A-AS1:13	RNF144A-AS1	0	1.09169	0	1.09169	0.545844	2.69562	6.91851	0.389625	0.696814	0.999853	Not DEG
RNF144A-AS1:12	RNF144A-AS1	7.32811	7.64181	7.32811	7.64181	7.48496	0.0604864	3.027	0.0199823	0.984057	0.999853	Not DEG
RNF144A-AS1:15	RNF144A-AS1	6.41209	28.3839	6.41209	28.3839	17.398	2.1462	2.48076	0.865139	0.386963	0.999853	Not DEG
RNF144A-AS1:14	RNF144A-AS1	44.8847	26.2005	44.8847	26.2005	35.5426	-0.776619	1.61475	-0.480952	0.630551	0.999853	Not DEG
CSTF3-DT:22	CSTF3-DT	0	13.1002	0	13.1002	6.55012	6.28053	5.62374	1.11679	0.264084	0.999853	Not DEG
RNF144A-AS1:16	RNF144A-AS1	40.3046	49.1259	40.3046	49.1259	44.7153	0.285545	1.38986	0.205449	0.837222	0.999853	Not DEG
lnc-ATP2A2-10:1	lnc-ATP2A2-10	85.1892	57.8594	85.1892	57.8594	71.5243	-0.558114	1.16747	-0.478054	0.632612	0.999853	Not DEG
MINCR:9	MINCR	0.916013	1.09169	0.916013	1.09169	1.00385	0.253104	6.76645	0.0374058	0.970161	0.999853	Not DEG
lnc-NAA50-2:1	lnc-NAA50-2	13.7402	21.8337	13.7402	21.8337	17.787	0.668162	2.1335	0.313177	0.754147	0.999853	Not DEG
lnc-SRD5A3-1:1	lnc-SRD5A3-1	126.41	25.1088	126.41	25.1088	75.7593	-2.33183	1.66053	-1.40426	0.16024	0.999853	Not DEG
lnc-ANAPC1-3:1	lnc-ANAPC1-3	0	9.82518	0	9.82518	4.91259	5.86547	6.06152	0.967657	0.333216	0.999853	Not DEG
lnc-NRBP1-2:2	lnc-NRBP1-2	10.9922	30.5672	10.9922	30.5672	20.7797	1.47551	2.16032	0.683007	0.494602	0.999853	Not DEG
NUTM2B-AS1:50	NUTM2B-AS1	423.198	155.02	423.198	155.02	289.109	-1.44888	0.976051	-1.48443	0.137695	0.999853	Not DEG
NUTM2B-AS1:51	NUTM2B-AS1	35.7245	0	35.7245	0	17.8623	-7.47478	4.54209	-1.64567	0.0998319	0.999853	Not DEG
NUTM2B-AS1:52	NUTM2B-AS1	3121.77	14.1919	3121.77	14.1919	1567.98	-7.78091	4.25247	-1.82974	0.0672892	0.999853	Not DEG
lnc-MAP3K8-21:2	lnc-MAP3K8-21	22.9003	10.9169	22.9003	10.9169	16.9086	-1.06879	2.2505	-0.474913	0.634849	0.999853	Not DEG
lnc-POLE4-5:1	lnc-POLE4-5	965.478	879.9	965.478	879.9	922.689	-0.133904	0.364365	-0.367498	0.713248	0.999853	Not DEG
FTX:16	FTX	2.74804	3.27506	2.74804	3.27506	3.01155	0.253128	4.41682	0.05731	0.954298	0.999853	Not DEG
lnc-MXRA5-8:2	lnc-MXRA5-8	115.418	90.61	115.418	90.61	103.014	-0.349118	0.961968	-0.362921	0.716664	0.999853	Not DEG
lnc-MXRA5-8:1	lnc-MXRA5-8	116.334	70.9597	116.334	70.9597	93.6467	-0.713193	1.08037	-0.660136	0.509166	0.999853	Not DEG
lnc-NKX2-5-6:1	lnc-NKX2-5-6	425.03	390.824	425.03	390.824	407.927	-0.121045	0.502229	-0.241016	0.809543	0.999853	Not DEG
lnc-ALG12-1:1	lnc-ALG12-1	888.533	695.405	888.533	695.405	791.969	-0.353571	0.439042	-0.805324	0.420633	0.999853	Not DEG
lnc-PLSCR2-3:1	lnc-PLSCR2-3	45.8007	48.0342	45.8007	48.0342	46.9175	0.0686992	1.34737	0.0509877	0.959335	0.999853	Not DEG
lnc-PLSCR2-3:2	lnc-PLSCR2-3	34.8085	64.4095	34.8085	64.4095	49.609	0.887838	1.43178	0.620096	0.535195	0.999853	Not DEG
lnc-S100A16-2:1	lnc-S100A16-2	2.74804	8.7335	2.74804	8.7335	5.74077	1.66814	3.57017	0.467245	0.640324	0.999853	Not DEG
lnc-PDCD2L-3:1	lnc-PDCD2L-3	458.007	439.95	458.007	439.95	448.978	-0.0580283	0.476606	-0.121753	0.903095	0.999853	Not DEG
lnc-AVEN-2:1	lnc-AVEN-2	0	3.27506	0	3.27506	1.63753	4.28051	6.81751	0.627871	0.530089	0.999853	Not DEG
lnc-AVEN-2:2	lnc-AVEN-2	15.5722	16.3753	15.5722	16.3753	15.9738	0.0725558	2.18957	0.0331371	0.973565	0.999853	Not DEG
lnc-GLMN-1:1	lnc-GLMN-1	27.4804	25.1088	27.4804	25.1088	26.2946	-0.130202	1.75729	-0.0740925	0.940937	0.999853	Not DEG
lnc-HERC3-14:1	lnc-HERC3-14	248.24	219.429	248.24	219.429	233.834	-0.177977	0.648005	-0.274653	0.783583	0.999853	Not DEG
lnc-ACOXL-3:4	lnc-ACOXL-3	14.6562	41.4841	14.6562	41.4841	28.0702	1.50105	1.94329	0.772428	0.439861	0.999853	Not DEG
lnc-ACOXL-3:3	lnc-ACOXL-3	174.959	96.0685	174.959	96.0685	135.514	-0.864874	0.984345	-0.878629	0.379603	0.999853	Not DEG
lnc-EEF1AKMT1-1:2	lnc-EEF1AKMT1-1	29.3124	9.82518	29.3124	9.82518	19.5688	-1.57694	2.24134	-0.703568	0.481702	0.999853	Not DEG
lnc-IGF1R-1:5	lnc-IGF1R-1	51.2967	40.3924	51.2967	40.3924	45.8446	-0.344777	1.38142	-0.249581	0.802911	0.999853	Not DEG
lnc-IGF1R-1:1	lnc-IGF1R-1	2.74804	0	2.74804	0	1.37402	-3.77433	6.81753	-0.553622	0.579838	0.999853	Not DEG
lnc-ZNF79-1:1	lnc-ZNF79-1	227.171	213.971	227.171	213.971	220.571	-0.0863658	0.656481	-0.131559	0.895333	0.999853	Not DEG
LINC00337:1	LINC00337	1.83203	0	1.83203	0	0.916013	-3.18941	6.84292	-0.466089	0.641152	0.999853	Not DEG
LINC00337:2	LINC00337	2.74804	0	2.74804	0	1.37402	-3.77433	6.81753	-0.553622	0.579838	0.999853	Not DEG
LINC00337:3	LINC00337	38.4726	18.5587	38.4726	18.5587	28.5156	-1.05172	1.82592	-0.575997	0.564617	0.999853	Not DEG
LINC00337:4	LINC00337	0.916013	24.0171	0.916013	24.0171	12.4666	4.71249	3.62065	1.30156	0.193067	0.999853	Not DEG
LINC00337:5	LINC00337	0.916013	0	0.916013	0	0.458007	-2.18947	6.91852	-0.316466	0.751649	0.999853	Not DEG
LINC00337:8	LINC00337	0	5.45844	0	5.45844	2.72922	5.01745	6.79712	0.738172	0.46041	0.999853	Not DEG
LINC00337:9	LINC00337	6.41209	56.7677	6.41209	56.7677	31.5899	3.14619	2.34128	1.34379	0.179016	0.999853	Not DEG
lnc-PTCD1-1:1	lnc-PTCD1-1	255.568	310.039	255.568	310.039	282.803	0.278746	0.612729	0.454926	0.649163	0.999853	Not DEG
lnc-SCUBE3-3:1	lnc-SCUBE3-3	0	8.7335	0	8.7335	4.36675	5.69554	6.26409	0.909236	0.363226	0.999853	Not DEG
MIR193BHG:26	MIR193BHG	109.006	98.2518	109.006	98.2518	103.629	-0.149843	0.935625	-0.160152	0.872761	0.999853	Not DEG
MIR193BHG:27	MIR193BHG	8.24412	6.55012	8.24412	6.55012	7.39712	-0.331826	3.05252	-0.108706	0.913436	0.999853	Not DEG
MIR193BHG:25	MIR193BHG	49.4647	485.801	49.4647	485.801	267.633	3.29589	1.54654	2.13114	0.0330775	0.999853	Up
MIR193BHG:23	MIR193BHG	7.32811	0	7.32811	0	3.66405	-5.1893	6.54663	-0.792667	0.427972	0.999853	Not DEG
MIR193BHG:21	MIR193BHG	45.8007	1.09169	45.8007	1.09169	23.4462	-5.39065	3.31493	-1.62618	0.103912	0.999853	Not DEG
MIR193BHG:29	MIR193BHG	5.49608	3.27506	5.49608	3.27506	4.38557	-0.746852	3.82628	-0.19519	0.845244	0.999853	Not DEG
lnc-ETV5-5:1	lnc-ETV5-5	7.32811	0	7.32811	0	3.66405	-5.1893	6.54663	-0.792667	0.427972	0.999853	Not DEG
lnc-GRB10-3:1	lnc-GRB10-3	15.5722	22.9254	15.5722	22.9254	19.2488	0.55798	2.04956	0.272244	0.785435	0.999853	Not DEG
lnc-COX5B-2:4	lnc-COX5B-2	0	19.6504	0	19.6504	9.82518	6.86552	5.12611	1.33932	0.180465	0.999853	Not DEG
lnc-ATP6AP2-13:1	lnc-ATP6AP2-13	12.8242	6.55012	12.8242	6.55012	9.68715	-0.969252	2.79759	-0.346459	0.728998	0.999853	Not DEG
lnc-KBTBD8-1:1	lnc-KBTBD8-1	3.66405	0	3.66405	0	1.83203	-4.18934	6.8048	-0.615645	0.538129	0.999853	Not DEG
RASSF8-AS1:48	RASSF8-AS1	28.3964	0	28.3964	0	14.1982	-7.14357	4.72398	-1.51219	0.130484	0.999853	Not DEG
RASSF8-AS1:41	RASSF8-AS1	4.58007	0	4.58007	0	2.29003	-4.51125	6.79715	-0.663697	0.506884	0.999853	Not DEG
RASSF8-AS1:42	RASSF8-AS1	0	22.9254	0	22.9254	11.4627	7.08792	4.96768	1.42681	0.153635	0.999853	Not DEG
RASSF8-AS1:43	RASSF8-AS1	1.83203	0	1.83203	0	0.916013	-3.18941	6.84292	-0.466089	0.641152	0.999853	Not DEG
lnc-RNF19A-1:1	lnc-RNF19A-1	18.3203	9.82518	18.3203	9.82518	14.0727	-0.898867	2.39237	-0.375722	0.707123	0.999853	Not DEG
lnc-MTIF2-3:4	lnc-MTIF2-3	145.646	181.22	145.646	181.22	163.433	0.315277	0.780386	0.404002	0.686211	0.999853	Not DEG
lnc-POPDC2-5:1	lnc-POPDC2-5	14.6562	4.36675	14.6562	4.36675	9.51148	-1.74685	2.97693	-0.586796	0.557341	0.999853	Not DEG
lnc-MTIF2-3:1	lnc-MTIF2-3	101.677	58.9511	101.677	58.9511	80.3143	-0.786404	1.16586	-0.674526	0.499977	0.999853	Not DEG
lnc-MTIF2-3:3	lnc-MTIF2-3	320.605	265.28	320.605	265.28	292.942	-0.273278	0.603154	-0.453082	0.65049	0.999853	Not DEG
lnc-MTIF2-3:2	lnc-MTIF2-3	146.562	147.378	146.562	147.378	146.97	0.00800867	0.789412	0.0101451	0.991906	0.999853	Not DEG
lnc-COX5B-2:1	lnc-COX5B-2	4.58007	0	4.58007	0	2.29003	-4.51125	6.79715	-0.663697	0.506884	0.999853	Not DEG
lnc-RBM45-1:1	lnc-RBM45-1	39.3886	58.9511	39.3886	58.9511	49.1698	0.581746	1.37232	0.423914	0.671629	0.999853	Not DEG
lnc-CYBA-3:4	lnc-CYBA-3	1096.47	1123.35	1096.47	1123.35	1109.91	0.0349393	0.329595	0.106007	0.915577	0.999853	Not DEG
lnc-SSC5D-2:1	lnc-SSC5D-2	17.4043	27.2922	17.4043	27.2922	22.3482	0.649053	1.9346	0.335497	0.73725	0.999853	Not DEG
lnc-MED13L-8:4	lnc-MED13L-8	0	4.36675	0	4.36675	2.18337	4.69553	6.80477	0.690035	0.490172	0.999853	Not DEG
lnc-MED13L-8:1	lnc-MED13L-8	0	14.1919	0	14.1919	7.09597	6.39601	5.51562	1.15962	0.246204	0.999853	Not DEG
lnc-AQP8-1:1	lnc-AQP8-1	341.673	253.271	341.673	253.271	297.472	-0.43193	0.636963	-0.678108	0.497703	0.999853	Not DEG
ATP2B1-AS1:8	ATP2B1-AS1	0	1.09169	0	1.09169	0.545844	2.69562	6.91851	0.389625	0.696814	0.999853	Not DEG
ATP2B1-AS1:9	ATP2B1-AS1	0	1.09169	0	1.09169	0.545844	2.69562	6.91851	0.389625	0.696814	0.999853	Not DEG
lnc-OR52B2-2:1	lnc-OR52B2-2	247.324	222.704	247.324	222.704	235.014	-0.15127	0.64341	-0.235106	0.814126	0.999853	Not DEG
lnc-PRMT9-1:3	lnc-PRMT9-1	30.2284	13.1002	30.2284	13.1002	21.6643	-1.2063	2.06961	-0.582862	0.559986	0.999853	Not DEG
lnc-USP16-16:1	lnc-USP16-16	0	1.09169	0	1.09169	0.545844	2.69562	6.91851	0.389625	0.696814	0.999853	Not DEG
lnc-HMOX1-2:1	lnc-HMOX1-2	10.9922	52.401	10.9922	52.401	31.6966	2.25312	2.07611	1.08526	0.277807	0.999853	Not DEG
lnc-AGRP-1:27	lnc-AGRP-1	6.41209	4.36675	6.41209	4.36675	5.38942	-0.554213	3.49748	-0.158461	0.874094	0.999853	Not DEG
lnc-AGRP-1:26	lnc-AGRP-1	0.916013	196.504	0.916013	196.504	98.7098	7.7449	3.05782	2.53281	0.0113151	0.999853	Up
lnc-AGRP-1:24	lnc-AGRP-1	0.916013	0	0.916013	0	0.458007	-2.18947	6.91852	-0.316466	0.751649	0.999853	Not DEG
lnc-AGRP-1:23	lnc-AGRP-1	88.8533	87.335	88.8533	87.335	88.0941	-0.0248625	1.0037	-0.0247708	0.980238	0.999853	Not DEG
lnc-AGRP-1:21	lnc-AGRP-1	21.0683	19.6504	21.0683	19.6504	20.3593	-0.100509	1.96886	-0.0510495	0.959286	0.999853	Not DEG
lnc-NCAPG2-5:1	lnc-NCAPG2-5	29.3124	17.467	29.3124	17.467	23.3897	-0.74687	1.91614	-0.389778	0.696701	0.999853	Not DEG
lnc-KLRG1-6:3	lnc-KLRG1-6	37.5565	33.8423	37.5565	33.8423	35.6994	-0.15023	1.53094	-0.0981296	0.921829	0.999853	Not DEG
lnc-FZD2-2:1	lnc-FZD2-2	10.9922	61.1345	10.9922	61.1345	36.0633	2.47551	2.06396	1.1994	0.230373	0.999853	Not DEG
lnc-AMPH-13:1	lnc-AMPH-13	581.668	708.505	581.668	708.505	645.087	0.284582	0.448689	0.634252	0.525916	0.999853	Not DEG
lnc-C11orf86-1:1	lnc-C11orf86-1	0.916013	16.3753	0.916013	16.3753	8.64566	4.15995	3.82793	1.08673	0.277154	0.999853	Not DEG
lnc-DYM-1:2	lnc-DYM-1	44.8847	45.8509	44.8847	45.8509	45.3678	0.0307316	1.36788	0.0224666	0.982076	0.999853	Not DEG
lnc-DYM-1:1	lnc-DYM-1	4.58007	4.36675	4.58007	4.36675	4.47341	-0.0687929	3.75001	-0.0183447	0.985364	0.999853	Not DEG
lnc-GRTP1-4:2	lnc-GRTP1-4	29.3124	30.5672	29.3124	30.5672	29.9398	0.0604803	1.65512	0.0365414	0.970851	0.999853	Not DEG
lnc-SNX33-7:1	lnc-SNX33-7	70.533	124.452	70.533	124.452	97.4927	0.819225	1.0909	0.750963	0.452675	0.999853	Not DEG
lnc-ZNF157-3:1	lnc-ZNF157-3	15.5722	5.45844	15.5722	5.45844	10.5153	-1.51239	2.81236	-0.537765	0.590739	0.999853	Not DEG
lnc-ZNF337-1:1	lnc-ZNF337-1	66.869	55.676	66.869	55.676	61.2725	-0.264276	1.20322	-0.219639	0.826152	0.999853	Not DEG
lnc-PLCH1-5:1	lnc-PLCH1-5	222.591	270.738	222.591	270.738	246.665	0.282504	0.649329	0.435071	0.663511	0.999853	Not DEG
lnc-ZNF852-4:1	lnc-ZNF852-4	6376.37	5921.31	6376.37	5921.31	6148.84	-0.106818	0.218364	-0.489174	0.624719	0.999853	Not DEG
lnc-UBLCP1-2:24	lnc-UBLCP1-2	3.66405	2.18337	3.66405	2.18337	2.92371	-0.746847	4.51571	-0.165389	0.868638	0.999853	Not DEG
lnc-COLQ-2:1	lnc-COLQ-2	525.792	243.446	525.792	243.446	384.619	-1.11088	0.805783	-1.37864	0.168006	0.999853	Not DEG
lnc-HIST1H2AD-2:1	lnc-HIST1H2AD-2	82.4412	105.894	82.4412	105.894	94.1674	0.361182	1.00204	0.360445	0.718514	0.999853	Not DEG
lnc-M1AP-7:1	lnc-M1AP-7	4.58007	1.09169	4.58007	1.09169	2.83588	-2.06874	4.85165	-0.426399	0.669817	0.999853	Not DEG
lnc-CKB-4:1	lnc-CKB-4	19.2363	2.18337	19.2363	2.18337	10.7098	-3.13914	3.251	-0.965593	0.334248	0.999853	Not DEG
lnc-PDE4A-2:1	lnc-PDE4A-2	14.6562	34.934	14.6562	34.934	24.7951	1.25312	1.9702	0.636038	0.524752	0.999853	Not DEG
lnc-PCCA-5:1	lnc-PCCA-5	83.3572	86.2433	83.3572	86.2433	84.8002	0.0491083	1.02212	0.0480457	0.96168	0.999853	Not DEG
lnc-CHD1L-4:1	lnc-CHD1L-4	21.9843	22.9254	21.9843	22.9254	22.4549	0.0604815	1.88376	0.0321068	0.974387	0.999853	Not DEG
lnc-SAP130-2:1	lnc-SAP130-2	1.83203	5.45844	1.83203	5.45844	3.64523	1.57503	4.24304	0.371203	0.710487	0.999853	Not DEG
lnc-RAP1B-4:1	lnc-RAP1B-4	17.4043	29.4756	17.4043	29.4756	23.4399	0.760084	1.91302	0.397321	0.691131	0.999853	Not DEG
lnc-CLTRN-1:1	lnc-CLTRN-1	332.513	289.297	332.513	289.297	310.905	-0.200857	0.575546	-0.348985	0.727101	0.999853	Not DEG
CPEB2-DT:26	CPEB2-DT	21.9843	0	21.9843	0	10.9922	-6.77433	4.96062	-1.36562	0.172058	0.999853	Not DEG
lnc-MNX1-22:1	lnc-MNX1-22	1368.52	1561.11	1368.52	1561.11	1464.82	0.189954	0.323988	0.586301	0.557673	0.999853	Not DEG
lnc-SPATC1L-2:1	lnc-SPATC1L-2	84.2732	98.2518	84.2732	98.2518	91.2625	0.221413	0.998112	0.221832	0.824445	0.999853	Not DEG
lnc-SPATC1L-2:2	lnc-SPATC1L-2	3453.37	3297.99	3453.37	3297.99	3375.68	-0.0664191	0.23729	-0.279907	0.779549	0.999853	Not DEG
lnc-MPPE1-2:7	lnc-MPPE1-2	0	2.18337	0	2.18337	1.09169	3.69558	6.8429	0.54006	0.589155	0.999853	Not DEG
lnc-KLHL24-2:1	lnc-KLHL24-2	54.0448	36.0257	54.0448	36.0257	45.0352	-0.585123	1.42741	-0.40992	0.681865	0.999853	Not DEG
lnc-RSRC2-1:1	lnc-RSRC2-1	512.051	564.402	512.051	564.402	538.227	0.140436	0.449558	0.312386	0.754747	0.999853	Not DEG
lnc-MPPE1-2:1	lnc-MPPE1-2	0	1.09169	0	1.09169	0.545844	2.69562	6.91851	0.389625	0.696814	0.999853	Not DEG
lnc-TMED4-1:1	lnc-TMED4-1	386.558	374.449	386.558	374.449	380.503	-0.0459144	0.511712	-0.0897269	0.928504	0.999853	Not DEG
lnc-CPM-1:1	lnc-CPM-1	2728.8	2233.59	2728.8	2233.59	2481.2	-0.288902	0.312941	-0.923185	0.355911	0.999853	Not DEG
lnc-NIPAL3-3:1	lnc-NIPAL3-3	21.0683	5.45844	21.0683	5.45844	13.2634	-1.94849	2.68252	-0.726363	0.467616	0.999853	Not DEG
lnc-TERB1-1:2	lnc-TERB1-1	1930.96	1480.33	1930.96	1480.33	1705.64	-0.383398	0.370152	-1.03579	0.300302	0.999853	Not DEG
LINC02519:20	LINC02519	7.32811	44.7592	7.32811	44.7592	26.0436	2.61066	2.30905	1.13062	0.258213	0.999853	Not DEG
lnc-TFEC-2:9	lnc-TFEC-2	0	9.82518	0	9.82518	4.91259	5.86547	6.06152	0.967657	0.333216	0.999853	Not DEG
lnc-TRAK1-1:1	lnc-TRAK1-1	47.6327	20.7421	47.6327	20.7421	34.1874	-1.19938	1.73711	-0.690446	0.489913	0.999853	Not DEG
[truncated: 54,547 more rows]
