# Supplementary material for: DNA methylation-mediated differential expression of DLX4 isoforms has opposing roles in leukemogenesis
Source: Cell Mol Biol Lett. 2022 Jul 26;27:59. doi: 10.1186/s11658-022-00358-0 (PMC9327205; doi:10.1186/s11658-022-00358-0)
Supplement: Supplementary file 10 — Additional file 10: Table S10. Identification miR-181d-5p as a downstream target of SGMS1-AS1 by Venn analysis of publicly available online tools (LncBase Predicted v.2 and starBase) together with RNA sequencing (miRNA). [file 11658_2022_358_MOESM10_ESM.xlsx]

## Sheet: miRNA
miRNA	K562-NC	K562-DLX7	baseMean	log2FoldChange	lfcSE	stat	pvalue	padj	type
hsa-miR-576-3p	722.927	731.076	727.002	0.0161721	0.355553	0.0454844	0.963721	0.999396	Not DEG
hsa-miR-140-5p	4909.22	3479.49	4194.36	-0.496616	0.346768	-1.43213	0.152107	0.999396	Not DEG
hsa-miR-133a-3p	12.5363	13.1618	12.849	0.0702442	1.51457	0.046379	0.963008	0.999396	Not DEG
hsa-miR-1298-5p	7.52179	5.98262	6.7522	-0.33029	2.06708	-0.159786	0.87305	0.999396	Not DEG
hsa-miR-548ao-3p	1.67151	1.19652	1.43402	-0.482285	4.33989	-0.111128	0.911515	0.999396	Not DEG
hsa-miR-5088-5p	1.67151	0	0.835754	-2.92488	6.06864	-0.481966	0.62983	0.999396	Not DEG
hsa-miR-665	0.835754	2.39305	1.6144	1.51767	4.17064	0.363894	0.715937	0.999396	Not DEG
hsa-miR-1250-5p	0.835754	0	0.417877	-1.92491	6.91852	-0.278226	0.780839	0.999396	Not DEG
hsa-miR-3622a-5p	0	1.19652	0.598262	2.96019	6.91851	0.427865	0.66875	0.999396	Not DEG
hsa-miR-381-3p	467.187	757.4	612.293	0.697057	0.425884	1.63673	0.101687	0.999396	Not DEG
hsa-miR-6738-5p	0.835754	0	0.417877	-1.92491	6.91852	-0.278226	0.780839	0.999396	Not DEG
hsa-miR-374b-3p	1382.34	1432.24	1407.29	0.0511637	0.327899	0.156035	0.876005	0.999396	Not DEG
hsa-miR-6874-3p	0	1.19652	0.598262	2.96019	6.91851	0.427865	0.66875	0.999396	Not DEG
hsa-miR-548s	62.6816	77.7741	70.2278	0.31125	0.710277	0.438209	0.661235	0.999396	Not DEG
hsa-miR-515-5p	0	1.19652	0.598262	2.96019	6.91851	0.427865	0.66875	0.999396	Not DEG
hsa-miR-3940-5p	11.7006	4.7861	8.24333	-1.28964	1.95287	-0.660385	0.509007	0.999396	Not DEG
hsa-miR-431-3p	3.34302	2.39305	2.86803	-0.482288	3.11953	-0.154603	0.877135	0.999396	Not DEG
hsa-miR-103a-2-5p	10.8648	19.1444	15.0046	0.817261	1.43188	0.570763	0.568161	0.999396	Not DEG
hsa-miR-6877-5p	14.2078	10.7687	12.4883	-0.399833	1.54557	-0.258697	0.795869	0.999396	Not DEG
hsa-miR-3682-5p	2.50726	2.39305	2.45016	-0.0672553	3.34394	-0.0201126	0.983954	0.999396	Not DEG
hsa-miR-3155a	22.5654	17.9479	20.2566	-0.330294	1.22993	-0.268547	0.788278	0.999396	Not DEG
hsa-miR-5089-5p	0	1.19652	0.598262	2.96019	6.91851	0.427865	0.66875	0.999396	Not DEG
hsa-miR-450a-2-3p	7.52179	5.98262	6.7522	-0.33029	2.06708	-0.159786	0.87305	0.999396	Not DEG
hsa-miR-6793-3p	0.835754	0	0.417877	-1.92491	6.91852	-0.278226	0.780839	0.999396	Not DEG
hsa-miR-6515-3p	0.835754	0	0.417877	-1.92491	6.91852	-0.278226	0.780839	0.999396	Not DEG
hsa-miR-1276	0	3.58957	1.79479	4.54523	4.57352	0.993814	0.320314	0.999396	Not DEG
hsa-miR-2276-3p	3.34302	0	1.67151	-3.9249	4.63422	-0.846937	0.39703	0.999396	Not DEG
hsa-miR-3120-3p	4.17877	0	2.08939	-4.24683	4.28623	-0.990808	0.321779	0.999396	Not DEG
hsa-miR-4769-5p	1.67151	0	0.835754	-2.92488	6.06864	-0.481966	0.62983	0.999396	Not DEG
hsa-miR-1306-5p	331.794	348.189	339.991	0.0695801	0.414678	0.167793	0.866746	0.999396	Not DEG
hsa-miR-489-3p	10.8648	10.7687	10.8168	-0.0128109	1.64412	-0.00779194	0.993783	0.999396	Not DEG
hsa-miR-23a-3p	8698.53	9503.99	9101.26	0.127763	0.303124	0.421487	0.6734	0.999396	Not DEG
hsa-miR-675-3p	3.34302	8.37567	5.85934	1.32505	2.26076	0.586108	0.557803	0.999396	Not DEG
hsa-miR-2110	135.392	100.508	117.95	-0.429832	0.591922	-0.726163	0.467739	0.999396	Not DEG
hsa-miR-1269a	10.8648	14.3583	12.6115	0.402225	1.53238	0.262483	0.792949	0.999396	Not DEG
hsa-miR-483-3p	0.835754	2.39305	1.6144	1.51767	4.17064	0.363894	0.715937	0.999396	Not DEG
hsa-miR-4659a-3p	288.335	187.854	238.095	-0.618131	0.496152	-1.24585	0.212819	0.999396	Not DEG
hsa-miR-146a-5p	2353.48	3498.64	2926.06	0.571996	0.361577	1.58195	0.113661	0.999396	Not DEG
hsa-miR-1289	7.52179	2.39305	4.95742	-1.65221	2.52554	-0.654199	0.512984	0.999396	Not DEG
hsa-miR-8485	5.01452	3.58957	4.30205	-0.48229	2.5711	-0.187581	0.851205	0.999396	Not DEG
hsa-miR-425-3p	2142.04	2595.26	2368.65	0.276896	0.328224	0.843619	0.398882	0.999396	Not DEG
hsa-miR-5002-5p	0	1.19652	0.598262	2.96019	6.91851	0.427865	0.66875	0.999396	Not DEG
hsa-miR-3672	0.835754	4.7861	2.81093	2.51767	3.39032	0.742605	0.457721	0.999396	Not DEG
hsa-let-7a-3p	3112.35	2738.84	2925.6	-0.184436	0.317254	-0.58135	0.561004	0.999396	Not DEG
hsa-miR-4488	20.8939	25.127	23.0104	0.266163	1.15441	0.230561	0.817656	0.999396	Not DEG
hsa-miR-3691-5p	46.8022	47.861	47.3316	0.0322743	0.832338	0.0387755	0.969069	0.999396	Not DEG
hsa-miR-532-3p	266.606	288.362	277.484	0.113177	0.437958	0.258419	0.796083	0.999396	Not DEG
hsa-miR-3653-3p	0.835754	4.7861	2.81093	2.51767	3.39032	0.742605	0.457721	0.999396	Not DEG
hsa-miR-3150b-3p	31.7587	32.3062	32.0324	0.0246616	0.990126	0.0249076	0.980129	0.999396	Not DEG
hsa-miR-6858-5p	0.835754	0	0.417877	-1.92491	6.91852	-0.278226	0.780839	0.999396	Not DEG
hsa-miR-4797-3p	49.3095	57.4332	53.3713	0.22002	0.792707	0.277556	0.781354	0.999396	Not DEG
hsa-miR-4638-5p	1.67151	5.98262	3.82706	1.83962	2.82199	0.651885	0.514475	0.999396	Not DEG
hsa-miR-6868-3p	3.34302	7.17915	5.26108	1.10266	2.35764	0.467696	0.640002	0.999396	Not DEG
hsa-miR-101-5p	5.85028	2.39305	4.12166	-1.28964	2.69905	-0.477811	0.632785	0.999396	Not DEG
hsa-miR-1248	82.7397	57.4332	70.0864	-0.526693	0.725908	-0.725565	0.468106	0.999396	Not DEG
hsa-miR-4463	1.67151	0	0.835754	-2.92488	6.06864	-0.481966	0.62983	0.999396	Not DEG
hsa-miR-6794-5p	1.67151	0	0.835754	-2.92488	6.06864	-0.481966	0.62983	0.999396	Not DEG
hsa-miR-579-5p	164.644	102.901	133.772	-0.678086	0.59004	-1.14922	0.250465	0.999396	Not DEG
hsa-miR-1306-3p	222.311	169.906	196.109	-0.387835	0.499539	-0.776386	0.437521	0.999396	Not DEG
hsa-miR-3917	3.34302	5.98262	4.66282	0.839628	2.47715	0.338949	0.734648	0.999396	Not DEG
hsa-miR-4793-3p	0	1.19652	0.598262	2.96019	6.91851	0.427865	0.66875	0.999396	Not DEG
hsa-miR-496	0	3.58957	1.79479	4.54523	4.57352	0.993814	0.320314	0.999396	Not DEG
hsa-miR-320c	290.007	295.541	292.774	0.0272754	0.430352	0.0633792	0.949465	0.999396	Not DEG
hsa-miR-6818-3p	5.01452	0	2.50726	-4.50987	4.03624	-1.11735	0.263847	0.999396	Not DEG
hsa-miR-661	0	2.39305	1.19652	3.96024	5.31401	0.745246	0.456123	0.999396	Not DEG
hsa-miR-3162-3p	0.835754	1.19652	1.01614	0.517683	5.08833	0.101739	0.918964	0.999396	Not DEG
hsa-miR-6797-5p	0	1.19652	0.598262	2.96019	6.91851	0.427865	0.66875	0.999396	Not DEG
hsa-miR-4477a	7.52179	10.7687	9.14525	0.517702	1.78781	0.289574	0.772142	0.999396	Not DEG
hsa-miR-375	119.513	90.9358	105.224	-0.394243	0.61396	-0.642132	0.520788	0.999396	Not DEG
hsa-miR-424-3p	615.951	762.186	689.068	0.307329	0.372574	0.824879	0.40944	0.999396	Not DEG
hsa-miR-499b-3p	1.67151	8.37567	5.02359	2.32504	2.56625	0.906006	0.364932	0.999396	Not DEG
hsa-miR-1277-5p	238.19	138.797	188.493	-0.779136	0.546481	-1.42573	0.153945	0.999396	Not DEG
hsa-miR-3074-5p	212.282	250.074	231.178	0.236374	0.465736	0.507529	0.611784	0.999396	Not DEG
hsa-miR-664b-5p	4.17877	1.19652	2.68765	-1.8042	3.39299	-0.531743	0.594904	0.999396	Not DEG
hsa-miR-486-3p	10182	11402.9	10792.4	0.163379	0.304364	0.536787	0.591415	0.999396	Not DEG
hsa-miR-4525	2.50726	3.58957	3.04842	0.517701	3.01542	0.171685	0.863685	0.999396	Not DEG
hsa-miR-449a	15.0436	11.9652	13.5044	-0.330293	1.48687	-0.222139	0.824206	0.999396	Not DEG
hsa-miR-5001-5p	7.52179	2.39305	4.95742	-1.65221	2.52554	-0.654199	0.512984	0.999396	Not DEG
hsa-miR-4765	9.19329	13.1618	11.1775	0.517702	1.62608	0.318374	0.750201	0.999396	Not DEG
hsa-miR-3619-5p	0.835754	1.19652	1.01614	0.517683	5.08833	0.101739	0.918964	0.999396	Not DEG
hsa-miR-766-3p	396.147	478.61	437.379	0.272813	0.400623	0.680971	0.49589	0.999396	Not DEG
hsa-miR-7113-5p	0.835754	3.58957	2.21266	2.10263	3.6921	0.569495	0.56902	0.999396	Not DEG
hsa-miR-487b-3p	11.7006	11.9652	11.8329	0.0322767	1.57508	0.020492	0.983651	0.999396	Not DEG
hsa-miR-330-3p	1256.97	962.005	1109.49	-0.385837	0.359255	-1.07399	0.282826	0.999396	Not DEG
hsa-miR-92b-5p	264.098	263.235	263.667	-0.00472098	0.442731	-0.0106633	0.991492	0.999396	Not DEG
hsa-miR-6766-3p	0.835754	1.19652	1.01614	0.517683	5.08833	0.101739	0.918964	0.999396	Not DEG
hsa-miR-3910	28.4156	32.3062	30.3609	0.185126	1.01557	0.182289	0.855356	0.999396	Not DEG
hsa-miR-885-5p	0.835754	1.19652	1.01614	0.517683	5.08833	0.101739	0.918964	0.999396	Not DEG
hsa-miR-3124-5p	11.7006	14.3583	13.0294	0.29531	1.50655	0.196018	0.844596	0.999396	Not DEG
hsa-miR-4750-5p	0.835754	3.58957	2.21266	2.10263	3.6921	0.569495	0.56902	0.999396	Not DEG
hsa-miR-191-3p	195.566	226.143	210.855	0.209578	0.477126	0.439251	0.66048	0.999396	Not DEG
hsa-miR-3928-3p	22.5654	5.98262	14.274	-1.91525	1.60401	-1.19404	0.232462	0.999396	Not DEG
hsa-miR-6799-5p	5.85028	1.19652	3.5234	-2.28962	3.09495	-0.739793	0.459426	0.999396	Not DEG
hsa-miR-20a-3p	595.057	626.979	611.018	0.0753894	0.366769	0.20555	0.837142	0.999396	Not DEG
hsa-miR-32-5p	11143.1	8981.11	10062.1	-0.311185	0.317564	-0.979915	0.327128	0.999396	Not DEG
hsa-miR-5706	13.3721	5.98262	9.67734	-1.16036	1.80005	-0.644628	0.519168	0.999396	Not DEG
hsa-miR-1301-3p	115.334	92.1324	103.733	-0.324037	0.61291	-0.528687	0.597023	0.999396	Not DEG
hsa-miR-1273f	0	1.19652	0.598262	2.96019	6.91851	0.427865	0.66875	0.999396	Not DEG
hsa-miR-370-3p	158.793	226.143	192.468	0.510087	0.511647	0.996951	0.318788	0.999396	Not DEG
hsa-miR-574-3p	325.108	250.074	287.591	-0.378567	0.449647	-0.84192	0.399833	0.999396	Not DEG
hsa-miR-23a-5p	30.9229	31.1096	31.0163	0.00868806	1.00475	0.00864697	0.993101	0.999396	Not DEG
hsa-miR-372-3p	10.029	5.98262	8.00583	-0.745327	1.92859	-0.386463	0.699154	0.999396	Not DEG
hsa-miR-4479	5.85028	7.17915	6.51471	0.295311	2.09501	0.140959	0.887902	0.999396	Not DEG
hsa-miR-105-3p	116.17	139.993	128.082	0.269124	0.564136	0.477055	0.633323	0.999396	Not DEG
hsa-miR-4326	1431.65	942.861	1187.25	-0.602557	0.385047	-1.56489	0.117608	0.999396	Not DEG
hsa-let-7b-5p	1122.42	1185.76	1154.09	0.0791975	0.3353	0.236199	0.813278	0.999396	Not DEG
hsa-miR-6751-5p	2.50726	1.19652	1.85189	-1.06724	3.90413	-0.273361	0.784576	0.999396	Not DEG
hsa-miR-3192-3p	0.835754	0	0.417877	-1.92491	6.91852	-0.278226	0.780839	0.999396	Not DEG
hsa-miR-6856-3p	1.67151	0	0.835754	-2.92488	6.06864	-0.481966	0.62983	0.999396	Not DEG
hsa-miR-6807-5p	2.50726	2.39305	2.45016	-0.0672553	3.34394	-0.0201126	0.983954	0.999396	Not DEG
hsa-miR-6735-5p	1.67151	2.39305	2.03228	0.517697	3.6576	0.14154	0.887443	0.999396	Not DEG
hsa-miR-5680	3.34302	0	1.67151	-3.9249	4.63422	-0.846937	0.39703	0.999396	Not DEG
hsa-miR-30a-5p	287.499	263.235	275.367	-0.127205	0.439572	-0.289384	0.772288	0.999396	Not DEG
hsa-miR-3189-3p	24.2369	10.7687	17.5028	-1.17035	1.37754	-0.849596	0.39555	0.999396	Not DEG
hsa-miR-4689	0.835754	0	0.417877	-1.92491	6.91852	-0.278226	0.780839	0.999396	Not DEG
hsa-miR-136-3p	28.4156	41.8783	35.147	0.559521	0.96477	0.579953	0.561946	0.999396	Not DEG
hsa-miR-576-5p	457.157	374.512	415.835	-0.287678	0.406373	-0.707916	0.478997	0.999396	Not DEG
hsa-miR-6762-3p	6.68603	0	3.34302	-4.92492	3.69791	-1.33181	0.182923	0.999396	Not DEG
hsa-miR-586	5.01452	3.58957	4.30205	-0.48229	2.5711	-0.187581	0.851205	0.999396	Not DEG
hsa-miR-6791-3p	0	1.19652	0.598262	2.96019	6.91851	0.427865	0.66875	0.999396	Not DEG
hsa-miR-4664-5p	2.50726	5.98262	4.24494	1.25466	2.62132	0.478637	0.632197	0.999396	Not DEG
hsa-miR-3150a-5p	68.5318	80.1671	74.3495	0.226238	0.691094	0.327362	0.743394	0.999396	Not DEG
hsa-miR-3692-3p	5.85028	2.39305	4.12166	-1.28964	2.69905	-0.477811	0.632785	0.999396	Not DEG
hsa-miR-338-5p	0.835754	0	0.417877	-1.92491	6.91852	-0.278226	0.780839	0.999396	Not DEG
hsa-miR-543	31.7587	33.5027	32.6307	0.077129	0.981926	0.0785487	0.937392	0.999396	Not DEG
hsa-miR-151b	1114.06	1987.43	1550.74	0.835075	0.413381	2.02011	0.0433719	0.999396	Up
hsa-miR-96-5p	16291.4	13384.3	14837.8	-0.283562	0.313347	-0.904944	0.365495	0.999396	Not DEG
hsa-miR-3689a-5p	63.5173	33.5027	48.51	-0.92287	0.876988	-1.05232	0.292654	0.999396	Not DEG
hsa-miR-491-5p	40.9519	32.3062	36.6291	-0.34212	0.94036	-0.363819	0.715994	0.999396	Not DEG
hsa-miR-548al	5.85028	10.7687	8.3095	0.880271	1.88847	0.466129	0.641123	0.999396	Not DEG
hsa-miR-4685-3p	10.8648	4.7861	7.82545	-1.18273	1.98852	-0.59478	0.551991	0.999396	Not DEG
hsa-miR-4286	390.297	402.032	396.165	0.0427386	0.399569	0.106962	0.914819	0.999396	Not DEG
hsa-miR-627-3p	91.0972	96.9185	94.0078	0.0893662	0.627031	0.142523	0.886667	0.999396	Not DEG
hsa-miR-4449	9.19329	14.3583	11.7758	0.643233	1.59191	0.404063	0.686167	0.999396	Not DEG
hsa-miR-641	1387.35	897.393	1142.37	-0.628521	0.390013	-1.61154	0.107063	0.999396	Not DEG
hsa-miR-1285-3p	532.375	460.662	496.519	-0.208735	0.386923	-0.539475	0.589559	0.999396	Not DEG
hsa-miR-30a-3p	305.886	297.935	301.91	-0.0379979	0.427049	-0.0889779	0.929099	0.999396	Not DEG
hsa-miR-5006-5p	0.835754	1.19652	1.01614	0.517683	5.08833	0.101739	0.918964	0.999396	Not DEG
hsa-miR-6733-3p	3.34302	1.19652	2.26977	-1.48227	3.60898	-0.410718	0.681279	0.999396	Not DEG
hsa-miR-20b-5p	1277.03	1565.05	1421.04	0.293418	0.341658	0.858807	0.390447	0.999396	Not DEG
hsa-miR-5699-5p	0	1.19652	0.598262	2.96019	6.91851	0.427865	0.66875	0.999396	Not DEG
hsa-miR-1260a	21458.8	37984.9	29721.8	0.823855	0.389693	2.11411	0.0345058	0.999396	Up
hsa-miR-92a-1-5p	7619.57	4239.29	5929.43	-0.845887	0.398315	-2.12366	0.0336983	0.999396	Down
hsa-miR-6763-3p	1.67151	3.58957	2.63054	1.10265	3.26936	0.337269	0.735914	0.999396	Not DEG
hsa-miR-548h-3p	35.1017	34.6992	34.9004	-0.0166349	0.952714	-0.0174605	0.986069	0.999396	Not DEG
hsa-miR-4457	1.67151	0	0.835754	-2.92488	6.06864	-0.481966	0.62983	0.999396	Not DEG
hsa-miR-3680-3p	4.17877	1.19652	2.68765	-1.8042	3.39299	-0.531743	0.594904	0.999396	Not DEG
hsa-miR-2392	1.67151	0	0.835754	-2.92488	6.06864	-0.481966	0.62983	0.999396	Not DEG
hsa-miR-548t-3p	305.886	283.576	294.731	-0.109257	0.431145	-0.25341	0.799951	0.999396	Not DEG
hsa-miR-4784	0.835754	1.19652	1.01614	0.517683	5.08833	0.101739	0.918964	0.999396	Not DEG
hsa-miR-1273c	67.6961	76.5776	72.1368	0.177851	0.698284	0.254697	0.798957	0.999396	Not DEG
hsa-miR-5690	40.9519	43.0749	42.0134	0.0729164	0.877082	0.0831352	0.933744	0.999396	Not DEG
hsa-miR-891a-5p	3.34302	5.98262	4.66282	0.839628	2.47715	0.338949	0.734648	0.999396	Not DEG
hsa-miR-378f	491.423	653.302	572.363	0.410785	0.39354	1.04382	0.296568	0.999396	Not DEG
hsa-miR-183-3p	87.7542	77.7741	82.7641	-0.174177	0.661667	-0.26324	0.792366	0.999396	Not DEG
hsa-miR-4640-3p	0.835754	0	0.417877	-1.92491	6.91852	-0.278226	0.780839	0.999396	Not DEG
hsa-miR-106b-5p	4880.8	8181.83	6531.32	0.745306	0.381264	1.95483	0.050603	0.999396	Not DEG
hsa-miR-147b	65.1888	53.8436	59.5162	-0.275848	0.760559	-0.362691	0.716836	0.999396	Not DEG
hsa-miR-379-5p	181.359	201.016	191.187	0.148466	0.489307	0.303422	0.761568	0.999396	Not DEG
hsa-miR-4678	0	1.19652	0.598262	2.96019	6.91851	0.427865	0.66875	0.999396	Not DEG
hsa-miR-1255b-5p	57.667	45.4679	51.5675	-0.342896	0.810835	-0.422892	0.672374	0.999396	Not DEG
hsa-miR-6715a-3p	0.835754	1.19652	1.01614	0.517683	5.08833	0.101739	0.918964	0.999396	Not DEG
hsa-miR-6812-3p	0.835754	2.39305	1.6144	1.51767	4.17064	0.363894	0.715937	0.999396	Not DEG
hsa-let-7g-5p	17749.7	17632	17690.9	-0.00960305	0.297249	-0.0323064	0.974228	0.999396	Not DEG
hsa-miR-4757-3p	0	1.19652	0.598262	2.96019	6.91851	0.427865	0.66875	0.999396	Not DEG
hsa-miR-4731-3p	4.17877	2.39305	3.28591	-0.804214	2.94783	-0.272816	0.784995	0.999396	Not DEG
hsa-miR-4511	33.4302	19.1444	26.2873	-0.804225	1.12022	-0.717916	0.472809	0.999396	Not DEG
hsa-miR-197-5p	21.7296	5.98262	13.8561	-1.8608	1.61624	-1.15132	0.249601	0.999396	Not DEG
hsa-miR-6846-5p	5.01452	0	2.50726	-4.50987	4.03624	-1.11735	0.263847	0.999396	Not DEG
hsa-miR-580-5p	3.34302	2.39305	2.86803	-0.482288	3.11953	-0.154603	0.877135	0.999396	Not DEG
hsa-miR-494-5p	0.835754	3.58957	2.21266	2.10263	3.6921	0.569495	0.56902	0.999396	Not DEG
hsa-miR-106a-5p	2501.41	3069.08	2785.25	0.295066	0.327326	0.901446	0.367351	0.999396	Not DEG
hsa-miR-5697	26.7441	20.3409	23.5425	-0.394834	1.15017	-0.343283	0.731385	0.999396	Not DEG
hsa-miR-3692-5p	1.67151	2.39305	2.03228	0.517697	3.6576	0.14154	0.887443	0.999396	Not DEG
hsa-miR-6801-5p	0	1.19652	0.598262	2.96019	6.91851	0.427865	0.66875	0.999396	Not DEG
hsa-miR-548v	1.67151	0	0.835754	-2.92488	6.06864	-0.481966	0.62983	0.999396	Not DEG
hsa-miR-3661	24.2369	9.57219	16.9045	-1.34027	1.41793	-0.945231	0.344541	0.999396	Not DEG
hsa-miR-4791	16.7151	31.1096	23.9124	0.896212	1.16657	0.768248	0.44234	0.999396	Not DEG
hsa-miR-4638-3p	0	2.39305	1.19652	3.96024	5.31401	0.745246	0.456123	0.999396	Not DEG
hsa-miR-6500-3p	2.50726	1.19652	1.85189	-1.06724	3.90413	-0.273361	0.784576	0.999396	Not DEG
hsa-miR-1296-5p	1144.98	1279.08	1212.03	0.159786	0.336825	0.474388	0.635223	0.999396	Not DEG
hsa-miR-328-3p	2853.26	2945.84	2899.55	0.0460675	0.311332	0.147969	0.882367	0.999396	Not DEG
hsa-miR-1291	91.0972	75.381	83.2391	-0.273204	0.663831	-0.411556	0.680665	0.999396	Not DEG
hsa-miR-3912-3p	23.4011	34.6992	29.0502	0.568327	1.04957	0.541486	0.588172	0.999396	Not DEG
hsa-miR-190b	40.9519	32.3062	36.6291	-0.34212	0.94036	-0.363819	0.715994	0.999396	Not DEG
hsa-miR-141-5p	10.8648	2.39305	6.62893	-2.18272	2.29822	-0.949744	0.342242	0.999396	Not DEG
hsa-miR-643	60.1743	80.1671	70.1707	0.413865	0.715577	0.578365	0.563017	0.999396	Not DEG
hsa-miR-4484	6.68603	9.57219	8.12911	0.517702	1.89047	0.273848	0.784201	0.999396	Not DEG
hsa-miR-4676-3p	78.5609	88.5428	83.5518	0.172565	0.658213	0.262172	0.793189	0.999396	Not DEG
hsa-miR-1908-5p	483.066	606.638	544.852	0.328616	0.38878	0.84525	0.397971	0.999396	Not DEG
hsa-miR-2277-3p	0.835754	5.98262	3.40919	2.8396	3.1797	0.893038	0.371837	0.999396	Not DEG
hsa-miR-3162-5p	2.50726	4.7861	3.64668	0.932735	2.78911	0.334421	0.738062	0.999396	Not DEG
hsa-miR-548ae-3p	24.2369	17.9479	21.0924	-0.433387	1.21151	-0.357724	0.72055	0.999396	Not DEG
hsa-miR-378i	15151.4	21975.4	18563.4	0.536438	0.344998	1.5549	0.119969	0.999396	Not DEG
hsa-miR-6514-5p	6.68603	3.58957	5.1378	-0.897326	2.39203	-0.375132	0.707562	0.999396	Not DEG
hsa-miR-3615	1521.91	1166.61	1344.26	-0.383557	0.352803	-1.08717	0.276962	0.999396	Not DEG
hsa-miR-4508	10.029	38.2888	24.1589	1.93274	1.27802	1.51228	0.130461	0.999396	Not DEG
hsa-miR-4698	0	1.19652	0.598262	2.96019	6.91851	0.427865	0.66875	0.999396	Not DEG
hsa-miR-4521	11863.5	13513.5	12688.5	0.187874	0.305393	0.615187	0.538431	0.999396	Not DEG
hsa-miR-33a-5p	82.7397	84.9532	83.8464	0.0380911	0.655449	0.0581145	0.953657	0.999396	Not DEG
hsa-miR-1287-5p	67.6961	51.4505	59.5733	-0.395884	0.766098	-0.516754	0.605328	0.999396	Not DEG
hsa-miR-154-5p	2.50726	0	1.25363	-3.50985	5.15946	-0.680275	0.49633	0.999396	Not DEG
hsa-miR-6857-3p	5.85028	1.19652	3.5234	-2.28962	3.09495	-0.739793	0.459426	0.999396	Not DEG
hsa-miR-216b-5p	0.835754	1.19652	1.01614	0.517683	5.08833	0.101739	0.918964	0.999396	Not DEG
hsa-miR-1226-3p	47.638	43.0749	45.3564	-0.145264	0.849898	-0.170919	0.864288	0.999396	Not DEG
hsa-miR-127-3p	778.087	960.809	869.448	0.304319	0.360668	0.843764	0.398802	0.999396	Not DEG
hsa-miR-5004-3p	4.17877	3.58957	3.88417	-0.219258	2.68757	-0.0815821	0.934979	0.999396	Not DEG
hsa-miR-23b-3p	4173.76	3407.7	3790.73	-0.292547	0.323004	-0.905705	0.365092	0.999396	Not DEG
hsa-miR-3613-5p	892.585	1100.8	996.694	0.302494	0.354682	0.852859	0.393738	0.999396	Not DEG
hsa-miR-5096	6.68603	23.9305	15.3083	1.83963	1.52106	1.20944	0.226495	0.999396	Not DEG
hsa-miR-3614-5p	2.50726	0	1.25363	-3.50985	5.15946	-0.680275	0.49633	0.999396	Not DEG
hsa-miR-6779-3p	2.50726	0	1.25363	-3.50985	5.15946	-0.680275	0.49633	0.999396	Not DEG
hsa-miR-98-3p	5.85028	4.7861	5.31819	-0.289648	2.31514	-0.12511	0.900436	0.999396	Not DEG
hsa-miR-6501-5p	6.68603	0	3.34302	-4.92492	3.69791	-1.33181	0.182923	0.999396	Not DEG
hsa-miR-4665-5p	6.68603	3.58957	5.1378	-0.897326	2.39203	-0.375132	0.707562	0.999396	Not DEG
hsa-miR-302a-3p	0.835754	1.19652	1.01614	0.517683	5.08833	0.101739	0.918964	0.999396	Not DEG
hsa-miR-148b-5p	764.715	635.354	700.035	-0.26736	0.368716	-0.725111	0.468384	0.999396	Not DEG
hsa-miR-3129-5p	2.50726	1.19652	1.85189	-1.06724	3.90413	-0.273361	0.784576	0.999396	Not DEG
hsa-miR-1343-5p	6.68603	2.39305	4.53954	-1.48228	2.60515	-0.568982	0.569368	0.999396	Not DEG
hsa-miR-3960	5.01452	7.17915	6.09683	0.517702	2.16749	0.238848	0.811223	0.999396	Not DEG
hsa-miR-31-5p	0.835754	7.17915	4.00745	3.10263	3.02354	1.02616	0.304817	0.999396	Not DEG
hsa-miR-126-5p	12932.5	13767.2	13349.8	0.0902401	0.299789	0.301012	0.763405	0.999396	Not DEG
hsa-miR-6770-3p	0.835754	7.17915	4.00745	3.10263	3.02354	1.02616	0.304817	0.999396	Not DEG
hsa-miR-488-5p	0	4.7861	2.39305	4.96028	4.15071	1.19504	0.23207	0.999396	Not DEG
hsa-miR-4420	1.67151	0	0.835754	-2.92488	6.06864	-0.481966	0.62983	0.999396	Not DEG
hsa-miR-3138	11.7006	0	5.85028	-5.73228	3.20645	-1.78774	0.0738186	0.999396	Not DEG
hsa-miR-4662b	1.67151	0	0.835754	-2.92488	6.06864	-0.481966	0.62983	0.999396	Not DEG
hsa-miR-6881-3p	5.01452	0	2.50726	-4.50987	4.03624	-1.11735	0.263847	0.999396	Not DEG
hsa-miR-6775-3p	3.34302	3.58957	3.46629	0.102668	2.83119	0.0362631	0.971073	0.999396	Not DEG
hsa-miR-6864-5p	1.67151	0	0.835754	-2.92488	6.06864	-0.481966	0.62983	0.999396	Not DEG
hsa-miR-6721-5p	5.85028	0	2.92514	-4.73227	3.84684	-1.23017	0.218634	0.999396	Not DEG
hsa-miR-6782-3p	0.835754	1.19652	1.01614	0.517683	5.08833	0.101739	0.918964	0.999396	Not DEG
hsa-miR-139-3p	110.32	90.9358	100.628	-0.278766	0.617477	-0.45146	0.651658	0.999396	Not DEG
hsa-miR-491-3p	13.3721	17.9479	15.66	0.424593	1.38492	0.306583	0.759161	0.999396	Not DEG
hsa-miR-4778-3p	0	1.19652	0.598262	2.96019	6.91851	0.427865	0.66875	0.999396	Not DEG
hsa-miR-4659a-5p	0.835754	0	0.417877	-1.92491	6.91852	-0.278226	0.780839	0.999396	Not DEG
hsa-miR-6882-3p	0.835754	0	0.417877	-1.92491	6.91852	-0.278226	0.780839	0.999396	Not DEG
hsa-miR-376c-3p	2.50726	7.17915	4.8432	1.51769	2.49093	0.609289	0.542333	0.999396	Not DEG
hsa-miR-30b-5p	10345	13410.6	11877.8	0.374451	0.32422	1.15493	0.248119	0.999396	Not DEG
hsa-miR-9-3p	256.576	274.004	265.29	0.094809	0.442923	0.214053	0.830506	0.999396	Not DEG
hsa-miR-3684	30.9229	22.734	26.8284	-0.443823	1.08603	-0.408666	0.682784	0.999396	Not DEG
hsa-miR-3191-3p	1.67151	2.39305	2.03228	0.517697	3.6576	0.14154	0.887443	0.999396	Not DEG
hsa-miR-6797-3p	3.34302	9.57219	6.45761	1.5177	2.18082	0.695931	0.486472	0.999396	Not DEG
hsa-miR-1914-5p	10.029	7.17915	8.6041	-0.482294	1.84812	-0.260965	0.794119	0.999396	Not DEG
hsa-miR-330-5p	728.778	628.175	678.476	-0.214311	0.366684	-0.584456	0.558913	0.999396	Not DEG
hsa-miR-139-5p	2551.56	2528.26	2539.91	-0.013235	0.313219	-0.0422548	0.966296	0.999396	Not DEG
hsa-miR-941	28149.9	26205.1	27177.5	-0.103281	0.298498	-0.346003	0.72934	0.999396	Not DEG
hsa-miR-6761-5p	1.67151	0	0.835754	-2.92488	6.06864	-0.481966	0.62983	0.999396	Not DEG
hsa-miR-181b-3p	0	2.39305	1.19652	3.96024	5.31401	0.745246	0.456123	0.999396	Not DEG
hsa-miR-301a-5p	582.521	568.349	575.435	-0.0355312	0.370131	-0.0959963	0.923524	0.999396	Not DEG
hsa-miR-548ap-3p	244.876	250.074	247.475	0.0303023	0.45078	0.067222	0.946405	0.999396	Not DEG
hsa-miR-492	1.67151	0	0.835754	-2.92488	6.06864	-0.481966	0.62983	0.999396	Not DEG
hsa-miR-6855-3p	4.17877	4.7861	4.48243	0.195776	2.50383	0.0781907	0.937676	0.999396	Not DEG
hsa-miR-340-3p	577.506	470.234	523.87	-0.296456	0.389185	-0.761737	0.446217	0.999396	Not DEG
hsa-miR-3160-3p	1.67151	2.39305	2.03228	0.517697	3.6576	0.14154	0.887443	0.999396	Not DEG
hsa-miR-4742-5p	3.34302	2.39305	2.86803	-0.482288	3.11953	-0.154603	0.877135	0.999396	Not DEG
hsa-miR-451a	6707.76	5955.1	6331.43	-0.171705	0.307977	-0.557526	0.577168	0.999396	Not DEG
hsa-miR-126-3p	348864	281586	315225	-0.309085	0.313043	-0.987356	0.323468	0.999396	Not DEG
hsa-miR-548ag	5.01452	5.98262	5.49857	0.254669	2.27127	0.112127	0.910723	0.999396	Not DEG
hsa-miR-3194-3p	22.5654	17.9479	20.2566	-0.330294	1.22993	-0.268547	0.788278	0.999396	Not DEG
hsa-miR-4709-5p	0	2.39305	1.19652	3.96024	5.31401	0.745246	0.456123	0.999396	Not DEG
hsa-miR-2277-5p	62.6816	89.7393	76.2104	0.5177	0.699318	0.740293	0.459122	0.999396	Not DEG
hsa-miR-3125	0	2.39305	1.19652	3.96024	5.31401	0.745246	0.456123	0.999396	Not DEG
hsa-miR-4498	1.67151	4.7861	3.2288	1.51769	3.01005	0.504207	0.614116	0.999396	Not DEG
hsa-miR-103a-3p	52584.8	55791.5	54188.2	0.0854008	0.296893	0.287649	0.773616	0.999396	Not DEG
hsa-let-7i-3p	5.85028	2.39305	4.12166	-1.28964	2.69905	-0.477811	0.632785	0.999396	Not DEG
hsa-miR-5702	0	4.7861	2.39305	4.96028	4.15071	1.19504	0.23207	0.999396	Not DEG
hsa-miR-199b-5p	1755.92	2052.04	1903.98	0.224832	0.328208	0.685031	0.493325	0.999396	Not DEG
hsa-miR-7114-5p	5.85028	1.19652	3.5234	-2.28962	3.09495	-0.739793	0.459426	0.999396	Not DEG
hsa-miR-450a-1-3p	2.50726	3.58957	3.04842	0.517701	3.01542	0.171685	0.863685	0.999396	Not DEG
hsa-miR-329-3p	10.029	20.3409	15.185	1.0202	1.43873	0.709099	0.478263	0.999396	Not DEG
hsa-miR-224-5p	47377.2	47266.3	47321.8	-0.0033812	0.295506	-0.011442	0.990871	0.999396	Not DEG
hsa-miR-6511b-5p	10.8648	10.7687	10.8168	-0.0128109	1.64412	-0.00779194	0.993783	0.999396	Not DEG
hsa-miR-548ax	9.19329	5.98262	7.58796	-0.619796	1.96961	-0.31468	0.753005	0.999396	Not DEG
hsa-miR-144-3p	3784.29	2918.32	3351.31	-0.374884	0.333462	-1.12422	0.26092	0.999396	Not DEG
hsa-miR-4442	0.835754	2.39305	1.6144	1.51767	4.17064	0.363894	0.715937	0.999396	Not DEG
hsa-miR-4713-5p	84.4112	90.9358	87.6735	0.107417	0.644587	0.166644	0.86765	0.999396	Not DEG
hsa-miR-499a-5p	2760.5	3399.33	3079.91	0.300322	0.326361	0.920214	0.357461	0.999396	Not DEG
hsa-miR-4532	0.835754	1.19652	1.01614	0.517683	5.08833	0.101739	0.918964	0.999396	Not DEG
hsa-miR-374a-3p	5978.15	8536	7257.08	0.513863	0.345076	1.48913	0.136453	0.999396	Not DEG
hsa-miR-141-3p	15.8793	4.7861	10.3327	-1.73022	1.81694	-0.952267	0.340961	0.999396	Not DEG
hsa-miR-339-5p	2941.02	2571.33	2756.17	-0.1938	0.318832	-0.607844	0.543291	0.999396	Not DEG
hsa-miR-186-5p	16222	14284.1	15253	-0.183539	0.304473	-0.602809	0.546636	0.999396	Not DEG
hsa-miR-486-5p	186702	156139	171421	-0.257907	0.307939	-0.837525	0.402298	0.999396	Not DEG
hsa-miR-548j-5p	1260.32	904.572	1082.44	-0.478478	0.371272	-1.28876	0.197483	0.999396	Not DEG
hsa-miR-548ay-5p	469.694	386.477	428.086	-0.281336	0.403463	-0.697303	0.485613	0.999396	Not DEG
hsa-miR-1273h-5p	671.946	427.159	549.553	-0.653571	0.426514	-1.53236	0.125435	0.999396	Not DEG
hsa-miR-218-5p	928.523	843.55	886.036	-0.138464	0.348611	-0.397187	0.69123	0.999396	Not DEG
hsa-miR-663b	2.50726	2.39305	2.45016	-0.0672553	3.34394	-0.0201126	0.983954	0.999396	Not DEG
hsa-miR-135a-5p	50.1452	29.9131	40.0292	-0.745332	0.930662	-0.800863	0.423211	0.999396	Not DEG
hsa-miR-3922-5p	0.835754	0	0.417877	-1.92491	6.91852	-0.278226	0.780839	0.999396	Not DEG
hsa-miR-6785-5p	1.67151	0	0.835754	-2.92488	6.06864	-0.481966	0.62983	0.999396	Not DEG
hsa-miR-6723-5p	0.835754	0	0.417877	-1.92491	6.91852	-0.278226	0.780839	0.999396	Not DEG
hsa-miR-93-5p	47999	41447.6	44723.3	-0.211716	0.304591	-0.695083	0.487003	0.999396	Not DEG
hsa-miR-376c-5p	1.67151	0	0.835754	-2.92488	6.06864	-0.481966	0.62983	0.999396	Not DEG
hsa-miR-548k	1321.33	1236.01	1278.67	-0.0962973	0.332248	-0.289836	0.771942	0.999396	Not DEG
hsa-miR-6736-5p	0.835754	0	0.417877	-1.92491	6.91852	-0.278226	0.780839	0.999396	Not DEG
hsa-miR-6511b-3p	42.6235	51.4505	47.037	0.27154	0.838271	0.323929	0.745992	0.999396	Not DEG
hsa-miR-6750-5p	1.67151	1.19652	1.43402	-0.482285	4.33989	-0.111128	0.911515	0.999396	Not DEG
hsa-miR-4803	5.85028	9.57219	7.71124	0.710347	1.94637	0.36496	0.715142	0.999396	Not DEG
hsa-miR-6509-3p	5.01452	4.7861	4.90031	-0.0672563	2.40126	-0.0280088	0.977655	0.999396	Not DEG
hsa-miR-7107-5p	0.835754	0	0.417877	-1.92491	6.91852	-0.278226	0.780839	0.999396	Not DEG
hsa-miR-4772-3p	5.01452	3.58957	4.30205	-0.48229	2.5711	-0.187581	0.851205	0.999396	Not DEG
hsa-miR-3193	0	2.39305	1.19652	3.96024	5.31401	0.745246	0.456123	0.999396	Not DEG
hsa-miR-892a	4.17877	4.7861	4.48243	0.195776	2.50383	0.0781907	0.937676	0.999396	Not DEG
hsa-miR-379-3p	5.85028	11.9652	8.90776	1.03227	1.8384	0.561506	0.574453	0.999396	Not DEG
hsa-miR-1304-3p	1343.06	1508.82	1425.94	0.167898	0.331981	0.505746	0.613035	0.999396	Not DEG
hsa-miR-24-1-5p	34.2659	56.2366	45.2513	0.714738	0.876875	0.815096	0.415017	0.999396	Not DEG
hsa-miR-3689e	63.5173	33.5027	48.51	-0.92287	0.876988	-1.05232	0.292654	0.999396	Not DEG
hsa-miR-5010-5p	2.50726	7.17915	4.8432	1.51769	2.49093	0.609289	0.542333	0.999396	Not DEG
hsa-miR-4424	5.85028	3.58957	4.71993	-0.704681	2.47419	-0.284813	0.775788	0.999396	Not DEG
hsa-miR-652-5p	295.021	375.709	335.365	0.348796	0.43032	0.810552	0.417623	0.999396	Not DEG
hsa-miR-3691-3p	10.029	4.7861	7.40757	-1.06725	2.02817	-0.526215	0.598739	0.999396	Not DEG
hsa-miR-3942-3p	18.3866	15.5548	16.9707	-0.241289	1.33265	-0.181059	0.856321	0.999396	Not DEG
hsa-miR-1244	1.67151	0	0.835754	-2.92488	6.06864	-0.481966	0.62983	0.999396	Not DEG
hsa-miR-6812-5p	1.67151	0	0.835754	-2.92488	6.06864	-0.481966	0.62983	0.999396	Not DEG
hsa-miR-556-3p	20.8939	25.127	23.0104	0.266163	1.15441	0.230561	0.817656	0.999396	Not DEG
hsa-miR-548o-5p	53.4883	51.4505	52.4694	-0.0560342	0.7965	-0.0703505	0.943915	0.999396	Not DEG
hsa-miR-548aq-3p	430.413	421.177	425.795	-0.0312971	0.393142	-0.0796074	0.936549	0.999396	Not DEG
hsa-miR-4738-3p	3.34302	1.19652	2.26977	-1.48227	3.60898	-0.410718	0.681279	0.999396	Not DEG
hsa-miR-6792-3p	0.835754	0	0.417877	-1.92491	6.91852	-0.278226	0.780839	0.999396	Not DEG
hsa-miR-423-5p	17575.9	20449.8	19012.9	0.218488	0.306548	0.712737	0.476009	0.999396	Not DEG
hsa-miR-3922-3p	1.67151	0	0.835754	-2.92488	6.06864	-0.481966	0.62983	0.999396	Not DEG
hsa-miR-1272	3.34302	1.19652	2.26977	-1.48227	3.60898	-0.410718	0.681279	0.999396	Not DEG
hsa-miR-200a-3p	23.4011	26.3235	24.8623	0.169779	1.11241	0.152622	0.878696	0.999396	Not DEG
hsa-miR-509-5p	2.50726	1.19652	1.85189	-1.06724	3.90413	-0.273361	0.784576	0.999396	Not DEG
hsa-miR-944	4.17877	1.19652	2.68765	-1.8042	3.39299	-0.531743	0.594904	0.999396	Not DEG
hsa-miR-3184-3p	2.50726	2.39305	2.45016	-0.0672553	3.34394	-0.0201126	0.983954	0.999396	Not DEG
hsa-miR-548e-3p	341.823	348.189	345.006	0.0266183	0.412698	0.0644982	0.948574	0.999396	Not DEG
hsa-miR-29b-1-5p	16.7151	19.1444	17.9297	0.195774	1.29508	0.151168	0.879844	0.999396	Not DEG
hsa-miR-548ac	6.68603	4.7861	5.73606	-0.482292	2.2415	-0.215165	0.829639	0.999396	Not DEG
hsa-miR-1343-3p	33.4302	23.9305	28.6803	-0.482297	1.05586	-0.45678	0.647829	0.999396	Not DEG
hsa-miR-410-3p	3.34302	7.17915	5.26108	1.10266	2.35764	0.467696	0.640002	0.999396	Not DEG
hsa-miR-365b-3p	1099.02	1140.29	1119.65	0.0531852	0.335858	0.158356	0.874176	0.999396	Not DEG
hsa-miR-3164	11.7006	7.17915	9.43985	-0.704686	1.78171	-0.395511	0.692466	0.999396	Not DEG
hsa-miR-6734-5p	6.68603	2.39305	4.53954	-1.48228	2.60515	-0.568982	0.569368	0.999396	Not DEG
hsa-miR-155-5p	1.67151	3.58957	2.63054	1.10265	3.26936	0.337269	0.735914	0.999396	Not DEG
hsa-miR-548x-3p	191.388	270.414	230.901	0.498675	0.485895	1.0263	0.304749	0.999396	Not DEG
hsa-miR-3144-5p	4.17877	1.19652	2.68765	-1.8042	3.39299	-0.531743	0.594904	0.999396	Not DEG
hsa-let-7d-3p	56.8313	68.2019	62.5166	0.263128	0.743006	0.35414	0.723234	0.999396	Not DEG
hsa-miR-7854-3p	10.8648	7.17915	9.02197	-0.597771	1.8133	-0.32966	0.741657	0.999396	Not DEG
hsa-miR-1275	84.4112	118.456	101.434	0.488845	0.626892	0.779793	0.435513	0.999396	Not DEG
hsa-miR-500a-3p	1735.03	1577.02	1656.02	-0.137756	0.326208	-0.422295	0.67281	0.999396	Not DEG
hsa-miR-552-3p	0.835754	0	0.417877	-1.92491	6.91852	-0.278226	0.780839	0.999396	Not DEG
hsa-miR-219a-2-3p	0	2.39305	1.19652	3.96024	5.31401	0.745246	0.456123	0.999396	Not DEG
hsa-miR-22-3p	7658.01	7384.95	7521.48	-0.0523821	0.301491	-0.173743	0.862067	0.999396	Not DEG
hsa-miR-570-5p	15.8793	23.9305	19.9049	0.591702	1.2459	0.474919	0.634845	0.999396	Not DEG
hsa-miR-411-5p	155.45	139.993	147.722	-0.151094	0.533153	-0.283397	0.776873	0.999396	Not DEG
hsa-miR-6884-3p	1.67151	0	0.835754	-2.92488	6.06864	-0.481966	0.62983	0.999396	Not DEG
hsa-miR-1247-3p	0.835754	1.19652	1.01614	0.517683	5.08833	0.101739	0.918964	0.999396	Not DEG
hsa-miR-4653-3p	0	1.19652	0.598262	2.96019	6.91851	0.427865	0.66875	0.999396	Not DEG
hsa-miR-5090	3.34302	2.39305	2.86803	-0.482288	3.11953	-0.154603	0.877135	0.999396	Not DEG
hsa-miR-365a-3p	1099.02	1140.29	1119.65	0.0531852	0.335858	0.158356	0.874176	0.999396	Not DEG
hsa-miR-3179	50.1452	35.8957	43.0205	-0.482298	0.883812	-0.545702	0.585271	0.999396	Not DEG
hsa-miR-744-3p	77.7251	93.3289	85.527	0.263944	0.655046	0.402939	0.686993	0.999396	Not DEG
hsa-miR-502-3p	1429.98	1201.31	1315.64	-0.251381	0.340468	-0.738338	0.460309	0.999396	Not DEG
hsa-miR-3937	1.67151	2.39305	2.03228	0.517697	3.6576	0.14154	0.887443	0.999396	Not DEG
hsa-miR-509-3-5p	3.34302	9.57219	6.45761	1.5177	2.18082	0.695931	0.486472	0.999396	Not DEG
hsa-miR-3064-5p	12.5363	11.9652	12.2508	-0.0672588	1.55026	-0.0433854	0.965394	0.999396	Not DEG
hsa-miR-3918	4.17877	3.58957	3.88417	-0.219258	2.68757	-0.0815821	0.934979	0.999396	Not DEG
hsa-miR-4755-5p	38.4447	31.1096	34.7772	-0.30542	0.960756	-0.317896	0.750564	0.999396	Not DEG
hsa-miR-500b-5p	43.4592	33.5027	38.4809	-0.375383	0.921633	-0.407302	0.683786	0.999396	Not DEG
hsa-miR-3619-3p	0.835754	0	0.417877	-1.92491	6.91852	-0.278226	0.780839	0.999396	Not DEG
hsa-miR-192-3p	5.01452	1.19652	3.10552	-2.06723	3.22719	-0.640566	0.521804	0.999396	Not DEG
hsa-miR-517a-3p	1.67151	1.19652	1.43402	-0.482285	4.33989	-0.111128	0.911515	0.999396	Not DEG
hsa-miR-222-5p	4.17877	2.39305	3.28591	-0.804214	2.94783	-0.272816	0.784995	0.999396	Not DEG
hsa-miR-542-3p	93.6045	122.045	107.825	0.382771	0.606135	0.631494	0.527718	0.999396	Not DEG
hsa-miR-589-5p	1304.61	1416.68	1360.65	0.118898	0.330978	0.359234	0.71942	0.999396	Not DEG
hsa-miR-16-1-3p	307.557	392.46	350.009	0.35169	0.426411	0.824769	0.409503	0.999396	Not DEG
hsa-miR-624-3p	15.0436	23.9305	19.487	0.669704	1.26228	0.530551	0.59573	0.999396	Not DEG
hsa-miR-548o-3p	2043.42	1883.33	1963.37	-0.117699	0.321074	-0.366579	0.713933	0.999396	Not DEG
hsa-miR-517b-3p	1.67151	1.19652	1.43402	-0.482285	4.33989	-0.111128	0.911515	0.999396	Not DEG
hsa-miR-181c-3p	11.7006	49.0575	30.379	2.0679	1.19276	1.73371	0.0829702	0.999396	Not DEG
hsa-miR-6766-5p	0.835754	0	0.417877	-1.92491	6.91852	-0.278226	0.780839	0.999396	Not DEG
hsa-miR-181a-2-3p	481.394	435.535	458.465	-0.14443	0.389859	-0.370469	0.711033	0.999396	Not DEG
hsa-miR-4732-3p	3.34302	3.58957	3.46629	0.102668	2.83119	0.0362631	0.971073	0.999396	Not DEG
hsa-miR-335-3p	23.4011	32.3062	27.8536	0.465234	1.06433	0.437116	0.662027	0.999396	Not DEG
hsa-miR-27a-5p	6482.11	6075.95	6279.03	-0.0933525	0.303937	-0.307144	0.758734	0.999396	Not DEG
hsa-miR-942-3p	134.556	134.011	134.284	-0.00586164	0.548701	-0.0106828	0.991477	0.999396	Not DEG
hsa-miR-6884-5p	4.17877	0	2.08939	-4.24683	4.28623	-0.990808	0.321779	0.999396	Not DEG
hsa-miR-4531	0.835754	0	0.417877	-1.92491	6.91852	-0.278226	0.780839	0.999396	Not DEG
hsa-miR-4797-5p	10.8648	9.57219	10.2185	-0.182735	1.69233	-0.107978	0.914013	0.999396	Not DEG
hsa-miR-18b-5p	92.7687	80.1671	86.4679	-0.210626	0.651528	-0.32328	0.746483	0.999396	Not DEG
hsa-miR-18a-5p	8894.93	6917.11	7906.02	-0.362814	0.324671	-1.11748	0.263788	0.999396	Not DEG
hsa-miR-4778-5p	0.835754	0	0.417877	-1.92491	6.91852	-0.278226	0.780839	0.999396	Not DEG
hsa-miR-3943	2.50726	0	1.25363	-3.50985	5.15946	-0.680275	0.49633	0.999396	Not DEG
hsa-miR-7-1-3p	471.365	564.759	518.062	0.260792	0.386866	0.674113	0.50024	0.999396	Not DEG
hsa-miR-378j	9.19329	11.9652	10.5793	0.380199	1.66469	0.22839	0.819343	0.999396	Not DEG
hsa-miR-6839-5p	2.50726	3.58957	3.04842	0.517701	3.01542	0.171685	0.863685	0.999396	Not DEG
hsa-miR-337-5p	0.835754	2.39305	1.6144	1.51767	4.17064	0.363894	0.715937	0.999396	Not DEG
hsa-miR-374a-5p	8596.57	8256.02	8426.29	-0.0583139	0.300929	-0.19378	0.846348	0.999396	Not DEG
hsa-miR-6513-3p	26.7441	27.5201	27.1321	0.0412638	1.06793	0.0386391	0.969178	0.999396	Not DEG
hsa-miR-4524a-5p	1.67151	0	0.835754	-2.92488	6.06864	-0.481966	0.62983	0.999396	Not DEG
hsa-miR-28-3p	5.01452	3.58957	4.30205	-0.48229	2.5711	-0.187581	0.851205	0.999396	Not DEG
hsa-miR-4640-5p	0.835754	1.19652	1.01614	0.517683	5.08833	0.101739	0.918964	0.999396	Not DEG
hsa-miR-3611	15.0436	13.1618	14.1027	-0.19279	1.4526	-0.13272	0.894415	0.999396	Not DEG
hsa-miR-10a-5p	109666	103953	106809	-0.0771862	0.296175	-0.26061	0.794393	0.999396	Not DEG
hsa-miR-29b-2-5p	37.6089	41.8783	39.7436	0.155131	0.899674	0.17243	0.863099	0.999396	Not DEG
hsa-miR-561-3p	40.9519	40.6818	40.8169	-0.00954566	0.888372	-0.0107451	0.991427	0.999396	Not DEG
hsa-miR-4727-3p	1.67151	0	0.835754	-2.92488	6.06864	-0.481966	0.62983	0.999396	Not DEG
hsa-miR-6516-5p	20.8939	13.1618	17.0278	-0.66672	1.35108	-0.493471	0.62168	0.999396	Not DEG
hsa-miR-3607-3p	10.8648	5.98262	8.42371	-0.860804	1.89166	-0.455051	0.649072	0.999396	Not DEG
hsa-miR-3146	5.85028	2.39305	4.12166	-1.28964	2.69905	-0.477811	0.632785	0.999396	Not DEG
hsa-miR-5587-3p	2.50726	0	1.25363	-3.50985	5.15946	-0.680275	0.49633	0.999396	Not DEG
hsa-miR-490-3p	8.35754	7.17915	7.76834	-0.21926	1.92968	-0.113625	0.909535	0.999396	Not DEG
hsa-miR-4726-5p	0.835754	7.17915	4.00745	3.10263	3.02354	1.02616	0.304817	0.999396	Not DEG
hsa-miR-101-3p	48323.3	57601.9	52962.6	0.253397	0.308107	0.822432	0.410831	0.999396	Not DEG
hsa-miR-301b-5p	118.677	108.884	113.78	-0.124252	0.584378	-0.212623	0.831621	0.999396	Not DEG
hsa-miR-127-5p	17.5508	43.0749	30.3129	1.29531	1.09253	1.1856	0.23578	0.999396	Not DEG
hsa-miR-3134	20.8939	27.5201	24.207	0.397407	1.13148	0.351228	0.725418	0.999396	Not DEG
hsa-miR-4663	0.835754	0	0.417877	-1.92491	6.91852	-0.278226	0.780839	0.999396	Not DEG
hsa-miR-193b-3p	1109.88	1069.69	1089.79	-0.0532086	0.336952	-0.157911	0.874527	0.999396	Not DEG
hsa-miR-589-3p	8.35754	16.7513	12.5544	1.00313	1.56728	0.640045	0.522144	0.999396	Not DEG
hsa-miR-6861-3p	0.835754	0	0.417877	-1.92491	6.91852	-0.278226	0.780839	0.999396	Not DEG
hsa-miR-3192-5p	2.50726	3.58957	3.04842	0.517701	3.01542	0.171685	0.863685	0.999396	Not DEG
hsa-miR-597-3p	153.779	90.9358	122.357	-0.757934	0.615687	-1.23104	0.218309	0.999396	Not DEG
hsa-miR-548x-5p	10.029	1.19652	5.61279	-3.06723	2.69721	-1.13719	0.255461	0.999396	Not DEG
hsa-miR-24-3p	19352.7	19130	19241.4	-0.0166967	0.297067	-0.0562051	0.955178	0.999396	Not DEG
hsa-miR-6825-5p	0.835754	0	0.417877	-1.92491	6.91852	-0.278226	0.780839	0.999396	Not DEG
hsa-miR-3934-5p	99.4547	62.2193	80.837	-0.676677	0.699891	-0.966831	0.333628	0.999396	Not DEG
hsa-miR-1238-3p	0	1.19652	0.598262	2.96019	6.91851	0.427865	0.66875	0.999396	Not DEG
hsa-miR-598-3p	0	3.58957	1.79479	4.54523	4.57352	0.993814	0.320314	0.999396	Not DEG
hsa-miR-548an	0	2.39305	1.19652	3.96024	5.31401	0.745246	0.456123	0.999396	Not DEG
hsa-miR-134-5p	45.9665	47.861	46.9137	0.0582695	0.835609	0.0697329	0.944406	0.999396	Not DEG
hsa-miR-4512	1.67151	4.7861	3.2288	1.51769	3.01005	0.504207	0.614116	0.999396	Not DEG
hsa-miR-6733-5p	13.3721	14.3583	13.8652	0.102665	1.46096	0.0702724	0.943977	0.999396	Not DEG
hsa-miR-6749-5p	0.835754	0	0.417877	-1.92491	6.91852	-0.278226	0.780839	0.999396	Not DEG
hsa-miR-182-3p	196.402	168.71	182.556	-0.219265	0.499839	-0.438672	0.660899	0.999396	Not DEG
hsa-miR-625-3p	1642.26	1426.26	1534.26	-0.203445	0.332215	-0.612389	0.54028	0.999396	Not DEG
hsa-miR-616-5p	59.3385	53.8436	56.5911	-0.140193	0.772563	-0.181465	0.856003	0.999396	Not DEG
hsa-miR-138-5p	0	4.7861	2.39305	4.96028	4.15071	1.19504	0.23207	0.999396	Not DEG
hsa-miR-4448	27.5799	43.0749	35.3274	0.643232	0.967768	0.664655	0.506271	0.999396	Not DEG
hsa-miR-4430	0	1.19652	0.598262	2.96019	6.91851	0.427865	0.66875	0.999396	Not DEG
hsa-miR-3065-3p	26.7441	21.5374	24.1408	-0.312372	1.13368	-0.275539	0.782902	0.999396	Not DEG
hsa-miR-3117-3p	10.029	10.7687	10.3989	0.102666	1.67472	0.0613036	0.951117	0.999396	Not DEG
hsa-miR-6852-3p	0.835754	0	0.417877	-1.92491	6.91852	-0.278226	0.780839	0.999396	Not DEG
hsa-miR-6505-5p	4.17877	3.58957	3.88417	-0.219258	2.68757	-0.0815821	0.934979	0.999396	Not DEG
hsa-miR-365a-5p	587.535	447.5	517.518	-0.392786	0.398838	-0.984827	0.324709	0.999396	Not DEG
hsa-miR-6816-3p	1.67151	1.19652	1.43402	-0.482285	4.33989	-0.111128	0.911515	0.999396	Not DEG
hsa-miR-539-3p	6.68603	11.9652	9.32564	0.839629	1.78673	0.469926	0.638408	0.999396	Not DEG
hsa-miR-380-3p	0.835754	1.19652	1.01614	0.517683	5.08833	0.101739	0.918964	0.999396	Not DEG
hsa-miR-548n	113.663	153.155	133.409	0.430237	0.565934	0.760226	0.44712	0.999396	Not DEG
hsa-miR-217	0.835754	7.17915	4.00745	3.10263	3.02354	1.02616	0.304817	0.999396	Not DEG
hsa-miR-892b	1.67151	3.58957	2.63054	1.10265	3.26936	0.337269	0.735914	0.999396	Not DEG
hsa-miR-6805-5p	0.835754	1.19652	1.01614	0.517683	5.08833	0.101739	0.918964	0.999396	Not DEG
hsa-miR-3942-5p	15.0436	29.9131	22.4783	0.991632	1.20647	0.821927	0.411118	0.999396	Not DEG
hsa-let-7e-3p	117.841	149.566	133.703	0.343933	0.559755	0.614435	0.538928	0.999396	Not DEG
hsa-miR-659-5p	49.3095	39.4853	44.3974	-0.320547	0.863528	-0.371207	0.710484	0.999396	Not DEG
hsa-miR-3191-5p	6.68603	2.39305	4.53954	-1.48228	2.60515	-0.568982	0.569368	0.999396	Not DEG
hsa-miR-6886-3p	4.17877	3.58957	3.88417	-0.219258	2.68757	-0.0815821	0.934979	0.999396	Not DEG
hsa-miR-3180-3p	7264.37	6036.46	6650.42	-0.267134	0.315402	-0.846964	0.397015	0.999396	Not DEG
hsa-miR-2467-5p	9.19329	8.37567	8.78448	-0.134372	1.81768	-0.0739247	0.94107	0.999396	Not DEG
hsa-miR-1288-3p	15.8793	15.5548	15.7171	-0.0297848	1.37747	-0.0216228	0.982749	0.999396	Not DEG
hsa-miR-3679-5p	11.7006	15.5548	13.6277	0.410787	1.47773	0.277985	0.781024	0.999396	Not DEG
hsa-miR-548c-5p	53.4883	51.4505	52.4694	-0.0560342	0.7965	-0.0703505	0.943915	0.999396	Not DEG
hsa-miR-128-1-5p	304.214	323.062	313.638	0.0867209	0.423479	0.204782	0.837742	0.999396	Not DEG
hsa-miR-7704	2051.78	3856.4	2954.09	0.910381	0.414999	2.19369	0.0282575	0.999396	Up
hsa-miR-664b-3p	26.7441	28.7166	27.7304	0.102664	1.05747	0.0970846	0.922659	0.999396	Not DEG
hsa-miR-15b-3p	3061.37	2182.46	2621.91	-0.48822	0.351368	-1.38948	0.164686	0.999396	Not DEG
hsa-miR-4645-3p	3.34302	1.19652	2.26977	-1.48227	3.60898	-0.410718	0.681279	0.999396	Not DEG
hsa-miR-4458	6.68603	7.17915	6.93259	0.102667	2.03254	0.0505117	0.959715	0.999396	Not DEG
hsa-miR-181b-5p	323.437	274.004	298.72	-0.239286	0.435339	-0.549655	0.582556	0.999396	Not DEG
hsa-miR-196b-5p	5.85028	1.19652	3.5234	-2.28962	3.09495	-0.739793	0.459426	0.999396	Not DEG
hsa-miR-219b-5p	48.4737	29.9131	39.1934	-0.696423	0.934921	-0.7449	0.456332	0.999396	Not DEG
hsa-miR-1266-5p	0.835754	0	0.417877	-1.92491	6.91852	-0.278226	0.780839	0.999396	Not DEG
hsa-miR-409-5p	15.0436	16.7513	15.8975	0.155133	1.3699	0.113244	0.909837	0.999396	Not DEG
hsa-miR-508-5p	0.835754	0	0.417877	-1.92491	6.91852	-0.278226	0.780839	0.999396	Not DEG
hsa-miR-3909	606.757	515.702	561.23	-0.234582	0.379857	-0.617553	0.53687	0.999396	Not DEG
hsa-miR-4504	51.8168	33.5027	42.6597	-0.629139	0.896951	-0.70142	0.483041	0.999396	Not DEG
hsa-miR-3683	0.835754	1.19652	1.01614	0.517683	5.08833	0.101739	0.918964	0.999396	Not DEG
hsa-miR-4417	0	1.19652	0.598262	2.96019	6.91851	0.427865	0.66875	0.999396	Not DEG
hsa-miR-624-5p	184.702	186.658	185.68	0.0151998	0.491752	0.0309096	0.975342	0.999396	Not DEG
hsa-miR-548ap-5p	1260.32	903.376	1081.85	-0.480388	0.371534	-1.29299	0.196016	0.999396	Not DEG
hsa-miR-1304-5p	274.963	184.265	229.614	-0.577457	0.496036	-1.16414	0.244366	0.999396	Not DEG
hsa-miR-193b-5p	236.518	195.033	215.776	-0.27823	0.478185	-0.581846	0.56067	0.999396	Not DEG
hsa-miR-550a-5p	495.602	455.876	475.739	-0.120541	0.386011	-0.312274	0.754832	0.999396	Not DEG
hsa-miR-1268b	978.668	537.239	757.954	-0.865253	0.441318	-1.96061	0.0499242	0.999396	Down
hsa-miR-3605-5p	2.50726	3.58957	3.04842	0.517701	3.01542	0.171685	0.863685	0.999396	Not DEG
hsa-miR-215-3p	42.6235	61.0227	51.8231	0.517701	0.81575	0.634631	0.525669	0.999396	Not DEG
hsa-miR-30b-3p	253.233	233.322	243.278	-0.118144	0.454717	-0.259818	0.795004	0.999396	Not DEG
hsa-miR-4687-3p	13.3721	7.17915	10.2756	-0.89733	1.72659	-0.519712	0.603264	0.999396	Not DEG
hsa-miR-29b-3p	372.746	428.356	400.551	0.200616	0.403634	0.497024	0.619172	0.999396	Not DEG
hsa-miR-4713-3p	0	1.19652	0.598262	2.96019	6.91851	0.427865	0.66875	0.999396	Not DEG
hsa-miR-4433b-5p	3.34302	2.39305	2.86803	-0.482288	3.11953	-0.154603	0.877135	0.999396	Not DEG
hsa-miR-4659b-3p	18.3866	17.9479	18.1672	-0.0348383	1.28683	-0.027073	0.978402	0.999396	Not DEG
hsa-miR-6513-5p	3.34302	5.98262	4.66282	0.839628	2.47715	0.338949	0.734648	0.999396	Not DEG
hsa-miR-431-5p	6.68603	10.7687	8.72738	0.687627	1.83486	0.374757	0.707841	0.999396	Not DEG
hsa-miR-7974	2002.47	1866.58	1934.52	-0.101382	0.320732	-0.316096	0.75193	0.999396	Not DEG
hsa-miR-6768-5p	0.835754	1.19652	1.01614	0.517683	5.08833	0.101739	0.918964	0.999396	Not DEG
hsa-miR-6516-3p	11.7006	8.37567	10.0381	-0.482294	1.71785	-0.280755	0.778899	0.999396	Not DEG
hsa-miR-548ar-5p	10.029	1.19652	5.61279	-3.06723	2.69721	-1.13719	0.255461	0.999396	Not DEG
hsa-miR-200b-3p	95.276	105.294	100.285	0.144242	0.612564	0.235473	0.813842	0.999396	Not DEG
hsa-miR-1249-5p	1.67151	1.19652	1.43402	-0.482285	4.33989	-0.111128	0.911515	0.999396	Not DEG
hsa-miR-3201	0	1.19652	0.598262	2.96019	6.91851	0.427865	0.66875	0.999396	Not DEG
hsa-miR-937-3p	31.7587	21.5374	26.648	-0.5603	1.09585	-0.511294	0.609145	0.999396	Not DEG
hsa-miR-6510-3p	0.835754	4.7861	2.81093	2.51767	3.39032	0.742605	0.457721	0.999396	Not DEG
hsa-miR-3660	5.01452	8.37567	6.6951	0.740094	2.08234	0.355415	0.722279	0.999396	Not DEG
hsa-miR-550b-3p	1.67151	2.39305	2.03228	0.517697	3.6576	0.14154	0.887443	0.999396	Not DEG
hsa-miR-3180	7243.48	6036.46	6639.97	-0.262979	0.315018	-0.834806	0.403827	0.999396	Not DEG
hsa-miR-421	857.484	746.631	802.057	-0.199713	0.356747	-0.559817	0.575604	0.999396	Not DEG
hsa-miR-151a-5p	1124.92	2001.79	1563.36	0.831459	0.412622	2.01506	0.0438983	0.999396	Up
hsa-miR-378g	295.021	382.888	338.954	0.376104	0.431673	0.871269	0.383607	0.999396	Not DEG
hsa-miR-29a-5p	7.52179	5.98262	6.7522	-0.33029	2.06708	-0.159786	0.87305	0.999396	Not DEG
hsa-miR-6894-3p	1.67151	0	0.835754	-2.92488	6.06864	-0.481966	0.62983	0.999396	Not DEG
hsa-miR-590-5p	24.2369	20.3409	22.2889	-0.252815	1.17409	-0.215328	0.829511	0.999396	Not DEG
hsa-miR-4483	28.4156	43.0749	35.7453	0.600163	0.960138	0.62508	0.531919	0.999396	Not DEG
hsa-miR-5192	0	2.39305	1.19652	3.96024	5.31401	0.745246	0.456123	0.999396	Not DEG
hsa-miR-3657	9.19329	4.7861	6.9897	-0.941722	2.07225	-0.454445	0.649509	0.999396	Not DEG
hsa-miR-148a-3p	485902	532136	509019	0.131132	0.298156	0.439811	0.660074	0.999396	Not DEG
hsa-miR-570-3p	70.2033	64.6123	67.4078	-0.119729	0.717591	-0.166849	0.867489	0.999396	Not DEG
hsa-miR-4757-5p	0	1.19652	0.598262	2.96019	6.91851	0.427865	0.66875	0.999396	Not DEG
hsa-miR-3135a	9.19329	8.37567	8.78448	-0.134372	1.81768	-0.0739247	0.94107	0.999396	Not DEG
hsa-miR-324-3p	146.257	118.456	132.356	-0.304154	0.560642	-0.542511	0.587467	0.999396	Not DEG
hsa-miR-581	107.812	99.3115	103.562	-0.118487	0.605193	-0.195784	0.844779	0.999396	Not DEG
hsa-miR-506-3p	0.835754	0	0.417877	-1.92491	6.91852	-0.278226	0.780839	0.999396	Not DEG
hsa-miR-6775-5p	0.835754	0	0.417877	-1.92491	6.91852	-0.278226	0.780839	0.999396	Not DEG
hsa-miR-1273h-3p	3785.97	3484.28	3635.12	-0.119801	0.310496	-0.385837	0.699618	0.999396	Not DEG
hsa-miR-7156-5p	0	1.19652	0.598262	2.96019	6.91851	0.427865	0.66875	0.999396	Not DEG
hsa-miR-6802-3p	3.34302	3.58957	3.46629	0.102668	2.83119	0.0362631	0.971073	0.999396	Not DEG
hsa-miR-6780a-5p	1.67151	3.58957	2.63054	1.10265	3.26936	0.337269	0.735914	0.999396	Not DEG
hsa-miR-484	12216.2	13040.9	12628.6	0.0942484	0.300144	0.314011	0.753513	0.999396	Not DEG
hsa-miR-6770-5p	0.835754	2.39305	1.6144	1.51767	4.17064	0.363894	0.715937	0.999396	Not DEG
hsa-miR-382-3p	12.5363	22.734	17.6351	0.858738	1.33302	0.644204	0.519443	0.999396	Not DEG
hsa-miR-4752	0	2.39305	1.19652	3.96024	5.31401	0.745246	0.456123	0.999396	Not DEG
hsa-miR-6724-5p	57.667	51.4505	54.5588	-0.164559	0.785247	-0.209563	0.834009	0.999396	Not DEG
hsa-miR-3923	1.67151	3.58957	2.63054	1.10265	3.26936	0.337269	0.735914	0.999396	Not DEG
hsa-miR-4422	0	2.39305	1.19652	3.96024	5.31401	0.745246	0.456123	0.999396	Not DEG
hsa-miR-96-3p	10.029	22.734	16.3815	1.18067	1.40441	0.840687	0.400523	0.999396	Not DEG
hsa-miR-4676-5p	6.68603	3.58957	5.1378	-0.897326	2.39203	-0.375132	0.707562	0.999396	Not DEG
hsa-miR-320d	72.7106	61.0227	66.8667	-0.252817	0.723913	-0.349237	0.726911	0.999396	Not DEG
hsa-miR-3620-5p	0	3.58957	1.79479	4.54523	4.57352	0.993814	0.320314	0.999396	Not DEG
hsa-miR-95-3p	3.34302	2.39305	2.86803	-0.482288	3.11953	-0.154603	0.877135	0.999396	Not DEG
hsa-miR-4688	1.67151	0	0.835754	-2.92488	6.06864	-0.481966	0.62983	0.999396	Not DEG
hsa-miR-222-3p	318.422	283.576	300.999	-0.167204	0.430823	-0.388104	0.697939	0.999396	Not DEG
hsa-miR-1178-3p	0.835754	0	0.417877	-1.92491	6.91852	-0.278226	0.780839	0.999396	Not DEG
hsa-miR-4522	0	1.19652	0.598262	2.96019	6.91851	0.427865	0.66875	0.999396	Not DEG
hsa-miR-767-3p	82.7397	98.115	90.4273	0.245896	0.640378	0.383985	0.700989	0.999396	Not DEG
hsa-miR-6789-3p	0.835754	1.19652	1.01614	0.517683	5.08833	0.101739	0.918964	0.999396	Not DEG
hsa-miR-6847-5p	7.52179	4.7861	6.15394	-0.652216	2.17767	-0.299502	0.764557	0.999396	Not DEG
hsa-miR-6833-3p	0	1.19652	0.598262	2.96019	6.91851	0.427865	0.66875	0.999396	Not DEG
hsa-miR-1277-3p	34.2659	27.5201	30.893	-0.316288	1.01354	-0.312064	0.754992	0.999396	Not DEG
hsa-miR-1538	12.5363	3.58957	8.06294	-1.80421	2.04199	-0.883555	0.376936	0.999396	Not DEG
hsa-miR-30e-3p	12553	12226.1	12389.6	-0.0380721	0.298708	-0.127456	0.89858	0.999396	Not DEG
hsa-miR-149-5p	67.6961	71.7915	69.7438	0.0847413	0.706457	0.119953	0.904521	0.999396	Not DEG
hsa-miR-4646-5p	1.67151	0	0.835754	-2.92488	6.06864	-0.481966	0.62983	0.999396	Not DEG
hsa-miR-3198	0	2.39305	1.19652	3.96024	5.31401	0.745246	0.456123	0.999396	Not DEG
hsa-miR-221-3p	400.326	396.05	398.188	-0.0154945	0.398947	-0.0388385	0.969019	0.999396	Not DEG
hsa-miR-3139	5.01452	2.39305	3.70379	-1.06725	2.81106	-0.37966	0.704198	0.999396	Not DEG
hsa-miR-4999-5p	7.52179	4.7861	6.15394	-0.652216	2.17767	-0.299502	0.764557	0.999396	Not DEG
hsa-miR-5188	2.50726	2.39305	2.45016	-0.0672553	3.34394	-0.0201126	0.983954	0.999396	Not DEG
hsa-miR-652-3p	2166.27	2408.6	2287.44	0.152981	0.319533	0.478765	0.632106	0.999396	Not DEG
hsa-miR-3656	5.85028	22.734	14.2921	1.95827	1.58141	1.2383	0.215603	0.999396	Not DEG
hsa-miR-4734	0	1.19652	0.598262	2.96019	6.91851	0.427865	0.66875	0.999396	Not DEG
hsa-miR-4662a-5p	58.5028	63.4158	60.9593	0.116338	0.747455	0.155646	0.876312	0.999396	Not DEG
hsa-miR-212-3p	45.9665	44.2714	45.1189	-0.0542051	0.850372	-0.0637428	0.949175	0.999396	Not DEG
hsa-miR-1224-5p	1.67151	1.19652	1.43402	-0.482285	4.33989	-0.111128	0.911515	0.999396	Not DEG
hsa-miR-4772-5p	6.68603	5.98262	6.33433	-0.160366	2.1257	-0.0754414	0.939864	0.999396	Not DEG
hsa-miR-6764-3p	0	2.39305	1.19652	3.96024	5.31401	0.745246	0.456123	0.999396	Not DEG
hsa-miR-3158-3p	722.927	609.031	665.979	-0.247335	0.370032	-0.668415	0.503869	0.999396	Not DEG
hsa-miR-3913-5p	36.7732	31.1096	33.9414	-0.24129	0.969001	-0.249009	0.803354	0.999396	Not DEG
hsa-miR-592	2.50726	3.58957	3.04842	0.517701	3.01542	0.171685	0.863685	0.999396	Not DEG
hsa-miR-6741-5p	7.52179	21.5374	14.5296	1.5177	1.51591	1.00118	0.316739	0.999396	Not DEG
hsa-miR-3189-5p	1.67151	0	0.835754	-2.92488	6.06864	-0.481966	0.62983	0.999396	Not DEG
hsa-miR-940	13.3721	9.57219	11.4721	-0.482295	1.61277	-0.299047	0.764904	0.999396	Not DEG
hsa-miR-33b-3p	207.267	223.75	215.509	0.110398	0.470646	0.234567	0.814545	0.999396	Not DEG
hsa-miR-588	9.19329	4.7861	6.9897	-0.941722	2.07225	-0.454445	0.649509	0.999396	Not DEG
hsa-miR-146a-3p	0.835754	0	0.417877	-1.92491	6.91852	-0.278226	0.780839	0.999396	Not DEG
hsa-miR-449c-5p	45.9665	39.4853	42.7259	-0.219264	0.87436	-0.250771	0.801991	0.999396	Not DEG
hsa-miR-5087	4.17877	3.58957	3.88417	-0.219258	2.68757	-0.0815821	0.934979	0.999396	Not DEG
hsa-miR-6800-3p	0.835754	2.39305	1.6144	1.51767	4.17064	0.363894	0.715937	0.999396	Not DEG
hsa-miR-3913-3p	1.67151	0	0.835754	-2.92488	6.06864	-0.481966	0.62983	0.999396	Not DEG
hsa-miR-1292-3p	0.835754	0	0.417877	-1.92491	6.91852	-0.278226	0.780839	0.999396	Not DEG
hsa-miR-6735-3p	2.50726	1.19652	1.85189	-1.06724	3.90413	-0.273361	0.784576	0.999396	Not DEG
hsa-miR-548av-3p	2035.06	1883.33	1959.2	-0.111786	0.320849	-0.348408	0.727534	0.999396	Not DEG
hsa-miR-5701	34.2659	61.0227	47.6443	0.832574	0.868739	0.958371	0.337876	0.999396	Not DEG
hsa-miR-4497	0.835754	0	0.417877	-1.92491	6.91852	-0.278226	0.780839	0.999396	Not DEG
hsa-miR-3187-5p	4.17877	4.7861	4.48243	0.195776	2.50383	0.0781907	0.937676	0.999396	Not DEG
hsa-miR-6820-5p	3.34302	1.19652	2.26977	-1.48227	3.60898	-0.410718	0.681279	0.999396	Not DEG
hsa-miR-3121-3p	12.5363	2.39305	7.46468	-2.38917	2.21917	-1.07661	0.281657	0.999396	Not DEG
hsa-miR-452-5p	21235.7	23109.7	22172.7	0.122007	0.299754	0.407025	0.68399	0.999396	Not DEG
hsa-miR-642a-5p	1007.08	947.647	977.365	-0.0877609	0.342274	-0.256405	0.797638	0.999396	Not DEG
hsa-miR-6753-3p	13.3721	15.5548	14.4634	0.218142	1.43293	0.152235	0.879002	0.999396	Not DEG
hsa-miR-7851-3p	22.5654	26.3235	24.4444	0.222246	1.12189	0.198099	0.842967	0.999396	Not DEG
hsa-miR-607	5.01452	2.39305	3.70379	-1.06725	2.81106	-0.37966	0.704198	0.999396	Not DEG
hsa-miR-6783-5p	3.34302	1.19652	2.26977	-1.48227	3.60898	-0.410718	0.681279	0.999396	Not DEG
hsa-miR-580-3p	94.4402	126.832	110.636	0.425442	0.603316	0.705173	0.480703	0.999396	Not DEG
hsa-miR-4766-5p	3.34302	4.7861	4.06456	0.517702	2.62924	0.196902	0.843904	0.999396	Not DEG
hsa-miR-4716-3p	2.50726	0	1.25363	-3.50985	5.15946	-0.680275	0.49633	0.999396	Not DEG
hsa-miR-25-5p	4966.05	3830.07	4398.06	-0.374726	0.330429	-1.13406	0.25677	0.999396	Not DEG
hsa-miR-548b-3p	38.4447	46.6644	42.5546	0.279541	0.875743	0.319205	0.749571	0.999396	Not DEG
hsa-miR-4651	1.67151	0	0.835754	-2.92488	6.06864	-0.481966	0.62983	0.999396	Not DEG
hsa-miR-148a-5p	2493.89	2352.37	2423.13	-0.0842844	0.315416	-0.267217	0.789302	0.999396	Not DEG
hsa-miR-4781-3p	5.01452	17.9479	11.4812	1.83963	1.7192	1.07005	0.284597	0.999396	Not DEG
hsa-miR-4716-5p	0	3.58957	1.79479	4.54523	4.57352	0.993814	0.320314	0.999396	Not DEG
hsa-miR-99b-5p	45994.1	33578.1	39786.1	-0.453928	0.33206	-1.367	0.171624	0.999396	Not DEG
hsa-miR-548au-5p	80.2324	101.705	90.9685	0.342129	0.643198	0.531918	0.594783	0.999396	Not DEG
hsa-miR-494-3p	101.126	99.3115	100.219	-0.0261233	0.611448	-0.0427237	0.965922	0.999396	Not DEG
hsa-miR-19b-2-5p	4.17877	2.39305	3.28591	-0.804214	2.94783	-0.272816	0.784995	0.999396	Not DEG
hsa-miR-221-5p	33.4302	29.9131	31.6716	-0.16037	0.997469	-0.160777	0.872269	0.999396	Not DEG
hsa-miR-548at-3p	11.7006	17.9479	14.8242	0.617237	1.42868	0.432033	0.665717	0.999396	Not DEG
hsa-miR-551a	26.7441	27.5201	27.1321	0.0412638	1.06793	0.0386391	0.969178	0.999396	Not DEG
hsa-let-7f-2-3p	240.697	247.681	244.189	0.041262	0.452588	0.091169	0.927358	0.999396	Not DEG
hsa-miR-4749-5p	1.67151	0	0.835754	-2.92488	6.06864	-0.481966	0.62983	0.999396	Not DEG
hsa-miR-215-5p	1604.65	1699.06	1651.86	0.0824844	0.323997	0.254584	0.799044	0.999396	Not DEG
hsa-miR-1292-5p	66.8603	51.4505	59.1554	-0.377962	0.767273	-0.492605	0.622292	0.999396	Not DEG
hsa-miR-6806-3p	2.50726	2.39305	2.45016	-0.0672553	3.34394	-0.0201126	0.983954	0.999396	Not DEG
hsa-miR-4720-5p	0	1.19652	0.598262	2.96019	6.91851	0.427865	0.66875	0.999396	Not DEG
hsa-miR-5684	1.67151	1.19652	1.43402	-0.482285	4.33989	-0.111128	0.911515	0.999396	Not DEG
hsa-miR-150-5p	2.50726	3.58957	3.04842	0.517701	3.01542	0.171685	0.863685	0.999396	Not DEG
hsa-miR-361-3p	4806.42	4866.26	4836.34	0.017852	0.304505	0.0586263	0.95325	0.999396	Not DEG
hsa-miR-628-5p	271.62	179.479	225.549	-0.597777	0.500573	-1.19419	0.232406	0.999396	Not DEG
hsa-miR-3133	8.35754	10.7687	9.56313	0.3657	1.74604	0.209445	0.834101	0.999396	Not DEG
hsa-miR-6759-5p	0.835754	0	0.417877	-1.92491	6.91852	-0.278226	0.780839	0.999396	Not DEG
hsa-miR-345-5p	739.642	799.278	769.46	0.111871	0.354375	0.315684	0.752242	0.999396	Not DEG
hsa-miR-877-5p	183.03	144.779	163.905	-0.338223	0.524125	-0.64531	0.518726	0.999396	Not DEG
hsa-miR-27b-5p	580.849	545.615	563.232	-0.0902792	0.372665	-0.242253	0.808584	0.999396	Not DEG
hsa-miR-301b-3p	443.785	466.644	455.215	0.0724622	0.388056	0.186731	0.851871	0.999396	Not DEG
hsa-miR-5000-3p	1.67151	2.39305	2.03228	0.517697	3.6576	0.14154	0.887443	0.999396	Not DEG
hsa-miR-1227-3p	1.67151	1.19652	1.43402	-0.482285	4.33989	-0.111128	0.911515	0.999396	Not DEG
hsa-miR-659-3p	0.835754	0	0.417877	-1.92491	6.91852	-0.278226	0.780839	0.999396	Not DEG
hsa-miR-1256	5.01452	3.58957	4.30205	-0.48229	2.5711	-0.187581	0.851205	0.999396	Not DEG
hsa-miR-105-5p	2613.4	1713.42	2163.41	-0.609048	0.3718	-1.6381	0.1014	0.999396	Not DEG
hsa-miR-4755-3p	10.029	8.37567	9.20236	-0.259902	1.78107	-0.145925	0.883981	0.999396	Not DEG
hsa-miR-199a-3p	1175.91	1530.35	1353.13	0.380094	0.351931	1.08002	0.280132	0.999396	Not DEG
hsa-miR-30d-3p	667.767	671.25	669.509	0.00750514	0.360281	0.0208313	0.98338	0.999396	Not DEG
hsa-miR-1307-5p	759.7	921.324	840.512	0.278278	0.35996	0.773081	0.439474	0.999396	Not DEG
hsa-miR-32-3p	907.629	1109.18	1008.4	0.289317	0.353018	0.819553	0.412471	0.999396	Not DEG
hsa-miR-708-5p	0	1.19652	0.598262	2.96019	6.91851	0.427865	0.66875	0.999396	Not DEG
hsa-miR-488-3p	2.50726	1.19652	1.85189	-1.06724	3.90413	-0.273361	0.784576	0.999396	Not DEG
hsa-miR-4466	3.34302	1.19652	2.26977	-1.48227	3.60898	-0.410718	0.681279	0.999396	Not DEG
hsa-miR-2467-3p	0.835754	0	0.417877	-1.92491	6.91852	-0.278226	0.780839	0.999396	Not DEG
hsa-miR-6764-5p	1.67151	2.39305	2.03228	0.517697	3.6576	0.14154	0.887443	0.999396	Not DEG
hsa-miR-548y	4.17877	3.58957	3.88417	-0.219258	2.68757	-0.0815821	0.934979	0.999396	Not DEG
hsa-miR-34a-5p	4.17877	2.39305	3.28591	-0.804214	2.94783	-0.272816	0.784995	0.999396	Not DEG
hsa-miR-335-5p	0	3.58957	1.79479	4.54523	4.57352	0.993814	0.320314	0.999396	Not DEG
hsa-miR-99b-3p	2620.09	2478	2549.05	-0.080438	0.314362	-0.255877	0.798046	0.999396	Not DEG
hsa-miR-5091	3.34302	5.98262	4.66282	0.839628	2.47715	0.338949	0.734648	0.999396	Not DEG
hsa-miR-26a-5p	134302	120355	127329	-0.15819	0.300026	-0.527255	0.598016	0.999396	Not DEG
hsa-miR-6747-3p	5.85028	0	2.92514	-4.73227	3.84684	-1.23017	0.218634	0.999396	Not DEG
hsa-miR-190a-5p	5.01452	4.7861	4.90031	-0.0672563	2.40126	-0.0280088	0.977655	0.999396	Not DEG
hsa-miR-4647	0.835754	2.39305	1.6144	1.51767	4.17064	0.363894	0.715937	0.999396	Not DEG
hsa-miR-3165	9.19329	9.57219	9.38274	0.0582723	1.7591	0.0331262	0.973574	0.999396	Not DEG
hsa-miR-548c-3p	0	2.39305	1.19652	3.96024	5.31401	0.745246	0.456123	0.999396	Not DEG
hsa-miR-3130-3p	14.2078	8.37567	11.2917	-0.762402	1.64202	-0.464308	0.642427	0.999396	Not DEG
hsa-miR-4639-5p	2.50726	8.37567	5.44147	1.74009	2.38674	0.729064	0.465963	0.999396	Not DEG
hsa-miR-1264	0.835754	1.19652	1.01614	0.517683	5.08833	0.101739	0.918964	0.999396	Not DEG
hsa-miR-3188	5.85028	2.39305	4.12166	-1.28964	2.69905	-0.477811	0.632785	0.999396	Not DEG
hsa-let-7a-5p	55014.3	56024.9	55519.6	0.0262598	0.295498	0.0888662	0.929188	0.999396	Not DEG
hsa-miR-7-5p	50398.5	40174.5	45286.5	-0.327099	0.315984	-1.03518	0.300587	0.999396	Not DEG
hsa-miR-3136-5p	10.8648	26.3235	18.5942	1.27669	1.33803	0.954161	0.340002	0.999396	Not DEG
hsa-miR-499a-3p	3.34302	1.19652	2.26977	-1.48227	3.60898	-0.410718	0.681279	0.999396	Not DEG
hsa-miR-629-3p	142.078	160.334	151.206	0.174398	0.529058	0.32964	0.741672	0.999396	Not DEG
hsa-miR-4771	0.835754	0	0.417877	-1.92491	6.91852	-0.278226	0.780839	0.999396	Not DEG
hsa-miR-6815-5p	0	4.7861	2.39305	4.96028	4.15071	1.19504	0.23207	0.999396	Not DEG
hsa-miR-6772-3p	6.68603	3.58957	5.1378	-0.897326	2.39203	-0.375132	0.707562	0.999396	Not DEG
hsa-miR-874-3p	142.914	144.779	143.847	0.018711	0.535566	0.0349369	0.97213	0.999396	Not DEG
hsa-miR-331-3p	417.877	454.679	436.278	0.121771	0.392863	0.309958	0.756593	0.999396	Not DEG
hsa-miR-187-3p	0.835754	1.19652	1.01614	0.517683	5.08833	0.101739	0.918964	0.999396	Not DEG
hsa-miR-3150a-3p	5.85028	2.39305	4.12166	-1.28964	2.69905	-0.477811	0.632785	0.999396	Not DEG
hsa-miR-4433b-3p	0.835754	0	0.417877	-1.92491	6.91852	-0.278226	0.780839	0.999396	Not DEG
hsa-miR-523-3p	0	1.19652	0.598262	2.96019	6.91851	0.427865	0.66875	0.999396	Not DEG
hsa-miR-579-3p	36.7732	44.2714	40.5223	0.267723	0.894365	0.299344	0.764678	0.999396	Not DEG
hsa-miR-577	534.883	421.177	478.03	-0.344796	0.399948	-0.862102	0.388631	0.999396	Not DEG
hsa-miR-382-5p	29.2514	22.734	25.9927	-0.363653	1.098	-0.331196	0.740496	0.999396	Not DEG
hsa-miR-3115	10.8648	14.3583	12.6115	0.402225	1.53238	0.262483	0.792949	0.999396	Not DEG
hsa-miR-4746-5p	247.383	198.623	223.003	-0.316714	0.476152	-0.665152	0.505953	0.999396	Not DEG
hsa-miR-5010-3p	371.911	366.136	369.023	-0.0225737	0.406091	-0.0555878	0.95567	0.999396	Not DEG
hsa-miR-376a-5p	0	1.19652	0.598262	2.96019	6.91851	0.427865	0.66875	0.999396	Not DEG
hsa-miR-188-5p	66.8603	57.4332	62.1467	-0.219265	0.744907	-0.294352	0.768489	0.999396	Not DEG
hsa-miR-495-3p	19.2223	22.734	20.9782	0.242068	1.20437	0.200991	0.840706	0.999396	Not DEG
hsa-miR-4507	0	1.19652	0.598262	2.96019	6.91851	0.427865	0.66875	0.999396	Not DEG
hsa-miR-4516	5.01452	9.57219	7.29336	0.932738	2.01107	0.463801	0.64279	0.999396	Not DEG
hsa-miR-4475	0	2.39305	1.19652	3.96024	5.31401	0.745246	0.456123	0.999396	Not DEG
hsa-miR-152-5p	32.5944	23.9305	28.2624	-0.445772	1.06091	-0.420178	0.674355	0.999396	Not DEG
hsa-miR-204-5p	17.5508	14.3583	15.9546	-0.289651	1.37333	-0.210912	0.832956	0.999396	Not DEG
hsa-miR-409-3p	81.0681	71.7915	76.4298	-0.175321	0.683084	-0.256662	0.79744	0.999396	Not DEG
hsa-miR-1249-3p	30.9229	45.4679	38.1954	0.556175	0.930453	0.597747	0.550009	0.999396	Not DEG
hsa-miR-4787-3p	0.835754	0	0.417877	-1.92491	6.91852	-0.278226	0.780839	0.999396	Not DEG
hsa-miR-548az-3p	5.01452	1.19652	3.10552	-2.06723	3.22719	-0.640566	0.521804	0.999396	Not DEG
hsa-miR-183-5p	36307.7	28995.4	32651.5	-0.324451	0.316048	-1.02659	0.304615	0.999396	Not DEG
hsa-miR-135b-3p	264.934	259.646	262.29	-0.0290877	0.443509	-0.0655855	0.947708	0.999396	Not DEG
hsa-miR-548ai	15.8793	23.9305	19.9049	0.591702	1.2459	0.474919	0.634845	0.999396	Not DEG
hsa-miR-501-3p	1017.11	978.757	997.935	-0.0554566	0.34059	-0.162825	0.870656	0.999396	Not DEG
hsa-miR-4695-5p	1.67151	0	0.835754	-2.92488	6.06864	-0.481966	0.62983	0.999396	Not DEG
hsa-miR-214-3p	0.835754	0	0.417877	-1.92491	6.91852	-0.278226	0.780839	0.999396	Not DEG
hsa-miR-1197	0	4.7861	2.39305	4.96028	4.15071	1.19504	0.23207	0.999396	Not DEG
hsa-miR-6087	21.7296	72.988	47.3588	1.748	0.981401	1.78112	0.0748921	0.999396	Not DEG
hsa-miR-21-5p	551207	641935	596571	0.219833	0.304297	0.722432	0.470029	0.999396	Not DEG
hsa-miR-346	0	1.19652	0.598262	2.96019	6.91851	0.427865	0.66875	0.999396	Not DEG
hsa-miR-197-3p	3303.74	3790.59	3547.16	0.198324	0.315455	0.628692	0.529551	0.999396	Not DEG
hsa-miR-5582-3p	109.484	86.1497	97.8168	-0.345797	0.627674	-0.550919	0.58169	0.999396	Not DEG
hsa-miR-4786-5p	10.029	10.7687	10.3989	0.102666	1.67472	0.0613036	0.951117	0.999396	Not DEG
hsa-miR-4485-5p	5.01452	5.98262	5.49857	0.254669	2.27127	0.112127	0.910723	0.999396	Not DEG
hsa-miR-145-5p	1740.04	1730.17	1735.11	-0.00820269	0.321503	-0.0255136	0.979645	0.999396	Not DEG
hsa-miR-3935	0.835754	0	0.417877	-1.92491	6.91852	-0.278226	0.780839	0.999396	Not DEG
hsa-miR-2355-5p	2.50726	4.7861	3.64668	0.932735	2.78911	0.334421	0.738062	0.999396	Not DEG
hsa-miR-552-5p	1.67151	0	0.835754	-2.92488	6.06864	-0.481966	0.62983	0.999396	Not DEG
hsa-miR-433-3p	5.01452	7.17915	6.09683	0.517702	2.16749	0.238848	0.811223	0.999396	Not DEG
hsa-miR-1293	177.18	154.352	165.766	-0.198993	0.514645	-0.38666	0.699008	0.999396	Not DEG
hsa-miR-4749-3p	0.835754	0	0.417877	-1.92491	6.91852	-0.278226	0.780839	0.999396	Not DEG
hsa-miR-302d-3p	0.835754	0	0.417877	-1.92491	6.91852	-0.278226	0.780839	0.999396	Not DEG
hsa-miR-210-3p	1105.7	1580.61	1343.16	0.515517	0.369038	1.39692	0.162437	0.999396	Not DEG
hsa-miR-3177-3p	19.2223	5.98262	12.6025	-1.68392	1.65842	-1.01538	0.309925	0.999396	Not DEG
hsa-miR-4687-5p	1.67151	1.19652	1.43402	-0.482285	4.33989	-0.111128	0.911515	0.999396	Not DEG
hsa-miR-520f-3p	0.835754	0	0.417877	-1.92491	6.91852	-0.278226	0.780839	0.999396	Not DEG
hsa-miR-487a-3p	3.34302	3.58957	3.46629	0.102668	2.83119	0.0362631	0.971073	0.999396	Not DEG
hsa-miR-30d-5p	144992	126476	135734	-0.197111	0.302743	-0.651085	0.514992	0.999396	Not DEG
hsa-miR-548av-5p	1321.33	1236.01	1278.67	-0.0962973	0.332248	-0.289836	0.771942	0.999396	Not DEG
hsa-miR-4740-5p	2.50726	1.19652	1.85189	-1.06724	3.90413	-0.273361	0.784576	0.999396	Not DEG
hsa-miR-7108-5p	2.50726	0	1.25363	-3.50985	5.15946	-0.680275	0.49633	0.999396	Not DEG
hsa-miR-520b	0.835754	0	0.417877	-1.92491	6.91852	-0.278226	0.780839	0.999396	Not DEG
hsa-miR-6786-3p	0.835754	2.39305	1.6144	1.51767	4.17064	0.363894	0.715937	0.999396	Not DEG
hsa-miR-17-5p	224556	214609	219582	-0.0653683	0.295589	-0.221146	0.824979	0.999396	Not DEG
hsa-miR-3200-5p	0	1.19652	0.598262	2.96019	6.91851	0.427865	0.66875	0.999396	Not DEG
hsa-miR-3681-5p	640.188	709.539	674.863	0.148388	0.363154	0.408608	0.682827	0.999396	Not DEG
hsa-miR-302b-3p	5.85028	3.58957	4.71993	-0.704681	2.47419	-0.284813	0.775788	0.999396	Not DEG
hsa-miR-92b-3p	7600.35	7613.48	7606.92	0.00249197	0.300849	0.00828313	0.993391	0.999396	Not DEG
hsa-miR-3140-5p	10.8648	9.57219	10.2185	-0.182735	1.69233	-0.107978	0.914013	0.999396	Not DEG
hsa-miR-3680-5p	12.5363	15.5548	14.0456	0.311252	1.45442	0.214003	0.830544	0.999396	Not DEG
hsa-miR-3187-3p	29.2514	16.7513	23.0014	-0.804224	1.18837	-0.676748	0.498566	0.999396	Not DEG
hsa-miR-5089-3p	0.835754	0	0.417877	-1.92491	6.91852	-0.278226	0.780839	0.999396	Not DEG
hsa-miR-377-5p	2.50726	0	1.25363	-3.50985	5.15946	-0.680275	0.49633	0.999396	Not DEG
hsa-miR-4695-3p	3.34302	1.19652	2.26977	-1.48227	3.60898	-0.410718	0.681279	0.999396	Not DEG
hsa-miR-202-3p	4.17877	9.57219	6.87548	1.19577	2.08742	0.572845	0.56675	0.999396	Not DEG
hsa-miR-3681-3p	5.01452	0	2.50726	-4.50987	4.03624	-1.11735	0.263847	0.999396	Not DEG
hsa-miR-615-5p	10.8648	16.7513	13.8081	0.624617	1.477	0.422895	0.672372	0.999396	Not DEG
hsa-miR-3677-3p	20.8939	29.9131	25.4035	0.517701	1.11181	0.465637	0.641475	0.999396	Not DEG
hsa-miR-370-5p	0.835754	2.39305	1.6144	1.51767	4.17064	0.363894	0.715937	0.999396	Not DEG
hsa-miR-4732-5p	0.835754	0	0.417877	-1.92491	6.91852	-0.278226	0.780839	0.999396	Not DEG
hsa-miR-4421	0	1.19652	0.598262	2.96019	6.91851	0.427865	0.66875	0.999396	Not DEG
hsa-miR-3195	0	2.39305	1.19652	3.96024	5.31401	0.745246	0.456123	0.999396	Not DEG
hsa-miR-193a-5p	13.3721	15.5548	14.4634	0.218142	1.43293	0.152235	0.879002	0.999396	Not DEG
hsa-miR-2278	28.4156	11.9652	20.1904	-1.24783	1.30248	-0.958041	0.338042	0.999396	Not DEG
hsa-miR-1179	0.835754	4.7861	2.81093	2.51767	3.39032	0.742605	0.457721	0.999396	Not DEG
hsa-miR-380-5p	0.835754	1.19652	1.01614	0.517683	5.08833	0.101739	0.918964	0.999396	Not DEG
hsa-miR-19b-1-5p	346.838	317.079	331.958	-0.129419	0.418884	-0.308962	0.757351	0.999396	Not DEG
hsa-miR-500a-5p	153.779	142.386	148.083	-0.111044	0.531618	-0.208879	0.834543	0.999396	Not DEG
hsa-miR-744-5p	3338.84	3349.07	3343.95	0.00441581	0.30879	0.0143004	0.98859	0.999396	Not DEG
hsa-miR-26a-2-3p	370.239	385.281	377.76	0.0574539	0.404157	0.142157	0.886956	0.999396	Not DEG
hsa-miR-3605-3p	9.19329	4.7861	6.9897	-0.941722	2.07225	-0.454445	0.649509	0.999396	Not DEG
hsa-miR-4677-3p	779.759	733.469	756.614	-0.0882901	0.354633	-0.248962	0.80339	0.999396	Not DEG
hsa-miR-3653-5p	0.835754	1.19652	1.01614	0.517683	5.08833	0.101739	0.918964	0.999396	Not DEG
hsa-miR-758-3p	28.4156	46.6644	37.54	0.71564	0.948012	0.754885	0.450318	0.999396	Not DEG
hsa-miR-3122	4.17877	3.58957	3.88417	-0.219258	2.68757	-0.0815821	0.934979	0.999396	Not DEG
hsa-miR-4465	8.35754	5.98262	7.17008	-0.482293	2.01546	-0.239297	0.810875	0.999396	Not DEG
hsa-miR-548ar-3p	81.9039	58.6297	70.2668	-0.482299	0.721992	-0.668011	0.504127	0.999396	Not DEG
hsa-miR-4690-3p	5.01452	4.7861	4.90031	-0.0672563	2.40126	-0.0280088	0.977655	0.999396	Not DEG
hsa-miR-202-5p	445.457	575.528	510.493	0.369601	0.39707	0.930822	0.351946	0.999396	Not DEG
hsa-miR-378d	2096.91	2839.35	2468.13	0.4373	0.345478	1.26578	0.205592	0.999396	Not DEG
hsa-miR-6511a-5p	6.68603	9.57219	8.12911	0.517702	1.89047	0.273848	0.784201	0.999396	Not DEG
hsa-miR-1267	25.9084	20.3409	23.1246	-0.349031	1.15771	-0.301483	0.763046	0.999396	Not DEG
hsa-miR-135a-3p	16.7151	11.9652	14.3402	-0.482296	1.45198	-0.332164	0.739765	0.999396	Not DEG
hsa-miR-548b-5p	450.471	387.674	419.073	-0.216591	0.40096	-0.540182	0.589071	0.999396	Not DEG
hsa-miR-205-5p	18.3866	50.254	34.3203	1.45059	1.05864	1.37023	0.170614	0.999396	Not DEG
hsa-miR-6515-5p	9.19329	21.5374	15.3654	1.22819	1.44929	0.847442	0.396749	0.999396	Not DEG
hsa-miR-653-5p	114.498	160.334	137.416	0.485757	0.564841	0.859989	0.389795	0.999396	Not DEG
hsa-miR-627-5p	15.8793	9.57219	12.7258	-0.730222	1.55075	-0.470884	0.637724	0.999396	Not DEG
hsa-miR-210-5p	26.7441	32.3062	29.5251	0.272589	1.03024	0.264588	0.791327	0.999396	Not DEG
hsa-miR-3173-5p	55.1598	59.8262	57.493	0.117163	0.76614	0.152926	0.878456	0.999396	Not DEG
hsa-miR-4748	0.835754	4.7861	2.81093	2.51767	3.39032	0.742605	0.457721	0.999396	Not DEG
hsa-miR-223-3p	10045.8	10659.8	10352.8	0.0855984	0.300662	0.2847	0.775874	0.999396	Not DEG
hsa-miR-142-5p	22916.4	22908.7	22912.5	-0.000485646	0.296602	-0.00163736	0.998694	0.999396	Not DEG
hsa-miR-6803-3p	0	1.19652	0.598262	2.96019	6.91851	0.427865	0.66875	0.999396	Not DEG
hsa-miR-6511a-3p	11.7006	11.9652	11.8329	0.0322767	1.57508	0.020492	0.983651	0.999396	Not DEG
hsa-miR-3171	68.5318	116.063	92.2973	0.760061	0.672754	1.12978	0.258571	0.999396	Not DEG
hsa-miR-3908	5.01452	2.39305	3.70379	-1.06725	2.81106	-0.37966	0.704198	0.999396	Not DEG
hsa-miR-4761-5p	2.50726	5.98262	4.24494	1.25466	2.62132	0.478637	0.632197	0.999396	Not DEG
hsa-miR-186-3p	1.67151	0	0.835754	-2.92488	6.06864	-0.481966	0.62983	0.999396	Not DEG
hsa-miR-6769b-3p	3.34302	0	1.67151	-3.9249	4.63422	-0.846937	0.39703	0.999396	Not DEG
hsa-miR-7106-3p	0.835754	0	0.417877	-1.92491	6.91852	-0.278226	0.780839	0.999396	Not DEG
hsa-miR-10a-3p	2002.47	2658.68	2330.57	0.408931	0.342894	1.19259	0.233031	0.999396	Not DEG
hsa-miR-1-3p	334.302	467.841	401.071	0.484869	0.42724	1.13488	0.256424	0.999396	Not DEG
hsa-miR-200a-5p	18.3866	9.57219	13.9794	-0.941726	1.50114	-0.627342	0.530435	0.999396	Not DEG
hsa-miR-3202	0.835754	2.39305	1.6144	1.51767	4.17064	0.363894	0.715937	0.999396	Not DEG
hsa-miR-943	5.01452	7.17915	6.09683	0.517702	2.16749	0.238848	0.811223	0.999396	Not DEG
hsa-let-7b-3p	17.5508	22.734	20.1424	0.373312	1.23043	0.303399	0.761586	0.999396	Not DEG
hsa-miR-3149	4.17877	2.39305	3.28591	-0.804214	2.94783	-0.272816	0.784995	0.999396	Not DEG
hsa-miR-146b-3p	10571.5	11339.5	10955.5	0.101179	0.300997	0.336146	0.736761	0.999396	Not DEG
hsa-miR-4731-5p	1.67151	3.58957	2.63054	1.10265	3.26936	0.337269	0.735914	0.999396	Not DEG
hsa-let-7g-3p	2.50726	3.58957	3.04842	0.517701	3.01542	0.171685	0.863685	0.999396	Not DEG
hsa-miR-769-5p	3881.24	4542.01	4211.62	0.226812	0.315666	0.718518	0.472438	0.999396	Not DEG
hsa-miR-302a-5p	4.17877	1.19652	2.68765	-1.8042	3.39299	-0.531743	0.594904	0.999396	Not DEG
hsa-miR-19a-3p	14864.7	10399	12631.9	-0.515448	0.342976	-1.50287	0.132873	0.999396	Not DEG
hsa-miR-381-5p	0	1.19652	0.598262	2.96019	6.91851	0.427865	0.66875	0.999396	Not DEG
hsa-miR-6741-3p	8.35754	4.7861	6.57182	-0.804219	2.12172	-0.379041	0.704657	0.999396	Not DEG
hsa-miR-3677-5p	9.19329	2.39305	5.79317	-1.94171	2.39726	-0.809974	0.417955	0.999396	Not DEG
hsa-miR-3074-3p	13.3721	7.17915	10.2756	-0.89733	1.72659	-0.519712	0.603264	0.999396	Not DEG
hsa-miR-342-3p	1190.95	1103.2	1147.07	-0.110423	0.336621	-0.328035	0.742885	0.999396	Not DEG
hsa-miR-6716-3p	9.19329	8.37567	8.78448	-0.134372	1.81768	-0.0739247	0.94107	0.999396	Not DEG
hsa-miR-5587-5p	3.34302	0	1.67151	-3.9249	4.63422	-0.846937	0.39703	0.999396	Not DEG
hsa-miR-584-5p	1120.75	1130.72	1125.73	0.0127768	0.335219	0.0381148	0.969596	0.999396	Not DEG
hsa-miR-19b-3p	16416.7	14609.6	15513.1	-0.168252	0.303367	-0.554615	0.579158	0.999396	Not DEG
hsa-miR-675-5p	15.8793	8.37567	12.1275	-0.922866	1.60083	-0.576492	0.564283	0.999396	Not DEG
hsa-miR-199a-5p	24.2369	35.8957	30.0663	0.566611	1.03361	0.548189	0.583562	0.999396	Not DEG
hsa-miR-4455	9.19329	13.1618	11.1775	0.517702	1.62608	0.318374	0.750201	0.999396	Not DEG
hsa-miR-3682-3p	4.17877	8.37567	6.27722	1.00313	2.16283	0.463803	0.642789	0.999396	Not DEG
hsa-miR-939-3p	3.34302	2.39305	2.86803	-0.482288	3.11953	-0.154603	0.877135	0.999396	Not DEG
hsa-miR-548ad-5p	469.694	386.477	428.086	-0.281336	0.403463	-0.697303	0.485613	0.999396	Not DEG
hsa-miR-339-3p	1449.2	1752.91	1601.05	0.274497	0.336609	0.815475	0.4148	0.999396	Not DEG
hsa-miR-1246	5593.7	4501.32	5047.51	-0.313453	0.322156	-0.972987	0.33056	0.999396	Not DEG
hsa-miR-600	1.67151	0	0.835754	-2.92488	6.06864	-0.481966	0.62983	0.999396	Not DEG
hsa-miR-129-1-3p	3.34302	0	1.67151	-3.9249	4.63422	-0.846937	0.39703	0.999396	Not DEG
hsa-miR-4419b	0	1.19652	0.598262	2.96019	6.91851	0.427865	0.66875	0.999396	Not DEG
hsa-miR-766-5p	20.8939	21.5374	21.2156	0.0437711	1.19647	0.0365836	0.970817	0.999396	Not DEG
hsa-miR-548ae-5p	469.694	386.477	428.086	-0.281336	0.403463	-0.697303	0.485613	0.999396	Not DEG
hsa-miR-200c-3p	692.84	543.222	618.031	-0.35098	0.383306	-0.915664	0.359843	0.999396	Not DEG
hsa-miR-549a	0.835754	0	0.417877	-1.92491	6.91852	-0.278226	0.780839	0.999396	Not DEG
hsa-miR-4744	1.67151	0	0.835754	-2.92488	6.06864	-0.481966	0.62983	0.999396	Not DEG
hsa-miR-3925-3p	2.50726	1.19652	1.85189	-1.06724	3.90413	-0.273361	0.784576	0.999396	Not DEG
hsa-miR-17-3p	1343.89	1444.2	1394.05	0.103858	0.329628	0.315076	0.752704	0.999396	Not DEG
hsa-miR-4652-3p	1.67151	1.19652	1.43402	-0.482285	4.33989	-0.111128	0.911515	0.999396	Not DEG
hsa-miR-5585-5p	0.835754	0	0.417877	-1.92491	6.91852	-0.278226	0.780839	0.999396	Not DEG
hsa-miR-196a-3p	5.01452	2.39305	3.70379	-1.06725	2.81106	-0.37966	0.704198	0.999396	Not DEG
hsa-miR-3200-3p	3.34302	3.58957	3.46629	0.102668	2.83119	0.0362631	0.971073	0.999396	Not DEG
hsa-miR-320e	12.5363	0	6.26816	-5.83182	3.15881	-1.84621	0.0648621	0.999396	Not DEG
hsa-miR-4804-3p	1.67151	1.19652	1.43402	-0.482285	4.33989	-0.111128	0.911515	0.999396	Not DEG
hsa-miR-3689a-3p	1.67151	0	0.835754	-2.92488	6.06864	-0.481966	0.62983	0.999396	Not DEG
hsa-miR-548ba	4.17877	0	2.08939	-4.24683	4.28623	-0.990808	0.321779	0.999396	Not DEG
hsa-miR-548d-3p	13.3721	15.5548	14.4634	0.218142	1.43293	0.152235	0.879002	0.999396	Not DEG
hsa-miR-4690-5p	1.67151	1.19652	1.43402	-0.482285	4.33989	-0.111128	0.911515	0.999396	Not DEG
hsa-miR-548az-5p	218.132	183.068	200.6	-0.252818	0.487169	-0.518953	0.603793	0.999396	Not DEG
hsa-miR-3678-3p	1.67151	2.39305	2.03228	0.517697	3.6576	0.14154	0.887443	0.999396	Not DEG
hsa-miR-3194-5p	0.835754	4.7861	2.81093	2.51767	3.39032	0.742605	0.457721	0.999396	Not DEG
hsa-miR-4706	1.67151	1.19652	1.43402	-0.482285	4.33989	-0.111128	0.911515	0.999396	Not DEG
hsa-miR-503-3p	4.17877	2.39305	3.28591	-0.804214	2.94783	-0.272816	0.784995	0.999396	Not DEG
hsa-miR-1307-3p	22750.9	16965.5	19858.2	-0.423317	0.32901	-1.28664	0.19822	0.999396	Not DEG
hsa-miR-6859-3p	3.34302	2.39305	2.86803	-0.482288	3.11953	-0.154603	0.877135	0.999396	Not DEG
hsa-miR-376a-3p	5.85028	3.58957	4.71993	-0.704681	2.47419	-0.284813	0.775788	0.999396	Not DEG
hsa-miR-3065-5p	138.735	99.3115	119.023	-0.482299	0.594115	-0.811795	0.416909	0.999396	Not DEG
hsa-miR-125b-2-3p	156.286	137.6	146.943	-0.183704	0.535227	-0.343227	0.731428	0.999396	Not DEG
hsa-miR-548am-5p	53.4883	51.4505	52.4694	-0.0560342	0.7965	-0.0703505	0.943915	0.999396	Not DEG
hsa-miR-323b-3p	17.5508	10.7687	14.1598	-0.704687	1.47395	-0.478093	0.632584	0.999396	Not DEG
hsa-miR-4489	0	3.58957	1.79479	4.54523	4.57352	0.993814	0.320314	0.999396	Not DEG
hsa-miR-6862-3p	0	1.19652	0.598262	2.96019	6.91851	0.427865	0.66875	0.999396	Not DEG
hsa-miR-194-3p	73.5464	68.2019	70.8741	-0.108841	0.70273	-0.154883	0.876914	0.999396	Not DEG
hsa-miR-223-5p	7714.01	5920.4	6817.21	-0.381785	0.327836	-1.16456	0.244196	0.999396	Not DEG
hsa-miR-518b	1.67151	0	0.835754	-2.92488	6.06864	-0.481966	0.62983	0.999396	Not DEG
hsa-miR-504-3p	2.50726	1.19652	1.85189	-1.06724	3.90413	-0.273361	0.784576	0.999396	Not DEG
hsa-miR-149-3p	0.835754	0	0.417877	-1.92491	6.91852	-0.278226	0.780839	0.999396	Not DEG
hsa-miR-26b-5p	33120.9	39801.2	36461.1	0.265069	0.309616	0.856121	0.391931	0.999396	Not DEG
hsa-miR-3912-5p	0.835754	0	0.417877	-1.92491	6.91852	-0.278226	0.780839	0.999396	Not DEG
hsa-miR-573	37.6089	49.0575	43.3332	0.3834	0.872599	0.439377	0.660389	0.999396	Not DEG
hsa-miR-3686	5.85028	14.3583	10.1043	1.29531	1.75659	0.737399	0.46088	0.999396	Not DEG
hsa-miR-660-3p	27.5799	28.7166	28.1482	0.0582702	1.05011	0.0554898	0.955748	0.999396	Not DEG
hsa-miR-3160-5p	0.835754	1.19652	1.01614	0.517683	5.08833	0.101739	0.918964	0.999396	Not DEG
hsa-miR-765	0.835754	0	0.417877	-1.92491	6.91852	-0.278226	0.780839	0.999396	Not DEG
hsa-miR-628-3p	73.5464	84.9532	79.2498	0.208016	0.673117	0.309034	0.757295	0.999396	Not DEG
hsa-miR-3687	17.5508	49.0575	33.3042	1.48293	1.07489	1.37961	0.167707	0.999396	Not DEG
hsa-miR-3131	10.029	7.17915	8.6041	-0.482294	1.84812	-0.260965	0.794119	0.999396	Not DEG
hsa-miR-532-5p	14270.5	13411.8	13841.2	-0.0895281	0.299642	-0.298784	0.765105	0.999396	Not DEG
hsa-miR-296-5p	10.8648	14.3583	12.6115	0.402225	1.53238	0.262483	0.792949	0.999396	Not DEG
hsa-miR-378a-5p	1665.66	1600.95	1633.3	-0.0571638	0.323701	-0.176594	0.859827	0.999396	Not DEG
hsa-miR-1911-5p	0.835754	0	0.417877	-1.92491	6.91852	-0.278226	0.780839	0.999396	Not DEG
hsa-miR-20a-5p	511884	475556	493720	-0.106201	0.296942	-0.357649	0.720606	0.999396	Not DEG
hsa-miR-6128	2.50726	4.7861	3.64668	0.932735	2.78911	0.334421	0.738062	0.999396	Not DEG
hsa-miR-188-3p	1.67151	0	0.835754	-2.92488	6.06864	-0.481966	0.62983	0.999396	Not DEG
hsa-miR-21-3p	3399.01	4917.71	4158.36	0.532873	0.351923	1.51417	0.129982	0.999396	Not DEG
hsa-miR-6859-5p	5.85028	7.17915	6.51471	0.295311	2.09501	0.140959	0.887902	0.999396	Not DEG
hsa-miR-550b-2-5p	4.17877	5.98262	5.0807	0.517702	2.36407	0.218987	0.82666	0.999396	Not DEG
hsa-miR-4527	5.01452	1.19652	3.10552	-2.06723	3.22719	-0.640566	0.521804	0.999396	Not DEG
hsa-miR-2355-3p	5.01452	15.5548	10.2847	1.63318	1.77833	0.918376	0.358422	0.999396	Not DEG
hsa-miR-148b-3p	39713.4	47688.7	43701	0.264023	0.309307	0.853595	0.39333	0.999396	Not DEG
hsa-miR-590-3p	1011.26	1311.39	1161.33	0.374941	0.35637	1.05211	0.292749	0.999396	Not DEG
hsa-miR-100-5p	37.6089	43.0749	40.3419	0.195773	0.894432	0.21888	0.826744	0.999396	Not DEG
hsa-miR-548u	258.248	247.681	252.964	-0.060276	0.448417	-0.13442	0.893071	0.999396	Not DEG
hsa-miR-6837-3p	1.67151	0	0.835754	-2.92488	6.06864	-0.481966	0.62983	0.999396	Not DEG
hsa-miR-6808-3p	0.835754	0	0.417877	-1.92491	6.91852	-0.278226	0.780839	0.999396	Not DEG
hsa-miR-6743-3p	0.835754	1.19652	1.01614	0.517683	5.08833	0.101739	0.918964	0.999396	Not DEG
hsa-miR-511-5p	2.50726	3.58957	3.04842	0.517701	3.01542	0.171685	0.863685	0.999396	Not DEG
hsa-miR-301a-3p	55.1598	61.0227	58.0913	0.145732	0.763208	0.190947	0.848567	0.999396	Not DEG
hsa-miR-3199	2.50726	3.58957	3.04842	0.517701	3.01542	0.171685	0.863685	0.999396	Not DEG
hsa-miR-152-3p	2263.22	1206.1	1734.66	-0.908032	0.42304	-2.14644	0.0318376	0.999396	Down
hsa-miR-361-5p	1127.43	1124.73	1126.08	-0.00345785	0.335188	-0.0103161	0.991769	0.999396	Not DEG
hsa-miR-6871-5p	1.67151	0	0.835754	-2.92488	6.06864	-0.481966	0.62983	0.999396	Not DEG
hsa-miR-656-3p	5.01452	4.7861	4.90031	-0.0672563	2.40126	-0.0280088	0.977655	0.999396	Not DEG
hsa-miR-4728-5p	0	1.19652	0.598262	2.96019	6.91851	0.427865	0.66875	0.999396	Not DEG
hsa-miR-23c	5.85028	5.98262	5.91645	0.0322783	2.19298	0.0147189	0.988256	0.999396	Not DEG
hsa-miR-4717-3p	17.5508	31.1096	24.3302	0.825823	1.15237	0.71663	0.473603	0.999396	Not DEG
hsa-miR-520c-3p	0.835754	0	0.417877	-1.92491	6.91852	-0.278226	0.780839	0.999396	Not DEG
hsa-miR-6854-5p	8.35754	2.39305	5.37529	-1.80421	2.45697	-0.734322	0.462753	0.999396	Not DEG
hsa-miR-509-3p	0.835754	1.19652	1.01614	0.517683	5.08833	0.101739	0.918964	0.999396	Not DEG
hsa-miR-6729-5p	0.835754	0	0.417877	-1.92491	6.91852	-0.278226	0.780839	0.999396	Not DEG
hsa-miR-4782-5p	3.34302	1.19652	2.26977	-1.48227	3.60898	-0.410718	0.681279	0.999396	Not DEG
hsa-miR-708-3p	1.67151	1.19652	1.43402	-0.482285	4.33989	-0.111128	0.911515	0.999396	Not DEG
hsa-let-7i-5p	7845.22	6640.71	7242.97	-0.240476	0.312378	-0.769826	0.441403	0.999396	Not DEG
hsa-miR-1273g-3p	8.35754	35.8957	22.1266	2.10266	1.34611	1.56203	0.11828	0.999396	Not DEG
hsa-miR-500b-3p	39.2804	39.4853	39.3829	0.00750664	0.902506	0.00831756	0.993364	0.999396	Not DEG
hsa-miR-4802-5p	0	3.58957	1.79479	4.54523	4.57352	0.993814	0.320314	0.999396	Not DEG
hsa-miR-4509	6.68603	1.19652	3.94128	-2.48227	2.98688	-0.831059	0.40594	0.999396	Not DEG
hsa-miR-654-3p	101.962	148.369	125.166	0.541159	0.587186	0.921615	0.356729	0.999396	Not DEG
hsa-miR-4679	0.835754	0	0.417877	-1.92491	6.91852	-0.278226	0.780839	0.999396	Not DEG
hsa-miR-429	5.85028	7.17915	6.51471	0.295311	2.09501	0.140959	0.887902	0.999396	Not DEG
hsa-miR-584-3p	22.5654	7.17915	14.8723	-1.65222	1.53876	-1.07373	0.282943	0.999396	Not DEG
hsa-miR-4655-5p	0.835754	0	0.417877	-1.92491	6.91852	-0.278226	0.780839	0.999396	Not DEG
hsa-miR-508-3p	2.50726	0	1.25363	-3.50985	5.15946	-0.680275	0.49633	0.999396	Not DEG
hsa-miR-4762-5p	0.835754	0	0.417877	-1.92491	6.91852	-0.278226	0.780839	0.999396	Not DEG
hsa-miR-200b-5p	0.835754	0	0.417877	-1.92491	6.91852	-0.278226	0.780839	0.999396	Not DEG
hsa-miR-6801-3p	0	1.19652	0.598262	2.96019	6.91851	0.427865	0.66875	0.999396	Not DEG
hsa-miR-3157-3p	40.1162	57.4332	48.7747	0.517701	0.836582	0.618828	0.53603	0.999396	Not DEG
hsa-miR-548d-5p	469.694	386.477	428.086	-0.281336	0.403463	-0.697303	0.485613	0.999396	Not DEG
hsa-miR-324-5p	64.3531	87.3463	75.8497	0.440739	0.695532	0.633672	0.526295	0.999396	Not DEG
hsa-miR-26a-1-3p	2.50726	4.7861	3.64668	0.932735	2.78911	0.334421	0.738062	0.999396	Not DEG
hsa-miR-6855-5p	5.01452	1.19652	3.10552	-2.06723	3.22719	-0.640566	0.521804	0.999396	Not DEG
hsa-miR-1294	148.764	141.19	144.977	-0.0753901	0.534808	-0.140967	0.887896	0.999396	Not DEG
hsa-miR-5696	0.835754	1.19652	1.01614	0.517683	5.08833	0.101739	0.918964	0.999396	Not DEG
hsa-miR-3157-5p	42.6235	44.2714	43.4474	0.0547292	0.864146	0.0633333	0.949501	0.999396	Not DEG
hsa-miR-548aa	305.886	283.576	294.731	-0.109257	0.431145	-0.25341	0.799951	0.999396	Not DEG
hsa-miR-154-3p	1.67151	3.58957	2.63054	1.10265	3.26936	0.337269	0.735914	0.999396	Not DEG
hsa-miR-769-3p	81.0681	94.5254	87.7968	0.221568	0.646906	0.342505	0.731971	0.999396	Not DEG
hsa-miR-143-3p	282.485	470.234	376.359	0.735206	0.463954	1.58465	0.113045	0.999396	Not DEG
hsa-miR-6874-5p	1.67151	0	0.835754	-2.92488	6.06864	-0.481966	0.62983	0.999396	Not DEG
hsa-miR-10b-5p	183.03	291.952	237.491	0.67365	0.501788	1.3425	0.179434	0.999396	Not DEG
hsa-miR-4677-5p	51.8168	35.8957	43.8562	-0.529604	0.879551	-0.60213	0.547088	0.999396	Not DEG
hsa-miR-7705	11.7006	4.7861	8.24333	-1.28964	1.95287	-0.660385	0.509007	0.999396	Not DEG
hsa-miR-6755-5p	8.35754	9.57219	8.96487	0.195775	1.79798	0.108886	0.913293	0.999396	Not DEG
hsa-miR-512-3p	1.67151	1.19652	1.43402	-0.482285	4.33989	-0.111128	0.911515	0.999396	Not DEG
hsa-miR-153-3p	1.67151	2.39305	2.03228	0.517697	3.6576	0.14154	0.887443	0.999396	Not DEG
hsa-miR-4454	41.7877	70.5949	56.1913	0.756487	0.807346	0.937005	0.348756	0.999396	Not DEG
hsa-miR-7110-3p	3.34302	0	1.67151	-3.9249	4.63422	-0.846937	0.39703	0.999396	Not DEG
hsa-miR-423-3p	81112.4	78106.7	79609.6	-0.054476	0.295718	-0.184216	0.853844	0.999396	Not DEG
hsa-miR-331-5p	272.456	314.686	293.571	0.207891	0.435073	0.477829	0.632772	0.999396	Not DEG
hsa-miR-610	7.52179	8.37567	7.94873	0.155134	1.90399	0.0814785	0.935061	0.999396	Not DEG
hsa-miR-935	10.8648	11.9652	11.415	0.139192	1.60216	0.0868773	0.930769	0.999396	Not DEG
hsa-miR-6742-5p	0.835754	0	0.417877	-1.92491	6.91852	-0.278226	0.780839	0.999396	Not DEG
hsa-miR-4503	7.52179	10.7687	9.14525	0.517702	1.78781	0.289574	0.772142	0.999396	Not DEG
hsa-miR-548aq-5p	5.01452	2.39305	3.70379	-1.06725	2.81106	-0.37966	0.704198	0.999396	Not DEG
hsa-miR-3130-5p	39.2804	43.0749	41.1777	0.133037	0.8854	0.150257	0.880562	0.999396	Not DEG
hsa-miR-6818-5p	1.67151	1.19652	1.43402	-0.482285	4.33989	-0.111128	0.911515	0.999396	Not DEG
hsa-miR-676-3p	2.50726	0	1.25363	-3.50985	5.15946	-0.680275	0.49633	0.999396	Not DEG
hsa-miR-6508-3p	1.67151	1.19652	1.43402	-0.482285	4.33989	-0.111128	0.911515	0.999396	Not DEG
hsa-miR-3181	1.67151	0	0.835754	-2.92488	6.06864	-0.481966	0.62983	0.999396	Not DEG
hsa-miR-6781-3p	0	2.39305	1.19652	3.96024	5.31401	0.745246	0.456123	0.999396	Not DEG
hsa-miR-376b-3p	0.835754	0	0.417877	-1.92491	6.91852	-0.278226	0.780839	0.999396	Not DEG
hsa-miR-566	0.835754	2.39305	1.6144	1.51767	4.17064	0.363894	0.715937	0.999396	Not DEG
hsa-miR-548e-5p	25.0726	27.5201	26.2963	0.134373	1.08375	0.123989	0.901324	0.999396	Not DEG
hsa-miR-651-5p	553.269	592.28	572.774	0.0982972	0.37161	0.264517	0.791381	0.999396	Not DEG
hsa-miR-422a	304.214	289.559	296.887	-0.0712314	0.429425	-0.165876	0.868255	0.999396	Not DEG
hsa-miR-4642	1.67151	0	0.835754	-2.92488	6.06864	-0.481966	0.62983	0.999396	Not DEG
hsa-miR-4524a-3p	1.67151	0	0.835754	-2.92488	6.06864	-0.481966	0.62983	0.999396	Not DEG
hsa-miR-362-3p	25.0726	25.127	25.0998	0.00312888	1.10696	0.00282655	0.997745	0.999396	Not DEG
hsa-miR-4758-3p	1.67151	1.19652	1.43402	-0.482285	4.33989	-0.111128	0.911515	0.999396	Not DEG
hsa-miR-1257	147.928	156.745	152.337	0.0835177	0.525603	0.158899	0.873749	0.999396	Not DEG
hsa-miR-3911	6.68603	2.39305	4.53954	-1.48228	2.60515	-0.568982	0.569368	0.999396	Not DEG
hsa-miR-4429	1.67151	1.19652	1.43402	-0.482285	4.33989	-0.111128	0.911515	0.999396	Not DEG
hsa-miR-4667-5p	1.67151	2.39305	2.03228	0.517697	3.6576	0.14154	0.887443	0.999396	Not DEG
hsa-miR-146b-5p	389613	327359	358486	-0.251167	0.30716	-0.817708	0.413524	0.999396	Not DEG
hsa-miR-6730-5p	3.34302	4.7861	4.06456	0.517702	2.62924	0.196902	0.843904	0.999396	Not DEG
hsa-miR-3650	0	1.19652	0.598262	2.96019	6.91851	0.427865	0.66875	0.999396	Not DEG
hsa-miR-378a-3p	120667	119804	120236	-0.0103498	0.2949	-0.0350961	0.972003	0.999396	Not DEG
hsa-miR-133b	1.67151	1.19652	1.43402	-0.482285	4.33989	-0.111128	0.911515	0.999396	Not DEG
hsa-miR-3663-5p	0.835754	0	0.417877	-1.92491	6.91852	-0.278226	0.780839	0.999396	Not DEG
hsa-miR-548ah-3p	171.33	141.19	156.26	-0.279137	0.528696	-0.527972	0.597519	0.999396	Not DEG
hsa-miR-410-5p	0	2.39305	1.19652	3.96024	5.31401	0.745246	0.456123	0.999396	Not DEG
hsa-miR-4728-3p	0	1.19652	0.598262	2.96019	6.91851	0.427865	0.66875	0.999396	Not DEG
hsa-miR-15b-5p	4730.37	5097.19	4913.78	0.107751	0.306576	0.351466	0.725239	0.999396	Not DEG
hsa-miR-4659b-5p	0	1.19652	0.598262	2.96019	6.91851	0.427865	0.66875	0.999396	Not DEG
hsa-miR-4664-3p	385.283	311.096	348.189	-0.308555	0.424093	-0.727564	0.46688	0.999396	Not DEG
hsa-miR-548q	12.5363	9.57219	11.0543	-0.389186	1.63702	-0.237741	0.812082	0.999396	Not DEG
hsa-miR-4478	0	1.19652	0.598262	2.96019	6.91851	0.427865	0.66875	0.999396	Not DEG
hsa-miR-4485-3p	70.2033	113.67	91.9366	0.695239	0.667231	1.04198	0.297423	0.999396	Not DEG
hsa-miR-3648	5.01452	4.7861	4.90031	-0.0672563	2.40126	-0.0280088	0.977655	0.999396	Not DEG
hsa-miR-937-5p	1.67151	0	0.835754	-2.92488	6.06864	-0.481966	0.62983	0.999396	Not DEG
hsa-miR-128-3p	36117.1	35695.9	35906.5	-0.0169232	0.295893	-0.0571934	0.954391	0.999396	Not DEG
hsa-miR-3175	3.34302	2.39305	2.86803	-0.482288	3.11953	-0.154603	0.877135	0.999396	Not DEG
hsa-miR-3158-5p	0	1.19652	0.598262	2.96019	6.91851	0.427865	0.66875	0.999396	Not DEG
hsa-miR-1237-3p	0.835754	4.7861	2.81093	2.51767	3.39032	0.742605	0.457721	0.999396	Not DEG
hsa-miR-4517	15.0436	19.1444	17.094	0.347777	1.32722	0.262034	0.793295	0.999396	Not DEG
hsa-miR-3128	63.5173	84.9532	74.2353	0.41952	0.700147	0.599189	0.549047	0.999396	Not DEG
hsa-miR-1268a	977.832	537.239	757.536	-0.864021	0.441149	-1.95857	0.0501631	0.999396	Not DEG
hsa-miR-4661-3p	6.68603	5.98262	6.33433	-0.160366	2.1257	-0.0754414	0.939864	0.999396	Not DEG
hsa-miR-4444	0	1.19652	0.598262	2.96019	6.91851	0.427865	0.66875	0.999396	Not DEG
hsa-miR-501-5p	133.721	92.1324	112.927	-0.537441	0.60973	-0.88144	0.37808	0.999396	Not DEG
hsa-miR-342-5p	52.6525	38.2888	45.4706	-0.459578	0.861806	-0.533273	0.593844	0.999396	Not DEG
hsa-miR-6758-5p	1.67151	1.19652	1.43402	-0.482285	4.33989	-0.111128	0.911515	0.999396	Not DEG
hsa-miR-1229-3p	4.17877	2.39305	3.28591	-0.804214	2.94783	-0.272816	0.784995	0.999396	Not DEG
hsa-miR-1284	35.1017	40.6818	37.8917	0.212847	0.919922	0.231375	0.817024	0.999396	Not DEG
hsa-miR-642a-3p	383.611	392.46	388.036	0.0329016	0.401378	0.0819717	0.934669	0.999396	Not DEG
hsa-miR-1229-5p	1.67151	0	0.835754	-2.92488	6.06864	-0.481966	0.62983	0.999396	Not DEG
hsa-miR-556-5p	23.4011	23.9305	23.6658	0.0322753	1.13733	0.028378	0.977361	0.999396	Not DEG
hsa-miR-5094	20.8939	23.9305	22.4122	0.195774	1.16731	0.167714	0.866809	0.999396	Not DEG
hsa-miR-145-3p	875.035	782.527	828.781	-0.161199	0.352915	-0.456765	0.64784	0.999396	Not DEG
hsa-miR-4741	6.68603	4.7861	5.73606	-0.482292	2.2415	-0.215165	0.829639	0.999396	Not DEG
hsa-miR-548t-5p	35.9374	35.8957	35.9166	-0.00167265	0.940436	-0.00177859	0.998581	0.999396	Not DEG
hsa-miR-29c-3p	117.006	132.814	124.91	0.182833	0.565771	0.323157	0.746576	0.999396	Not DEG
hsa-let-7f-5p	41521.9	41172.4	41347.2	-0.0121954	0.295685	-0.0412446	0.967101	0.999396	Not DEG
hsa-miR-483-5p	0	2.39305	1.19652	3.96024	5.31401	0.745246	0.456123	0.999396	Not DEG
hsa-miR-6842-5p	3.34302	0	1.67151	-3.9249	4.63422	-0.846937	0.39703	0.999396	Not DEG
hsa-miR-4745-5p	7.52179	1.19652	4.35916	-2.65219	2.89673	-0.915584	0.359885	0.999396	Not DEG
hsa-miR-3675-3p	21.7296	27.5201	24.6248	0.340824	1.12087	0.304072	0.761073	0.999396	Not DEG
hsa-let-7d-5p	297.528	305.114	301.321	0.03632	0.427163	0.0850262	0.932241	0.999396	Not DEG
hsa-miR-3607-5p	0	1.19652	0.598262	2.96019	6.91851	0.427865	0.66875	0.999396	Not DEG
hsa-miR-30e-5p	36697.1	29214.3	32955.7	-0.32899	0.316464	-1.03958	0.298535	0.999396	Not DEG
hsa-miR-1271-5p	8.35754	5.98262	7.17008	-0.482293	2.01546	-0.239297	0.810875	0.999396	Not DEG
hsa-miR-18a-3p	7475.82	5986.21	6731.02	-0.320588	0.32083	-0.999246	0.317675	0.999396	Not DEG
hsa-miR-1255b-2-3p	0.835754	0	0.417877	-1.92491	6.91852	-0.278226	0.780839	0.999396	Not DEG
hsa-miR-378b	14.2078	21.5374	17.8726	0.600164	1.30942	0.458344	0.646706	0.999396	Not DEG
hsa-miR-6820-3p	2.50726	1.19652	1.85189	-1.06724	3.90413	-0.273361	0.784576	0.999396	Not DEG
hsa-miR-369-5p	4.17877	1.19652	2.68765	-1.8042	3.39299	-0.531743	0.594904	0.999396	Not DEG
hsa-miR-4745-3p	0	2.39305	1.19652	3.96024	5.31401	0.745246	0.456123	0.999396	Not DEG
hsa-miR-6862-5p	1.67151	0	0.835754	-2.92488	6.06864	-0.481966	0.62983	0.999396	Not DEG
hsa-miR-654-5p	18.3866	21.5374	19.962	0.228195	1.23223	0.185188	0.853081	0.999396	Not DEG
hsa-miR-99a-3p	8.35754	4.7861	6.57182	-0.804219	2.12172	-0.379041	0.704657	0.999396	Not DEG
hsa-miR-130b-5p	23172.1	19690	21431.1	-0.234926	0.307694	-0.763505	0.445162	0.999396	Not DEG
hsa-miR-487a-5p	0	1.19652	0.598262	2.96019	6.91851	0.427865	0.66875	0.999396	Not DEG
hsa-miR-6799-3p	3.34302	7.17915	5.26108	1.10266	2.35764	0.467696	0.640002	0.999396	Not DEG
hsa-miR-3064-3p	1.67151	0	0.835754	-2.92488	6.06864	-0.481966	0.62983	0.999396	Not DEG
hsa-miR-548au-3p	2.50726	1.19652	1.85189	-1.06724	3.90413	-0.273361	0.784576	0.999396	Not DEG
hsa-miR-939-5p	23.4011	16.7513	20.0762	-0.482297	1.24182	-0.38838	0.697735	0.999396	Not DEG
hsa-miR-485-5p	3.34302	1.19652	2.26977	-1.48227	3.60898	-0.410718	0.681279	0.999396	Not DEG
hsa-miR-6880-3p	1.67151	0	0.835754	-2.92488	6.06864	-0.481966	0.62983	0.999396	Not DEG
hsa-miR-144-5p	8160.3	8666.43	8413.36	0.0868149	0.301767	0.287688	0.773585	0.999396	Not DEG
hsa-miR-122-5p	5.01452	3.58957	4.30205	-0.48229	2.5711	-0.187581	0.851205	0.999396	Not DEG
hsa-miR-206	5.85028	5.98262	5.91645	0.0322783	2.19298	0.0147189	0.988256	0.999396	Not DEG
hsa-miR-136-5p	5.85028	5.98262	5.91645	0.0322783	2.19298	0.0147189	0.988256	0.999396	Not DEG
hsa-miR-6810-3p	0.835754	1.19652	1.01614	0.517683	5.08833	0.101739	0.918964	0.999396	Not DEG
hsa-miR-8072	0.835754	0	0.417877	-1.92491	6.91852	-0.278226	0.780839	0.999396	Not DEG
hsa-miR-1972	3.34302	5.98262	4.66282	0.839628	2.47715	0.338949	0.734648	0.999396	Not DEG
hsa-miR-340-5p	8055.83	12167.5	10111.6	0.594922	0.355519	1.67339	0.0942501	0.999396	Not DEG
hsa-miR-485-3p	6.68603	8.37567	7.53085	0.325058	1.95547	0.16623	0.867976	0.999396	Not DEG
hsa-miR-632	2.50726	2.39305	2.45016	-0.0672553	3.34394	-0.0201126	0.983954	0.999396	Not DEG
hsa-miR-25-3p	130955	130032	130494	-0.0102022	0.294867	-0.0345993	0.972399	0.999396	Not DEG
hsa-miR-6728-5p	0.835754	0	0.417877	-1.92491	6.91852	-0.278226	0.780839	0.999396	Not DEG
hsa-miR-3688-3p	38.4447	45.4679	41.9563	0.242067	0.88015	0.275029	0.783294	0.999396	Not DEG
hsa-miR-6851-5p	0	1.19652	0.598262	2.96019	6.91851	0.427865	0.66875	0.999396	Not DEG
hsa-miR-425-5p	13603.6	12125.6	12864.6	-0.165931	0.303841	-0.546112	0.584989	0.999396	Not DEG
hsa-miR-181c-5p	6.68603	0	3.34302	-4.92492	3.69791	-1.33181	0.182923	0.999396	Not DEG
hsa-miR-3668	7.52179	9.57219	8.54699	0.347778	1.84145	0.188861	0.850202	0.999396	Not DEG
hsa-miR-338-3p	0.835754	0	0.417877	-1.92491	6.91852	-0.278226	0.780839	0.999396	Not DEG
hsa-miR-499b-5p	4.17877	8.37567	6.27722	1.00313	2.16283	0.463803	0.642789	0.999396	Not DEG
hsa-miR-211-5p	2.50726	0	1.25363	-3.50985	5.15946	-0.680275	0.49633	0.999396	Not DEG
hsa-miR-767-5p	1971.54	1853.42	1912.48	-0.0891384	0.320567	-0.278065	0.780963	0.999396	Not DEG
hsa-miR-219a-5p	10.029	13.1618	11.5954	0.392172	1.59427	0.245988	0.805691	0.999396	Not DEG
hsa-miR-219a-1-3p	83.5754	51.4505	67.513	-0.69989	0.751121	-0.931794	0.351443	0.999396	Not DEG
hsa-miR-4523	2.50726	0	1.25363	-3.50985	5.15946	-0.680275	0.49633	0.999396	Not DEG
hsa-miR-140-3p	22595.4	21087.5	21841.5	-0.0996404	0.298759	-0.333514	0.738746	0.999396	Not DEG
hsa-miR-3679-3p	2.50726	1.19652	1.85189	-1.06724	3.90413	-0.273361	0.784576	0.999396	Not DEG
hsa-miR-7850-5p	0	1.19652	0.598262	2.96019	6.91851	0.427865	0.66875	0.999396	Not DEG
hsa-miR-6134	0.835754	0	0.417877	-1.92491	6.91852	-0.278226	0.780839	0.999396	Not DEG
hsa-miR-625-5p	83.5754	95.7219	89.6487	0.195772	0.640891	0.305469	0.760009	0.999396	Not DEG
hsa-miR-1287-3p	0	1.19652	0.598262	2.96019	6.91851	0.427865	0.66875	0.999396	Not DEG
hsa-miR-369-3p	13.3721	17.9479	15.66	0.424593	1.38492	0.306583	0.759161	0.999396	Not DEG
hsa-miR-132-3p	788.952	617.407	703.179	-0.353716	0.376192	-0.940253	0.347088	0.999396	Not DEG
hsa-miR-6882-5p	12.5363	10.7687	11.6525	-0.219261	1.59068	-0.137842	0.890366	0.999396	Not DEG
hsa-miR-1537-5p	0	1.19652	0.598262	2.96019	6.91851	0.427865	0.66875	0.999396	Not DEG
hsa-miR-5002-3p	0.835754	0	0.417877	-1.92491	6.91852	-0.278226	0.780839	0.999396	Not DEG
hsa-miR-639	1.67151	0	0.835754	-2.92488	6.06864	-0.481966	0.62983	0.999396	Not DEG
hsa-miR-1908-3p	20.8939	11.9652	16.4295	-0.804223	1.38335	-0.581357	0.561	0.999396	Not DEG
hsa-miR-6514-3p	0.835754	0	0.417877	-1.92491	6.91852	-0.278226	0.780839	0.999396	Not DEG
hsa-miR-6738-3p	1.67151	0	0.835754	-2.92488	6.06864	-0.481966	0.62983	0.999396	Not DEG
hsa-miR-548h-5p	666.932	667.661	667.296	0.00157625	0.360475	0.00437271	0.996511	0.999396	Not DEG
hsa-miR-130a-3p	0.835754	4.7861	2.81093	2.51767	3.39032	0.742605	0.457721	0.999396	Not DEG
hsa-miR-5004-5p	1.67151	1.19652	1.43402	-0.482285	4.33989	-0.111128	0.911515	0.999396	Not DEG
hsa-miR-142-3p	56807.9	37774.3	47291.1	-0.588686	0.351508	-1.67474	0.0939844	0.999396	Not DEG
hsa-miR-1537-3p	0.835754	0	0.417877	-1.92491	6.91852	-0.278226	0.780839	0.999396	Not DEG
hsa-miR-5187-5p	0.835754	0	0.417877	-1.92491	6.91852	-0.278226	0.780839	0.999396	Not DEG
hsa-miR-4428	5.85028	3.58957	4.71993	-0.704681	2.47419	-0.284813	0.775788	0.999396	Not DEG
hsa-miR-4646-3p	0.835754	3.58957	2.21266	2.10263	3.6921	0.569495	0.56902	0.999396	Not DEG
hsa-miR-3529-5p	0.835754	1.19652	1.01614	0.517683	5.08833	0.101739	0.918964	0.999396	Not DEG
hsa-miR-27a-3p	32322.8	24516.8	28419.8	-0.398781	0.325171	-1.22637	0.220058	0.999396	Not DEG
hsa-miR-671-5p	521.511	320.668	421.09	-0.701613	0.451284	-1.5547	0.120017	0.999396	Not DEG
hsa-miR-1285-5p	81.9039	71.7915	76.8477	-0.190118	0.682034	-0.278752	0.780435	0.999396	Not DEG
hsa-miR-539-5p	0.835754	4.7861	2.81093	2.51767	3.39032	0.742605	0.457721	0.999396	Not DEG
hsa-miR-3124-3p	0	1.19652	0.598262	2.96019	6.91851	0.427865	0.66875	0.999396	Not DEG
hsa-miR-33b-5p	1.67151	4.7861	3.2288	1.51769	3.01005	0.504207	0.614116	0.999396	Not DEG
hsa-miR-3916	5.01452	8.37567	6.6951	0.740094	2.08234	0.355415	0.722279	0.999396	Not DEG
hsa-miR-3170	0	1.19652	0.598262	2.96019	6.91851	0.427865	0.66875	0.999396	Not DEG
hsa-miR-4754	1.67151	0	0.835754	-2.92488	6.06864	-0.481966	0.62983	0.999396	Not DEG
hsa-miR-490-5p	0.835754	2.39305	1.6144	1.51767	4.17064	0.363894	0.715937	0.999396	Not DEG
hsa-miR-34c-5p	1.67151	3.58957	2.63054	1.10265	3.26936	0.337269	0.735914	0.999396	Not DEG
hsa-miR-522-3p	0.835754	0	0.417877	-1.92491	6.91852	-0.278226	0.780839	0.999396	Not DEG
hsa-miR-3689b-5p	63.5173	33.5027	48.51	-0.92287	0.876988	-1.05232	0.292654	0.999396	Not DEG
hsa-miR-4515	1.67151	2.39305	2.03228	0.517697	3.6576	0.14154	0.887443	0.999396	Not DEG
hsa-miR-373-3p	0.835754	0	0.417877	-1.92491	6.91852	-0.278226	0.780839	0.999396	Not DEG
hsa-miR-1254	234.011	174.693	204.352	-0.421758	0.49637	-0.849684	0.395501	0.999396	Not DEG
hsa-miR-4802-3p	10.029	8.37567	9.20236	-0.259902	1.78107	-0.145925	0.883981	0.999396	Not DEG
hsa-miR-548aj-3p	4.17877	15.5548	9.86679	1.89621	1.84472	1.02791	0.303992	0.999396	Not DEG
hsa-miR-3127-5p	15.0436	14.3583	14.7009	-0.0672592	1.42203	-0.0472979	0.962276	0.999396	Not DEG
hsa-miR-185-5p	31574.8	27471	29522.9	-0.200863	0.30428	-0.660126	0.509173	0.999396	Not DEG
hsa-miR-6503-3p	32.5944	32.3062	32.4503	-0.0128131	0.984484	-0.013015	0.989616	0.999396	Not DEG
hsa-miR-3180-5p	2707.01	2083.15	2395.08	-0.377932	0.33882	-1.11544	0.264663	0.999396	Not DEG
hsa-miR-5698	0	1.19652	0.598262	2.96019	6.91851	0.427865	0.66875	0.999396	Not DEG
hsa-miR-4477b	44.295	74.1845	59.2397	0.743976	0.789805	0.941975	0.346205	0.999396	Not DEG
hsa-miR-888-5p	0	1.19652	0.598262	2.96019	6.91851	0.427865	0.66875	0.999396	Not DEG
hsa-miR-548ah-5p	0.835754	0	0.417877	-1.92491	6.91852	-0.278226	0.780839	0.999396	Not DEG
hsa-miR-6807-3p	0.835754	0	0.417877	-1.92491	6.91852	-0.278226	0.780839	0.999396	Not DEG
hsa-miR-4284	1.67151	7.17915	4.42533	2.10265	2.67907	0.784844	0.432545	0.999396	Not DEG
hsa-miR-7702	0	1.19652	0.598262	2.96019	6.91851	0.427865	0.66875	0.999396	Not DEG
hsa-miR-3667-5p	29.2514	20.3409	24.7962	-0.524117	1.12982	-0.463895	0.642723	0.999396	Not DEG
hsa-miR-450a-5p	167.151	201.016	184.083	0.266161	0.500093	0.532224	0.594571	0.999396	Not DEG
hsa-miR-3118	31.7587	31.1096	31.4341	-0.0297861	0.998894	-0.029819	0.976211	0.999396	Not DEG
hsa-miR-3163	15.8793	7.17915	11.5292	-1.14526	1.6595	-0.690122	0.490117	0.999396	Not DEG
hsa-miR-1290	248.219	247.681	247.95	-0.00313209	0.450472	-0.00695291	0.994452	0.999396	Not DEG
hsa-miR-663a	0.835754	0	0.417877	-1.92491	6.91852	-0.278226	0.780839	0.999396	Not DEG
hsa-miR-9-5p	2894.22	2122.63	2508.43	-0.447316	0.346625	-1.29049	0.19688	0.999396	Not DEG
hsa-miR-548f-3p	1112.39	1111.57	1111.98	-0.00106023	0.335669	-0.00315855	0.99748	0.999396	Not DEG
hsa-miR-378c	10478.7	8138.76	9308.72	-0.364576	0.324055	-1.12504	0.26057	0.999396	Not DEG
hsa-miR-216a-3p	0.835754	0	0.417877	-1.92491	6.91852	-0.278226	0.780839	0.999396	Not DEG
hsa-miR-892c-3p	0	1.19652	0.598262	2.96019	6.91851	0.427865	0.66875	0.999396	Not DEG
hsa-miR-6831-5p	0	1.19652	0.598262	2.96019	6.91851	0.427865	0.66875	0.999396	Not DEG
hsa-miR-125a-5p	27075.1	19591.9	23333.5	-0.466709	0.334566	-1.39497	0.163026	0.999396	Not DEG
hsa-miR-378e	499.781	106.491	303.136	-2.23055	1.87159	-1.19179	0.233344	0.999396	Not DEG
hsa-miR-3662	69.3676	28.7166	49.0421	-1.27237	0.913768	-1.39245	0.163787	0.999396	Not DEG
hsa-miR-3140-3p	35.9374	16.7513	26.3444	-1.10121	1.14722	-0.959887	0.337112	0.999396	Not DEG
hsa-miR-181b-2-3p	20.8939	11.9652	16.4295	-0.804223	1.38335	-0.581357	0.561	0.999396	Not DEG
hsa-miR-6130	0.835754	5.98262	3.40919	2.8396	3.1797	0.893038	0.371837	0.999396	Not DEG
hsa-miR-493-3p	213.117	239.305	226.211	0.167203	0.465595	0.359116	0.719508	0.999396	Not DEG
hsa-miR-99a-5p	7686.43	6805.83	7246.13	-0.175542	0.307305	-0.57123	0.567844	0.999396	Not DEG
hsa-miR-196a-5p	1333.86	881.838	1107.85	-0.597024	0.386474	-1.5448	0.122395	0.999396	Not DEG
hsa-miR-4743-5p	0	1.19652	0.598262	2.96019	6.91851	0.427865	0.66875	0.999396	Not DEG
hsa-miR-4723-3p	0	2.39305	1.19652	3.96024	5.31401	0.745246	0.456123	0.999396	Not DEG
hsa-miR-6763-5p	1.67151	1.19652	1.43402	-0.482285	4.33989	-0.111128	0.911515	0.999396	Not DEG
hsa-miR-3613-3p	10.029	13.1618	11.5954	0.392172	1.59427	0.245988	0.805691	0.999396	Not DEG
hsa-miR-548a-5p	4.17877	1.19652	2.68765	-1.8042	3.39299	-0.531743	0.594904	0.999396	Not DEG
hsa-miR-1180-5p	0.835754	2.39305	1.6144	1.51767	4.17064	0.363894	0.715937	0.999396	Not DEG
hsa-miR-497-5p	47.638	59.8262	53.7321	0.328667	0.793962	0.413958	0.678905	0.999396	Not DEG
hsa-miR-4426	1.67151	13.1618	7.41664	2.97712	2.28091	1.30523	0.191813	0.999396	Not DEG
hsa-miR-3196	0.835754	1.19652	1.01614	0.517683	5.08833	0.101739	0.918964	0.999396	Not DEG
hsa-miR-6840-5p	6.68603	2.39305	4.53954	-1.48228	2.60515	-0.568982	0.569368	0.999396	Not DEG
hsa-miR-642b-3p	20.0581	10.7687	15.4134	-0.897332	1.43191	-0.626669	0.530876	0.999396	Not DEG
hsa-miR-363-3p	0.835754	7.17915	4.00745	3.10263	3.02354	1.02616	0.304817	0.999396	Not DEG
hsa-miR-3620-3p	3.34302	0	1.67151	-3.9249	4.63422	-0.846937	0.39703	0.999396	Not DEG
hsa-miR-4685-5p	0	1.19652	0.598262	2.96019	6.91851	0.427865	0.66875	0.999396	Not DEG
hsa-miR-6853-3p	0.835754	0	0.417877	-1.92491	6.91852	-0.278226	0.780839	0.999396	Not DEG
hsa-miR-493-5p	239.026	281.183	260.104	0.234346	0.450598	0.520077	0.60301	0.999396	Not DEG
hsa-miR-629-5p	6563.18	6323.63	6443.4	-0.0536406	0.302582	-0.177276	0.859291	0.999396	Not DEG
hsa-miR-6776-3p	0.835754	0	0.417877	-1.92491	6.91852	-0.278226	0.780839	0.999396	Not DEG
hsa-miR-5009-5p	20.0581	10.7687	15.4134	-0.897332	1.43191	-0.626669	0.530876	0.999396	Not DEG
hsa-miR-6780b-3p	1.67151	0	0.835754	-2.92488	6.06864	-0.481966	0.62983	0.999396	Not DEG
hsa-miR-655-3p	10.029	15.5548	12.7919	0.633179	1.53101	0.413569	0.67919	0.999396	Not DEG
hsa-miR-181d-5p	101.126	92.1324	96.6293	-0.134376	0.621786	-0.216113	0.8289	0.999396	Not DEG
hsa-miR-4443	26.7441	38.2888	32.5165	0.517701	0.995902	0.519832	0.603181	0.999396	Not DEG
hsa-miR-22-5p	501.452	449.893	475.673	-0.15653	0.387456	-0.403994	0.686217	0.999396	Not DEG
hsa-miR-3190-3p	10.029	13.1618	11.5954	0.392172	1.59427	0.245988	0.805691	0.999396	Not DEG
hsa-miR-548m	0.835754	1.19652	1.01614	0.517683	5.08833	0.101739	0.918964	0.999396	Not DEG
hsa-miR-18b-3p	7.52179	8.37567	7.94873	0.155134	1.90399	0.0814785	0.935061	0.999396	Not DEG
hsa-miR-28-5p	2.50726	2.39305	2.45016	-0.0672553	3.34394	-0.0201126	0.983954	0.999396	Not DEG
hsa-miR-323a-3p	30.0871	34.6992	32.3932	0.205757	0.986599	0.208552	0.834798	0.999396	Not DEG
hsa-miR-3173-3p	3.34302	0	1.67151	-3.9249	4.63422	-0.846937	0.39703	0.999396	Not DEG
hsa-miR-6861-5p	1.67151	1.19652	1.43402	-0.482285	4.33989	-0.111128	0.911515	0.999396	Not DEG
hsa-miR-129-5p	83.5754	83.7567	83.6661	0.00312744	0.655993	0.0047675	0.996196	0.999396	Not DEG
hsa-miR-4733-5p	0.835754	2.39305	1.6144	1.51767	4.17064	0.363894	0.715937	0.999396	Not DEG
hsa-miR-3136-3p	0.835754	2.39305	1.6144	1.51767	4.17064	0.363894	0.715937	0.999396	Not DEG
hsa-miR-182-5p	94404.3	73093.3	83748.8	-0.369113	0.320442	-1.15189	0.249368	0.999396	Not DEG
hsa-miR-548ak	3.34302	1.19652	2.26977	-1.48227	3.60898	-0.410718	0.681279	0.999396	Not DEG
hsa-miR-5588-5p	2.50726	1.19652	1.85189	-1.06724	3.90413	-0.273361	0.784576	0.999396	Not DEG
hsa-miR-3143	9.19329	13.1618	11.1775	0.517702	1.62608	0.318374	0.750201	0.999396	Not DEG
hsa-miR-504-5p	335.973	375.709	355.841	0.161269	0.412781	0.390689	0.696027	0.999396	Not DEG
hsa-miR-411-3p	15.8793	33.5027	24.691	1.07713	1.16626	0.923576	0.355707	0.999396	Not DEG
hsa-miR-7111-3p	2.50726	0	1.25363	-3.50985	5.15946	-0.680275	0.49633	0.999396	Not DEG
hsa-miR-514a-3p	27.5799	29.9131	28.7465	0.117164	1.04033	0.112622	0.91033	0.999396	Not DEG
hsa-miR-6727-5p	0	1.19652	0.598262	2.96019	6.91851	0.427865	0.66875	0.999396	Not DEG
hsa-miR-4672	0.835754	3.58957	2.21266	2.10263	3.6921	0.569495	0.56902	0.999396	Not DEG
hsa-miR-4753-3p	8.35754	4.7861	6.57182	-0.804219	2.12172	-0.379041	0.704657	0.999396	Not DEG
hsa-miR-3925-5p	1.67151	1.19652	1.43402	-0.482285	4.33989	-0.111128	0.911515	0.999396	Not DEG
hsa-miR-132-5p	551.598	551.598	551.598	6.26774e-07	0.372828	1.68113e-06	0.999999	0.999999	Not DEG
hsa-miR-6509-5p	5.85028	5.98262	5.91645	0.0322783	2.19298	0.0147189	0.988256	0.999396	Not DEG
hsa-miR-1909-3p	5.01452	2.39305	3.70379	-1.06725	2.81106	-0.37966	0.704198	0.999396	Not DEG
hsa-miR-30c-5p	36644.5	34841.6	35743	-0.0727845	0.296943	-0.245113	0.806369	0.999396	Not DEG
hsa-miR-455-5p	0.835754	7.17915	4.00745	3.10263	3.02354	1.02616	0.304817	0.999396	Not DEG
hsa-miR-4761-3p	5.01452	9.57219	7.29336	0.932738	2.01107	0.463801	0.64279	0.999396	Not DEG
hsa-miR-5585-3p	10.8648	11.9652	11.415	0.139192	1.60216	0.0868773	0.930769	0.999396	Not DEG
hsa-miR-195-3p	230.668	171.103	200.886	-0.430953	0.499692	-0.862437	0.388447	0.999396	Not DEG
hsa-miR-1303	1767.62	1252.76	1510.19	-0.496696	0.363574	-1.36615	0.171893	0.999396	Not DEG
hsa-miR-548aj-5p	10.029	1.19652	5.61279	-3.06723	2.69721	-1.13719	0.255461	0.999396	Not DEG
hsa-miR-4747-3p	0	1.19652	0.598262	2.96019	6.91851	0.427865	0.66875	0.999396	Not DEG
hsa-miR-7161-3p	0	2.39305	1.19652	3.96024	5.31401	0.745246	0.456123	0.999396	Not DEG
hsa-miR-1295a	0.835754	0	0.417877	-1.92491	6.91852	-0.278226	0.780839	0.999396	Not DEG
hsa-miR-376b-5p	1.67151	0	0.835754	-2.92488	6.06864	-0.481966	0.62983	0.999396	Not DEG
hsa-miR-4637	1.67151	1.19652	1.43402	-0.482285	4.33989	-0.111128	0.911515	0.999396	Not DEG
hsa-miR-653-3p	21.7296	35.8957	28.8127	0.724152	1.06297	0.681253	0.495711	0.999396	Not DEG
hsa-miR-6871-3p	0	2.39305	1.19652	3.96024	5.31401	0.745246	0.456123	0.999396	Not DEG
hsa-miR-299-5p	3.34302	5.98262	4.66282	0.839628	2.47715	0.338949	0.734648	0.999396	Not DEG
hsa-miR-548p	194.731	159.138	176.934	-0.291203	0.508636	-0.572518	0.566971	0.999396	Not DEG
hsa-miR-4470	1.67151	2.39305	2.03228	0.517697	3.6576	0.14154	0.887443	0.999396	Not DEG
hsa-miR-3137	2.50726	2.39305	2.45016	-0.0672553	3.34394	-0.0201126	0.983954	0.999396	Not DEG
hsa-miR-615-3p	715.405	636.551	675.978	-0.168485	0.364227	-0.462582	0.643664	0.999396	Not DEG
hsa-miR-1185-2-3p	5.01452	4.7861	4.90031	-0.0672563	2.40126	-0.0280088	0.977655	0.999396	Not DEG
hsa-miR-524-5p	1.67151	0	0.835754	-2.92488	6.06864	-0.481966	0.62983	0.999396	Not DEG
hsa-miR-3685	7.52179	5.98262	6.7522	-0.33029	2.06708	-0.159786	0.87305	0.999396	Not DEG
hsa-miR-7977	101.962	203.409	152.686	0.996354	0.604616	1.64791	0.0993709	0.999396	Not DEG
hsa-miR-4787-5p	1.67151	5.98262	3.82706	1.83962	2.82199	0.651885	0.514475	0.999396	Not DEG
hsa-miR-5581-3p	15.0436	20.3409	17.6922	0.43524	1.30872	0.332569	0.73946	0.999396	Not DEG
hsa-miR-454-5p	310.901	259.646	285.273	-0.259907	0.441757	-0.58835	0.556298	0.999396	Not DEG
hsa-miR-548ay-3p	98.619	87.3463	92.9826	-0.175118	0.632212	-0.276992	0.781786	0.999396	Not DEG
hsa-miR-5100	231.504	445.107	338.305	0.943117	0.50297	1.8751	0.0607795	0.999396	Not DEG
hsa-miR-1273e	2.50726	11.9652	7.23625	2.25466	2.16959	1.03921	0.298707	0.999396	Not DEG
hsa-miR-92a-3p	914554	959666	937110	0.0694654	0.295534	0.23505	0.81417	0.999396	Not DEG
hsa-miR-337-3p	7.52179	11.9652	9.74351	0.669705	1.74127	0.384607	0.700529	0.999396	Not DEG
hsa-miR-6852-5p	5.01452	3.58957	4.30205	-0.48229	2.5711	-0.187581	0.851205	0.999396	Not DEG
hsa-miR-4763-3p	0.835754	0	0.417877	-1.92491	6.91852	-0.278226	0.780839	0.999396	Not DEG
hsa-miR-548i	111.155	130.421	120.788	0.230602	0.574301	0.401535	0.688026	0.999396	Not DEG
hsa-miR-660-5p	2310.86	2641.93	2476.39	0.193161	0.320549	0.602592	0.54678	0.999396	Not DEG
hsa-miR-3155b	22.5654	17.9479	20.2566	-0.330294	1.22993	-0.268547	0.788278	0.999396	Not DEG
hsa-miR-151a-3p	75664.2	56289.3	65976.7	-0.426749	0.327964	-1.30121	0.193188	0.999396	Not DEG
hsa-miR-200c-5p	0.835754	1.19652	1.01614	0.517683	5.08833	0.101739	0.918964	0.999396	Not DEG
hsa-miR-26b-3p	147.928	102.901	125.415	-0.52364	0.58723	-0.891712	0.372547	0.999396	Not DEG
hsa-miR-1468-5p	1.67151	3.58957	2.63054	1.10265	3.26936	0.337269	0.735914	0.999396	Not DEG
hsa-miR-6794-3p	0.835754	0	0.417877	-1.92491	6.91852	-0.278226	0.780839	0.999396	Not DEG
hsa-miR-106b-3p	20165.9	20497.7	20331.8	0.0235411	0.296989	0.0792661	0.936821	0.999396	Not DEG
hsa-miR-3148	0.835754	2.39305	1.6144	1.51767	4.17064	0.363894	0.715937	0.999396	Not DEG
hsa-miR-1269b	0	1.19652	0.598262	2.96019	6.91851	0.427865	0.66875	0.999396	Not DEG
hsa-miR-4762-3p	6.68603	4.7861	5.73606	-0.482292	2.2415	-0.215165	0.829639	0.999396	Not DEG
hsa-miR-942-5p	1246.11	848.336	1047.22	-0.554723	0.382498	-1.45026	0.146985	0.999396	Not DEG
hsa-miR-129-2-3p	2.50726	0	1.25363	-3.50985	5.15946	-0.680275	0.49633	0.999396	Not DEG
hsa-miR-6739-3p	0.835754	0	0.417877	-1.92491	6.91852	-0.278226	0.780839	0.999396	Not DEG
hsa-miR-3177-5p	0	1.19652	0.598262	2.96019	6.91851	0.427865	0.66875	0.999396	Not DEG
hsa-miR-4492	3.34302	9.57219	6.45761	1.5177	2.18082	0.695931	0.486472	0.999396	Not DEG
hsa-miR-4779	1.67151	1.19652	1.43402	-0.482285	4.33989	-0.111128	0.911515	0.999396	Not DEG
hsa-miR-5001-3p	66.8603	55.0401	60.9502	-0.280665	0.753256	-0.372603	0.709444	0.999396	Not DEG
hsa-miR-7109-3p	0	1.19652	0.598262	2.96019	6.91851	0.427865	0.66875	0.999396	Not DEG
hsa-miR-4670-5p	0.835754	3.58957	2.21266	2.10263	3.6921	0.569495	0.56902	0.999396	Not DEG
hsa-miR-98-5p	488.916	466.644	477.78	-0.0672626	0.384205	-0.17507	0.861025	0.999396	Not DEG
hsa-miR-29a-3p	3569.51	4406.8	3988.15	0.304007	0.323519	0.939689	0.347377	0.999396	Not DEG
hsa-miR-362-5p	890.078	838.763	864.421	-0.0856672	0.347796	-0.246315	0.805439	0.999396	Not DEG
hsa-miR-1286	5.01452	5.98262	5.49857	0.254669	2.27127	0.112127	0.910723	0.999396	Not DEG
hsa-miR-505-3p	1414.93	1066.1	1240.52	-0.408385	0.358146	-1.14027	0.254172	0.999396	Not DEG
hsa-miR-3675-5p	101.126	125.635	113.381	0.313083	0.591361	0.529427	0.596509	0.999396	Not DEG
hsa-miR-7855-5p	0.835754	0	0.417877	-1.92491	6.91852	-0.278226	0.780839	0.999396	Not DEG
hsa-miR-15a-5p	427.906	430.749	429.327	0.00955303	0.392272	0.0243531	0.980571	0.999396	Not DEG
hsa-miR-548as-5p	2.50726	2.39305	2.45016	-0.0672553	3.34394	-0.0201126	0.983954	0.999396	Not DEG
hsa-miR-642b-5p	30.9229	38.2888	34.6058	0.308248	0.960262	0.321004	0.748207	0.999396	Not DEG
hsa-miR-550a-3-5p	493.095	454.679	473.887	-0.117016	0.386195	-0.302996	0.761893	0.999396	Not DEG
hsa-miR-6777-5p	1.67151	3.58957	2.63054	1.10265	3.26936	0.337269	0.735914	0.999396	Not DEG
hsa-miR-1273a	7.52179	13.1618	10.3418	0.807208	1.70053	0.47468	0.635015	0.999396	Not DEG
hsa-miR-147a	1.67151	0	0.835754	-2.92488	6.06864	-0.481966	0.62983	0.999396	Not DEG
hsa-miR-432-5p	5.85028	10.7687	8.3095	0.880271	1.88847	0.466129	0.641123	0.999396	Not DEG
hsa-miR-204-3p	0.835754	0	0.417877	-1.92491	6.91852	-0.278226	0.780839	0.999396	Not DEG
hsa-miR-4666b	3.34302	0	1.67151	-3.9249	4.63422	-0.846937	0.39703	0.999396	Not DEG
hsa-miR-6886-5p	0	1.19652	0.598262	2.96019	6.91851	0.427865	0.66875	0.999396	Not DEG
hsa-miR-3184-5p	21.7296	10.7687	16.2492	-1.01281	1.40814	-0.719253	0.471985	0.999396	Not DEG
hsa-miR-345-3p	1.67151	0	0.835754	-2.92488	6.06864	-0.481966	0.62983	0.999396	Not DEG
hsa-miR-3176	70.2033	70.5949	70.3991	0.00802638	0.703457	0.0114099	0.990896	0.999396	Not DEG
hsa-miR-502-5p	38.4447	51.4505	44.9476	0.420404	0.860623	0.488488	0.625204	0.999396	Not DEG
hsa-miR-7641	412.027	626.979	519.503	0.605679	0.422987	1.43191	0.152169	0.999396	Not DEG
hsa-miR-1180-3p	1406.57	1134.3	1270.44	-0.310376	0.346884	-0.894755	0.370918	0.999396	Not DEG
hsa-miR-3944-5p	6.68603	7.17915	6.93259	0.102667	2.03254	0.0505117	0.959715	0.999396	Not DEG
hsa-miR-548at-5p	9.19329	11.9652	10.5793	0.380199	1.66469	0.22839	0.819343	0.999396	Not DEG
hsa-miR-664a-3p	277.47	272.808	275.139	-0.0244494	0.437657	-0.0558643	0.95545	0.999396	Not DEG
hsa-miR-143-5p	0	5.98262	2.99131	5.28222	3.87304	1.36384	0.172617	0.999396	Not DEG
hsa-miR-383-5p	11.7006	1.19652	6.44854	-3.28962	2.603	-1.26378	0.206309	0.999396	Not DEG
hsa-miR-4753-5p	1.67151	9.57219	5.62185	2.51769	2.47479	1.01733	0.308996	0.999396	Not DEG
hsa-miR-503-5p	152.943	142.386	147.665	-0.103182	0.531957	-0.193966	0.846202	0.999396	Not DEG
hsa-miR-1234-3p	5.85028	7.17915	6.51471	0.295311	2.09501	0.140959	0.887902	0.999396	Not DEG
hsa-miR-19a-5p	8.35754	13.1618	10.7597	0.655205	1.66129	0.394397	0.693288	0.999396	Not DEG
hsa-miR-6779-5p	1.67151	0	0.835754	-2.92488	6.06864	-0.481966	0.62983	0.999396	Not DEG
hsa-miR-1233-3p	0	1.19652	0.598262	2.96019	6.91851	0.427865	0.66875	0.999396	Not DEG
hsa-miR-6769b-5p	0	1.19652	0.598262	2.96019	6.91851	0.427865	0.66875	0.999396	Not DEG
hsa-miR-133a-5p	1.67151	2.39305	2.03228	0.517697	3.6576	0.14154	0.887443	0.999396	Not DEG
hsa-miR-1260b	23193	39816.7	31504.9	0.779686	0.382329	2.03931	0.0414194	0.999396	Up
hsa-miR-185-3p	1603.81	1466.94	1535.38	-0.128696	0.327862	-0.39253	0.694667	0.999396	Not DEG
hsa-miR-1273d	10.029	11.9652	10.9971	0.254669	1.63183	0.156063	0.875983	0.999396	Not DEG
hsa-miR-4712-3p	0	2.39305	1.19652	3.96024	5.31401	0.745246	0.456123	0.999396	Not DEG
hsa-miR-449b-5p	1.67151	2.39305	2.03228	0.517697	3.6576	0.14154	0.887443	0.999396	Not DEG
hsa-miR-4652-5p	66.8603	62.2193	64.5398	-0.103787	0.73034	-0.142108	0.886994	0.999396	Not DEG
hsa-miR-4795-3p	3.34302	0	1.67151	-3.9249	4.63422	-0.846937	0.39703	0.999396	Not DEG
hsa-miR-374b-5p	11473.2	11877.9	11675.6	0.0500081	0.299162	0.167161	0.867244	0.999396	Not DEG
hsa-miR-29c-5p	231.504	206.999	219.251	-0.161414	0.470163	-0.343314	0.731362	0.999396	Not DEG
hsa-miR-30c-1-3p	579.178	482.199	530.688	-0.264376	0.385798	-0.685269	0.493174	0.999396	Not DEG
hsa-miR-548w	16.7151	17.9479	17.3315	0.102665	1.31513	0.0780646	0.937777	0.999396	Not DEG
hsa-miR-616-3p	21.7296	13.1618	17.4457	-0.723304	1.33996	-0.539795	0.589339	0.999396	Not DEG
hsa-miR-561-5p	137.899	126.832	132.365	-0.120701	0.553106	-0.218225	0.827254	0.999396	Not DEG
hsa-miR-4786-3p	0.835754	4.7861	2.81093	2.51767	3.39032	0.742605	0.457721	0.999396	Not DEG
hsa-miR-23b-5p	64.3531	59.8262	62.0896	-0.105229	0.742264	-0.141768	0.887263	0.999396	Not DEG
hsa-miR-125b-5p	445.457	402.032	423.745	-0.147974	0.396545	-0.373159	0.70903	0.999396	Not DEG
hsa-miR-6804-5p	0.835754	2.39305	1.6144	1.51767	4.17064	0.363894	0.715937	0.999396	Not DEG
hsa-miR-3651	4.17877	11.9652	8.07201	1.5177	1.96923	0.770706	0.440881	0.999396	Not DEG
hsa-miR-545-5p	4.17877	5.98262	5.0807	0.517702	2.36407	0.218987	0.82666	0.999396	Not DEG
hsa-miR-4773	0.835754	0	0.417877	-1.92491	6.91852	-0.278226	0.780839	0.999396	Not DEG
hsa-miR-302c-3p	0	1.19652	0.598262	2.96019	6.91851	0.427865	0.66875	0.999396	Not DEG
hsa-miR-516b-5p	0.835754	0	0.417877	-1.92491	6.91852	-0.278226	0.780839	0.999396	Not DEG
hsa-miR-671-3p	1389.86	1200.11	1294.99	-0.211767	0.337947	-0.626627	0.530904	0.999396	Not DEG
hsa-miR-1261	1.67151	7.17915	4.42533	2.10265	2.67907	0.784844	0.432545	0.999396	Not DEG
hsa-miR-545-3p	5.85028	1.19652	3.5234	-2.28962	3.09495	-0.739793	0.459426	0.999396	Not DEG
hsa-miR-184	11.7006	4.7861	8.24333	-1.28964	1.95287	-0.660385	0.509007	0.999396	Not DEG
hsa-miR-93-3p	628.487	574.332	601.409	-0.129998	0.369628	-0.351701	0.725063	0.999396	Not DEG
hsa-miR-135b-5p	2813.98	2227.93	2520.96	-0.336911	0.333299	-1.01084	0.312095	0.999396	Not DEG
hsa-miR-195-5p	81.9039	116.063	98.9834	0.502903	0.633483	0.79387	0.427271	0.999396	Not DEG
hsa-miR-548j-3p	192.223	233.322	212.773	0.27954	0.479437	0.58306	0.559853	0.999396	Not DEG
hsa-miR-125a-3p	244.04	291.952	267.996	0.258613	0.448349	0.576812	0.564067	0.999396	Not DEG
hsa-miR-328-5p	0.835754	1.19652	1.01614	0.517683	5.08833	0.101739	0.918964	0.999396	Not DEG
hsa-let-7a-2-3p	0	1.19652	0.598262	2.96019	6.91851	0.427865	0.66875	0.999396	Not DEG
hsa-miR-224-3p	193.895	211.785	202.84	0.127325	0.479817	0.265361	0.790731	0.999396	Not DEG
hsa-miR-4447	0.835754	0	0.417877	-1.92491	6.91852	-0.278226	0.780839	0.999396	Not DEG
hsa-miR-450b-5p	213.953	253.663	233.808	0.245621	0.464722	0.528532	0.59713	0.999396	Not DEG
hsa-miR-6894-5p	0	1.19652	0.598262	2.96019	6.91851	0.427865	0.66875	0.999396	Not DEG
hsa-miR-4792	23.4011	120.849	72.125	2.36856	0.956532	2.47619	0.0132792	0.999396	Up
hsa-miR-4683	5.85028	4.7861	5.31819	-0.289648	2.31514	-0.12511	0.900436	0.999396	Not DEG
hsa-miR-6737-5p	1.67151	0	0.835754	-2.92488	6.06864	-0.481966	0.62983	0.999396	Not DEG
hsa-miR-4691-3p	0	1.19652	0.598262	2.96019	6.91851	0.427865	0.66875	0.999396	Not DEG
hsa-miR-3654	0	1.19652	0.598262	2.96019	6.91851	0.427865	0.66875	0.999396	Not DEG
hsa-miR-7114-3p	0	2.39305	1.19652	3.96024	5.31401	0.745246	0.456123	0.999396	Not DEG
hsa-miR-299-3p	9.19329	10.7687	9.98101	0.228197	1.70864	0.133555	0.893755	0.999396	Not DEG
hsa-miR-636	6.68603	4.7861	5.73606	-0.482292	2.2415	-0.215165	0.829639	0.999396	Not DEG
hsa-miR-578	3.34302	3.58957	3.46629	0.102668	2.83119	0.0362631	0.971073	0.999396	Not DEG
hsa-miR-3150b-5p	5.01452	5.98262	5.49857	0.254669	2.27127	0.112127	0.910723	0.999396	Not DEG
hsa-miR-6834-5p	0	2.39305	1.19652	3.96024	5.31401	0.745246	0.456123	0.999396	Not DEG
hsa-miR-3174	4.17877	4.7861	4.48243	0.195776	2.50383	0.0781907	0.937676	0.999396	Not DEG
hsa-miR-934	0.835754	0	0.417877	-1.92491	6.91852	-0.278226	0.780839	0.999396	Not DEG
hsa-miR-3939	21.7296	15.5548	18.6422	-0.482296	1.28503	-0.37532	0.707422	0.999396	Not DEG
hsa-miR-548am-3p	633.502	762.186	697.844	0.266795	0.36855	0.723905	0.469124	0.999396	Not DEG
hsa-miR-424-5p	135.392	161.531	148.461	0.254666	0.535556	0.475516	0.634419	0.999396	Not DEG
hsa-miR-194-5p	5233.49	5057.71	5145.6	-0.0492895	0.304352	-0.161949	0.871346	0.999396	Not DEG
hsa-miR-3667-3p	233.175	404.425	318.8	0.794458	0.486616	1.63262	0.10255	0.999396	Not DEG
hsa-miR-6842-3p	177.18	142.386	159.783	-0.315402	0.526972	-0.598518	0.549495	0.999396	Not DEG
hsa-miR-5189-3p	10.8648	5.98262	8.42371	-0.860804	1.89166	-0.455051	0.649072	0.999396	Not DEG
hsa-miR-4742-3p	9.19329	5.98262	7.58796	-0.619796	1.96961	-0.31468	0.753005	0.999396	Not DEG
hsa-miR-548bb-5p	12.5363	7.17915	9.85773	-0.804221	1.75292	-0.458788	0.646386	0.999396	Not DEG
hsa-miR-3944-3p	17.5508	20.3409	18.9459	0.212848	1.26236	0.16861	0.866103	0.999396	Not DEG
hsa-miR-3609	18.3866	22.734	20.5603	0.306198	1.217	0.251601	0.801349	0.999396	Not DEG
hsa-miR-548aw	0	1.19652	0.598262	2.96019	6.91851	0.427865	0.66875	0.999396	Not DEG
hsa-miR-609	1.67151	0	0.835754	-2.92488	6.06864	-0.481966	0.62983	0.999396	Not DEG
hsa-miR-548a-3p	95.276	98.115	96.6955	0.0423625	0.619842	0.068344	0.945512	0.999396	Not DEG
hsa-miR-4440	6.68603	10.7687	8.72738	0.687627	1.83486	0.374757	0.707841	0.999396	Not DEG
hsa-miR-378h	20.0581	27.5201	23.7891	0.456301	1.14271	0.399316	0.689661	0.999396	Not DEG
hsa-miR-1255a	213.953	220.16	217.057	0.0412621	0.468566	0.0880603	0.929829	0.999396	Not DEG
hsa-miR-7976	175.508	201.016	188.262	0.195772	0.493318	0.396848	0.69148	0.999396	Not DEG
hsa-miR-451b	0.835754	0	0.417877	-1.92491	6.91852	-0.278226	0.780839	0.999396	Not DEG
hsa-miR-4660	23.4011	14.3583	18.8797	-0.704688	1.29116	-0.54578	0.585217	0.999396	Not DEG
hsa-miR-619-5p	42.6235	84.9532	63.7883	0.995022	0.793215	1.25442	0.20969	0.999396	Not DEG
hsa-miR-597-5p	7.52179	13.1618	10.3418	0.807208	1.70053	0.47468	0.635015	0.999396	Not DEG
hsa-miR-550a-3p	107.812	145.976	126.894	0.43721	0.576076	0.758946	0.447885	0.999396	Not DEG
hsa-miR-3144-3p	279.978	354.171	317.074	0.339136	0.435208	0.77925	0.435832	0.999396	Not DEG
hsa-miR-3127-3p	27.5799	10.7687	19.1743	-1.35676	1.34399	-1.00951	0.312732	0.999396	Not DEG
hsa-let-7e-5p	6974.37	7315.55	7144.96	0.0689044	0.302211	0.228001	0.819646	0.999396	Not DEG
hsa-miR-4301	5.01452	8.37567	6.6951	0.740094	2.08234	0.355415	0.722279	0.999396	Not DEG
hsa-miR-5189-5p	6.68603	2.39305	4.53954	-1.48228	2.60515	-0.568982	0.569368	0.999396	Not DEG
hsa-let-7f-1-3p	5.85028	3.58957	4.71993	-0.704681	2.47419	-0.284813	0.775788	0.999396	Not DEG
hsa-miR-760	78.5609	44.2714	61.4161	-0.827434	0.791223	-1.04577	0.295669	0.999396	Not DEG
hsa-let-7c-3p	9.19329	8.37567	8.78448	-0.134372	1.81768	-0.0739247	0.94107	0.999396	Not DEG
hsa-miR-203b-3p	0.835754	0	0.417877	-1.92491	6.91852	-0.278226	0.780839	0.999396	Not DEG
hsa-miR-1296-3p	0	1.19652	0.598262	2.96019	6.91851	0.427865	0.66875	0.999396	Not DEG
hsa-miR-4724-5p	0	1.19652	0.598262	2.96019	6.91851	0.427865	0.66875	0.999396	Not DEG
hsa-miR-3929	3.34302	3.58957	3.46629	0.102668	2.83119	0.0362631	0.971073	0.999396	Not DEG
hsa-miR-125b-1-3p	0	1.19652	0.598262	2.96019	6.91851	0.427865	0.66875	0.999396	Not DEG
hsa-miR-4774-5p	0	1.19652	0.598262	2.96019	6.91851	0.427865	0.66875	0.999396	Not DEG
hsa-miR-4435	25.0726	11.9652	18.5189	-1.06726	1.33321	-0.800517	0.423411	0.999396	Not DEG
hsa-miR-6798-3p	7.52179	5.98262	6.7522	-0.33029	2.06708	-0.159786	0.87305	0.999396	Not DEG
hsa-miR-1910-5p	2.50726	0	1.25363	-3.50985	5.15946	-0.680275	0.49633	0.999396	Not DEG
hsa-miR-4769-3p	0.835754	0	0.417877	-1.92491	6.91852	-0.278226	0.780839	0.999396	Not DEG
hsa-miR-548ab	105.305	125.635	115.47	0.254666	0.584693	0.435555	0.66316	0.999396	Not DEG
hsa-miR-181a-3p	0.835754	1.19652	1.01614	0.517683	5.08833	0.101739	0.918964	0.999396	Not DEG
hsa-miR-664a-5p	25.9084	13.1618	19.5351	-0.97706	1.29346	-0.755383	0.450019	0.999396	Not DEG
hsa-miR-4425	1.67151	2.39305	2.03228	0.517697	3.6576	0.14154	0.887443	0.999396	Not DEG
hsa-miR-219b-3p	14.2078	7.17915	10.6935	-0.984793	1.70234	-0.578495	0.56293	0.999396	Not DEG
hsa-miR-320a	16865.5	14762.7	15814.1	-0.192118	0.30499	-0.629914	0.528751	0.999396	Not DEG
hsa-miR-16-2-3p	10874.8	10388.2	10631.5	-0.0660435	0.299944	-0.220187	0.825726	0.999396	Not DEG
hsa-miR-181a-5p	382.775	394.853	388.814	0.0448184	0.401307	0.111681	0.911076	0.999396	Not DEG
hsa-miR-4662a-3p	0	3.58957	1.79479	4.54523	4.57352	0.993814	0.320314	0.999396	Not DEG
hsa-miR-4766-3p	13.3721	15.5548	14.4634	0.218142	1.43293	0.152235	0.879002	0.999396	Not DEG
hsa-miR-6749-3p	0	1.19652	0.598262	2.96019	6.91851	0.427865	0.66875	0.999396	Not DEG
hsa-miR-1827	0.835754	2.39305	1.6144	1.51767	4.17064	0.363894	0.715937	0.999396	Not DEG
hsa-miR-5695	0.835754	3.58957	2.21266	2.10263	3.6921	0.569495	0.56902	0.999396	Not DEG
hsa-miR-1299	8.35754	13.1618	10.7597	0.655205	1.66129	0.394397	0.693288	0.999396	Not DEG
hsa-miR-374c-3p	2.50726	7.17915	4.8432	1.51769	2.49093	0.609289	0.542333	0.999396	Not DEG
hsa-miR-320b	1359.77	1360.45	1360.11	0.000717836	0.328542	0.00218491	0.998257	0.999396	Not DEG
hsa-miR-505-5p	46.8022	53.8436	50.3229	0.202199	0.81246	0.248873	0.803459	0.999396	Not DEG
hsa-miR-4729	0.835754	1.19652	1.01614	0.517683	5.08833	0.101739	0.918964	0.999396	Not DEG
hsa-miR-192-5p	28140.7	27723.5	27932.1	-0.0215486	0.296319	-0.0727209	0.942028	0.999396	Not DEG
hsa-miR-548l	72.7106	74.1845	73.4476	0.0289535	0.691347	0.0418799	0.966594	0.999396	Not DEG
hsa-miR-1283	0	1.19652	0.598262	2.96019	6.91851	0.427865	0.66875	0.999396	Not DEG
hsa-miR-6729-3p	0	1.19652	0.598262	2.96019	6.91851	0.427865	0.66875	0.999396	Not DEG
hsa-miR-5006-3p	5.01452	4.7861	4.90031	-0.0672563	2.40126	-0.0280088	0.977655	0.999396	Not DEG
hsa-miR-5689	1.67151	0	0.835754	-2.92488	6.06864	-0.481966	0.62983	0.999396	Not DEG
hsa-miR-130b-3p	2094.4	2652.69	2373.55	0.340922	0.334653	1.01873	0.308329	0.999396	Not DEG
hsa-let-7c-5p	1912.21	1885.72	1898.96	-0.0201197	0.319329	-0.0630061	0.949762	0.999396	Not DEG
hsa-miR-548z	35.1017	34.6992	34.9004	-0.0166349	0.952714	-0.0174605	0.986069	0.999396	Not DEG
hsa-miR-203a-3p	29.2514	185.461	107.356	2.66454	2.1747	1.22525	0.220482	0.999396	Not DEG
hsa-miR-377-3p	2.50726	1.19652	1.85189	-1.06724	3.90413	-0.273361	0.784576	0.999396	Not DEG
hsa-miR-6783-3p	5.01452	4.7861	4.90031	-0.0672563	2.40126	-0.0280088	0.977655	0.999396	Not DEG
hsa-miR-374c-5p	4.17877	15.5548	9.86679	1.89621	1.84472	1.02791	0.303992	0.999396	Not DEG
hsa-miR-199b-3p	1175.91	1530.35	1353.13	0.380094	0.351931	1.08002	0.280132	0.999396	Not DEG
hsa-miR-454-3p	2006.65	1956.32	1981.48	-0.0366449	0.318519	-0.115048	0.908407	0.999396	Not DEG
hsa-miR-4639-3p	0	1.19652	0.598262	2.96019	6.91851	0.427865	0.66875	0.999396	Not DEG
hsa-miR-1278	609.265	569.546	589.405	-0.0972573	0.369807	-0.262995	0.792555	0.999396	Not DEG
hsa-miR-6746-3p	0	1.19652	0.598262	2.96019	6.91851	0.427865	0.66875	0.999396	Not DEG
hsa-miR-6720-3p	0	1.19652	0.598262	2.96019	6.91851	0.427865	0.66875	0.999396	Not DEG
hsa-miR-874-5p	0	2.39305	1.19652	3.96024	5.31401	0.745246	0.456123	0.999396	Not DEG
hsa-miR-6849-5p	0	1.19652	0.598262	2.96019	6.91851	0.427865	0.66875	0.999396	Not DEG
hsa-miR-4473	0	2.39305	1.19652	3.96024	5.31401	0.745246	0.456123	0.999396	Not DEG
hsa-miR-3129-3p	4.17877	8.37567	6.27722	1.00313	2.16283	0.463803	0.642789	0.999396	Not DEG
hsa-miR-6866-5p	11.7006	20.3409	16.0207	0.797809	1.38833	0.574653	0.565526	0.999396	Not DEG
hsa-miR-107	4413.62	6043.64	5228.63	0.453458	0.338876	1.33812	0.180856	0.999396	Not DEG
hsa-miR-4804-5p	13.3721	7.17915	10.2756	-0.89733	1.72659	-0.519712	0.603264	0.999396	Not DEG
hsa-miR-6873-3p	20.0581	20.3409	20.1995	0.0202027	1.22421	0.0165027	0.986833	0.999396	Not DEG
hsa-miR-4733-3p	0.835754	1.19652	1.01614	0.517683	5.08833	0.101739	0.918964	0.999396	Not DEG
hsa-miR-4775	16.7151	9.57219	13.1436	-0.804222	1.53303	-0.524595	0.599865	0.999396	Not DEG
hsa-miR-933	81.9039	77.7741	79.839	-0.0746413	0.669037	-0.111565	0.911168	0.999396	Not DEG
hsa-miR-518c-3p	0	1.19652	0.598262	2.96019	6.91851	0.427865	0.66875	0.999396	Not DEG
hsa-miR-3940-3p	132.885	138.797	135.841	0.0627983	0.546691	0.11487	0.908548	0.999396	Not DEG
hsa-miR-6742-3p	1.67151	1.19652	1.43402	-0.482285	4.33989	-0.111128	0.911515	0.999396	Not DEG
hsa-miR-212-5p	137.899	142.386	140.143	0.0461958	0.540586	0.0854552	0.9319	0.999396	Not DEG
hsa-miR-889-3p	36.7732	59.8262	48.2997	0.702125	0.852827	0.823291	0.410342	0.999396	Not DEG
hsa-miR-6732-3p	0.835754	3.58957	2.21266	2.10263	3.6921	0.569495	0.56902	0.999396	Not DEG
hsa-miR-15a-3p	9.19329	5.98262	7.58796	-0.619796	1.96961	-0.31468	0.753005	0.999396	Not DEG
hsa-miR-574-5p	335.973	311.096	323.535	-0.110984	0.420988	-0.263627	0.792067	0.999396	Not DEG
hsa-miR-33a-3p	91.0972	141.19	116.144	0.632159	0.61034	1.03575	0.300319	0.999396	Not DEG
hsa-miR-1909-5p	2.50726	3.58957	3.04842	0.517701	3.01542	0.171685	0.863685	0.999396	Not DEG
hsa-miR-548g-3p	256.576	283.576	270.076	0.144348	0.442109	0.3265	0.744046	0.999396	Not DEG
hsa-miR-1226-5p	15.0436	8.37567	11.7096	-0.844864	1.62066	-0.52131	0.602151	0.999396	Not DEG
hsa-miR-4461	59.3385	52.6471	55.9928	-0.172614	0.776843	-0.2222	0.824158	0.999396	Not DEG
hsa-miR-4657	0.835754	0	0.417877	-1.92491	6.91852	-0.278226	0.780839	0.999396	Not DEG
hsa-miR-4767	0	1.19652	0.598262	2.96019	6.91851	0.427865	0.66875	0.999396	Not DEG
hsa-miR-5095	0.835754	3.58957	2.21266	2.10263	3.6921	0.569495	0.56902	0.999396	Not DEG
hsa-miR-296-3p	26.7441	17.9479	22.346	-0.575406	1.18751	-0.484548	0.627997	0.999396	Not DEG
hsa-miR-877-3p	18.3866	43.0749	30.7307	1.22819	1.07913	1.13814	0.255063	0.999396	Not DEG
hsa-miR-6752-3p	0	1.19652	0.598262	2.96019	6.91851	0.427865	0.66875	0.999396	Not DEG
hsa-miR-27b-3p	47865.3	59805.9	53835.6	0.321308	0.315138	1.01958	0.30793	0.999396	Not DEG
hsa-miR-487b-5p	1.67151	1.19652	1.43402	-0.482285	4.33989	-0.111128	0.911515	0.999396	Not DEG
hsa-miR-326	119.513	135.207	127.36	0.178008	0.561709	0.316904	0.751316	0.999396	Not DEG
hsa-miR-24-2-5p	701.198	631.765	666.481	-0.150433	0.36417	-0.413085	0.679545	0.999396	Not DEG
hsa-miR-1185-1-3p	7.52179	15.5548	11.5383	1.04822	1.6326	0.642054	0.520838	0.999396	Not DEG
hsa-miR-548g-5p	10.029	1.19652	5.61279	-3.06723	2.69721	-1.13719	0.255461	0.999396	Not DEG
hsa-miR-6846-3p	1.67151	1.19652	1.43402	-0.482285	4.33989	-0.111128	0.911515	0.999396	Not DEG
hsa-miR-4661-5p	108.648	74.1845	91.4163	-0.550471	0.658246	-0.836268	0.403004	0.999396	Not DEG
hsa-miR-5591-3p	0	1.19652	0.598262	2.96019	6.91851	0.427865	0.66875	0.999396	Not DEG
hsa-miR-16-5p	13672.1	12930.8	13301.5	-0.0804186	0.299466	-0.26854	0.788284	0.999396	Not DEG
hsa-miR-3159	12.5363	15.5548	14.0456	0.311252	1.45442	0.214003	0.830544	0.999396	Not DEG
hsa-miR-1302	7.52179	20.3409	13.9313	1.43524	1.53465	0.935222	0.349674	0.999396	Not DEG
hsa-miR-4723-5p	3.34302	1.19652	2.26977	-1.48227	3.60898	-0.410718	0.681279	0.999396	Not DEG
hsa-miR-4785	3.34302	0	1.67151	-3.9249	4.63422	-0.846937	0.39703	0.999396	Not DEG
hsa-miR-4502	4.17877	3.58957	3.88417	-0.219258	2.68757	-0.0815821	0.934979	0.999396	Not DEG
hsa-miR-191-5p	90328.3	68670.9	79499.6	-0.395478	0.323772	-1.22147	0.221909	0.999396	Not DEG
hsa-miR-1976	1.67151	0	0.835754	-2.92488	6.06864	-0.481966	0.62983	0.999396	Not DEG
