# Supplementary material for: DNA methylation-mediated differential expression of DLX4 isoforms has opposing roles in leukemogenesis
Source: Cell Mol Biol Lett. 2022 Jul 26;27:59. doi: 10.1186/s11658-022-00358-0 (PMC9327205; doi:10.1186/s11658-022-00358-0)
Supplement: Supplementary file 11 — Additional file 11: Table S11. Identification of downstream targets of miR-181d-5p by Venn analysis of publicly available online tools (miRDB, TargetScan 7.2, starBase, and mirDIP) together with RNA sequencing (mRNA). [file 11658_2022_358_MOESM11_ESM.xlsx]

## Sheet: summary
sample	peak num	peak coverage	median peak width	min fold enrichment	median fold enrichment	max fold enrichment
K562	137658	35866003	222	2.24033	5.54	18.9754

## Sheet: K562
chr	start	end	length	abs_summit	pileup	-log10(pvalue)	fold_enrichment	-log10(qvalue)	name	#Overlaped_Genes	Downstream_FW_Gene	Symbol	Distance	Downstream_REV_Gene	Symbol	Distance	annovar_region	annovar_gene
chr1	136737	136886	150	136836	9	5.1876	3.87253	3.08562	K562_peak_1	1	NR_028322	LOC100132287	187080	NR_026820	FAM138F	100730	ncRNA_exonic	LOC729737
chr1	235591	235741	151	235672	14	9.76946	5.80879	7.30097	K562_peak_2	0	NR_028322	LOC100132287	88226	NR_039983	LOC729737	95100	intergenic	LOC729737(dist=95025),LOC100132062(dist=88151)
chr1	564479	564667	189	564585	24	11.2284	4.75285	8.65866	K562_peak_3	0	NR_103536	FAM87B	188178	NR_125957	LOC101928626	184	upstream	LOC101928626
chr1	565340	565533	194	565442	25	9.63867	3.99693	7.18789	K562_peak_4	0	NR_103536	FAM87B	187314	NR_125957	LOC101928626	1047	upstream	LOC101928626
chr1	565834	565996	163	565953	22	7.65417	3.53574	5.35213	K562_peak_5	0	NR_103536	FAM87B	186836	NR_125957	LOC101928626	1526	upstream;downstream	LOC101928626;MIR6723
chr1	566779	566955	177	566855	25	9.66326	4.00616	7.21072	K562_peak_6	0	NR_103536	FAM87B	185884	NR_125957	LOC101928626	2478	downstream	MIR6723
chr1	567589	567741	153	567714	19	5.83207	3.07456	3.68238	K562_peak_7	1	NR_103536	FAM87B	185086	NR_125957	LOC101928626	3276	ncRNA_exonic	MIR6723
chr1	569637	570249	613	569943	27	11.8927	4.62428	9.27223	K562_peak_8	0	NR_103536	FAM87B	182808	NR_106781	MIR6723	2150	upstream	MIR6723
chr1	713871	714408	538	714203	23	19.5296	9.21305	16.3369	K562_peak_9	1	NR_103536	FAM87B	38611	NR_028327	LOC100133331	48408	ncRNA_exonic	LOC100288069
chr1	756992	757167	176	757060	9	5.1876	3.87253	3.08562	K562_peak_10	0	NR_047526	LINC01128	5891	NR_033908	LOC100288069	43011	downstream	FAM87B
chr1	762736	763087	352	762948	25	18.4577	8.03709	15.3504	K562_peak_11	6	NR_047525	LINC01128	266	NR_033908	LOC100288069	48843	ncRNA_exonic	LINC00115,LINC01128
chr1	765482	765645	164	765576	12	6.3126	4.11392	4.1136	K562_peak_12	6	NM_152486	SAMD11	95557	NR_024321	LINC00115	2661	ncRNA_intronic	LINC01128
chr1	766717	766905	189	766807	14	8.51303	5.05902	6.1444	K562_peak_13	6	NM_152486	SAMD11	94310	NR_024321	LINC00115	3909	ncRNA_intronic	LINC01128
chr1	778205	778540	336	778352	23	19.6687	9.29407	16.4588	K562_peak_14	6	NM_152486	SAMD11	82748	NR_024321	LINC00115	15470	ncRNA_exonic	LINC01128
chr1	805134	805563	430	805279	27	24.2964	10.687	20.7009	K562_peak_15	1	NM_152486	SAMD11	55772	NR_024321	LINC00115	42446	ncRNA_intronic	FAM41C
chr1	811940	812097	158	811999	9	5.1876	3.87253	3.08562	K562_peak_16	1	NM_152486	SAMD11	49102	NR_024321	LINC00115	49116	ncRNA_intronic	FAM41C
chr1	827626	827837	212	827721	22	18.4866	8.90682	15.3706	K562_peak_17	0	NM_152486	SAMD11	33389	NR_027055	FAM41C	15549	intergenic	FAM41C(dist=15444),LOC100130417(dist=24361)
chr1	839793	840283	491	840068	39	24.8147	7.71456	21.1696	K562_peak_18	0	NM_152486	SAMD11	21083	NR_027055	FAM41C	27856	intergenic	FAM41C(dist=27611),LOC100130417(dist=11915)
chr1	840727	840887	161	840753	14	4.58552	2.94406	2.55389	K562_peak_19	0	NM_152486	SAMD11	20314	NR_027055	FAM41C	28625	intergenic	FAM41C(dist=28545),LOC100130417(dist=11311)
chr1	842242	842461	220	842358	28	12.6544	4.78943	9.98437	K562_peak_20	0	NM_152486	SAMD11	18769	NR_027055	FAM41C	30169	intergenic	FAM41C(dist=30060),LOC100130417(dist=9737)
chr1	846582	846858	277	846728	26	13.2901	5.3307	10.5709	K562_peak_21	0	NM_152486	SAMD11	14401	NR_027055	FAM41C	34538	intergenic	FAM41C(dist=34400),LOC100130417(dist=5340)
chr1	848312	848502	191	848390	27	14.8957	5.85774	12.0607	K562_peak_22	0	NM_152486	SAMD11	12714	NR_027055	FAM41C	36225	intergenic	FAM41C(dist=36130),LOC100130417(dist=3696)
chr1	851997	852187	191	852105	22	9.55871	4.31115	7.11332	K562_peak_23	0	NM_152486	SAMD11	9029	NR_027055	FAM41C	39910	downstream	LOC100130417
chr1	856481	856729	249	856559	28	11.6013	4.39727	9.00753	K562_peak_24	0	NM_152486	SAMD11	4516	NR_122045	LOC100130417	1533	upstream	LOC100130417
chr1	859095	859334	240	859116	16	4.54911	2.76648	2.52038	K562_peak_25	0	NM_152486	SAMD11	1906	NR_122045	LOC100130417	4142	upstream	SAMD11
chr1	861011	861160	150	861057	23	8.6173	3.81255	6.24178	K562_peak_26	1	NM_198317	KLHL17	34881	NR_122045	LOC100130417	6013	UTR5	SAMD11(NM_152486:c.-201_-162delins0)
chr1	873538	873731	194	873641	36	16.3172	5.09993	13.3706	K562_peak_27	1	NM_198317	KLHL17	22332	NR_122045	LOC100130417	18562	intronic	SAMD11
chr1	874548	874761	214	874662	37	15.8737	4.84694	12.9643	K562_peak_28	1	NM_198317	KLHL17	21312	NR_122045	LOC100130417	19582	exonic	SAMD11
chr1	875666	875815	150	875764	21	5.25425	2.71773	3.14788	K562_peak_29	1	NM_198317	KLHL17	20226	NR_122045	LOC100130417	20668	intronic	SAMD11
chr1	877018	877334	317	877131	32	12.2808	4.21725	9.63509	K562_peak_30	1	NM_198317	KLHL17	18791	NR_122045	LOC100130417	22104	intronic	SAMD11
chr1	878657	878835	179	878741	23	7.16463	3.26753	4.8953	K562_peak_31	1	NM_198317	KLHL17	17221	NR_122045	LOC100130417	23674	exonic	SAMD11
chr1	894569	894889	321	894685	31	15.8246	5.58952	12.9185	K562_peak_32	1	NM_198317	KLHL17	1238	NR_122045	LOC100130417	39657	exonic	NOC2L
chr1	895813	896265	453	895938	31	15.8246	5.58952	12.9185	K562_peak_33	1	NM_001160184	PLEKHN1	5838	NM_015658	NOC2L	1360	exonic	KLHL17
chr1	901423	901924	502	901543	26	12.752	5.10397	10.0758	K562_peak_34	2	NM_005101	ISG15	47173	NM_015658	NOC2L	6994	exonic	PLEKHN1
chr1	902111	902477	367	902376	23	10.7681	4.69667	8.23588	K562_peak_35	2	NM_005101	ISG15	46553	NM_015658	NOC2L	7615	exonic	PLEKHN1
chr1	911413	911745	333	911590	33	18.638	6.37301	15.5119	K562_peak_36	2	NM_005101	ISG15	37268	NM_015658	NOC2L	16900	exonic	PERM1
chr1	913496	913796	301	913562	19	7.38223	3.72787	5.09858	K562_peak_37	2	NM_005101	ISG15	35201	NM_015658	NOC2L	18967	intronic	PERM1
chr1	916054	916299	246	916164	18	6.96641	3.65385	4.7096	K562_peak_38	2	NM_005101	ISG15	32670	NM_015658	NOC2L	21497	exonic	PERM1
chr1	919594	919809	216	919708	19	10.9143	5.42741	8.3648	K562_peak_39	0	NM_005101	ISG15	29145	NM_001291367	PERM1	2204	intergenic	PERM1(dist=2097),HES4(dist=14533)
chr1	934394	934663	270	934475	25	9.44491	3.92453	7.00661	K562_peak_40	2	NM_005101	ISG15	14318	NM_001291367	PERM1	17031	exonic	HES4
chr1	935427	935662	236	935525	25	8.6976	3.65169	6.31671	K562_peak_41	2	NM_005101	ISG15	13302	NM_001291367	PERM1	18047	UTR5	HES4(NM_021170:c.199_74delins0,NM_001142467:c.199_74delins0)
chr1	937238	937454	217	937365	43	19.4884	5.28846	16.2988	K562_peak_42	0	NM_005101	ISG15	11501	NM_001142467	HES4	1794	upstream	HES4
chr1	940401	941065	665	940510	26	10.4107	4.17957	7.9016	K562_peak_43	0	NM_005101	ISG15	8114	NM_001142467	HES4	5181	intergenic	HES4(dist=4849),ISG15(dist=7782)
chr1	948646	948925	280	948804	25	11.9503	4.91493	9.32577	K562_peak_44	1	NM_001305275	AGRN	6717	NM_001142467	HES4	13233	UTR5	ISG15(NM_005101:c.-107_-29delins0)
chr1	949771	949985	215	949881	23	9.46227	4.14866	7.02313	K562_peak_45	1	NM_001305275	AGRN	5625	NM_001142467	HES4	14326	exonic	ISG15
chr1	950895	951059	165	950948	24	8.55207	3.69004	6.18127	K562_peak_46	0	NM_001305275	AGRN	4526	NM_001142467	HES4	15425	downstream	ISG15
chr1	955026	955284	259	955238	22	6.49434	3.09973	4.28292	K562_peak_47	0	NM_001305275	AGRN	348	NM_001142467	HES4	19603	upstream	AGRN
chr1	959643	959812	170	959723	26	10.8106	4.33039	8.26754	K562_peak_48	2	NR_038869	LINC01342	112669	NM_001142467	HES4	24175	intronic	AGRN
chr1	968397	968979	583	968588	33	21.3517	7.51381	18.0073	K562_peak_49	2	NR_038869	LINC01342	103709	NM_001142467	HES4	33136	intronic	AGRN
chr1	976020	976415	396	976169	37	24.4306	7.97482	20.8238	K562_peak_50	2	NR_038869	LINC01342	96179	NM_001142467	HES4	40665	exonic	AGRN
chr1	994984	995133	150	995041	23	7.58539	3.42124	5.28795	K562_peak_51	0	NR_038869	LINC01342	77338	NM_001142467	HES4	59506	intergenic	AGRN(dist=3485),RNF223(dist=11993)
chr1	999628	999805	178	999733	31	10.8938	3.86707	8.34524	K562_peak_52	0	NR_038869	LINC01342	72680	NM_001142467	HES4	64164	intergenic	AGRN(dist=8129),RNF223(dist=7321)
chr1	1004522	1004831	310	1004633	28	9.93927	3.81579	7.46048	K562_peak_53	0	NR_038869	LINC01342	67720	NM_001142467	HES4	69124	intergenic	AGRN(dist=13023),RNF223(dist=2295)
chr1	1005738	1005998	261	1005816	26	8.61951	3.53866	6.24383	K562_peak_54	0	NR_038869	LINC01342	66529	NM_001142467	HES4	70316	downstream	RNF223
chr1	1009588	1009846	259	1009704	21	9.36233	4.35644	6.92952	K562_peak_55	1	NR_038869	LINC01342	62680	NM_001142467	HES4	74165	UTR5	RNF223(NM_001205252:c.1741_1642delins0)
chr1	1014981	1015179	199	1015051	14	4.8445	3.07062	2.79069	K562_peak_56	0	NR_038869	LINC01342	57317	NM_001205252	RNF223	5393	intergenic	RNF223(dist=5294),C1orf159(dist=2019)
chr1	1015591	1016039	449	1015930	22	10.8672	4.88842	8.32045	K562_peak_57	0	NR_038869	LINC01342	56582	NM_001205252	RNF223	6128	downstream	C1orf159
chr1	1027030	1027322	293	1027207	22	12.3838	5.60292	9.7313	K562_peak_58	1	NR_038869	LINC01342	45221	NM_001205252	RNF223	17489	intronic	C1orf159
chr1	1045127	1045452	326	1045281	36	28.4021	10.0407	24.4204	K562_peak_59	1	NR_038869	LINC01342	27107	NM_001205252	RNF223	35602	intronic	C1orf159
chr1	1051214	1052018	805	1051620	29	17.2928	6.54308	14.2759	K562_peak_60	1	NR_038869	LINC01342	20781	NM_001205252	RNF223	41929	UTR5	C1orf159(NM_017891:c.24813_24517delins0,NM_001330306:c.24813_24517delins0)
chr1	1057533	1057705	173	1057638	21	12.1809	5.69211	9.54172	K562_peak_61	0	NR_038869	LINC01342	14778	NM_017891	C1orf159	5883	intergenic	C1orf159(dist=5797),LINC01342(dist=14692)
chr1	1070791	1071117	327	1070992	22	13.1807	5.99739	10.4685	K562_peak_62	0	NR_038869	LINC01342	1443	NM_017891	C1orf159	19218	upstream	LINC01342
chr1	1072740	1072891	152	1072835	17	8.75203	4.65718	6.36761	K562_peak_63	1	NR_029639	MIR200B	29668	NM_017891	C1orf159	21079	ncRNA_intronic	LINC01342
chr1	1077813	1077962	150	1077887	19	9.3422	4.63499	6.91049	K562_peak_64	1	NR_029639	MIR200B	24596	NM_017891	C1orf159	26151	ncRNA_intronic	LINC01342
chr1	1080507	1080759	253	1080617	37	23.6235	7.63819	20.0849	K562_peak_65	0	NR_029639	MIR200B	21851	NM_017891	C1orf159	28897	downstream	LINC01342
chr1	1091794	1091943	150	1091838	18	6.49798	3.44515	4.28622	K562_peak_66	0	NR_029639	MIR200B	10615	NM_017891	C1orf159	40132	intergenic	LINC01342(dist=12360),MIR200B(dist=10541)
chr1	1092810	1093087	278	1092952	43	27.823	8.08823	23.9015	K562_peak_67	0	NR_029639	MIR200B	9535	NM_017891	C1orf159	41212	intergenic	LINC01342(dist=13376),MIR200B(dist=9397)
chr1	1093394	1093559	166	1093499	23	10.0418	4.38757	7.55643	K562_peak_68	0	NR_029639	MIR200B	9007	NM_017891	C1orf159	41740	intergenic	LINC01342(dist=13960),MIR200B(dist=8925)
chr1	1115881	1116055	175	1115998	17	8.96482	4.76821	6.55722	K562_peak_69	2	NM_080605	B3GALT6	51661	NM_017891	C1orf159	64232	exonic	TTLL10
chr1	1120944	1121197	254	1121088	28	19.8267	7.96703	16.6049	K562_peak_70	2	NM_080605	B3GALT6	46558	NM_017891	C1orf159	69334	UTR3	TTLL10(NM_153254:c.*422_*675delins0)
chr1	1136788	1137169	382	1137077	22	10.0896	4.54097	7.60101	K562_peak_71	0	NM_080605	B3GALT6	30650	NM_017891	C1orf159	85242	downstream	TNFRSF18
chr1	1143439	1143633	195	1143516	33	18.638	6.37301	15.5119	K562_peak_72	0	NM_080605	B3GALT6	24093	NM_148902	TNFRSF18	1447	upstream	TNFRSF18
chr1	1143752	1143920	169	1143837	20	8.32679	4.02685	5.97037	K562_peak_73	0	NM_080605	B3GALT6	23793	NM_148902	TNFRSF18	1747	upstream	TNFRSF18
chr1	1148986	1149170	185	1149082	20	9.77239	4.6875	7.30371	K562_peak_74	1	NM_080605	B3GALT6	18551	NM_148902	TNFRSF18	6989	exonic	TNFRSF4
chr1	1166112	1166327	216	1166219	26	12.2136	4.88246	9.57274	K562_peak_75	2	NM_080605	B3GALT6	1409	NM_003327	TNFRSF4	16671	intronic	SDF4
chr1	1167253	1167814	562	1167384	38	22.4887	6.99552	19.0478	K562_peak_76	3	NM_001130413	SCNN1D	48282	NM_003327	TNFRSF4	17985	exonic	B3GALT6
chr1	1180708	1180864	157	1180807	17	7.34628	3.9517	5.06515	K562_peak_77	1	NM_001130413	SCNN1D	35030	NM_016547	SDF4	13339	intronic	C1QTNF12
chr1	1185676	1185885	210	1185753	26	15.3225	6.23557	12.4514	K562_peak_78	0	NM_001130413	SCNN1D	30035	NM_001014980	FAM132A	3678	intergenic	C1QTNF12(dist=3574),UBE2J2(dist=3407)
chr1	1208138	1208349	212	1208213	14	4.39407	2.85171	2.37789	K562_peak_79	4	NM_001130413	SCNN1D	7572	NM_001014980	FAM132A	26141	intronic	UBE2J2
chr1	1208437	1208586	150	1208454	15	5.07067	3.08582	2.9976	K562_peak_80	4	NM_001130413	SCNN1D	7304	NM_001014980	FAM132A	26409	intronic	UBE2J2
chr1	1209124	1209655	532	1209263	25	12.6805	5.22613	10.0086	K562_peak_81	4	NM_001130413	SCNN1D	6426	NM_001014980	FAM132A	27287	UTR5	UBE2J2(NM_194458:c.10493_10383delins0,NM_194457:c.10493_10383delins0,NM_058167:c.5862_5752delins0,NM_194315:c.5862_5752delins0)
chr1	1217536	1217710	175	1217649	18	7.27919	3.7962	5.00231	K562_peak_82	2	NM_153339	PUSL1	26371	NM_194458	UBE2J2	8389	exonic	SCNN1D
chr1	1219300	1219511	212	1219422	35	19.1987	6.25543	16.0298	K562_peak_83	2	NM_153339	PUSL1	24588	NM_194458	UBE2J2	10171	exonic	SCNN1D
chr1	1221093	1221295	203	1221189	29	13.366	4.93016	10.6415	K562_peak_84	2	NM_153339	PUSL1	22800	NM_194458	UBE2J2	11960	intronic	SCNN1D
chr1	1225629	1225810	182	1225716	31	13.1531	4.61095	10.4427	K562_peak_85	2	NM_153339	PUSL1	18274	NM_194458	UBE2J2	16485	exonic	SCNN1D
chr1	1228990	1229499	510	1229112	30	15.2877	5.53078	12.4194	K562_peak_86	1	NM_153339	PUSL1	14749	NM_194458	UBE2J2	20010	exonic	ACAP3
chr1	1235468	1235667	200	1235564	31	17.3722	6.20757	14.3437	K562_peak_87	1	NM_153339	PUSL1	8426	NR_106784	MIR6726	4017	exonic	ACAP3
chr1	1237443	1237592	150	1237504	23	7.56562	3.41394	5.2696	K562_peak_88	1	NM_153339	PUSL1	6476	NR_106784	MIR6726	5967	intronic	ACAP3
chr1	1241067	1241248	182	1241163	35	11.6835	3.78748	9.08411	K562_peak_89	1	NM_153339	PUSL1	2836	NR_106784	MIR6726	9607	intronic	ACAP3
chr1	1243160	1243512	353	1243327	41	15.6226	4.39791	12.731	K562_peak_90	1	NM_153339	PUSL1	658	NR_106784	MIR6726	11786	exonic	ACAP3
chr1	1243927	1244092	166	1244013	29	8.10643	3.16122	5.76413	K562_peak_91	1	NM_001029885	CPTP	16133	NM_030649	ACAP3	740	exonic	PUSL1
chr1	1253642	1253907	266	1253777	36	25.1489	8.51553	21.4758	K562_peak_92	5	NM_001029885	CPTP	6368	NR_106785	MIR6727	5828	intronic	INTS11
chr1	1259645	1260439	795	1260054	27	13.2839	5.1756	10.5649	K562_peak_93	6	NM_152228	TAS1R3	6684	NR_106785	MIR6727	12096	exonic	INTS11
chr1	1273151	1273372	222	1273246	33	19.8661	6.87563	16.6415	K562_peak_94	1	NR_015434	LOC148413	61648	NM_017871	CPSF3L	13194	exonic	DVL1
chr1	1280082	1280483	402	1280387	31	10.5002	3.74488	7.98563	K562_peak_95	1	NR_015434	LOC148413	54627	NR_106866	MIR6808	5194	intronic	DVL1
chr1	1280587	1280748	162	1280631	27	8.20246	3.32344	5.85407	K562_peak_96	1	NR_015434	LOC148413	54242	NR_106866	MIR6808	5579	intronic	DVL1
chr1	1283393	1283615	223	1283523	30	9.23846	3.4349	6.81373	K562_peak_97	1	NR_015434	LOC148413	51406	NR_106866	MIR6808	8416	intronic	DVL1
chr1	1284403	1284803	401	1284505	29	8.20788	3.19149	5.85942	K562_peak_98	1	NR_015434	LOC148413	50307	NR_106866	MIR6808	9515	exonic	DVL1
chr1	1285107	1285368	262	1285245	33	11.3299	3.83747	8.75423	K562_peak_99	0	NR_015434	LOC148413	49672	NM_004421	DVL1	745	upstream	DVL1
chr1	1293925	1294412	488	1294068	22	11.7394	5.29344	9.13635	K562_peak_100	5	NR_015434	LOC148413	40741	NM_004421	DVL1	9676	UTR5	MXRA8(NM_001282582:c.43_41delins0,NM_001282585:c.43_41delins0,NM_032348:c.290_41delins0,NM_001282584:c.290_41delins0)
chr1	1307518	1307727	210	1307594	30	12.8447	4.61653	10.1622	K562_peak_101	0	NR_015434	LOC148413	27287	NM_001282582	MXRA8	8701	downstream	AURKAIP1
chr1	1309503	1309795	293	1309650	21	7.06768	3.39768	4.80457	K562_peak_102	3	NR_015434	LOC148413	25261	NM_001282582	MXRA8	10728	exonic	AURKAIP1
chr1	1310477	1311033	557	1310900	32	14.907	5.10836	12.0713	K562_peak_103	3	NR_015434	LOC148413	24155	NM_001282582	MXRA8	11834	UTR5	AURKAIP1(NM_017900:c.682_398delins0,NM_001127229:c.444_341delins0,NM_001127230:c.426_341delins0)
chr1	1311743	1311959	217	1311882	27	11.07	4.31433	8.51045	K562_peak_104	0	NR_015434	LOC148413	23059	NM_017900	AURKAIP1	1033	upstream	AURKAIP1
chr1	1326119	1326384	266	1326242	18	11.5683	5.98425	8.97682	K562_peak_105	4	NR_015434	LOC148413	8658	NM_017900	AURKAIP1	15433	exonic	CCNL2
chr1	1333341	1333861	521	1333714	45	24.5359	6.58554	20.9206	K562_peak_106	5	NR_015434	LOC148413	1309	NM_017900	AURKAIP1	22783	exonic	CCNL2
chr1	1334686	1335016	331	1334873	35	15.8915	5.07757	12.9818	K562_peak_107	6	NM_001146685	TMEM88B	26657	NM_017900	AURKAIP1	24033	exonic	CCNL2
chr1	1337477	1337656	180	1337559	28	9.54664	3.68488	7.10143	K562_peak_108	2	NM_001146685	TMEM88B	23941	NM_001039577	CCNL2	2848	exonic	MRPL20
chr1	1342588	1342945	358	1342709	34	19.8753	6.69216	16.6503	K562_peak_109	2	NM_001146685	TMEM88B	18741	NM_001039577	CCNL2	8048	exonic	MRPL20
chr1	1343193	1343387	195	1343260	24	11.4888	4.86381	8.90273	K562_peak_110	0	NM_001146685	TMEM88B	18218	NM_001318485		597	upstream	MRPL20
chr1	1352865	1353051	187	1352942	18	11.88	6.15883	9.26047	K562_peak_111	0	NM_001146685	TMEM88B	8550	NM_001318485		10265	downstream	ANKRD65
chr1	1368457	1368846	390	1368555	35	16.0537	5.13186	13.1323	K562_peak_112	3	NM_022834	VWA1	2251	NM_001243536	ANKRD65	11827	ncRNA_intronic	LINC01770
chr1	1370908	1371142	235	1371014	31	12.9535	4.54223	10.2562	K562_peak_113	2	NM_001039211	ATAD3C	14044	NR_125996	LOC102724312	1072	exonic	VWA1
chr1	1376323	1376550	228	1376438	29	17.4876	6.62983	14.4514	K562_peak_114	2	NM_001039211	ATAD3C	8632	NR_125996	LOC102724312	6483	UTR3	VWA1(NM_022834:c.*1156_*1383delins0,NM_199121:c.*1904_*2131delins0)
chr1	1406051	1406262	212	1406123	20	10.0777	4.83314	7.58978	K562_peak_115	0	NM_031921	ATAD3B	978	NR_125996	LOC102724312	36203	upstream;downstream	ATAD3B;ATAD3C
chr1	1406837	1407234	398	1407089	30	19.5052	7.33728	16.3135	K562_peak_116	1	NM_001317238		6459	NR_125996	LOC102724312	37082	UTR5	ATAD3B(NM_031921:c.-130_-31delins0)
chr1	1408277	1408688	412	1408382	18	8.65206	4.44965	6.27408	K562_peak_117	1	NM_001317238		5012	NR_125996	LOC102724312	38529	intronic	ATAD3B
chr1	1440097	1440690	594	1440496	29	16.639	6.25652	13.6694	K562_peak_118	0	NM_001170535	ATAD3A	7129	NR_125996	LOC102724312	70440	intergenic	ATAD3B(dist=8513),ATAD3A(dist=6833)
chr1	1440792	1441168	377	1441056	33	20.7456	7.24947	17.4541	K562_peak_119	0	NM_001170535	ATAD3A	6543	NR_125996	LOC102724312	71027	intergenic	ATAD3B(dist=9208),ATAD3A(dist=6355)
chr1	1446389	1446604	216	1446465	21	10.9358	5.08083	8.38496	K562_peak_120	0	NM_001170535	ATAD3A	1026	NR_125996	LOC102724312	76543	upstream	ATAD3A
chr1	1446849	1447169	321	1446908	21	11.1225	5.17039	8.55974	K562_peak_121	0	NM_001170535	ATAD3A	514	NR_125996	LOC102724312	77056	upstream	ATAD3A
chr1	1447299	1447606	308	1447460	41	31.2349	9.97625	26.9751	K562_peak_122	2	NM_001170536	ATAD3A	457	NR_125996	LOC102724312	77499	UTR5	ATAD3A(NM_018188:c.-126_-43delins0,NM_001170535:c.-126_-43delins0)
chr1	1484202	1484379	178	1484273	16	6.53721	3.68364	4.32269	K562_peak_123	1	NM_001170686	MIB2	66504	NM_001114748	TMEM240	8550	intronic	SSU72
chr1	1486329	1486640	312	1486524	37	22.0434	7.00461	18.6449	K562_peak_124	1	NM_001170686	MIB2	64310	NM_001114748	TMEM240	10744	intronic	SSU72
chr1	1490278	1490580	303	1490407	47	33.3765	9.39335	28.9001	K562_peak_125	1	NM_001170686	MIB2	60366	NM_001114748	TMEM240	14689	intronic	SSU72
chr1	1509910	1510388	479	1510240	22	11.3266	5.09978	8.751	K562_peak_126	1	NM_001170686	MIB2	40646	NM_001114748	TMEM240	34409	exonic	SSU72
chr1	1532746	1532922	177	1532818	23	9.75983	4.27046	7.30097	K562_peak_127	0	NM_001170686	MIB2	17961	NM_014188	SSU72	22572	downstream	FNDC10
chr1	1533126	1533279	154	1533215	21	8.16725	3.84279	5.82131	K562_peak_128	0	NM_001170686	MIB2	17592	NM_014188	SSU72	22940	downstream	FNDC10
chr1	1534942	1535180	239	1535054	23	9.30524	4.08511	6.87619	K562_peak_129	1	NM_001170686	MIB2	15734	NM_014188	SSU72	24799	exonic	FNDC10
chr1	1535318	1535591	274	1535445	35	19.1987	6.25543	16.0298	K562_peak_130	1	NM_001170686	MIB2	15340	NM_014188	SSU72	25192	exonic	FNDC10
chr1	1549680	1549979	300	1549838	27	10.8046	4.21687	8.2617	K562_peak_131	0	NM_001170686	MIB2	965	NM_001242659	C1orf233	14353	upstream	MIB2
chr1	1550565	1550832	268	1550634	24	8.39983	3.63372	6.03889	K562_peak_132	5	NM_001170689	MIB2	546	NM_001242659	C1orf233	15222	UTR5	MIB2(NM_080875:c.-45_-8delins0,NM_001170686:c.-45_-8delins0,NM_001170687:c.-45_-8delins0,NM_001170688:c.-45_-8delins0)
chr1	1551091	1551255	165	1551177	25	8.50712	3.58374	6.13933	K562_peak_133	6	NM_006983	MMP23B	16387	NM_001242659	C1orf233	15697	UTR5	MIB2(NM_001170689:c.-7588_-7578delins0)
chr1	1551541	1551764	224	1551667	32	13.3483	4.56747	10.6256	K562_peak_134	6	NM_006983	MMP23B	15907	NM_001242659	C1orf233	16176	intronic	MIB2
chr1	1560509	1560715	207	1560629	21	7.54793	3.58891	5.25289	K562_peak_135	6	NM_006983	MMP23B	6948	NM_001242659	C1orf233	25136	exonic	MIB2
chr1	1562731	1563167	437	1562823	22	9.11947	4.12556	6.70164	K562_peak_136	6	NM_006983	MMP23B	4611	NM_001242659	C1orf233	27473	exonic	MIB2
chr1	1583345	1583536	192	1583449	14	9.76946	5.80879	7.30097	K562_peak_137	6	NR_002946	MMP23A	47937	NM_001242659	C1orf233	47964	intronic	CDK11B
chr1	1590335	1590758	424	1590606	25	20.5463	9.18728	17.2704	K562_peak_138	6	NR_002946	MMP23A	40831	NM_001242659	C1orf233	55070	intronic	CDK11B
chr1	1597206	1597414	209	1597293	15	10.777	6.19605	8.23594	K562_peak_139	8	NR_002946	MMP23A	34068	NM_001242659	C1orf233	61834	exonic	SLC35E2B
chr1	1610352	1610613	262	1610489	30	25.3608	10.299	21.6683	K562_peak_140	8	NR_002946	MMP23A	20895	NM_001242659	C1orf233	75006	intronic	CDK11B,SLC35E2B
chr1	1617830	1618241	412	1618127	11	6.26059	4.24028	4.06529	K562_peak_141	8	NR_002946	MMP23A	13342	NM_001242659	C1orf233	82559	intronic	CDK11B,SLC35E2B
chr1	1623848	1624064	217	1623947	20	16.1371	8.10811	13.21	K562_peak_142	8	NR_002946	MMP23A	7422	NM_001242659	C1orf233	88480	UTR5	SLC35E2B(NM_001290264:c.-15750_-15926delins0,NM_001110781:c.-15750_-15926delins0)
chr1	1624182	1624331	150	1624249	13	8.78953	5.42154	6.39275	K562_peak_143	8	NR_002946	MMP23A	7121	NM_001242659	C1orf233	88780	UTR5	SLC35E2B(NM_001290264:c.16105_16044delins0,NM_001110781:c.16105_16044delins0)
chr1	1646644	1646803	160	1646746	16	11.8106	6.5833	9.1954	K562_peak_144	12	NM_138705	CALML6	199542	NM_001290264	SLC35E2B	22480	intronic	CDK11A,CDK11B
chr1	1655662	1656072	411	1655868	32	29.3865	11.8492	25.3141	K562_peak_145	12	NM_138705	CALML6	190399	NM_001290264	SLC35E2B	31624	UTR5	CDK11A(NM_001313896:c.1747_1440delins0,NM_033529:c.1747_1440delins0,NM_001313982:c.1747_1440delins0,NM_024011:c.1747_1440delins0),CDK11B(NM_033487:c.78511_78358delins0,NM_033490:c.78010_77857delins0,NM_001787:c.1602_1449delins0,NM_033489:c.1824_1671delins0,NM_001291345:c.1602_1449delins0,NM_033486:c.1602_1449delins0)
chr1	1660093	1660259	167	1660192	14	9.2143	5.47445	6.79096	K562_peak_146	2	NM_138705	CALML6	186090	NR_132740		4172	UTR3	SLC35E2(NM_182838:c.*3801_*3635delins0)
chr1	1677147	1677321	175	1677253	14	9.31547	5.53506	6.88545	K562_peak_147	2	NM_138705	CALML6	169032	NR_132740		21230	UTR5	SLC35E2(NM_001199787:c.-6167_-6325delins0,NM_182838:c.-6167_-6325delins0)
chr1	1677494	1677770	277	1677691	17	12.377	6.67904	9.72504	K562_peak_148	0	NM_138705	CALML6	168634	NM_182838	SLC35E2	194	upstream	SLC35E2
chr1	1680123	1680565	443	1680238	20	13.8696	6.80713	11.1109	K562_peak_149	0	NM_138705	CALML6	165922	NM_182838	SLC35E2	2906	intergenic	SLC35E2(dist=2685),NADK(dist=2106)
chr1	1690207	1690689	483	1690522	32	19.6762	6.99153	16.4656	K562_peak_150	3	NM_138705	CALML6	155818	NM_001198995	NADK	367	exonic	NADK
chr1	1707361	1707510	150	1707470	19	6.12144	3.19234	3.93538	K562_peak_151	3	NM_138705	CALML6	138830	NM_001198995	NADK	17354	intronic	NADK
chr1	1710187	1710644	458	1710261	28	9.63216	3.71319	7.18142	K562_peak_152	2	NM_138705	CALML6	135850	NM_023018	NADK	506	UTR5	NADK(NM_001198993:c.13452_13342delins0)
chr1	1714476	1714635	160	1714564	25	9.54114	3.9604	7.09648	K562_peak_153	0	NM_138705	CALML6	131710	NM_001198994	NADK	3047	intergenic	NADK(dist=2968),GNB1(dist=2089)
chr1	1720562	1720748	187	1720666	16	11.1163	6.1706	8.55418	K562_peak_154	3	NM_138705	CALML6	125611	NM_001198994	NADK	9147	exonic	GNB1
chr1	1727989	1728171	183	1728084	15	10.6287	6.10687	8.10511	K562_peak_155	3	NM_138705	CALML6	118186	NM_001198994	NADK	16572	intronic	GNB1
chr1	1778525	1778783	259	1778642	27	21.5039	9.12052	18.1485	K562_peak_156	3	NM_138705	CALML6	67612	NM_001198994	NADK	67146	intronic	GNB1
chr1	1787211	1787455	245	1787312	20	11.0478	5.30973	8.48952	K562_peak_157	3	NM_138705	CALML6	58933	NM_001198994	NADK	75825	intronic	GNB1
chr1	1790123	1790359	237	1790235	30	19.3931	7.28555	16.2105	K562_peak_158	3	NM_138705	CALML6	56025	NM_001198994	NADK	78733	intronic	GNB1
chr1	1790764	1790924	161	1790829	14	5.89118	3.60144	3.73709	K562_peak_159	3	NM_138705	CALML6	55422	NM_001198994	NADK	79336	intronic	GNB1
chr1	1800956	1801137	182	1801050	15	8.89126	5.08744	6.48814	K562_peak_160	3	NM_138705	CALML6	45219	NM_001198994	NADK	89538	intronic	GNB1
chr1	1812537	1812767	231	1812678	13	6.13023	3.86207	3.94378	K562_peak_161	3	NM_138705	CALML6	33614	NM_001198994	NADK	101144	intronic	GNB1
chr1	1814987	1815244	258	1815119	33	25.8846	9.65909	22.1406	K562_peak_162	3	NM_138705	CALML6	31150	NM_001198994	NADK	103607	intronic	GNB1
chr1	1821765	1821945	181	1821862	20	6.78838	3.37621	4.55625	K562_peak_163	3	NM_138705	CALML6	24411	NM_001198994	NADK	110347	intronic	GNB1
chr1	1822290	1822741	452	1822493	31	14.3165	5.02355	11.5212	K562_peak_164	3	NM_138705	CALML6	23750	NM_001198994	NADK	111007	UTR5	GNB1(NM_001282538:c.86569_86303delins0,NM_001282539:c.65664_65398delins0,NM_002074:c.65664_65398delins0)
chr1	1822854	1823218	365	1823095	19	5.86731	3.0888	3.71496	K562_peak_165	0	NM_138705	CALML6	23230	NM_002074	GNB1	480	upstream	GNB1
chr1	1828281	1828463	183	1828353	25	11.6886	4.80591	9.08897	K562_peak_166	0	NM_138705	CALML6	17894	NM_002074	GNB1	5816	intergenic	GNB1(dist=5725),CALML6(dist=17803)
chr1	1828693	1828842	150	1828802	18	6.73798	3.5514	4.50916	K562_peak_167	0	NM_138705	CALML6	17498	NM_002074	GNB1	6211	intergenic	GNB1(dist=6137),CALML6(dist=17424)
chr1	1830702	1830920	219	1830824	31	18.0515	6.49087	14.9741	K562_peak_168	0	NM_138705	CALML6	15455	NM_002074	GNB1	8255	intergenic	GNB1(dist=8146),CALML6(dist=15346)
chr1	1837682	1837965	284	1837831	35	23.0041	7.80065	19.5216	K562_peak_169	0	NM_138705	CALML6	8442	NM_002074	GNB1	15267	intergenic	GNB1(dist=15126),CALML6(dist=8301)
chr1	1840465	1840909	445	1840767	36	23.4254	7.76495	19.9026	K562_peak_170	0	NM_138705	CALML6	5579	NM_002074	GNB1	18131	intergenic	GNB1(dist=17909),CALML6(dist=5357)
chr1	1850414	1851270	857	1851147	41	19.5563	5.53724	16.362	K562_peak_171	1	NM_000815	GABRD	99926	NM_002074	GNB1	28286	exonic	TMEM52
chr1	1860976	1861136	161	1861086	14	6.62034	3.98936	4.4001	K562_peak_172	1	NM_000815	GABRD	89712	NM_178545	TMEM52	10316	intronic	CFAP74
chr1	1875452	1875938	487	1875554	38	26.7939	8.76405	22.9694	K562_peak_173	1	NM_000815	GABRD	75073	NM_178545	TMEM52	24955	exonic	CFAP74
chr1	1891261	1891773	513	1891642	34	21.1286	7.20906	17.8013	K562_peak_174	1	NM_000815	GABRD	59251	NM_178545	TMEM52	40777	exonic	CFAP74
chr1	1905712	1906108	397	1905858	31	22.6815	8.61373	19.2253	K562_peak_175	1	NM_000815	GABRD	44858	NM_178545	TMEM52	55170	intronic	CFAP74
chr1	1920520	1921007	488	1920689	26	16.5139	6.80101	13.5534	K562_peak_176	1	NM_000815	GABRD	30004	NM_178545	TMEM52	70023	intronic	CFAP74
chr1	1932215	1932451	237	1932308	10	4.4885	3.30827	2.46429	K562_peak_177	1	NM_000815	GABRD	18435	NM_178545	TMEM52	81593	intronic	CFAP74
chr1	1935107	1935387	281	1935251	24	17.3905	7.72798	14.3608	K562_peak_178	1	NM_000815	GABRD	15521	NM_178545	TMEM52	84507	UTR5	CFAP74(NM_001304360:c.12881_12745delins0)
chr1	1950668	1950817	150	1950730	17	7.5101	4.03135	5.21763	K562_peak_179	1	NM_002744	PRKCZ	31166	NM_001304360	CFAP74	15466	UTR5	GABRD(NM_000815:c.-95_-46delins0)
chr1	1963728	1963986	259	1963919	12	5.26765	3.51351	3.16015	K562_peak_180	0	NM_002744	PRKCZ	18052	NM_001304360	CFAP74	28581	downstream	GABRD
chr1	1966414	1966563	150	1966457	13	5.79899	3.67937	3.65175	K562_peak_181	0	NM_002744	PRKCZ	15420	NM_001304360	CFAP74	31212	intergenic	GABRD(dist=4222),LOC105378591(dist=14077)
chr1	1969094	1969331	238	1969229	28	19.3794	7.74366	16.1979	K562_peak_182	0	NM_002744	PRKCZ	12696	NM_001304360	CFAP74	33936	intergenic	GABRD(dist=6902),LOC105378591(dist=11309)
chr1	1976338	1976551	214	1976454	24	12.5515	5.33049	9.88816	K562_peak_183	0	NM_002744	PRKCZ	5464	NM_001304360	CFAP74	41168	intergenic	GABRD(dist=14146),LOC105378591(dist=4089)
chr1	1978003	1978192	190	1978097	26	11.647	4.65517	9.05047	K562_peak_184	0	NM_002744	PRKCZ	3811	NM_001304360	CFAP74	42821	intergenic	GABRD(dist=15811),LOC105378591(dist=2448)
chr1	1981577	1981917	341	1981726	42	26.7128	7.86106	22.8959	K562_peak_185	1	NM_001033581	PRKCZ	23339	NM_001304360	CFAP74	46471	UTR5	PRKCZ(NM_002744:c.-161_-153delins0)
chr1	2019860	2020128	269	2019962	15	7.64898	4.3956	5.3473	K562_peak_186	3	NM_001033582	PRKCZ	16161	NM_001304360	CFAP74	84718	intronic	PRKCZ
chr1	2023170	2023324	155	2023234	17	8.61448	4.58599	6.23902	K562_peak_187	3	NM_001033582	PRKCZ	12908	NM_001304360	CFAP74	87971	intronic	PRKCZ
chr1	2036148	2036656	509	2036390	16	6.76351	3.79464	4.5334	K562_peak_188	4	NM_003036	SKI	123732	NM_001304360	CFAP74	101126	UTR5	PRKCZ(NM_001033582:c.-39623_-39444delins0)
chr1	2040086	2040315	230	2040221	35	23.665	8.08989	20.1226	K562_peak_189	4	NM_003036	SKI	119933	NM_001304360	CFAP74	104924	intronic	PRKCZ
chr1	2047138	2047299	162	2047184	10	5.50529	3.92857	3.38004	K562_peak_190	4	NM_003036	SKI	112915	NM_001304360	CFAP74	111942	intronic	PRKCZ
chr1	2056965	2057114	150	2057059	7	3.18181	2.81195	1.36455	K562_peak_191	4	NM_003036	SKI	103094	NM_001304360	CFAP74	121763	intronic	PRKCZ
chr1	2058044	2058200	157	2058134	14	8.13469	4.83871	5.79091	K562_peak_192	4	NM_003036	SKI	102012	NM_001304360	CFAP74	122846	intronic	PRKCZ
chr1	2063730	2063942	213	2063821	33	16.8608	5.68562	13.8765	K562_peak_193	4	NM_003036	SKI	96298	NM_001304360	CFAP74	128560	intronic	PRKCZ
chr1	2064557	2065165	609	2064852	37	19.6109	6.09463	16.4127	K562_peak_194	4	NM_003036	SKI	95273	NM_001304360	CFAP74	129585	intronic	PRKCZ
chr1	2069003	2069158	156	2069072	23	9.78753	4.28189	7.31807	K562_peak_195	4	NM_003036	SKI	91053	NM_001304360	CFAP74	133804	intronic	PRKCZ
chr1	2071250	2071556	307	2071353	24	13.2644	5.65611	10.5469	K562_peak_196	4	NM_003036	SKI	88731	NM_001304360	CFAP74	136127	intronic	PRKCZ
chr1	2105793	2106030	238	2105932	27	14.2082	5.56107	11.4205	K562_peak_197	4	NM_003036	SKI	54222	NM_001304360	CFAP74	170635	intronic	PRKCZ
chr1	2107272	2107678	407	2107392	24	8.6184	3.71471	6.24273	K562_peak_198	4	NM_003036	SKI	52659	NM_001304360	CFAP74	172199	intronic	PRKCZ
chr1	2111761	2112204	444	2112056	48	30.1136	7.97396	25.9671	K562_peak_199	4	NM_003036	SKI	48151	NM_001304360	CFAP74	176706	intronic	PRKCZ
chr1	2120839	2121320	482	2121130	43	27.707	8.04388	23.7958	K562_peak_200	9	NM_003036	SKI	39054	NM_001304360	CFAP74	185803	exonic	FAAP20
chr1	2124971	2125120	150	2125041	22	6.11303	2.96201	3.92828	K562_peak_201	10	NM_003036	SKI	35088	NM_001304360	CFAP74	189769	exonic	FAAP20
chr1	2126048	2126275	228	2126140	31	11.1437	3.94575	8.57965	K562_peak_202	10	NM_003036	SKI	33972	NM_001304360	CFAP74	190885	exonic	FAAP20
chr1	2126409	2126897	489	2126512	31	11.9145	4.19397	9.2928	K562_peak_203	2	NM_003036	SKI	33481	NM_001256946	FAAP20	439	intronic	FAAP20
chr1	2130642	2131038	397	2130894	45	24.7118	6.6426	21.0758	K562_peak_204	2	NM_003036	SKI	29294	NM_001256946	FAAP20	4626	UTR5	FAAP20(NM_001282670:c.-215_-611delins0)
chr1	2136157	2137012	856	2136766	37	18.7411	5.78827	15.6068	K562_peak_205	2	NM_003036	SKI	23549	NM_001256946	FAAP20	10370	intronic	FAAP20
chr1	2138645	2138917	273	2138757	34	15.9934	5.2356	13.0761	K562_peak_206	2	NM_003036	SKI	21353	NM_001256946	FAAP20	12567	intronic	FAAP20
chr1	2143945	2144434	490	2144308	25	12.7903	5.27383	10.1111	K562_peak_207	1	NM_003036	SKI	15944	NM_001146310	FAAP20	5017	UTR5	FAAP20(NM_001282670:c.13732_13561delins0)
chr1	2158561	2158766	206	2158671	26	8.88872	3.63147	6.48595	K562_peak_208	0	NM_003036	SKI	1470	NM_001282670	FAAP20	14504	upstream	SKI
chr1	2159046	2159486	441	2159299	39	18.0873	5.31561	15.0079	K562_peak_209	0	NM_003036	SKI	868	NM_001282670	FAAP20	15107	upstream	SKI
chr1	2160640	2160877	238	2160751	29	9.45004	3.57356	7.01144	K562_peak_210	1	NM_007033	RER1	162455	NM_001282670	FAAP20	16599	exonic	SKI
chr1	2164416	2164655	240	2164525	36	16.3172	5.09993	13.3706	K562_peak_211	1	NM_007033	RER1	158678	NM_001282670	FAAP20	20376	intronic	SKI
chr1	2187082	2187777	696	2187390	26	15.7515	6.43623	12.8506	K562_peak_212	1	NM_007033	RER1	135784	NM_001282670	FAAP20	43270	intronic	SKI
chr1	2203562	2203732	171	2203630	21	10.7181	4.97738	8.1893	K562_peak_213	1	NM_007033	RER1	119567	NM_001282670	FAAP20	59488	intronic	SKI
chr1	2242985	2243166	182	2243098	25	12.3595	5.08806	9.70908	K562_peak_214	0	NM_007033	RER1	80138	NM_001282670	FAAP20	98916	downstream	SKI
chr1	2277189	2277415	227	2277297	22	12.9509	5.88235	10.2536	K562_peak_215	1	NM_007033	RER1	45912	NM_001282670	FAAP20	133143	intronic	MORN1
chr1	2299827	2300071	245	2299974	20	16.1782	8.13231	13.2412	K562_peak_216	2	NM_007033	RER1	23265	NR_024489	LOC100129534	15849	intronic	MORN1
chr1	2305481	2305686	206	2305618	17	8.18946	4.36893	5.84165	K562_peak_217	2	NM_007033	RER1	17630	NR_024489	LOC100129534	21483	intronic	MORN1
chr1	2313224	2313469	246	2313332	28	15.3553	5.88235	12.4825	K562_peak_218	3	NM_007033	RER1	9867	NR_024489	LOC100129534	29246	intronic	MORN1
chr1	2314117	2314288	172	2314194	22	10.6646	4.79666	8.13965	K562_peak_219	3	NM_007033	RER1	9011	NR_024489	LOC100129534	30102	intronic	MORN1
chr1	2322905	2323372	468	2323031	29	15.3276	5.70342	12.456	K562_peak_220	4	NM_001303012	PLCH2	75759	NR_024489	LOC100129534	39038	exonic	MORN1
chr1	2343548	2343742	195	2343659	23	7.95279	3.55819	5.62061	K562_peak_221	2	NM_001303012	PLCH2	55253	NR_125361	MORN1	20455	intronic	PEX10
chr1	2343913	2344234	322	2344054	32	14.0817	4.81752	11.3022	K562_peak_222	2	NM_001303012	PLCH2	54824	NR_125361	MORN1	20883	exonic	PEX10
chr1	2361584	2361776	193	2361665	21	11.5113	5.35932	8.92354	K562_peak_223	0	NM_001303012	PLCH2	37218	NM_153818	PEX10	17670	intergenic	PEX10(dist=17574),PLCH2(dist=37122)
chr1	2379572	2379827	256	2379680	21	11.4715	5.33981	8.88594	K562_peak_224	0	NM_001303012	PLCH2	19198	NM_153818	PEX10	35689	intergenic	PEX10(dist=35562),PLCH2(dist=19071)
chr1	2398744	2398942	199	2398857	27	14.9378	5.87618	12.1006	K562_peak_225	1	NM_001303013	PLCH2	8911	NM_153818	PEX10	54833	UTR5	PLCH2(NM_001303012:c.-161_-117delins0)
chr1	2399603	2399794	192	2399667	17	7.00815	3.78947	4.74884	K562_peak_226	1	NM_001303013	PLCH2	8055	NM_153818	PEX10	55688	intronic	PLCH2
chr1	2406410	2406670	261	2406542	33	17.776	6.03372	14.7188	K562_peak_227	1	NM_001303013	PLCH2	1214	NM_153818	PEX10	62530	intronic	PLCH2
chr1	2414194	2414343	150	2414277	18	8.0219	4.14395	5.6851	K562_peak_228	3	NM_001297605	TNFRSF14	73535	NM_153818	PEX10	70258	intronic	PLCH2
chr1	2414569	2414833	265	2414684	31	19.4461	7.09534	16.2594	K562_peak_229	3	NM_001297605	TNFRSF14	73103	NM_153818	PEX10	70691	intronic	PLCH2
chr1	2431842	2432036	195	2431944	21	8.3388	3.91459	5.9818	K562_peak_230	3	NM_001297605	TNFRSF14	55865	NM_153818	PEX10	87929	intronic	PLCH2
chr1	2457549	2457839	291	2457716	34	14.601	4.76515	11.7869	K562_peak_231	1	NM_001297605	TNFRSF14	30110	NM_153818	PEX10	113684	intronic	PANK4
chr1	2457972	2458305	334	2458086	41	20.4673	5.82524	17.1973	K562_peak_232	1	NM_001297605	TNFRSF14	29665	NM_153818	PEX10	114128	exonic	PANK4
chr1	2460766	2461050	285	2460902	45	23.3186	6.19946	19.804	K562_peak_233	1	NM_001297605	TNFRSF14	26896	NM_018216	PANK4	2841	exonic	HES5
chr1	2470871	2471051	181	2470943	29	12.4782	4.60123	9.81994	K562_peak_234	0	NM_001297605	TNFRSF14	16843	NM_001010926	HES5	9277	intergenic	HES5(dist=9187),TNFRSF14-AS1(dist=10308)
chr1	2473090	2473298	209	2473191	30	10.0137	3.67299	7.53018	K562_peak_235	0	NM_001297605	TNFRSF14	14610	NM_001010926	HES5	11510	intergenic	HES5(dist=11406),TNFRSF14-AS1(dist=8061)
chr1	2477469	2477775	307	2477594	41	15.4696	4.35685	12.589	K562_peak_236	0	NM_001297605	TNFRSF14	10182	NM_001010926	HES5	15938	intergenic	HES5(dist=15785),TNFRSF14-AS1(dist=3584)
chr1	2478384	2478662	279	2478549	42	17.5189	4.82875	14.4805	K562_peak_237	0	NM_001297605	TNFRSF14	9281	NM_001010926	HES5	16839	intergenic	HES5(dist=16700),TNFRSF14-AS1(dist=2697)
chr1	2480216	2480451	236	2480354	32	11.6948	4.03177	9.09498	K562_peak_238	0	NM_001297605	TNFRSF14	7470	NM_001010926	HES5	18649	downstream	TNFRSF14-AS1
chr1	2486383	2486565	183	2486485	28	13.7458	5.21583	10.9964	K562_peak_239	1	NM_001297605	TNFRSF14	1330	NM_001010926	HES5	24790	ncRNA_exonic	TNFRSF14-AS1
chr1	2487762	2488099	338	2487993	18	5.41454	2.98273	3.29615	K562_peak_240	3	NR_121638	LOC100996583	10043	NM_001010926	HES5	26246	ncRNA_exonic	TNFRSF14-AS1
chr1	2488395	2488878	484	2488766	32	14.3284	4.90342	11.5321	K562_peak_241	3	NR_121638	LOC100996583	9337	NM_001010926	HES5	26952	ncRNA_exonic	TNFRSF14-AS1
chr1	2492230	2492416	187	2492325	23	8.75883	3.86785	6.37396	K562_peak_242	2	NR_121638	LOC100996583	5651	NR_037844	LOC115110	3873	intronic	TNFRSF14
chr1	2497740	2497889	150	2497811	13	6.15907	3.87812	3.97064	K562_peak_243	0	NR_121638	LOC100996583	159	NR_037844	LOC115110	9364	upstream;downstream	LOC100996583;TNFRSF14
chr1	2509839	2510144	306	2510031	14	8.82835	5.24475	6.4292	K562_peak_244	1	NR_036637	FAM213B	7907	NR_037844	LOC115110	21541	ncRNA_intronic	LOC100996583
chr1	2516997	2517424	428	2517320	25	10.2264	4.22078	7.72949	K562_peak_245	0	NR_036637	FAM213B	688	NR_037844	LOC115110	28760	upstream;downstream	FAM213B;LOC100996583
chr1	2517778	2518296	519	2518089	30	13.8899	4.99597	11.1309	K562_peak_246	8	NM_080431	ACTRT2	420009	NR_037844	LOC115110	29587	exonic	FAM213B
chr1	2529018	2529448	431	2529146	33	21.4653	7.56396	18.1119	K562_peak_247	1	NM_080431	ACTRT2	408813	NR_037844	LOC115110	40783	intronic	MMEL1
chr1	2542486	2542989	504	2542818	33	21.9902	7.79817	18.5965	K562_peak_248	1	NM_080431	ACTRT2	395308	NR_037844	LOC115110	54287	exonic	MMEL1
chr1	2557237	2557598	362	2557342	18	11.9335	6.18893	9.3103	K562_peak_249	1	NM_080431	ACTRT2	380628	NR_037844	LOC115110	68967	intronic	MMEL1
chr1	2562998	2563184	187	2563049	13	6.42793	4.02878	4.22107	K562_peak_250	1	NM_080431	ACTRT2	374955	NR_037844	LOC115110	74641	intronic	MMEL1
chr1	2574005	2574211	207	2574112	25	12.5006	5.14852	9.84073	K562_peak_251	1	NM_080431	ACTRT2	363938	NM_033467	MMEL1	9627	intronic	TTC34
chr1	2574582	2574851	270	2574707	40	26.0973	8.02348	22.335	K562_peak_252	1	NM_080431	ACTRT2	363329	NM_033467	MMEL1	10235	intronic	TTC34
chr1	2586071	2586355	285	2586218	16	10.2678	5.67613	7.76839	K562_peak_253	1	NM_080431	ACTRT2	351833	NM_033467	MMEL1	21732	intronic	TTC34
chr1	2615414	2615780	367	2615522	17	12.8688	6.97055	10.1768	K562_peak_254	1	NM_080431	ACTRT2	322449	NM_033467	MMEL1	51116	intronic	TTC34
chr1	2628189	2628660	472	2628443	13	8.76309	5.40541	6.37767	K562_peak_255	1	NM_080431	ACTRT2	309621	NM_033467	MMEL1	63943	intronic	TTC34
chr1	2718158	2718642	485	2718332	34	24.3728	8.65266	20.7701	K562_peak_256	0	NM_080431	ACTRT2	219646	NM_001242672	TTC34	12170	intergenic	TTC34(dist=11928),ACTRT2(dist=219404)
chr1	2738588	2738820	233	2738714	21	12.5401	5.8745	9.87758	K562_peak_257	0	NM_080431	ACTRT2	199342	NM_001242672	TTC34	32474	intergenic	TTC34(dist=32358),ACTRT2(dist=199226)
chr1	2757034	2757270	237	2757160	21	16.4803	8.0292	13.5222	K562_peak_258	0	NM_080431	ACTRT2	180894	NM_001242672	TTC34	50922	intergenic	TTC34(dist=50804),ACTRT2(dist=180776)
chr1	2792612	2792782	171	2792677	17	8.85743	4.71204	6.45634	K562_peak_259	0	NM_080431	ACTRT2	145349	NM_001242672	TTC34	86467	intergenic	TTC34(dist=86382),ACTRT2(dist=145264)
chr1	2838665	2838906	242	2838787	26	17.1719	7.12401	14.1646	K562_peak_260	0	NM_080431	ACTRT2	99260	NM_001242672	TTC34	132555	intergenic	TTC34(dist=132435),ACTRT2(dist=99140)
chr1	2843344	2843493	150	2843479	13	5.5422	3.53982	3.41424	K562_peak_261	0	NM_080431	ACTRT2	94627	NM_001242672	TTC34	137188	intergenic	TTC34(dist=137114),ACTRT2(dist=94553)
chr1	2847565	2847714	150	2847623	14	7.24914	4.33526	4.97401	K562_peak_262	0	NM_080431	ACTRT2	90406	NM_001242672	TTC34	141409	intergenic	TTC34(dist=141335),ACTRT2(dist=90332)
chr1	2865621	2865831	211	2865641	8	4.15424	3.33952	2.18884	K562_peak_263	0	NM_080431	ACTRT2	72320	NM_001242672	TTC34	159496	intergenic	TTC34(dist=159391),ACTRT2(dist=72215)
chr1	2929136	2929328	193	2929230	17	9.57398	5.09194	7.12728	K562_peak_264	0	NM_080431	ACTRT2	8814	NM_001242672	TTC34	223002	intergenic	TTC34(dist=222906),ACTRT2(dist=8718)
chr1	2934025	2934218	194	2934153	16	7.6955	4.266	5.39077	K562_peak_265	0	NM_080431	ACTRT2	3924	NM_001242672	TTC34	227891	intergenic	TTC34(dist=227795),ACTRT2(dist=3828)
chr1	2937906	2938055	150	2937934	12	5.64131	3.72493	3.50638	K562_peak_266	1	NM_022114	PRDM16	47761	NM_001242672	TTC34	231750	UTR5	ACTRT2(NM_080431:c.-205_-196delins0)
chr1	2982809	2983063	255	2982892	18	10.8938	5.613	8.34524	K562_peak_267	2	NM_022114	PRDM16	2806	NM_001242672	TTC34	276706	ncRNA_intronic	LINC00982
chr1	3002327	3002511	185	3002436	11	5.37899	3.70943	3.26296	K562_peak_268	2	NR_036215	MIR4251	42120	NR_024371	LINC00982	18130	intronic	PRDM16
chr1	3046982	3047173	192	3047086	23	15.2076	6.81818	12.3448	K562_peak_269	2	NM_014448	ARHGEF16	324069	NR_024371	LINC00982	62788	intronic	PRDM16
chr1	3087612	3087820	209	3087719	18	9.35901	4.80405	6.92635	K562_peak_270	2	NM_014448	ARHGEF16	283431	NR_024371	LINC00982	103427	intronic	PRDM16
chr1	3089162	3089311	150	3089268	13	5.90646	3.73832	3.75086	K562_peak_271	2	NM_014448	ARHGEF16	281910	NR_024371	LINC00982	104947	intronic	PRDM16
chr1	3109460	3109711	252	3109595	22	15.3075	7.10974	12.4378	K562_peak_272	2	NM_014448	ARHGEF16	261561	NR_024371	LINC00982	125296	intronic	PRDM16
chr1	3187495	3187666	172	3187598	16	8.49808	4.68966	6.13056	K562_peak_273	2	NM_014448	ARHGEF16	183566	NR_024371	LINC00982	203291	intronic	PRDM16
chr1	3200663	3200812	150	3200724	15	7.99473	4.58453	5.65968	K562_peak_274	2	NM_014448	ARHGEF16	170409	NR_024371	LINC00982	216448	intronic	PRDM16
chr1	3229681	3230003	323	3229860	37	25.6743	8.51064	21.9542	K562_peak_275	2	NM_014448	ARHGEF16	141305	NR_024371	LINC00982	245553	intronic	PRDM16
chr1	3236453	3236782	330	3236617	36	26.9764	9.35525	23.136	K562_peak_276	2	NM_014448	ARHGEF16	134529	NR_024371	LINC00982	252328	intronic	PRDM16
chr1	3265768	3266067	300	3265928	28	17.0407	6.62857	14.0431	K562_peak_277	2	NM_014448	ARHGEF16	105229	NR_024371	LINC00982	281628	intronic	PRDM16
chr1	3266343	3266520	178	3266466	20	10.0086	4.8	7.52529	K562_peak_278	2	NM_014448	ARHGEF16	104715	NR_024371	LINC00982	282142	intronic	PRDM16
chr1	3282172	3282322	151	3282254	14	6.44751	3.8961	4.23958	K562_peak_279	2	NM_014448	ARHGEF16	88900	NR_024371	LINC00982	297958	intronic	PRDM16
chr1	3286492	3286641	150	3286553	11	5.5576	3.81558	3.42877	K562_peak_280	2	NM_014448	ARHGEF16	84580	NR_024371	LINC00982	302277	intronic	PRDM16
chr1	3294275	3294509	235	3294360	18	9.43093	4.84076	6.99339	K562_peak_281	2	NM_014448	ARHGEF16	76755	NR_024371	LINC00982	310103	intronic	PRDM16
chr1	3299345	3299539	195	3299464	13	6.10159	3.84615	3.91712	K562_peak_282	2	NM_014448	ARHGEF16	71705	NR_024371	LINC00982	315153	intronic	PRDM16
chr1	3326784	3326961	178	3326883	16	8.83298	4.87106	6.43338	K562_peak_283	2	NM_014448	ARHGEF16	44274	NR_024371	LINC00982	342583	intronic	PRDM16
chr1	3339902	3340323	422	3340107	39	25.7392	8.08898	22.0141	K562_peak_284	2	NM_014448	ARHGEF16	31034	NR_024371	LINC00982	355823	intronic	PRDM16
chr1	3341398	3341552	155	3341448	20	8.51376	4.10959	6.14477	K562_peak_285	2	NM_014448	ARHGEF16	29672	NR_024371	LINC00982	357186	intronic	PRDM16
chr1	3369749	3369973	225	3369855	31	18.2402	6.57084	15.1494	K562_peak_286	0	NM_014448	ARHGEF16	1286	NR_024371	LINC00982	385572	upstream	ARHGEF16
chr1	3370764	3371374	611	3370941	32	18.5967	6.53465	15.4733	K562_peak_287	1	NM_182752	TPRG1L	170487	NR_024371	LINC00982	386780	UTR5	ARHGEF16(NM_014448:c.-8502_-8275delins0)
chr1	3379412	3379599	188	3379488	13	5.27772	3.39806	3.16927	K562_peak_288	1	NM_182752	TPRG1L	162050	NR_024371	LINC00982	395216	intronic	ARHGEF16
chr1	3380511	3380660	150	3380582	16	7.028	3.9261	4.76734	K562_peak_289	1	NM_182752	TPRG1L	160970	NR_024371	LINC00982	396296	intronic	ARHGEF16
chr1	3388374	3388675	302	3388501	27	15.8688	6.29214	12.9599	K562_peak_290	1	NM_182752	TPRG1L	153031	NR_024371	LINC00982	404235	intronic	ARHGEF16
chr1	3394607	3394861	255	3394724	31	18.2402	6.57084	15.1494	K562_peak_291	1	NM_182752	TPRG1L	146822	NR_024371	LINC00982	410445	intronic	ARHGEF16
chr1	3398931	3399333	403	3399035	28	15.3972	5.90031	12.5215	K562_peak_292	0	NM_182752	TPRG1L	142424	NR_024371	LINC00982	414843	downstream	ARHGEF16
chr1	3400512	3400717	206	3400617	21	11.5113	5.35932	8.92354	K562_peak_293	0	NM_182752	TPRG1L	140941	NR_024371	LINC00982	416325	intergenic	ARHGEF16(dist=2835),MEGF6(dist=3789)
chr1	3407812	3408250	439	3407854	19	9.37543	4.65116	6.9418	K562_peak_294	1	NM_182752	TPRG1L	133525	NR_024371	LINC00982	423742	intronic	MEGF6
chr1	3416927	3417180	254	3416986	19	5.95656	3.125	3.79743	K562_peak_295	1	NM_182752	TPRG1L	124502	NR_024371	LINC00982	432764	intronic	MEGF6
chr1	3418679	3418960	282	3418839	31	14.5803	5.12	11.7672	K562_peak_296	1	NM_182752	TPRG1L	122736	NR_024371	LINC00982	434530	intronic	MEGF6
chr1	3420766	3421025	260	3420907	29	13.366	4.93016	10.6415	K562_peak_297	1	NM_182752	TPRG1L	120660	NR_024371	LINC00982	436606	intronic	MEGF6
chr1	3426711	3427098	388	3426822	25	11.5926	4.76627	8.99905	K562_peak_298	1	NM_182752	TPRG1L	114651	NR_024371	LINC00982	442615	intronic	MEGF6
chr1	3441449	3441685	237	3441542	22	12.095	5.46318	9.46133	K562_peak_299	1	NM_182752	TPRG1L	99989	NR_024371	LINC00982	457278	intronic	MEGF6
chr1	3447933	3448255	323	3448073	32	18.7379	6.59341	15.6046	K562_peak_300	1	NM_182752	TPRG1L	93462	NR_024371	LINC00982	463805	intronic	MEGF6
chr1	3450151	3450300	150	3450226	18	7.37926	3.84227	5.09579	K562_peak_301	1	NM_182752	TPRG1L	91330	NR_024371	LINC00982	465936	intronic	MEGF6
chr1	3458502	3458868	367	3458643	19	9.37543	4.65116	6.9418	K562_peak_302	1	NM_182752	TPRG1L	82871	NR_024371	LINC00982	474396	intronic	MEGF6
chr1	3470055	3470280	226	3470178	20	8.70667	4.1958	6.3256	K562_peak_303	1	NM_182752	TPRG1L	71388	NR_024371	LINC00982	485878	intronic	MEGF6
chr1	3474668	3474867	200	3474789	13	5.56714	3.5533	3.43756	K562_peak_304	1	NM_182752	TPRG1L	66788	NR_024371	LINC00982	490478	intronic	MEGF6
chr1	3481868	3482017	150	3481955	17	9.90406	5.27086	7.42756	K562_peak_305	1	NM_182752	TPRG1L	59613	NR_030277	MIR551A	4588	intronic	MEGF6
chr1	3492228	3492450	223	3492347	20	11.0078	5.28967	8.45204	K562_peak_306	1	NM_182752	TPRG1L	49217	NR_030277	MIR551A	14985	intronic	MEGF6
chr1	3507009	3507163	155	3507083	15	7.61568	4.37756	5.31619	K562_peak_307	1	NM_182752	TPRG1L	34470	NR_030277	MIR551A	29732	intronic	MEGF6
chr1	3528179	3528335	157	3528263	18	8.62043	4.43407	6.24455	K562_peak_308	0	NM_182752	TPRG1L	13299	NM_001409	MEGF6	198	upstream	MEGF6
chr1	3531807	3531976	170	3531874	25	12.9391	5.33881	10.2424	K562_peak_309	0	NM_182752	TPRG1L	9664	NM_001409	MEGF6	3832	intergenic	MEGF6(dist=3748),TPRG1L(dist=9580)
chr1	3535563	3535872	310	3535752	38	25.8188	8.34225	22.087	K562_peak_310	0	NM_182752	TPRG1L	5838	NM_001409	MEGF6	7658	intergenic	MEGF6(dist=7504),TPRG1L(dist=5684)
chr1	3541243	3541657	415	3541361	40	24.5423	7.41411	20.9254	K562_peak_311	1	NM_001204184	TP73	27679	NM_001409	MEGF6	13391	exonic	TPRG1L
chr1	3542004	3542406	403	3542304	27	12.9397	5.03597	10.2427	K562_peak_312	1	NM_001204184	TP73	26924	NM_001409	MEGF6	14146	exonic	TPRG1L
chr1	3566546	3566829	284	3566695	40	23.4785	7.01454	19.9517	K562_peak_313	1	NM_001204184	TP73	2441	NM_001409	MEGF6	38628	exonic	WRAP73
chr1	3568714	3569173	460	3569054	24	9.69999	4.12882	7.24508	K562_peak_314	6	NM_001126240	TP73	38292	NM_017818	WRAP73	2272	UTR5	TP73(NM_001204188:c.-29801_-29757delins0,NM_001204184:c.-29801_-29757delins0,NM_001204185:c.-29801_-29757delins0,NM_005427:c.-29801_-29757delins0,NM_001204187:c.-29801_-29757delins0,NM_001204186:c.-29801_-29757delins0)
chr1	3569887	3570064	178	3570001	20	6.6693	3.32805	4.44556	K562_peak_315	6	NM_001126240	TP73	37260	NM_017818	WRAP73	3304	intronic	TP73
chr1	3585488	3585732	245	3585574	28	15.3972	5.90031	12.5215	K562_peak_316	6	NM_001126240	TP73	21626	NM_017818	WRAP73	18939	intronic	TP73
chr1	3588455	3588700	246	3588562	29	16.2836	6.10376	13.3386	K562_peak_317	6	NM_001126240	TP73	18658	NM_017818	WRAP73	21906	intronic	TP73
chr1	3597301	3597839	539	3597433	31	17.5939	6.29921	14.5502	K562_peak_318	6	NM_001126240	TP73	9666	NM_017818	WRAP73	30899	intronic	TP73
chr1	3600664	3600846	183	3600745	29	14.2074	5.25394	11.4199	K562_peak_319	6	NM_001126240	TP73	6481	NM_017818	WRAP73	34084	intronic	TP73
chr1	3605018	3605256	239	3605127	41	26.4596	7.96209	22.6659	K562_peak_320	6	NM_001126240	TP73	2099	NM_017818	WRAP73	38466	intronic	TP73
chr1	3609217	3609450	234	3609365	17	6.9332	3.75391	4.67861	K562_peak_321	12	NM_001204192	TP73	5276	NM_017818	WRAP73	42662	intronic	TP73
chr1	3612201	3612417	217	3612328	27	15.6386	6.18785	12.7463	K562_peak_322	12	NM_001204192	TP73	2301	NM_017818	WRAP73	45638	intronic	TP73
chr1	3614431	3614613	183	3614526	17	7.45492	4.00445	5.16609	K562_peak_323	13	NM_152492	CCDC27	54443	NM_017818	WRAP73	47851	UTR5	TP73(NM_001204192:c.-9530_-9527delins0)
chr1	3619198	3619348	151	3619278	19	7.64944	3.84615	5.34764	K562_peak_324	13	NM_152492	CCDC27	49692	NM_017818	WRAP73	52602	intronic	TP73
chr1	3619670	3619844	175	3619764	22	10.5655	4.75207	8.04698	K562_peak_325	13	NM_152492	CCDC27	49208	NM_017818	WRAP73	53086	intronic	TP73
chr1	3620017	3620254	238	3620111	21	9.75347	4.53141	7.29485	K562_peak_326	13	NM_152492	CCDC27	48829	NM_017818	WRAP73	53464	intronic	TP73
chr1	3634034	3634243	210	3634164	26	11.2323	4.49251	8.66209	K562_peak_327	13	NM_152492	CCDC27	34826	NM_017818	WRAP73	67467	intronic	TP73
chr1	3634654	3634855	202	3634737	20	7.38139	3.62069	5.09784	K562_peak_328	13	NM_152492	CCDC27	34210	NM_017818	WRAP73	68083	intronic	TP73
chr1	3636672	3636893	222	3636763	28	12.939	4.89865	10.2424	K562_peak_329	13	NM_152492	CCDC27	32182	NM_017818	WRAP73	70111	intronic	TP73
chr1	3643907	3644116	210	3644007	21	10.4725	4.86188	7.95917	K562_peak_330	13	NM_152492	CCDC27	24953	NM_017818	WRAP73	77340	intronic	TP73
chr1	3663646	3664136	491	3664010	31	17.1121	6.10105	14.1094	K562_peak_331	4	NM_152492	CCDC27	5074	NR_033712	TP73-AS1	556	ncRNA_exonic	TP73-AS1
chr1	3676329	3676655	327	3676468	21	12.8214	6.01915	10.1399	K562_peak_332	1	NM_001288583	SMIM1	12833	NR_033711	TP73-AS1	12555	intronic	CCDC27
chr1	3688928	3689456	529	3689021	37	14.929	4.55909	12.0924	K562_peak_333	2	NM_001282669	DFFB	84639	NR_033711	TP73-AS1	25255	UTR5	SMIM1(NM_001288583:c.-2613_-2586delins0,NM_001163724:c.-2587_-2533delins0)
chr1	3702072	3702290	219	3702165	29	19.6069	7.61421	16.4088	K562_peak_334	1	NM_001282669	DFFB	71650	NR_033711	TP73-AS1	38244	intronic	LRRC47
chr1	3710115	3710490	376	3710343	38	21.0014	6.44096	17.6842	K562_peak_335	1	NM_001282669	DFFB	63528	NR_033711	TP73-AS1	46365	intronic	LRRC47
chr1	3710579	3710757	179	3710689	20	7.11938	3.51171	4.85263	K562_peak_336	1	NM_001282669	DFFB	63163	NR_033711	TP73-AS1	46731	intronic	LRRC47
chr1	3712998	3713219	222	3713117	25	11.281	4.63872	8.70808	K562_peak_337	1	NM_001282669	DFFB	60722	NR_033711	TP73-AS1	49171	exonic	LRRC47
chr1	3713951	3714100	150	3714011	23	9.43585	4.13793	6.99823	K562_peak_338	0	NM_001282669	DFFB	59805	NM_020710	LRRC47	957	upstream	LRRC47
chr1	3720821	3720970	150	3720916	17	7.62223	4.08627	5.32255	K562_peak_339	0	NM_001282669	DFFB	52935	NM_020710	LRRC47	7827	intergenic	LRRC47(dist=7753),CEP104(dist=7675)
chr1	3724387	3724663	277	3724534	23	10.7047	4.66926	8.17666	K562_peak_340	0	NM_001282669	DFFB	49306	NM_020710	LRRC47	11457	intergenic	LRRC47(dist=11319),CEP104(dist=3982)
chr1	3727879	3728190	312	3728019	32	21.8825	7.98065	18.4968	K562_peak_341	0	NM_001282669	DFFB	45796	NM_020710	LRRC47	14966	downstream	CEP104
chr1	3733143	3733292	150	3733229	11	5.90945	4.02685	3.75336	K562_peak_342	1	NM_001282669	DFFB	40613	NM_020710	LRRC47	20149	intronic	CEP104
chr1	3744544	3744778	235	3744632	9	5.03199	3.77358	2.96195	K562_peak_343	1	NM_001282669	DFFB	29170	NM_020710	LRRC47	31593	intronic	CEP104
chr1	3773761	3774033	273	3773884	35	20.3725	6.71016	17.1092	K562_peak_344	9	NR_024455	LINC01134	43071	NM_020710	LRRC47	60829	UTR5	CEP104(NM_014704:c.4826_4790delins0),DFFB(NM_001320136:c.-8496_-8294delins0,NM_004402:c.-337_-135delins0,NM_001320132:c.-8451_-8249delins0,NM_001282669:c.-337_-135delins0)
chr1	3774831	3775077	247	3774955	32	17.8287	6.22055	14.7674	K562_peak_345	8	NR_024455	LINC01134	42014	NM_014704	CEP104	1157	intronic	DFFB
chr1	3785819	3785996	178	3785886	18	8.87842	4.56182	6.47595	K562_peak_346	8	NR_024455	LINC01134	31060	NM_014704	CEP104	12110	intronic	DFFB
chr1	3786394	3786911	518	3786564	25	14.9166	6.2425	12.0803	K562_peak_347	8	NR_024455	LINC01134	30315	NM_014704	CEP104	12855	intronic	DFFB
chr1	3807748	3807897	150	3807811	11	6.7288	4.5283	4.50093	K562_peak_348	1	NR_024455	LINC01134	9145	NM_014704	CEP104	34025	intronic	C1orf174
chr1	3816180	3816469	290	3816356	30	11.5229	4.16107	8.93445	K562_peak_349	1	NR_024455	LINC01134	643	NM_014704	CEP104	42527	intronic	C1orf174
chr1	3816625	3817026	402	3816751	35	14.9661	4.77454	12.1259	K562_peak_350	2	NR_040065	LINC01346	183846	NM_014704	CEP104	43028	exonic	C1orf174
chr1	3817161	3817502	342	3817355	47	24.5595	6.31579	20.9417	K562_peak_351	1	NR_040065	LINC01346	183340	NM_207356	C1orf174	474	ncRNA_exonic	LINC01134
chr1	3817873	3818126	254	3818014	37	15.5788	4.75595	12.6907	K562_peak_352	1	NR_040065	LINC01346	182672	NM_207356	C1orf174	1142	ncRNA_intronic	LINC01134
chr1	3822762	3822955	194	3822867	34	18.0299	5.9727	14.9543	K562_peak_353	1	NR_040065	LINC01346	177813	NM_207356	C1orf174	6001	ncRNA_intronic	LINC01134
chr1	3823900	3824139	240	3823999	26	12.7868	5.11848	10.1079	K562_peak_354	1	NR_040065	LINC01346	176652	NM_207356	C1orf174	7162	ncRNA_intronic	LINC01134
chr1	3827428	3827606	179	3827503	23	9.40953	4.12726	6.97376	K562_peak_355	1	NR_040065	LINC01346	173155	NM_207356	C1orf174	10660	ncRNA_intronic	LINC01134
chr1	3830043	3830220	178	3830132	21	10.1691	4.72103	7.67578	K562_peak_356	1	NR_040065	LINC01346	170540	NM_207356	C1orf174	13274	ncRNA_intronic	LINC01134
chr1	3838995	3839144	150	3839116	11	5.77762	3.94737	3.63212	K562_peak_357	0	NR_040065	LINC01346	161602	NM_207356	C1orf174	22212	intergenic	LINC01134(dist=6984),LINC01346(dist=161528)
chr1	4052189	4052541	353	4052317	16	9.65871	5.32915	7.20637	K562_peak_358	0	NR_027088	LOC284661	419746	NM_207356	C1orf174	235508	intergenic	LINC01346(dist=39546),LINC01777(dist=419570)
chr1	4186975	4187160	186	4187099	16	8.49808	4.68966	6.13056	K562_peak_359	0	NR_027088	LOC284661	285043	NM_207356	C1orf174	370210	intergenic	LINC01346(dist=174332),LINC01777(dist=284951)
chr1	4187633	4187860	228	4187723	25	16.804	7.17241	13.8227	K562_peak_360	0	NR_027088	LOC284661	284364	NM_207356	C1orf174	370889	intergenic	LINC01346(dist=174990),LINC01777(dist=284251)
chr1	4202317	4202500	184	4202466	9	4.74298	3.59066	2.69783	K562_peak_361	0	NR_027088	LOC284661	269702	NM_207356	C1orf174	385551	intergenic	LINC01346(dist=189674),LINC01777(dist=269611)
chr1	4210396	4210644	249	4210496	19	13.4511	6.81431	10.7212	K562_peak_362	0	NR_027088	LOC284661	261591	NM_207356	C1orf174	393663	intergenic	LINC01346(dist=197753),LINC01777(dist=261467)
chr1	4233317	4233586	270	4233425	20	13.3531	6.52174	10.6299	K562_peak_363	0	NR_027088	LOC284661	238659	NM_207356	C1orf174	416594	intergenic	LINC01346(dist=220674),LINC01777(dist=238525)
chr1	4288156	4288379	224	4288276	22	18.4866	8.90682	15.3706	K562_peak_364	0	NR_027088	LOC284661	183843	NM_207356	C1orf174	471410	intergenic	LINC01346(dist=275513),LINC01777(dist=183732)
chr1	4360689	4360886	198	4360800	10	5.97638	4.22265	3.8155	K562_peak_365	0	NR_027088	LOC284661	111323	NM_207356	C1orf174	543930	intergenic	LINC01346(dist=348046),LINC01777(dist=111225)
chr1	4377410	4377671	262	4377528	11	6.22399	4.21793	4.03115	K562_peak_366	0	NR_027088	LOC284661	94570	NM_207356	C1orf174	560683	intergenic	LINC01346(dist=364767),LINC01777(dist=94440)
chr1	4388592	4388837	246	4388720	17	12.8688	6.97055	10.1768	K562_peak_367	0	NR_027088	LOC284661	83396	NM_207356	C1orf174	571857	intergenic	LINC01346(dist=375949),LINC01777(dist=83274)
chr1	4485975	4486260	286	4486113	28	23.4443	9.88075	19.9208	K562_peak_368	0	NM_001042478	AJAP1	228987	NM_207356	C1orf174	669260	downstream	LINC01777
chr1	4552245	4552521	277	4552436	11	6.44894	4.35572	4.24031	K562_peak_369	0	NM_001042478	AJAP1	162722	NM_207356	C1orf174	735526	intergenic	LINC01777(dist=67501),LINC01646(dist=79026)
chr1	4577729	4577952	224	4577860	14	8.64577	5.13699	6.26836	K562_peak_370	0	NM_001042478	AJAP1	137264	NM_207356	C1orf174	760983	intergenic	LINC01777(dist=92985),LINC01646(dist=53595)
chr1	4615697	4615861	165	4615752	13	8.78953	5.42154	6.39275	K562_peak_371	0	NM_001042478	AJAP1	99326	NM_207356	C1orf174	798922	intergenic	LINC01777(dist=130953),LINC01646(dist=15686)
chr1	4645352	4645577	226	4645469	25	22.0852	10.0686	18.6769	K562_peak_372	0	NM_001042478	AJAP1	69640	NM_207356	C1orf174	828607	downstream	LINC01646
chr1	4654525	4654718	194	4654592	13	8.51302	5.25328	6.1444	K562_peak_373	0	NM_001042478	AJAP1	60483	NM_207356	C1orf174	837764	intergenic	LINC01646(dist=10761),AJAP1(dist=60387)
chr1	4712780	4713072	293	4712801	11	5.81015	3.96694	3.6623	K562_peak_374	0	NM_001042478	AJAP1	2179	NM_207356	C1orf174	896069	intergenic	LINC01646(dist=69016),AJAP1(dist=2033)
chr1	4781085	4781285	201	4781153	15	9.10814	5.21173	6.69183	K562_peak_375	2	NR_039612	MIR4417	842946	NM_207356	C1orf174	964328	intronic	AJAP1
chr1	4828674	4828847	174	4828782	12	7.11697	4.59364	4.8503	K562_peak_376	2	NR_039612	MIR4417	795370	NM_207356	C1orf174	1011903	intronic	AJAP1
chr1	4838137	4838546	410	4838406	14	7.45567	4.45104	5.16645	K562_peak_377	1	NR_039612	MIR4417	785789	NM_207356	C1orf174	1021484	intronic	AJAP1
chr1	5018013	5018162	150	5018107	12	7.15744	4.61812	4.88836	K562_peak_378	0	NR_039612	MIR4417	606043	NM_207356	C1orf174	1201230	intergenic	AJAP1(dist=174162),MIR4417(dist=605969)
chr1	5026434	5026588	155	5026514	11	6.5269	4.40367	4.31308	K562_peak_379	0	NR_039612	MIR4417	597620	NM_207356	C1orf174	1209654	intergenic	AJAP1(dist=182583),MIR4417(dist=597543)
chr1	5159770	5159958	189	5159864	17	12.8688	6.97055	10.1768	K562_peak_380	0	NR_039612	MIR4417	464267	NM_207356	C1orf174	1343007	intergenic	AJAP1(dist=315919),MIR4417(dist=464173)
chr1	5179659	5179854	196	5179744	20	16.1782	8.13231	13.2412	K562_peak_381	0	NR_039612	MIR4417	444374	NM_207356	C1orf174	1362899	intergenic	AJAP1(dist=335808),MIR4417(dist=444277)
chr1	5199729	5199878	150	5199863	9	5.1876	3.87253	3.08562	K562_peak_382	0	NR_039612	MIR4417	424327	NM_207356	C1orf174	1382946	intergenic	AJAP1(dist=355878),MIR4417(dist=424253)
chr1	5221541	5221690	150	5221617	12	6.76901	4.38449	4.5383	K562_peak_383	0	NR_039612	MIR4417	402515	NM_207356	C1orf174	1404758	intergenic	AJAP1(dist=377690),MIR4417(dist=402441)
chr1	5314635	5314860	226	5314764	15	10.777	6.19605	8.23594	K562_peak_384	0	NR_039612	MIR4417	309383	NM_207356	C1orf174	1497890	intergenic	AJAP1(dist=470784),MIR4417(dist=309271)
chr1	5336894	5337088	195	5336953	16	9.61442	5.30421	7.16502	K562_peak_385	0	NR_039612	MIR4417	287140	NM_207356	C1orf174	1520134	intergenic	AJAP1(dist=493043),MIR4417(dist=287043)
chr1	5346413	5346583	171	5346490	12	7.19831	4.64286	4.92669	K562_peak_386	0	NR_039612	MIR4417	277633	NM_207356	C1orf174	1529641	intergenic	AJAP1(dist=502562),MIR4417(dist=277548)
chr1	5364837	5365042	206	5364918	11	6.92029	4.64704	4.66652	K562_peak_387	0	NR_039612	MIR4417	259191	NM_207356	C1orf174	1548082	intergenic	AJAP1(dist=520986),MIR4417(dist=259089)
chr1	5365446	5365676	231	5365539	13	8.78953	5.42154	6.39275	K562_peak_388	0	NR_039612	MIR4417	258570	NM_207356	C1orf174	1548704	intergenic	AJAP1(dist=521595),MIR4417(dist=258455)
chr1	5393329	5393626	298	5393462	9	5.1876	3.87253	3.08562	K562_peak_389	0	NR_039612	MIR4417	230653	NM_207356	C1orf174	1576620	intergenic	AJAP1(dist=549478),MIR4417(dist=230505)
chr1	5403628	5403777	150	5403685	13	7.23929	4.49438	4.96508	K562_peak_390	0	NR_039612	MIR4417	220428	NM_207356	C1orf174	1586845	intergenic	AJAP1(dist=559777),MIR4417(dist=220354)
chr1	5448603	5448752	150	5448663	10	6.03551	4.25978	3.85574	K562_peak_391	0	NR_039612	MIR4417	175453	NM_207356	C1orf174	1631820	intergenic	AJAP1(dist=604752),MIR4417(dist=175379)
chr1	5487378	5487537	160	5487424	13	7.46756	4.6281	5.17789	K562_peak_392	0	NR_039612	MIR4417	136673	NM_207356	C1orf174	1670600	intergenic	AJAP1(dist=643527),MIR4417(dist=136594)
chr1	5516168	5516427	260	5516288	25	19.7192	8.72483	16.5055	K562_peak_393	0	NR_039612	MIR4417	107833	NM_207356	C1orf174	1699440	intergenic	AJAP1(dist=672317),MIR4417(dist=107704)
chr1	5542013	5542286	274	5542156	22	13.8625	6.34483	11.1051	K562_peak_394	0	NR_039612	MIR4417	81981	NM_207356	C1orf174	1725292	intergenic	AJAP1(dist=698162),MIR4417(dist=81845)
chr1	5570069	5570249	181	5570145	22	12.7719	5.79345	10.094	K562_peak_395	0	NR_039612	MIR4417	53972	NM_207356	C1orf174	1753302	intergenic	AJAP1(dist=726218),MIR4417(dist=53882)
chr1	5573141	5573335	195	5573285	14	6.53309	3.94218	4.31883	K562_peak_396	0	NR_039612	MIR4417	50893	NM_207356	C1orf174	1756381	intergenic	AJAP1(dist=729290),MIR4417(dist=50796)
chr1	5681162	5681392	231	5681261	32	27.1898	10.6452	23.3236	K562_peak_397	0	NM_001199861	KCNAB2	371081	NM_207356	C1orf174	1864420	intergenic	MIR4417(dist=56959),MIR4689(dist=241340)
chr1	5692235	5692564	330	5692495	13	8.13814	5.02693	5.79375	K562_peak_398	0	NM_001199861	KCNAB2	359958	NM_207356	C1orf174	1875542	intergenic	MIR4417(dist=68032),MIR4689(dist=230168)
chr1	5701011	5701177	167	5701101	11	6.7288	4.5283	4.50093	K562_peak_399	0	NM_001199861	KCNAB2	351264	NM_207356	C1orf174	1884237	intergenic	MIR4417(dist=76808),MIR4689(dist=221555)
chr1	5703526	5703687	162	5703580	14	8.82835	5.24475	6.4292	K562_peak_400	0	NM_001199861	KCNAB2	348751	NM_207356	C1orf174	1886749	intergenic	MIR4417(dist=79323),MIR4689(dist=219045)
chr1	5712382	5712621	240	5712503	13	7.50674	4.65116	5.2146	K562_peak_401	0	NM_001199861	KCNAB2	339856	NM_207356	C1orf174	1895644	intergenic	MIR4417(dist=88179),MIR4689(dist=210111)
chr1	5779378	5779540	163	5779446	19	12.8082	6.45161	10.128	K562_peak_402	0	NM_001199861	KCNAB2	272899	NM_207356	C1orf174	1962602	intergenic	MIR4417(dist=155175),MIR4689(dist=143192)
chr1	5802811	5802960	150	5802885	18	8.58897	4.4186	6.21559	K562_peak_403	0	NM_001199861	KCNAB2	249472	NM_207356	C1orf174	1986028	intergenic	MIR4417(dist=178608),MIR4689(dist=119772)
chr1	5805937	5806163	227	5806042	29	17.0544	6.43777	14.0561	K562_peak_404	0	NM_001199861	KCNAB2	246308	NM_207356	C1orf174	1989193	intergenic	MIR4417(dist=181734),MIR4689(dist=116569)
chr1	5812464	5812687	224	5812574	34	24.1688	8.55746	20.5845	K562_peak_405	0	NM_001199861	KCNAB2	239782	NM_207356	C1orf174	1995718	intergenic	MIR4417(dist=188261),MIR4689(dist=110045)
chr1	5828134	5828326	193	5828230	16	9.31372	5.13595	6.88406	K562_peak_406	0	NM_001199861	KCNAB2	224128	NM_207356	C1orf174	2011373	intergenic	MIR4417(dist=203931),MIR4689(dist=94406)
chr1	5871643	5871821	179	5871733	13	8.78953	5.42154	6.39275	K562_peak_407	0	NM_001199861	KCNAB2	180626	NM_207356	C1orf174	2054875	intergenic	MIR4417(dist=247440),MIR4689(dist=50911)
chr1	5886755	5886947	193	5886847	16	9.10834	5.02216	6.69183	K562_peak_408	0	NM_001199861	KCNAB2	165507	NM_207356	C1orf174	2069994	intergenic	MIR4417(dist=262552),MIR4689(dist=35785)
chr1	5890866	5891097	232	5890994	23	12.3585	5.4115	9.70828	K562_peak_409	0	NM_001199861	KCNAB2	161376	NM_207356	C1orf174	2074124	intergenic	MIR4417(dist=266663),MIR4689(dist=31635)
chr1	5892919	5893111	193	5893019	16	7.22196	4.02367	4.94873	K562_peak_410	0	NM_001199861	KCNAB2	159343	NM_207356	C1orf174	2076158	intergenic	MIR4417(dist=268716),MIR4689(dist=29621)
chr1	5905567	5905734	168	5905653	15	7.14145	4.12371	4.87339	K562_peak_411	0	NM_001199861	KCNAB2	146707	NM_207356	C1orf174	2088793	intergenic	MIR4417(dist=281364),MIR4689(dist=16998)
chr1	5907449	5907609	161	5907535	20	11.1285	5.35032	8.56495	K562_peak_412	0	NM_001199861	KCNAB2	144829	NM_207356	C1orf174	2090672	intergenic	MIR4417(dist=283246),MIR4689(dist=15123)
chr1	5945847	5946275	429	5945975	29	18.9081	7.28155	15.7622	K562_peak_413	4	NM_001199861	KCNAB2	106297	NR_039838	MIR4689	23260	intronic	NPHP4
chr1	5948754	5949053	300	5948851	24	12.145	5.14933	9.50821	K562_peak_414	4	NM_001199861	KCNAB2	103454	NR_039838	MIR4689	26102	intronic	NPHP4
chr1	5953353	5953503	151	5953419	18	8.68386	4.46533	6.30356	K562_peak_415	4	NM_001199861	KCNAB2	98930	NR_039838	MIR4689	30627	intronic	NPHP4
chr1	5953829	5954016	188	5953928	22	12.9963	5.90501	10.296	K562_peak_416	4	NM_001199861	KCNAB2	98435	NR_039838	MIR4689	31121	intronic	NPHP4
chr1	5977736	5978098	363	5977940	43	34.974	11.1252	30.3273	K562_peak_417	4	NM_001199861	KCNAB2	74441	NR_039838	MIR4689	55116	intronic	NPHP4
chr1	6009437	6009806	370	6009612	42	35.088	11.482	30.4238	K562_peak_418	4	NM_001199861	KCNAB2	42736	NR_039838	MIR4689	86820	intronic	NPHP4
chr1	6019450	6019655	206	6019556	16	11.0033	6.10413	8.44825	K562_peak_419	4	NM_001199861	KCNAB2	32805	NR_039838	MIR4689	96751	intronic	NPHP4
chr1	6021834	6022090	257	6021949	21	15.6143	7.53425	12.7231	K562_peak_420	4	NM_001199861	KCNAB2	30396	NR_039838	MIR4689	99161	exonic	NPHP4
chr1	6035292	6035510	219	6035407	28	21.4461	8.80121	18.0951	K562_peak_421	4	NM_001199861	KCNAB2	16957	NR_039838	MIR4689	112600	intronic	NPHP4
chr1	6040477	6040809	333	6040607	36	27.7502	9.72405	23.8354	K562_peak_422	4	NM_001199861	KCNAB2	11715	NR_039838	MIR4689	117842	intronic	NPHP4
chr1	6043583	6043773	191	6043670	21	12.9662	6.09418	10.2682	K562_peak_423	4	NM_001199861	KCNAB2	8680	NR_039838	MIR4689	120877	intronic	NPHP4
chr1	6051724	6051892	169	6051790	19	5.65965	3.00526	3.523	K562_peak_424	4	NM_001199861	KCNAB2	550	NR_039838	MIR4689	129007	intronic	NPHP4
chr1	6052430	6052828	399	6052682	32	14.4542	4.94753	11.6498	K562_peak_425	5	NM_003636	KCNAB2	33444	NR_039838	MIR4689	129828	UTR5	KCNAB2(NM_001199861:c.-48199_-47801delins0),NPHP4(NM_001291593:c.64750_64647delins0,NM_001291594:c.64750_64647delins0,NM_015102:c.6184_6081delins0)
chr1	6053803	6054048	246	6053910	23	7.93179	3.5503	5.6008	K562_peak_426	1	NM_003636	KCNAB2	32147	NR_111987	NPHP4	1392	intronic	KCNAB2
chr1	6061448	6061667	220	6061574	14	7.49098	4.47094	5.19989	K562_peak_427	1	NM_003636	KCNAB2	24515	NR_111987	NPHP4	9024	intronic	KCNAB2
chr1	6067025	6067310	286	6067176	32	21.7586	7.92317	18.3813	K562_peak_428	1	NM_003636	KCNAB2	18905	NR_111987	NPHP4	14634	intronic	KCNAB2
chr1	6067489	6067697	209	6067596	25	14.964	6.26506	12.1238	K562_peak_429	1	NM_003636	KCNAB2	18480	NR_111987	NPHP4	15060	intronic	KCNAB2
chr1	6086108	6086439	332	6086244	26	17.4602	7.26783	14.4252	K562_peak_430	3	NM_001199860	KCNAB2	8074	NR_111987	NPHP4	33740	UTR5	KCNAB2(NM_003636:c.-14521_-14190delins0,NM_172130:c.-14521_-14190delins0)
chr1	6088702	6088858	157	6088778	16	8.08158	4.46781	5.74105	K562_peak_431	3	NM_001199860	KCNAB2	5568	NR_111987	NPHP4	36247	intronic	KCNAB2
chr1	6094520	6094773	254	6094659	25	15.3031	6.42769	12.4342	K562_peak_432	4	NM_001199862	KCNAB2	11334	NR_111987	NPHP4	42113	UTR5	KCNAB2(NM_001199860:c.-6109_-5856delins0)
chr1	6101595	6101791	197	6101674	20	11.4186	5.49738	8.83675	K562_peak_433	4	NM_001199862	KCNAB2	4288	NR_111987	NPHP4	49160	intronic	KCNAB2
chr1	6112537	6112719	183	6112633	13	6.21736	3.91061	4.02507	K562_peak_434	6	NM_207396	RNF207	153561	NR_111987	NPHP4	60095	intronic	KCNAB2
chr1	6113037	6113275	239	6113162	18	10.3672	5.32959	7.8611	K562_peak_435	6	NM_207396	RNF207	153033	NR_111987	NPHP4	60623	intronic	KCNAB2
chr1	6134658	6134951	294	6134767	26	14.8683	6.02679	12.0356	K562_peak_436	6	NM_207396	RNF207	131384	NR_111987	NPHP4	82271	intronic	KCNAB2
chr1	6140706	6140950	245	6140850	34	23.4475	8.22562	19.923	K562_peak_437	6	NM_207396	RNF207	125361	NR_111987	NPHP4	88295	intronic	KCNAB2
chr1	6142480	6142671	192	6142589	25	14.0616	5.8427	11.2836	K562_peak_438	6	NM_207396	RNF207	123613	NR_111987	NPHP4	90042	intronic	KCNAB2
chr1	6165337	6165486	150	6165399	17	6.76252	3.67347	4.53259	K562_peak_439	1	NM_207396	RNF207	100777	NR_111987	NPHP4	112878	UTR3	CHD5(NM_015557:c.*197_*48delins0)
chr1	6168964	6169198	235	6169052	28	16.8927	6.56109	13.9055	K562_peak_440	1	NM_207396	RNF207	97108	NR_111987	NPHP4	116548	intronic	CHD5
chr1	6187747	6188162	416	6187889	33	19.6196	6.77291	16.4201	K562_peak_441	1	NM_207396	RNF207	78234	NR_111987	NPHP4	135421	exonic	CHD5
chr1	6201768	6201991	224	6201875	23	14.3087	6.35762	11.5139	K562_peak_442	1	NM_207396	RNF207	64309	NR_111987	NPHP4	149346	intronic	CHD5
chr1	6203560	6203741	182	6203655	15	7.11142	4.10783	4.84541	K562_peak_443	1	NM_207396	RNF207	62538	NR_111987	NPHP4	151117	intronic	CHD5
chr1	6208729	6209032	304	6208827	26	15.3225	6.23557	12.4514	K562_peak_444	1	NM_207396	RNF207	57308	NR_111987	NPHP4	156347	exonic	CHD5
chr1	6210867	6211044	178	6210973	12	4.41225	3.0445	2.39452	K562_peak_445	1	NM_207396	RNF207	55233	NR_111987	NPHP4	158422	intronic	CHD5
chr1	6217778	6218131	354	6217922	34	24.4416	8.68486	20.8336	K562_peak_446	1	NM_207396	RNF207	48234	NR_111987	NPHP4	165421	intronic	CHD5
chr1	6222877	6223095	219	6222983	31	19.0805	6.93391	15.9208	K562_peak_447	1	NM_207396	RNF207	43203	NR_111987	NPHP4	170453	intronic	CHD5
chr1	6231649	6231856	208	6231764	24	12.9001	5.48847	10.2064	K562_peak_448	1	NM_207396	RNF207	34436	NR_111987	NPHP4	179219	intronic	CHD5
chr1	6232706	6232891	186	6232793	19	9.24354	4.58716	6.81828	K562_peak_449	1	NM_207396	RNF207	33390	NR_111987	NPHP4	180265	intronic	CHD5
chr1	6243647	6243995	349	6243739	25	14.4114	6.00462	11.6095	K562_peak_450	0	NM_207396	RNF207	22368	NM_015557	CHD5	3627	downstream	RPL22
chr1	6245871	6246146	276	6246010	31	21.4773	8.03011	18.1229	K562_peak_451	1	NM_207396	RNF207	20180	NM_015557	CHD5	5814	UTR3	RPL22(NM_000983:c.*861_*586delins0)
chr1	6259188	6259897	710	6259766	34	22.1186	7.63359	18.707	K562_peak_452	1	NM_207396	RNF207	6646	NM_015557	CHD5	19348	exonic	RPL22
chr1	6265258	6265456	199	6265339	20	6.45771	3.24324	4.24894	K562_peak_453	1	NM_207396	RNF207	832	NM_000983	RPL22	5678	ncRNA_exonic	LOC102724450
chr1	6266066	6266458	393	6266372	24	9.19819	3.93391	6.77581	K562_peak_454	1	NR_103534	LINC00337	30038	NR_125997	LOC102724450	422	UTR5	RNF207(NM_207396:c.-407_-234delins0)
chr1	6269345	6269594	250	6269461	37	18.073	5.55962	14.9944	K562_peak_455	1	NR_103534	LINC00337	26830	NR_125997	LOC102724450	3629	exonic	RNF207
chr1	6294982	6295157	176	6295064	21	10.0709	4.67588	7.58423	K562_peak_456	1	NR_103534	LINC00337	1230	NR_125997	LOC102724450	29229	exonic	ICMT
chr1	6295664	6296311	648	6296187	23	11.1603	4.86815	8.59543	K562_peak_457	2	NM_001024598	HES3	8264	NR_125997	LOC102724450	30147	exonic	ICMT
chr1	6298765	6298942	178	6298850	27	12.839	4.99554	10.1567	K562_peak_458	1	NM_001024598	HES3	5398	NM_012405	ICMT	2809	ncRNA_exonic	LINC00337
chr1	6305170	6305440	271	6305223	22	8.09042	3.70669	5.74963	K562_peak_459	1	NM_031475	ESPN	179543	NM_012405	ICMT	9261	exonic	HES3
chr1	6306914	6307063	150	6306951	21	7.08774	3.40557	4.82305	K562_peak_460	0	NM_031475	ESPN	177859	NM_012405	ICMT	10944	downstream	GPR153,HES3
chr1	6309110	6309377	268	6309247	28	11.768	4.45811	9.1638	K562_peak_461	1	NM_031475	ESPN	175604	NM_012405	ICMT	13199	UTR3	GPR153(NM_207370:c.*288_*21delins0)
chr1	6315615	6315849	235	6315746	14	4.34358	2.82752	2.35881	K562_peak_462	1	NM_031475	ESPN	169116	NM_012405	ICMT	19688	intronic	GPR153
chr1	6320062	6320259	198	6320141	30	13.7928	4.96	11.0396	K562_peak_463	1	NM_031475	ESPN	164687	NM_012405	ICMT	24116	intronic	GPR153
chr1	6320844	6321287	444	6320909	22	8.34424	3.80795	5.98658	K562_peak_464	1	NM_031475	ESPN	163782	NM_012405	ICMT	25021	UTR5	GPR153(NM_207370:c.6070_5920delins0)
chr1	6340877	6341137	261	6340998	27	15.73	6.22914	12.8314	K562_peak_465	4	NM_031475	ESPN	143841	NM_207370	GPR153	19972	intronic	ACOT7
chr1	6360927	6361157	231	6361013	14	8.73624	5.19031	6.35258	K562_peak_466	4	NM_031475	ESPN	123806	NM_207370	GPR153	40007	intronic	ACOT7
chr1	6373532	6373864	333	6373634	18	9.8425	5.05319	7.36954	K562_peak_467	4	NM_031475	ESPN	111150	NM_207370	GPR153	52663	intronic	ACOT7
chr1	6377104	6377297	194	6377221	22	12.3418	5.58252	9.69246	K562_peak_468	4	NM_031475	ESPN	107647	NM_207370	GPR153	56165	intronic	ACOT7
chr1	6377577	6377752	176	6377643	21	11.1604	5.18868	8.59543	K562_peak_469	4	NM_031475	ESPN	107183	NM_207370	GPR153	56629	intronic	ACOT7
chr1	6403562	6403797	236	6403650	20	10.7341	5.15337	8.20397	K562_peak_470	4	NM_031475	ESPN	81168	NM_207370	GPR153	82644	intronic	ACOT7
chr1	6408062	6408247	186	6408164	25	13.8082	5.72687	11.0547	K562_peak_471	4	NM_031475	ESPN	76693	NM_207370	GPR153	87119	intronic	ACOT7
chr1	6413950	6414102	153	6414008	16	8.68159	4.78873	6.30228	K562_peak_472	4	NM_031475	ESPN	70822	NM_207370	GPR153	92991	intronic	ACOT7
chr1	6419770	6420076	307	6419957	32	22.7879	8.40764	19.3241	K562_peak_473	3	NM_031475	ESPN	64925	NM_181866	ACOT7	919	intronic	ACOT7
chr1	6423244	6423471	228	6423298	20	10.9285	5.25	8.37803	K562_peak_474	2	NM_031475	ESPN	61490	NM_181865	ACOT7	2593	intronic	ACOT7
chr1	6431650	6431872	223	6431753	13	7.20234	4.47284	4.93018	K562_peak_475	2	NM_031475	ESPN	53087	NM_181865	ACOT7	10997	intronic	ACOT7
chr1	6438270	6438446	177	6438367	13	7.09328	4.40945	4.82822	K562_peak_476	2	NM_031475	ESPN	46490	NM_181865	ACOT7	17594	intronic	ACOT7
chr1	6452416	6452637	222	6452524	21	7.83809	3.70682	5.51388	K562_peak_477	1	NM_031475	ESPN	32321	NM_181864	ACOT7	6643	intronic	ACOT7
chr1	6453069	6453262	194	6453162	17	5.30705	3.0176	3.19687	K562_peak_478	1	NM_031475	ESPN	31682	NM_181864	ACOT7	7282	intronic	ACOT7
chr1	6453344	6453493	150	6453481	15	4.0635	2.62295	2.10754	K562_peak_479	1	NM_031475	ESPN	31429	NM_181864	ACOT7	7535	exonic	ACOT7
chr1	6453831	6454266	436	6454143	32	15.5206	5.33118	12.6366	K562_peak_480	0	NM_031475	ESPN	30799	NM_007274	ACOT7	222	upstream	ACOT7
chr1	6464795	6465013	219	6464895	25	17.0401	7.29313	14.0428	K562_peak_481	0	NM_031475	ESPN	19944	NM_007274	ACOT7	11078	intergenic	ACOT7(dist=10969),HES2(dist=10281)
chr1	6466229	6466406	178	6466310	20	11.9918	5.7931	9.36482	K562_peak_482	0	NM_031475	ESPN	18530	NM_007274	ACOT7	12491	intergenic	ACOT7(dist=12403),HES2(dist=8888)
chr1	6474457	6474714	258	6474556	29	16.3273	6.12245	13.3798	K562_peak_483	0	NM_031475	ESPN	10262	NM_007274	ACOT7	20759	downstream	HES2
chr1	6479891	6480131	241	6480022	32	13.264	4.5392	10.5469	K562_peak_484	1	NM_031475	ESPN	4837	NM_007274	ACOT7	26185	UTR5	HES2(NM_019089:c.99_11delins0)
chr1	6480223	6480426	204	6480286	28	9.91692	3.80827	7.43972	K562_peak_485	0	NM_031475	ESPN	4523	NM_019089	HES2	345	upstream	HES2
chr1	6480786	6481027	242	6480917	32	12.7198	4.35931	10.0456	K562_peak_486	0	NM_031475	ESPN	3941	NM_019089	HES2	927	upstream	HES2
chr1	6485041	6485201	161	6485131	22	5.38387	2.70588	3.26775	K562_peak_487	1	NM_138697	TAS1R1	130217	NM_019089	HES2	5142	exonic	ESPN
chr1	6486494	6486722	229	6486611	25	8.18128	3.46898	5.83442	K562_peak_488	1	NM_138697	TAS1R1	128730	NM_019089	HES2	6629	intronic	ESPN
chr1	6489794	6490005	212	6489881	26	10.2309	4.11272	7.7338	K562_peak_489	2	NM_138697	TAS1R1	125438	NM_019089	HES2	9920	ncRNA_exonic	MIR4252
chr1	6498133	6498385	253	6498274	30	16.5261	6.03113	13.5648	K562_peak_490	1	NM_138697	TAS1R1	117079	NR_036218	MIR4252	8303	intronic	ESPN
chr1	6500371	6500640	270	6500499	46	29.4333	8.10345	25.3575	K562_peak_491	1	NM_138697	TAS1R1	114832	NR_036218	MIR4252	10549	exonic	ESPN
chr1	6505239	6505434	196	6505349	28	12.8114	4.8495	10.131	K562_peak_492	1	NM_138697	TAS1R1	110001	NR_036218	MIR4252	15380	intronic	ESPN
chr1	6516953	6517251	299	6517019	15	7.29448	4.20499	5.01624	K562_peak_493	1	NM_138697	TAS1R1	98236	NR_036218	MIR4252	27146	exonic	ESPN
chr1	6524701	6524884	184	6524784	23	10.2462	4.47344	7.74776	K562_peak_494	6	NM_138697	TAS1R1	90545	NR_036218	MIR4252	34836	exonic	TNFRSF25
chr1	6530980	6531173	194	6531073	23	7.66516	3.45075	5.36259	K562_peak_495	8	NM_138697	TAS1R1	84261	NM_001039664	TNFRSF25	4821	exonic	PLEKHG5
chr1	6531620	6531784	165	6531706	28	11.304	4.28994	8.72979	K562_peak_496	8	NM_138697	TAS1R1	83636	NM_001039664	TNFRSF25	5447	exonic	PLEKHG5
chr1	6532577	6532730	154	6532653	26	10.0306	4.03889	7.54608	K562_peak_497	8	NM_138697	TAS1R1	82684	NM_001039664	TNFRSF25	6398	exonic	PLEKHG5
chr1	6535636	6535786	151	6535739	21	7.83809	3.70682	5.51388	K562_peak_498	8	NM_138697	TAS1R1	79627	NM_001039664	TNFRSF25	9456	intronic	PLEKHG5
chr1	6546604	6546829	226	6546698	34	16.0953	5.27108	13.1707	K562_peak_499	6	NM_138697	TAS1R1	68621	NM_001042665	PLEKHG5	702	intronic	PLEKHG5
chr1	6550558	6550749	192	6550663	27	11.9526	4.6473	9.32809	K562_peak_500	6	NM_138697	TAS1R1	64684	NM_001042665	PLEKHG5	4639	UTR5	PLEKHG5(NM_001042664:c.13009_12927delins0,NM_001265594:c.13023_12927delins0)
chr1	6557390	6557695	306	6557580	19	7.93004	3.97219	5.59915	K562_peak_501	2	NM_138697	TAS1R1	57795	NM_001265592	PLEKHG5	386	UTR5	PLEKHG5(NM_001042663:c.101_7delins0)
chr1	6577661	6577973	313	6577839	21	9.87862	4.58811	7.40353	K562_peak_502	1	NM_138697	TAS1R1	37521	NM_001042663	PLEKHG5	20333	intronic	PLEKHG5
chr1	6580400	6580723	324	6580486	19	8.47824	4.22387	6.11209	K562_peak_503	0	NM_138697	TAS1R1	34776	NM_198681	PLEKHG5	440	upstream;downstream	PLEKHG5;NOL9
chr1	6583753	6583902	150	6583826	14	5.62635	3.4642	3.49202	K562_peak_504	1	NM_138697	TAS1R1	31510	NM_198681	PLEKHG5	3706	UTR3	NOL9(NM_024654:c.*2161_*2012delins0)
chr1	6599745	6599908	164	6599880	9	5.1876	3.87253	3.08562	K562_peak_505	1	NM_138697	TAS1R1	15511	NM_198681	PLEKHG5	19705	intronic	NOL9
chr1	6614267	6614807	541	6614579	38	24.7321	7.88675	21.0932	K562_peak_506	1	NM_138697	TAS1R1	801	NM_198681	PLEKHG5	34416	exonic	NOL9
chr1	6632915	6633064	150	6633039	11	5.26464	3.64188	3.15738	K562_peak_507	2	NM_001278647	ZBTB48	7061	NM_024654	NOL9	18331	intronic	TAS1R1
chr1	6634186	6634335	150	6634268	13	6.07315	3.83037	3.89052	K562_peak_508	2	NM_001278647	ZBTB48	5790	NM_024654	NOL9	19602	intronic	TAS1R1
chr1	6639831	6640322	492	6639978	36	19.6984	6.28183	16.4864	K562_peak_509	3	NM_153812	PHF13	33679	NM_024654	NOL9	25418	UTR5	ZBTB48(NM_005341:c.-619_-474delins0,NM_001278647:c.-619_-561delins0,NM_001278648:c.-619_-540delins0)
chr1	6640983	6641213	231	6641115	26	10.5417	4.22866	8.02435	K562_peak_510	3	NM_153812	PHF13	32658	NM_024654	NOL9	26440	exonic	ZBTB48
chr1	6660972	6661445	474	6661088	33	12.5215	4.20012	9.85993	K562_peak_511	1	NM_153812	PHF13	12547	NM_024654	NOL9	46550	intronic	KLHL21
chr1	6662627	6662961	335	6662865	29	10.1245	3.79027	7.63381	K562_peak_512	1	NM_153812	PHF13	10962	NM_024654	NOL9	48136	exonic	KLHL21
chr1	6663643	6663855	213	6663713	19	4.38617	2.51256	2.37079	K562_peak_513	0	NM_153812	PHF13	10007	NM_014851	KLHL21	791	upstream	KLHL21
chr1	6669798	6670117	320	6669917	35	17.8204	5.74621	14.7598	K562_peak_514	0	NM_153812	PHF13	3798	NM_014851	KLHL21	6999	intergenic	KLHL21(dist=6840),PHF13(dist=3639)
chr1	6673399	6673930	532	6673571	27	10.7526	4.1979	8.22149	K562_peak_515	1	NM_001195753	THAP3	11260	NM_014851	KLHL21	10706	UTR5	PHF13(NM_153812:c.-371_-197delins0)
chr1	6674309	6674906	598	6674763	33	15.0076	5.01845	12.1656	K562_peak_516	1	NM_001195753	THAP3	10317	NM_014851	KLHL21	11649	intronic	PHF13
chr1	6684756	6685339	584	6684891	34	22.5263	7.8125	19.0843	K562_peak_517	3	NR_104620	LOC100505887	99757	NM_014851	KLHL21	22089	exonic	THAP3
chr1	6685637	6685894	258	6685714	14	5.26923	3.28228	3.16157	K562_peak_518	3	NR_104620	LOC100505887	99039	NM_014851	KLHL21	22807	intronic	THAP3
chr1	6694716	6694973	258	6694828	20	11.088	5.32995	8.52711	K562_peak_519	2	NR_104620	LOC100505887	89960	NM_014851	KLHL21	31886	UTR3	DNAJC11(NM_018198:c.*1019_*762delins0),THAP3(NM_138350:c.*568_*825delins0)
chr1	6706670	6706827	158	6706753	18	10.986	5.66319	8.43177	K562_peak_520	1	NR_104620	LOC100505887	78056	NM_014851	KLHL21	43790	intronic	DNAJC11
chr1	6711341	6711507	167	6711403	13	7.16569	4.45151	4.89594	K562_peak_521	1	NR_104620	LOC100505887	73381	NM_014851	KLHL21	48466	intronic	DNAJC11
chr1	6726816	6727170	355	6726928	18	13.1022	6.85921	10.3948	K562_peak_522	1	NR_104620	LOC100505887	57812	NM_014851	KLHL21	64035	intronic	DNAJC11
chr1	6732800	6732991	192	6732896	12	7.67518	4.93359	5.37146	K562_peak_523	1	NR_104620	LOC100505887	51909	NM_014851	KLHL21	69937	intronic	DNAJC11
chr1	6761279	6762099	821	6761896	33	19.5709	6.75273	16.374	K562_peak_524	1	NR_104620	LOC100505887	23116	NM_014851	KLHL21	98731	exonic	DNAJC11
chr1	6764273	6764506	234	6764406	26	13.4772	5.41082	10.7452	K562_peak_525	0	NR_104620	LOC100505887	20415	NM_018198	DNAJC11	2423	intergenic	DNAJC11(dist=2307),LINC01672(dist=20299)
chr1	6780114	6780397	284	6780252	25	19.7192	8.72483	16.5055	K562_peak_526	0	NR_104620	LOC100505887	4549	NM_018198	DNAJC11	18289	intergenic	DNAJC11(dist=18148),LINC01672(dist=4408)
chr1	6787581	6787863	283	6787720	23	16.4041	7.45342	13.4519	K562_peak_527	2	NM_001195563	CAMTA1	57662	NM_018198	DNAJC11	25756	ncRNA_exonic	LINC01672
chr1	6802382	6802531	150	6802446	14	7.56241	4.51128	5.2665	K562_peak_528	0	NM_001195563	CAMTA1	42927	NM_018198	DNAJC11	40490	intergenic	LINC01672(dist=12310),CAMTA1(dist=42853)
chr1	6803690	6803860	171	6803804	16	9.39802	5.18293	6.96255	K562_peak_529	0	NM_001195563	CAMTA1	41609	NM_018198	DNAJC11	41809	intergenic	LINC01672(dist=13618),CAMTA1(dist=41524)
chr1	6830857	6831099	243	6830952	29	27.0495	11.583	23.2032	K562_peak_530	0	NM_001195563	CAMTA1	14406	NM_018198	DNAJC11	69012	intergenic	LINC01672(dist=40785),CAMTA1(dist=14285)
chr1	6844489	6845624	1136	6845436	36	18.9486	6.00649	15.7996	K562_peak_531	4	NM_004781	VAMP3	986272	NM_018198	DNAJC11	83090	exonic	CAMTA1
chr1	6860769	6861002	234	6860859	15	10.777	6.19605	8.23594	K562_peak_532	4	NM_004781	VAMP3	970443	NM_018198	DNAJC11	98919	intronic	CAMTA1
chr1	6882610	6882759	150	6882701	11	6.92029	4.64704	4.66652	K562_peak_533	4	NM_004781	VAMP3	948644	NM_018198	DNAJC11	120718	intronic	CAMTA1
chr1	6927919	6928068	150	6927955	10	6.03551	4.25978	3.85574	K562_peak_534	4	NM_004781	VAMP3	903335	NM_018198	DNAJC11	166027	intronic	CAMTA1
chr1	6950008	6950239	232	6950123	36	33.1147	12.4789	28.6641	K562_peak_535	1	NM_004781	VAMP3	881205	NM_018198	DNAJC11	188157	intronic	CAMTA1
chr1	6971328	6971575	248	6971439	31	18.8769	6.84492	15.733	K562_peak_536	1	NM_004781	VAMP3	859877	NM_018198	DNAJC11	209485	intronic	CAMTA1
chr1	6972574	6972965	392	6972719	38	25.0849	8.03296	21.4165	K562_peak_537	1	NM_004781	VAMP3	858559	NM_018198	DNAJC11	210803	intronic	CAMTA1
chr1	6998868	6999106	239	6998980	21	13.5219	6.38607	10.7865	K562_peak_538	1	NM_004781	VAMP3	832342	NM_018198	DNAJC11	237021	intronic	CAMTA1
chr1	7004597	7004746	150	7004666	13	6.84874	4.26829	4.61239	K562_peak_539	1	NM_004781	VAMP3	826657	NM_018198	DNAJC11	242705	intronic	CAMTA1
chr1	7022410	7023561	1152	7022518	35	18.4489	5.9751	15.3422	K562_peak_540	1	NM_004781	VAMP3	808343	NM_018198	DNAJC11	261019	intronic	CAMTA1
chr1	7051407	7051568	162	7051514	14	9.76946	5.80879	7.30097	K562_peak_541	1	NM_004781	VAMP3	779841	NM_018198	DNAJC11	289521	intronic	CAMTA1
chr1	7058329	7058663	335	7058506	36	34.7117	13.3574	30.0931	K562_peak_542	1	NM_004781	VAMP3	772833	NM_018198	DNAJC11	296530	intronic	CAMTA1
chr1	7072611	7072788	178	7072701	15	9.10814	5.21173	6.69183	K562_peak_543	1	NM_004781	VAMP3	758629	NM_018198	DNAJC11	310733	intronic	CAMTA1
chr1	7104548	7104709	162	7104642	13	6.68203	4.17288	4.45756	K562_peak_544	1	NM_004781	VAMP3	726700	NM_018198	DNAJC11	342662	intronic	CAMTA1
chr1	7120383	7120546	164	7120451	12	6.65913	4.31894	4.4358	K562_peak_545	1	NM_004781	VAMP3	710864	NM_018198	DNAJC11	358498	intronic	CAMTA1
chr1	7130543	7130741	199	7130645	20	14.6846	7.26644	11.8643	K562_peak_546	1	NM_004781	VAMP3	700687	NM_018198	DNAJC11	368676	intronic	CAMTA1
chr1	7135485	7135699	215	7135589	21	15.2792	7.34558	12.4113	K562_peak_547	1	NM_004781	VAMP3	695737	NM_018198	DNAJC11	373626	intronic	CAMTA1
chr1	7153391	7153540	150	7153429	8	4.30231	3.43511	2.32172	K562_peak_548	1	NM_004781	VAMP3	677863	NM_018198	DNAJC11	391499	intronic	CAMTA1
chr1	7171977	7172178	202	7172056	13	7.46756	4.6281	5.17789	K562_peak_549	1	NM_004781	VAMP3	659251	NM_018198	DNAJC11	410111	intronic	CAMTA1
chr1	7177638	7177907	270	7177772	33	26.5545	10	22.751	K562_peak_550	1	NM_004781	VAMP3	653556	NM_018198	DNAJC11	415806	intronic	CAMTA1
chr1	7235762	7235911	150	7235832	11	5.40815	3.72671	3.29002	K562_peak_551	1	NM_004781	VAMP3	595492	NM_018198	DNAJC11	473870	intronic	CAMTA1
chr1	7237134	7237305	172	7237204	15	8.93394	5.11182	6.52816	K562_peak_552	1	NM_004781	VAMP3	594109	NM_018198	DNAJC11	475253	intronic	CAMTA1
chr1	7237874	7238040	167	7237939	10	4.80298	3.49762	2.75312	K562_peak_553	1	NM_004781	VAMP3	593372	NM_018198	DNAJC11	475991	intronic	CAMTA1
chr1	7268028	7268252	225	7268134	20	16.1782	8.13231	13.2412	K562_peak_554	1	NM_004781	VAMP3	563189	NM_018198	DNAJC11	506174	intronic	CAMTA1
chr1	7296244	7296486	243	7296346	21	15.9639	7.73287	13.0488	K562_peak_555	1	NM_004781	VAMP3	534964	NM_018198	DNAJC11	534399	intronic	CAMTA1
chr1	7325855	7326024	170	7325927	13	8.78953	5.42154	6.39275	K562_peak_556	1	NM_004781	VAMP3	505389	NM_018198	DNAJC11	563973	intronic	CAMTA1
chr1	7347199	7347397	199	7347286	18	12.4926	6.50685	9.83329	K562_peak_557	1	NM_004781	VAMP3	484031	NM_018198	DNAJC11	585332	intronic	CAMTA1
chr1	7363011	7363173	163	7363095	15	10.777	6.19605	8.23594	K562_peak_558	1	NM_004781	VAMP3	468237	NM_018198	DNAJC11	601126	intronic	CAMTA1
chr1	7461943	7462138	196	7462082	11	6.92029	4.64704	4.66652	K562_peak_559	1	NM_004781	VAMP3	369288	NM_018198	DNAJC11	700074	intronic	CAMTA1
chr1	7470701	7470898	198	7470793	13	7.96125	4.92091	5.62819	K562_peak_560	1	NM_004781	VAMP3	360529	NM_018198	DNAJC11	708833	intronic	CAMTA1
chr1	7508496	7508645	150	7508540	14	6.76963	4.07056	4.53868	K562_peak_561	1	NM_004781	VAMP3	322758	NM_018198	DNAJC11	746604	intronic	CAMTA1
chr1	7514216	7514384	169	7514308	23	13.9172	6.16175	11.1555	K562_peak_562	1	NM_004781	VAMP3	317029	NM_018198	DNAJC11	752334	intronic	CAMTA1
chr1	7518328	7518477	150	7518402	14	5.84176	3.57569	3.69163	K562_peak_563	1	NM_004781	VAMP3	312926	NM_018198	DNAJC11	756436	intronic	CAMTA1
chr1	7520915	7521126	212	7521018	27	17.7132	7.16113	14.6606	K562_peak_564	1	NM_004781	VAMP3	310308	NM_018198	DNAJC11	759054	intronic	CAMTA1
chr1	7531089	7531283	195	7531169	22	11.4369	5.15118	8.85398	K562_peak_565	1	NM_004781	VAMP3	300143	NM_018198	DNAJC11	769220	intronic	CAMTA1
chr1	7534982	7535138	157	7535073	19	8.11607	4.0568	5.77311	K562_peak_566	1	NM_004781	VAMP3	296269	NM_018198	DNAJC11	773094	intronic	CAMTA1
chr1	7539032	7539241	210	7539132	21	11.6323	5.41872	9.0363	K562_peak_567	1	NM_004781	VAMP3	292192	NM_018198	DNAJC11	777170	intronic	CAMTA1
chr1	7563392	7563541	150	7563447	9	5.1	3.81679	3.02409	K562_peak_568	1	NM_004781	VAMP3	267862	NM_018198	DNAJC11	801500	intronic	CAMTA1
chr1	7572579	7572728	150	7572595	8	3.88036	3.16344	1.94173	K562_peak_569	1	NM_004781	VAMP3	258675	NM_018198	DNAJC11	810687	intronic	CAMTA1
chr1	7587206	7587377	172	7587294	14	7.14919	4.2796	4.8808	K562_peak_570	1	NM_004781	VAMP3	244037	NM_018198	DNAJC11	825325	intronic	CAMTA1
chr1	7598210	7598404	195	7598306	19	9.57869	4.75059	7.131	K562_peak_571	1	NM_004781	VAMP3	233022	NM_018198	DNAJC11	836341	intronic	CAMTA1
chr1	7599841	7600020	180	7599928	17	8.54694	4.5512	6.17625	K562_peak_572	1	NM_004781	VAMP3	231398	NM_018198	DNAJC11	837964	intronic	CAMTA1
chr1	7601752	7602065	314	7601891	26	17.0031	7.04042	14.0078	K562_peak_573	1	NM_004781	VAMP3	229420	NM_018198	DNAJC11	839942	intronic	CAMTA1
chr1	7613424	7613579	156	7613516	18	9.50372	4.87805	7.06171	K562_peak_574	1	NM_004781	VAMP3	217827	NM_018198	DNAJC11	851535	intronic	CAMTA1
chr1	7621575	7621803	229	7621700	40	27.0046	8.39304	23.161	K562_peak_575	1	NM_004781	VAMP3	209640	NM_018198	DNAJC11	859723	intronic	CAMTA1
chr1	7626611	7626772	162	7626674	18	9.65197	4.95437	7.20021	K562_peak_576	1	NM_004781	VAMP3	204637	NM_018198	DNAJC11	864725	intronic	CAMTA1
chr1	7632857	7633097	241	7632997	29	19.9743	7.79221	16.7417	K562_peak_577	1	NM_004781	VAMP3	198352	NM_018198	DNAJC11	871011	intronic	CAMTA1
chr1	7633705	7633854	150	7633750	14	6.14721	3.73599	3.96004	K562_peak_578	1	NM_004781	VAMP3	197549	NM_018198	DNAJC11	871813	intronic	CAMTA1
chr1	7637367	7637558	192	7637486	20	10.2894	4.93537	7.78834	K562_peak_579	1	NM_004781	VAMP3	193866	NM_018198	DNAJC11	875496	intronic	CAMTA1
chr1	7646323	7646611	289	7646524	23	11.5745	5.05263	8.9827	K562_peak_580	1	NM_004781	VAMP3	184862	NM_018198	DNAJC11	884501	intronic	CAMTA1
chr1	7676499	7676698	200	7676570	15	8.4043	4.81203	6.0429	K562_peak_581	1	NM_004781	VAMP3	154730	NM_018198	DNAJC11	914632	intronic	CAMTA1
chr1	7681927	7682276	350	7682191	19	10.747	5.34045	8.21603	K562_peak_582	1	NM_004781	VAMP3	149227	NM_018198	DNAJC11	920135	intronic	CAMTA1
chr1	7692310	7692460	151	7692368	16	7.98236	4.41558	5.64804	K562_peak_583	1	NM_004781	VAMP3	138944	NM_018198	DNAJC11	930419	intronic	CAMTA1
chr1	7701798	7701995	198	7701901	20	11.9005	5.74555	9.27917	K562_peak_584	1	NM_004781	VAMP3	129432	NM_018198	DNAJC11	939930	intronic	CAMTA1
chr1	7705633	7705859	227	7705773	17	7.85383	4.2007	5.52756	K562_peak_585	1	NM_004781	VAMP3	125583	NM_018198	DNAJC11	943780	intronic	CAMTA1
chr1	7716983	7717132	150	7717039	11	5.6503	3.87097	3.51399	K562_peak_586	1	NM_004781	VAMP3	114271	NM_018198	DNAJC11	955091	intronic	CAMTA1
chr1	7727644	7727883	240	7727755	24	11.9669	5.07099	9.34154	K562_peak_587	1	NM_004781	VAMP3	103565	NM_018198	DNAJC11	965797	intronic	CAMTA1
chr1	7729634	7729814	181	7729709	21	10.3023	4.78261	7.80037	K562_peak_588	1	NM_004781	VAMP3	101605	NM_018198	DNAJC11	967758	UTR5	CAMTA1(NM_001349614:c.-62732_-62708delins0,NM_001349621:c.-62732_-62708delins0,NM_001349620:c.-62732_-62708delins0,NM_001349623:c.-62732_-62708delins0,NM_001349625:c.-62718_-62708delins0)
chr1	7732030	7732180	151	7732127	16	6.58658	3.70774	4.36883	K562_peak_589	1	NM_004781	VAMP3	99224	NM_018198	DNAJC11	970139	intronic	CAMTA1
chr1	7740231	7740750	520	7740326	18	8.3133	4.2841	5.95808	K562_peak_590	1	NM_004781	VAMP3	90838	NM_018198	DNAJC11	978524	exonic	CAMTA1
chr1	7764087	7764274	188	7764156	23	12.0503	5.26894	9.41978	K562_peak_591	1	NM_004781	VAMP3	67148	NM_018198	DNAJC11	1002214	intronic	CAMTA1
chr1	7764468	7765005	538	7764792	35	23.3603	7.9558	19.8429	K562_peak_592	1	NM_004781	VAMP3	66592	NM_018198	DNAJC11	1002770	UTR5	CAMTA1(NM_001349618:c.-27657_-27568delins0,NM_001349624:c.-27657_-27568delins0,NM_001349626:c.-27624_-27568delins0,NM_001349615:c.-27617_-27568delins0,NM_001349619:c.-27609_-27568delins0,NM_001349616:c.-27604_-27568delins0,NM_001349622:c.-27598_-27568delins0)
chr1	7788205	7788435	231	7788344	11	6.7288	4.5283	4.50093	K562_peak_593	1	NM_004781	VAMP3	43009	NM_018198	DNAJC11	1026354	intronic	CAMTA1
chr1	7812567	7812716	150	7812652	11	6.26059	4.24028	4.06529	K562_peak_594	1	NM_004781	VAMP3	18687	NM_018198	DNAJC11	1050675	exonic	CAMTA1
chr1	7812990	7813162	173	7813057	14	9.16445	5.44465	6.74407	K562_peak_595	1	NM_004781	VAMP3	18253	NM_018198	DNAJC11	1051110	intronic	CAMTA1
chr1	7815638	7815787	150	7815704	14	9.52389	5.66038	7.08037	K562_peak_596	1	NM_004781	VAMP3	15616	NM_018198	DNAJC11	1053746	exonic	CAMTA1
chr1	7821224	7821463	240	7821355	23	19.6687	9.29407	16.4588	K562_peak_597	1	NM_004781	VAMP3	9985	NM_018198	DNAJC11	1059377	intronic	CAMTA1
chr1	7830094	7830384	291	7830186	20	9.32434	4.47761	6.89383	K562_peak_598	0	NM_004781	VAMP3	1090	NM_018198	DNAJC11	1068273	upstream;downstream	VAMP3;CAMTA1
chr1	7831098	7831452	355	7831277	25	13.7667	5.70801	11.0154	K562_peak_599	1	NM_001289861	PER3	13214	NM_018198	DNAJC11	1069309	exonic	VAMP3
chr1	7832256	7832547	292	7832409	25	14.0188	5.82307	11.2432	K562_peak_600	1	NM_001289861	PER3	12087	NM_018198	DNAJC11	1070435	intronic	VAMP3
chr1	7843494	7844437	944	7844214	30	17.9353	6.63102	14.8669	K562_peak_601	0	NM_001289861	PER3	523	NM_018198	DNAJC11	1081999	upstream	PER3
chr1	7858565	7858741	177	7858672	13	8.78953	5.42154	6.39275	K562_peak_602	5	NM_001123377	PARK7	163061	NM_018198	DNAJC11	1096687	exonic	PER3
chr1	7870524	7870778	255	7870646	37	34.4017	12.8162	29.8165	K562_peak_603	5	NM_001123377	PARK7	151063	NM_018198	DNAJC11	1108685	exonic	PER3
chr1	7887328	7887539	212	7887440	16	10.1698	5.61983	7.6762	K562_peak_604	5	NM_001123377	PARK7	134280	NM_018198	DNAJC11	1125467	exonic	PER3
chr1	7887624	7887773	150	7887709	11	5.74538	3.92799	3.60255	K562_peak_605	5	NM_001123377	PARK7	134015	NM_018198	DNAJC11	1125732	exonic	PER3
chr1	7916499	7916735	237	7916603	21	14.1213	6.70732	11.3386	K562_peak_606	0	NM_001123377	PARK7	105097	NM_021995	UTS2	3066	intergenic	UTS2(dist=2948),TNFRSF9(dist=59196)
chr1	7945649	7945952	304	7945819	39	32.5392	11.1732	28.1452	K562_peak_607	0	NM_001123377	PARK7	75913	NM_021995	UTS2	32249	intergenic	UTS2(dist=32098),TNFRSF9(dist=29979)
chr1	7948420	7948593	174	7948530	18	10.0792	5.17711	7.59102	K562_peak_608	0	NM_001123377	PARK7	73207	NM_021995	UTS2	34955	intergenic	UTS2(dist=34869),TNFRSF9(dist=27338)
chr1	7962858	7963115	258	7963007	24	18.4488	8.30565	15.3422	K562_peak_609	0	NM_001123377	PARK7	58727	NM_021995	UTS2	49435	intergenic	UTS2(dist=49307),TNFRSF9(dist=12816)
chr1	7973133	7973606	474	7973274	21	15.7523	7.61246	12.8511	K562_peak_610	0	NM_001123377	PARK7	48344	NM_021995	UTS2	59818	intergenic	UTS2(dist=59582),TNFRSF9(dist=2325)
chr1	7986771	7986940	170	7986840	11	6.60643	4.45269	4.38705	K562_peak_611	1	NM_001123377	PARK7	34858	NM_021995	UTS2	73304	intronic	TNFRSF9
chr1	7992902	7993128	227	7992999	20	16.1782	8.13231	13.2412	K562_peak_612	1	NM_001123377	PARK7	28699	NM_021995	UTS2	79464	intronic	TNFRSF9
chr1	8000825	8001087	263	8000927	28	18.8313	7.47423	15.69	K562_peak_613	1	NM_001123377	PARK7	20758	NM_021995	UTS2	87405	UTR5	TNFRSF9(NM_001561:c.939_790delins0)
chr1	8001294	8001779	486	8001471	17	8.82208	4.69361	6.42335	K562_peak_614	1	NM_001123377	PARK7	20177	NM_021995	UTS2	87985	intronic	TNFRSF9
chr1	8002434	8002675	242	8002569	29	20.2903	7.94702	17.0339	K562_peak_615	1	NM_001123377	PARK7	19159	NM_021995	UTS2	89003	intronic	TNFRSF9
chr1	8014120	8014535	416	8014369	38	34.2916	12.4006	29.7186	K562_peak_616	0	NM_001123377	PARK7	7386	NM_001561	TNFRSF9	11102	intergenic	TNFRSF9(dist=10895),PARK7(dist=7179)
chr1	8021374	8022082	709	8021493	26	16.7826	6.93196	13.8035	K562_peak_617	2	NR_125998	LOC102724539	247004	NM_001561	TNFRSF9	18503	UTR5	PARK7(NM_007262:c.-1132_-993delins0,NM_001123377:c.-1132_-1051delins0)
chr1	8035335	8035667	333	8035503	51	50.8419	16.1491	43.8901	K562_peak_618	2	NR_125998	LOC102724539	233231	NM_001561	TNFRSF9	32276	intronic	PARK7
chr1	8042397	8042674	278	8042535	33	28.7008	11.1293	24.6937	K562_peak_619	2	NR_125998	LOC102724539	226196	NM_001561	TNFRSF9	39310	intronic	PARK7
chr1	8064767	8065505	739	8064952	35	25.3761	8.86699	21.6823	K562_peak_620	0	NR_125998	LOC102724539	203596	NM_001561	TNFRSF9	61911	intergenic	PARK7(dist=19425),ERRFI1(dist=6274)
chr1	8074644	8074852	209	8074758	10	5.27569	3.78657	3.16743	K562_peak_621	1	NR_125998	LOC102724539	193984	NM_001561	TNFRSF9	71523	intronic	ERRFI1
chr1	8075076	8075329	254	8075197	28	23.4443	9.88075	19.9208	K562_peak_622	1	NR_125998	LOC102724539	193529	NM_001561	TNFRSF9	71977	intronic	ERRFI1
chr1	8086082	8086863	782	8086383	32	22.5221	8.28105	19.0805	K562_peak_623	1	NR_125998	LOC102724539	182259	NM_001561	TNFRSF9	83247	UTR5	ERRFI1(NM_018948:c.10714_10539delins0)
chr1	8100712	8100953	242	8100834	18	13.9502	7.35781	11.1798	K562_peak_624	0	NR_125998	LOC102724539	167899	NM_018948	ERRFI1	14439	intergenic	ERRFI1(dist=14319),LINC01714(dist=167779)
chr1	8122245	8122431	187	8122307	14	9.01771	5.35714	6.607	K562_peak_625	0	NR_125998	LOC102724539	146394	NM_018948	ERRFI1	35945	intergenic	ERRFI1(dist=35852),LINC01714(dist=146301)
chr1	8137352	8137598	247	8137481	38	27.8411	9.23077	23.9176	K562_peak_626	0	NR_125998	LOC102724539	131257	NM_018948	ERRFI1	51082	intergenic	ERRFI1(dist=50959),LINC01714(dist=131134)
chr1	8137762	8138010	249	8137884	29	18.1999	6.95249	15.1109	K562_peak_627	0	NR_125998	LOC102724539	130846	NM_018948	ERRFI1	51493	intergenic	ERRFI1(dist=51369),LINC01714(dist=130722)
chr1	8143196	8143365	170	8143295	16	10.0259	5.53746	7.54159	K562_peak_628	0	NR_125998	LOC102724539	125451	NM_018948	ERRFI1	56887	intergenic	ERRFI1(dist=56803),LINC01714(dist=125367)
chr1	8151451	8151614	164	8151569	10	5.06059	3.65448	2.98876	K562_peak_629	0	NR_125998	LOC102724539	117199	NM_018948	ERRFI1	65139	intergenic	ERRFI1(dist=65058),LINC01714(dist=117118)
chr1	8157503	8157770	268	8157633	17	11.8914	6.39432	9.271	K562_peak_630	0	NR_125998	LOC102724539	111095	NM_018948	ERRFI1	71243	intergenic	ERRFI1(dist=71110),LINC01714(dist=110962)
chr1	8181481	8181680	200	8181573	23	13.0139	5.7211	10.3129	K562_peak_631	0	NR_125998	LOC102724539	87151	NM_018948	ERRFI1	95187	intergenic	ERRFI1(dist=95088),LINC01714(dist=87052)
chr1	8182298	8182471	174	8182362	23	12.7617	5.60093	10.0847	K562_peak_632	0	NR_125998	LOC102724539	86347	NM_018948	ERRFI1	95991	intergenic	ERRFI1(dist=95905),LINC01714(dist=86261)
chr1	8182586	8183066	481	8182927	35	23.5422	8.03571	20.01	K562_peak_633	0	NR_125998	LOC102724539	85906	NM_018948	ERRFI1	96433	intergenic	ERRFI1(dist=96193),LINC01714(dist=85666)
chr1	8196929	8197138	210	8197008	18	12.6698	6.6087	9.99886	K562_peak_634	0	NR_125998	LOC102724539	71698	NM_018948	ERRFI1	110640	intergenic	ERRFI1(dist=110536),LINC01714(dist=71594)
chr1	8214838	8215014	177	8214901	21	14.4098	6.86427	11.6082	K562_peak_635	0	NR_125998	LOC102724539	53806	NM_018948	ERRFI1	128533	intergenic	ERRFI1(dist=128445),LINC01714(dist=53718)
chr1	8227319	8227593	275	8227454	25	17.7221	7.64706	14.6686	K562_peak_636	0	NR_125998	LOC102724539	41276	NM_018948	ERRFI1	141063	intergenic	ERRFI1(dist=140926),LINC01714(dist=41139)
chr1	8244469	8244680	212	8244565	19	15.0537	7.74506	12.2013	K562_peak_637	0	NR_125998	LOC102724539	24157	NM_018948	ERRFI1	158181	intergenic	ERRFI1(dist=158076),LINC01714(dist=24052)
chr1	8257759	8258375	617	8258026	37	26.6175	8.93067	22.8089	K562_peak_638	0	NR_125998	LOC102724539	10665	NM_018948	ERRFI1	171674	intergenic	ERRFI1(dist=171366),LINC01714(dist=10357)
chr1	8262279	8262440	162	8262364	19	9.211	4.57143	6.78804	K562_peak_639	0	NR_125998	LOC102724539	6372	NM_018948	ERRFI1	175966	intergenic	ERRFI1(dist=175886),LINC01714(dist=6292)
chr1	8272203	8272443	241	8272322	15	6.52098	3.80048	4.30787	K562_peak_640	1	NM_001080397	SLC45A1	105822	NM_018948	ERRFI1	185930	ncRNA_intronic	LINC01714
chr1	8286889	8287160	272	8287016	16	11.6521	6.48855	9.05524	K562_peak_641	0	NM_001080397	SLC45A1	91120	NM_018948	ERRFI1	200631	intergenic	LINC01714(dist=11621),SLC45A1(dist=90985)
chr1	8289676	8289915	240	8289784	12	6.08645	3.98162	3.90298	K562_peak_642	0	NM_001080397	SLC45A1	88349	NM_018948	ERRFI1	203402	intergenic	LINC01714(dist=14408),SLC45A1(dist=88230)
chr1	8292453	8292663	211	8292545	15	9.19741	5.26316	6.77509	K562_peak_643	0	NM_001080397	SLC45A1	85587	NM_018948	ERRFI1	206165	intergenic	LINC01714(dist=17185),SLC45A1(dist=85482)
chr1	8338864	8339037	174	8338965	15	8.10323	4.64441	5.76096	K562_peak_644	0	NM_001080397	SLC45A1	39194	NM_018948	ERRFI1	252557	intergenic	LINC01714(dist=63596),SLC45A1(dist=39108)
chr1	8341889	8342175	287	8342030	38	34.069	12.2835	29.5177	K562_peak_645	0	NM_001080397	SLC45A1	36113	NM_018948	ERRFI1	255639	intergenic	LINC01714(dist=66621),SLC45A1(dist=35970)
chr1	8343504	8343653	150	8343562	13	7.20234	4.47284	4.93018	K562_peak_646	0	NM_001080397	SLC45A1	34566	NM_018948	ERRFI1	257185	intergenic	LINC01714(dist=68236),SLC45A1(dist=34492)
chr1	8374433	8374622	190	8374547	23	13.4529	5.93325	10.7228	K562_peak_647	0	NM_001080397	SLC45A1	3617	NM_018948	ERRFI1	288134	intergenic	LINC01714(dist=99165),SLC45A1(dist=3523)
chr1	8375907	8376121	215	8376021	18	8.62043	4.43407	6.24455	K562_peak_648	0	NM_001080397	SLC45A1	2131	NM_018948	ERRFI1	289621	intergenic	LINC01714(dist=100639),SLC45A1(dist=2024)
chr1	8377983	8378323	341	8378122	26	16.0995	6.60147	13.1745	K562_peak_649	1	NR_125999	LOC102724552	106552	NM_018948	ERRFI1	291760	exonic	SLC45A1
chr1	8409117	8409319	203	8409193	22	13.088	5.95084	10.382	K562_peak_650	0	NR_125999	LOC102724552	75487	NM_018948	ERRFI1	322825	intergenic	SLC45A1(dist=4890),RERE(dist=3145)
chr1	8411832	8412101	270	8411954	26	16.9475	7.01299	13.9563	K562_peak_651	0	NR_125999	LOC102724552	72738	NM_018948	ERRFI1	325573	downstream	RERE
chr1	8434945	8435181	237	8435055	31	26.3703	10.5263	22.5842	K562_peak_652	3	NR_125999	LOC102724552	49642	NM_018948	ERRFI1	348670	intronic	RERE
chr1	8449044	8449339	296	8449199	16	10.0735	5.56465	7.58652	K562_peak_653	3	NR_125999	LOC102724552	35513	NM_018948	ERRFI1	362798	intronic	RERE
chr1	8457071	8457226	156	8457160	12	7.40863	4.77064	5.12288	K562_peak_654	3	NR_125999	LOC102724552	27556	NM_018948	ERRFI1	370755	intronic	RERE
chr1	8458845	8459019	175	8458914	15	10.777	6.19605	8.23594	K562_peak_655	3	NR_125999	LOC102724552	25773	NM_018948	ERRFI1	372539	intronic	RERE
chr1	8469168	8469526	359	8469392	35	32.5342	12.5217	28.141	K562_peak_656	3	NR_125999	LOC102724552	15358	NM_018948	ERRFI1	382954	intronic	RERE
chr1	8482934	8483106	173	8483003	20	10.7726	5.17241	8.23594	K562_peak_657	3	NR_125999	LOC102724552	1685	NM_018948	ERRFI1	396627	intronic	RERE
chr1	8483709	8483962	254	8483853	25	15.1077	6.33374	12.2511	K562_peak_658	3	NR_125999	LOC102724552	869	NM_018948	ERRFI1	397442	UTR5	RERE(NM_001042682:c.59554_59516delins0)
chr1	8484177	8484460	284	8484316	18	8.91149	4.57831	6.50696	K562_peak_659	2	NR_125999	LOC102724552	386	NM_001042682	RERE	571	intronic	RERE
chr1	8491183	8491391	209	8491276	22	18.3536	8.82917	15.2548	K562_peak_660	3	NR_038351	ENO1-AS1	447607	NM_001042682	RERE	7540	ncRNA_intronic	LOC102724552
chr1	8499048	8499282	235	8499160	26	19.91	8.5443	16.6819	K562_peak_661	2	NR_038351	ENO1-AS1	439729	NM_001042682	RERE	15418	intronic	RERE
chr1	8499623	8499815	193	8499713	18	11.5683	5.98425	8.97682	K562_peak_662	2	NR_038351	ENO1-AS1	439175	NM_001042682	RERE	15972	intronic	RERE
chr1	8503966	8504183	218	8504092	22	15.0677	6.98027	12.2136	K562_peak_663	2	NR_038351	ENO1-AS1	434819	NM_001042682	RERE	20327	intronic	RERE
chr1	8555980	8556338	359	8556126	24	19.9026	9.12409	16.6755	K562_peak_664	2	NR_038351	ENO1-AS1	382735	NR_132752		1186	intronic	RERE
chr1	8578309	8578539	231	8578410	12	7.07687	4.56942	4.81327	K562_peak_665	2	NR_038351	ENO1-AS1	360470	NR_132752		23451	intronic	RERE
chr1	8580556	8580865	310	8580670	16	10.0259	5.53746	7.54159	K562_peak_666	2	NR_038351	ENO1-AS1	358183	NR_132752		25737	intronic	RERE
chr1	8585299	8585544	246	8585398	13	6.3364	3.97727	4.13581	K562_peak_667	2	NR_038351	ENO1-AS1	353472	NR_132752		30448	intronic	RERE
chr1	8585888	8586305	418	8586116	29	23.5523	9.63082	20.0187	K562_peak_668	2	NR_038351	ENO1-AS1	352797	NR_132752		31123	intronic	RERE
chr1	8602195	8602543	349	8602386	35	30.1388	11.2325	25.9903	K562_peak_669	2	NR_038351	ENO1-AS1	336525	NR_132752		47396	intronic	RERE
chr1	8652465	8652642	178	8652562	15	9.66723	5.53633	7.2143	K562_peak_670	2	NR_038351	ENO1-AS1	286340	NR_132752		97580	intronic	RERE
chr1	8658217	8658366	150	8658315	12	7.45194	4.79705	5.1638	K562_peak_671	2	NR_038351	ENO1-AS1	280602	NR_132752		103318	intronic	RERE
chr1	8659093	8659266	174	8659152	13	8.04887	4.97336	5.71028	K562_peak_672	2	NR_038351	ENO1-AS1	279714	NR_132752		104206	intronic	RERE
chr1	8671769	8672001	233	8671883	21	17.196	8.4453	14.1873	K562_peak_673	2	NR_038351	ENO1-AS1	267009	NR_132752		116912	intronic	RERE
chr1	8686497	8686778	282	8686641	35	32.2987	12.3924	27.9328	K562_peak_674	2	NR_038351	ENO1-AS1	252256	NR_132752		131664	intronic	RERE
chr1	8712789	8712938	150	8712841	10	6.03551	4.25978	3.85574	K562_peak_675	2	NR_038351	ENO1-AS1	226030	NR_132752		157890	intronic	RERE
chr1	8720566	8720784	219	8720675	22	13.6616	6.24152	10.9176	K562_peak_676	2	NR_038351	ENO1-AS1	218219	NR_132752		165702	intronic	RERE
chr1	8725022	8725171	150	8725066	17	7.59397	4.0724	5.29578	K562_peak_677	2	NR_038351	ENO1-AS1	213797	NR_132752		170123	intronic	RERE
chr1	8725990	8726186	197	8726098	23	12.8868	5.66038	10.1937	K562_peak_678	2	NR_038351	ENO1-AS1	212806	NR_132752		171115	intronic	RERE
chr1	8731439	8731673	235	8731544	30	23.9429	9.53846	20.3774	K562_peak_679	2	NR_038351	ENO1-AS1	207338	NR_132752		176583	intronic	RERE
chr1	8739436	8739698	263	8739551	26	20.0615	8.6262	16.8221	K562_peak_680	2	NR_038351	ENO1-AS1	199327	NR_132752		184594	intronic	RERE
chr1	8750288	8750437	150	8750367	10	5.75115	4.08163	3.60722	K562_peak_681	2	NR_038351	ENO1-AS1	188531	NR_132752		195389	intronic	RERE
chr1	8753298	8753447	150	8753414	9	4.74298	3.59066	2.69783	K562_peak_682	2	NR_038351	ENO1-AS1	185521	NR_132752		198399	intronic	RERE
chr1	8761057	8761242	186	8761158	23	10.2758	4.48598	7.77573	K562_peak_683	2	NR_038351	ENO1-AS1	177744	NR_132752		206176	intronic	RERE
chr1	8763089	8763763	675	8763428	37	21.0874	6.63755	17.7635	K562_peak_684	2	NR_038351	ENO1-AS1	175468	NR_132752		208453	intronic	RERE
chr1	8767143	8767317	175	8767223	25	12.4651	5.13327	9.80794	K562_peak_685	2	NR_038351	ENO1-AS1	171664	NR_132752		212257	intronic	RERE
chr1	8781811	8782093	283	8781987	18	12.8518	6.71378	10.1687	K562_peak_686	2	NR_038351	ENO1-AS1	156942	NR_132752		226979	intronic	RERE
chr1	8795770	8795919	150	8795826	10	5.60856	3.99274	3.4758	K562_peak_687	2	NR_038351	ENO1-AS1	143049	NR_132752		240871	intronic	RERE
chr1	8799441	8799647	207	8799561	18	12.4926	6.50685	9.83329	K562_peak_688	2	NR_038351	ENO1-AS1	139350	NR_132752		244571	intronic	RERE
chr1	8806785	8806974	190	8806894	13	7.87524	4.86957	5.54778	K562_peak_689	2	NR_038351	ENO1-AS1	132014	NR_132752		251906	intronic	RERE
chr1	8824047	8824352	306	8824247	27	20.7159	8.69565	17.4264	K562_peak_690	2	NR_038351	ENO1-AS1	114694	NR_132752		269226	intronic	RERE
chr1	8849342	8849646	305	8849522	29	18.4667	7.07547	15.3589	K562_peak_691	2	NR_038351	ENO1-AS1	89400	NR_132752		294521	intronic	RERE
chr1	8850666	8850815	150	8850732	18	8.05037	4.15755	5.7116	K562_peak_692	2	NR_038351	ENO1-AS1	88153	NR_132752		295767	intronic	RERE
chr1	8851217	8851375	159	8851275	24	12.9797	5.52486	10.2798	K562_peak_693	2	NR_038351	ENO1-AS1	87598	NR_132752		296323	intronic	RERE
chr1	8854771	8854923	153	8854823	13	5.93378	3.75335	3.77644	K562_peak_694	2	NR_038351	ENO1-AS1	84047	NR_132752		299874	intronic	RERE
chr1	8875031	8875238	208	8875150	26	14.1863	5.72034	11.3994	K562_peak_695	2	NR_038351	ENO1-AS1	63759	NR_132752		320161	intronic	RERE
chr1	8877631	8878278	648	8878092	33	19.6196	6.77291	16.4201	K562_peak_696	2	NR_038351	ENO1-AS1	60939	NR_132752		322981	UTR5	RERE(NM_001042681:c.161343_161275delins0,NM_012102:c.161343_161275delins0)
chr1	8882786	8883091	306	8882849	14	6.64981	4.00534	4.42714	K562_peak_697	0	NR_038351	ENO1-AS1	55955	NM_012102	RERE	5239	intergenic	RERE(dist=5087),ENO1(dist=37968)
chr1	8888016	8888171	156	8888107	13	8.46452	5.22388	6.09913	K562_peak_698	0	NR_038351	ENO1-AS1	50800	NM_012102	RERE	10394	intergenic	RERE(dist=10317),ENO1(dist=32888)
chr1	8900150	8900300	151	8900225	10	5.40501	3.86643	3.28728	K562_peak_699	0	NR_038351	ENO1-AS1	38669	NM_012102	RERE	22526	intergenic	RERE(dist=22451),ENO1(dist=20759)
chr1	8904578	8904828	251	8904691	26	15.4161	6.27907	12.5387	K562_peak_700	0	NR_038351	ENO1-AS1	34191	NM_012102	RERE	27004	intergenic	RERE(dist=26879),ENO1(dist=16231)
chr1	8905573	8905777	205	8905649	17	7.97349	4.26035	5.63988	K562_peak_701	0	NR_038351	ENO1-AS1	33219	NM_012102	RERE	27976	intergenic	RERE(dist=27874),ENO1(dist=15282)
chr1	8908952	8909248	297	8909058	42	33.1928	10.5911	28.7361	K562_peak_702	0	NR_038351	ENO1-AS1	29794	NM_012102	RERE	31401	intergenic	RERE(dist=31253),ENO1(dist=11811)
chr1	8918180	8918476	297	8918295	33	20.6386	7.20339	17.3554	K562_peak_703	0	NR_038351	ENO1-AS1	20566	NM_012102	RERE	40629	intergenic	RERE(dist=40481),ENO1(dist=2583)
chr1	8919515	8919756	242	8919633	22	10.9706	4.93562	8.41728	K562_peak_704	0	NR_038351	ENO1-AS1	19258	NM_012102	RERE	41936	downstream	ENO1
chr1	8922661	8922831	171	8922738	22	10.1822	4.58167	7.68797	K562_peak_705	2	NR_038351	ENO1-AS1	16148	NM_012102	RERE	45047	intronic	ENO1
chr1	8933678	8933905	228	8933814	35	17.3338	5.57276	14.3084	K562_peak_706	1	NR_038351	ENO1-AS1	5102	NM_001201483	ENO1	2156	intronic	ENO1
chr1	8938002	8938216	215	8938089	34	13.7757	4.49871	11.0237	K562_peak_707	1	NR_038351	ENO1-AS1	785	NM_001201483	ENO1	6474	intronic	ENO1
chr1	8938612	8938952	341	8938737	29	10.5773	3.93959	8.05754	K562_peak_708	2	NM_001270500	CA6	67111	NM_001201483	ENO1	7147	ncRNA_exonic	ENO1-AS1
chr1	8939177	8939552	376	8939445	23	7.72567	3.47323	5.41868	K562_peak_709	1	NM_001270500	CA6	66528	NM_001428	ENO1	213	ncRNA_intronic	ENO1-AS1
chr1	8940206	8940411	206	8940284	31	13.6258	4.77612	10.8851	K562_peak_710	0	NM_001270500	CA6	65584	NM_001428	ENO1	1157	upstream;downstream	ENO1;ENO1-AS1
chr1	8960036	8960349	314	8960179	22	11.8169	5.33024	9.20145	K562_peak_711	0	NM_001270500	CA6	45700	NM_001428	ENO1	21041	intergenic	ENO1-AS1(dist=20093),CA6(dist=45544)
chr1	8963613	8963855	243	8963744	24	13.4316	5.73395	10.7027	K562_peak_712	0	NM_001270500	CA6	42159	NM_001428	ENO1	24583	intergenic	ENO1-AS1(dist=23670),CA6(dist=42038)
chr1	8970433	8970582	150	8970508	9	4.71246	3.57143	2.67002	K562_peak_713	0	NM_001270500	CA6	35385	NM_001428	ENO1	31356	intergenic	ENO1-AS1(dist=30490),CA6(dist=35311)
chr1	8978192	8978465	274	8978341	22	16.4118	7.71812	13.4579	K562_peak_714	0	NM_001270500	CA6	27564	NM_001428	ENO1	39177	intergenic	ENO1-AS1(dist=38249),CA6(dist=27428)
chr1	9023034	9023278	245	9023154	29	24.263	10.0167	20.6705	K562_peak_715	4	NR_132738		219107	NM_001428	ENO1	84005	intronic	CA6
chr1	9034127	9034341	215	9034224	20	13.3531	6.52174	10.6299	K562_peak_716	4	NR_132738		208029	NM_001428	ENO1	95083	intronic	CA6
chr1	9048175	9048374	200	9048278	24	17.3905	7.72798	14.3608	K562_peak_717	0	NR_132738		193988	NM_001428	ENO1	109123	intergenic	CA6(dist=13027),SLC2A7(dist=14985)
chr1	9065198	9065471	274	9065323	32	22.923	8.4724	19.4471	K562_peak_718	1	NR_132738		176928	NM_001428	ENO1	126183	intronic	SLC2A7
chr1	9070128	9070342	215	9070233	17	8.893	4.73062	6.48966	K562_peak_719	1	NR_132738		172028	NM_001428	ENO1	131084	exonic	SLC2A7
chr1	9127404	9127565	162	9127463	15	7.95907	4.56491	5.62635	K562_peak_720	2	NR_132738		114778	NM_207420	SLC2A7	41080	intronic	SLC2A5
chr1	9131637	9131872	236	9131763	23	15.6663	7.05882	12.7721	K562_peak_721	0	NR_132738		110508	NM_001135585	SLC2A5	1867	intronic	SLC2A5
chr1	9138102	9138375	274	9138240	16	10.3174	5.7047	7.81449	K562_peak_722	0	NR_132738		104024	NM_001135585	SLC2A5	8351	intergenic	SLC2A5(dist=5816),GPR157(dist=26101)
chr1	9154064	9154374	311	9154133	13	7.91804	4.8951	5.58769	K562_peak_723	0	NR_132738		88044	NM_001135585	SLC2A5	24332	intergenic	SLC2A5(dist=21778),GPR157(dist=10102)
chr1	9158225	9158468	244	9158422	10	4.00458	3.02198	2.05448	K562_peak_724	0	NR_132738		83916	NM_001135585	SLC2A5	28459	intergenic	SLC2A5(dist=25939),GPR157(dist=6008)
chr1	9159701	9159945	245	9159817	25	17.2824	7.41797	14.2673	K562_peak_725	0	NR_132738		82440	NM_001135585	SLC2A5	29936	intergenic	SLC2A5(dist=27415),GPR157(dist=4531)
chr1	9161676	9161924	249	9161811	33	25.4831	9.45758	21.78	K562_peak_726	0	NR_132738		80463	NM_001135585	SLC2A5	31913	intergenic	SLC2A5(dist=29390),GPR157(dist=2552)
chr1	9170095	9170294	200	9170199	25	16.4609	6.99865	13.5042	K562_peak_727	1	NR_132738		72068	NM_001135585	SLC2A5	40307	intronic	GPR157
chr1	9170859	9171225	367	9170981	31	22.5413	8.54473	19.0968	K562_peak_728	1	NR_132738		71221	NM_001135585	SLC2A5	41155	intronic	GPR157
chr1	9189024	9189846	823	9189699	52	42.2249	11.7517	36.6444	K562_peak_729	1	NR_132738		52828	NM_001135585	SLC2A5	59548	exonic	GPR157
chr1	9196983	9197486	504	9197185	32	25.6546	9.83607	21.937	K562_peak_730	0	NR_132738		45028	NM_024980	GPR157	8005	intergenic	GPR157(dist=7754),MIR34AHG(dist=10584)
chr1	9202376	9202605	230	9202474	23	15.8449	7.1535	12.9379	K562_peak_731	0	NR_132738		39772	NM_024980	GPR157	13261	intergenic	GPR157(dist=13147),MIR34AHG(dist=5465)
chr1	9205372	9205600	229	9205494	32	25.3193	9.66325	21.631	K562_peak_732	0	NR_132738		36777	NM_024980	GPR157	16257	intergenic	GPR157(dist=16143),MIR34AHG(dist=2470)
chr1	9217259	9217459	201	9217378	9	4.77379	3.61011	2.7261	K562_peak_733	1	NR_132738		24904	NR_029610	MIR34A	5523	ncRNA_intronic	MIR34AHG
chr1	9222992	9223176	185	9223071	18	9.80392	5.03311	7.33354	K562_peak_734	1	NR_132738		19179	NR_029610	MIR34A	11248	ncRNA_intronic	MIR34AHG
chr1	9223747	9224275	529	9223848	21	12.5401	5.8745	9.87758	K562_peak_735	1	NR_132738		18252	NR_029610	MIR34A	12175	ncRNA_intronic	MIR34AHG
chr1	9231726	9231875	150	9231778	10	5.30757	3.80623	3.19691	K562_peak_736	1	NR_132738		10462	NR_029610	MIR34A	19964	ncRNA_intronic	MIR34AHG
chr1	9240379	9240589	211	9240485	15	7.85357	4.50704	5.52748	K562_peak_737	1	NR_132738		1779	NR_029610	MIR34A	28648	ncRNA_intronic	MIR34AHG
chr1	9241407	9241556	150	9241483	16	8.2512	4.55764	5.89998	K562_peak_738	1	NR_132738		781	NR_029610	MIR34A	29645	ncRNA_intronic	MIR34AHG
chr1	9246792	9246942	151	9246839	14	7.67158	4.57317	5.36834	K562_peak_739	1	NM_004285	H6PD	47996	NR_132742		4470	ncRNA_intronic	LINC01759
chr1	9254194	9254378	185	9254281	26	17.578	7.327	14.5353	K562_peak_740	0	NM_004285	H6PD	40577	NR_132742		11889	intergenic	LINC01759(dist=2050),H6PD(dist=40485)
chr1	9256278	9256427	150	9256324	11	4.08647	2.96663	2.12789	K562_peak_741	0	NM_004285	H6PD	38510	NR_132742		13955	intergenic	LINC01759(dist=4134),H6PD(dist=38436)
chr1	9267126	9267461	336	9267367	26	16.567	6.8268	13.6025	K562_peak_742	0	NM_004285	H6PD	27569	NR_132742		24896	intergenic	LINC01759(dist=14982),H6PD(dist=27402)
chr1	9271616	9271833	218	9271738	28	19.0108	7.56193	15.8564	K562_peak_743	0	NM_004285	H6PD	23138	NR_132742		29327	intergenic	LINC01759(dist=19472),H6PD(dist=23030)
chr1	9278237	9278557	321	9278307	12	6.76901	4.38449	4.5383	K562_peak_744	0	NM_004285	H6PD	16466	NR_132742		36000	intergenic	LINC01759(dist=26093),H6PD(dist=16306)
chr1	9294371	9295174	804	9294646	34	21.5041	7.36842	18.1485	K562_peak_745	1	NM_001282587	H6PD	5130	NR_132742		52375	UTR5	H6PD(NM_004285:c.-10131_-9869delins0)
chr1	9299828	9299977	150	9299917	19	9.44245	4.68384	7.00426	K562_peak_746	2	NM_025106	SPSB1	53038	NR_132742		57505	UTR5	H6PD(NM_001282587:c.-152_-78delins0)
chr1	9310153	9310409	257	9310296	32	24.7535	9.375	21.1139	K562_peak_747	2	NM_025106	SPSB1	42660	NR_132742		67884	intronic	H6PD
chr1	9327225	9327429	205	9327318	20	11.0478	5.30973	8.48952	K562_peak_748	2	NM_025106	SPSB1	25614	NR_132742		84930	UTR3	H6PD(NM_004285:c.*2297_*2501delins0,NM_001282587:c.*2297_*2501delins0)
chr1	9329155	9329422	268	9329303	25	16.4609	6.99865	13.5042	K562_peak_749	2	NM_025106	SPSB1	23652	NR_132742		86891	UTR3	H6PD(NM_004285:c.*4227_*4494delins0,NM_001282587:c.*4227_*4494delins0)
chr1	9335560	9335847	288	9335700	33	23.3778	8.43672	19.859	K562_peak_750	0	NM_025106	SPSB1	17237	NR_132742		93306	intergenic	H6PD(dist=4166),SPSB1(dist=17094)
chr1	9340467	9340946	480	9340579	31	20.7988	7.71084	17.5033	K562_peak_751	0	NM_025106	SPSB1	12234	NR_132742		98309	intergenic	H6PD(dist=9073),SPSB1(dist=11995)
chr1	9352889	9353109	221	9352994	28	16.3683	6.32497	13.4178	K562_peak_752	1	NM_032315	SLC25A33	246529	NR_132742		110602	UTR5	SPSB1(NM_025106:c.-63010_-62842delins0)
chr1	9353585	9353856	272	9353734	19	8.98795	4.46429	6.57892	K562_peak_753	1	NM_032315	SLC25A33	245807	NR_132742		111323	intronic	SPSB1
chr1	9355084	9355277	194	9355187	16	7.16576	3.9953	4.89594	K562_peak_754	1	NM_032315	SLC25A33	244347	NR_132742		112783	intronic	SPSB1
chr1	9360226	9360498	273	9360358	35	33.0174	12.7886	28.5779	K562_peak_755	1	NM_032315	SLC25A33	239166	NR_132742		117965	intronic	SPSB1
chr1	9371606	9371815	210	9371668	11	5.61914	3.85233	3.48522	K562_peak_756	1	NM_032315	SLC25A33	227817	NR_132742		129313	intronic	SPSB1
chr1	9377748	9377911	164	9377807	18	9.61457	4.93507	7.16502	K562_peak_757	1	NM_032315	SLC25A33	221698	NR_132742		135432	intronic	SPSB1
chr1	9383019	9383261	243	9383115	14	5.81728	3.56295	3.66866	K562_peak_758	1	NM_032315	SLC25A33	216388	NR_132742		140743	intronic	SPSB1
chr1	9410322	9410517	196	9410413	19	10.7058	5.31915	8.17755	K562_peak_759	1	NM_032315	SLC25A33	189108	NR_132742		168022	intronic	SPSB1
chr1	9410666	9410870	205	9410783	19	10.747	5.34045	8.21603	K562_peak_760	1	NM_032315	SLC25A33	188760	NR_132742		168371	intronic	SPSB1
chr1	9442979	9443259	281	9443127	23	14.2091	6.30749	11.421	K562_peak_761	0	NM_032315	SLC25A33	156409	NR_132742		200722	intergenic	SPSB1(dist=13389),LOC100506022(dist=41894)
chr1	9448970	9449160	191	9449052	25	15.4524	6.5	12.5725	K562_peak_762	0	NM_032315	SLC25A33	150463	NR_132742		206668	intergenic	SPSB1(dist=19380),LOC100506022(dist=35993)
chr1	9451814	9451977	164	9451908	13	6.2468	3.92707	4.0525	K562_peak_763	0	NM_032315	SLC25A33	147632	NR_132742		209498	intergenic	SPSB1(dist=22224),LOC100506022(dist=33176)
chr1	9460167	9460316	150	9460267	12	4.99827	3.36352	2.93164	K562_peak_764	0	NM_032315	SLC25A33	139286	NR_132742		217844	intergenic	SPSB1(dist=30577),LOC100506022(dist=24837)
chr1	9466296	9466469	174	9466358	17	8.3168	4.4335	5.96123	K562_peak_765	0	NM_032315	SLC25A33	133145	NR_132742		223985	intergenic	SPSB1(dist=36706),LOC100506022(dist=18684)
chr1	9470792	9471335	544	9471018	26	15.1838	6.17143	12.3226	K562_peak_766	0	NM_032315	SLC25A33	128464	NR_132742		228666	intergenic	SPSB1(dist=41202),LOC100506022(dist=13818)
chr1	9473172	9473569	398	9473312	31	20.046	7.36479	16.8076	K562_peak_767	0	NM_032315	SLC25A33	126157	NR_132742		230973	intergenic	SPSB1(dist=43582),LOC100506022(dist=11584)
chr1	9481627	9481782	156	9481670	14	7.38582	4.41177	5.10191	K562_peak_768	0	NM_032315	SLC25A33	117823	NR_132742		239307	intergenic	SPSB1(dist=52037),LOC100506022(dist=3371)
chr1	9488855	9489270	416	9489041	32	25.8258	9.92481	22.0909	K562_peak_769	2	NM_032315	SLC25A33	110465	NR_132742		246665	ncRNA_exonic	LOC100506022
chr1	9504700	9504906	207	9504826	22	14.7776	6.82493	11.9508	K562_peak_770	0	NM_032315	SLC25A33	94725	NR_104622	LOC100506022	15748	intergenic	LOC100506022(dist=15645),SLC25A33(dist=94622)
chr1	9515963	9516116	154	9516029	16	9.52687	5.25502	7.08305	K562_peak_771	0	NM_032315	SLC25A33	83488	NR_104622	LOC100506022	26984	intergenic	LOC100506022(dist=26908),SLC25A33(dist=83412)
chr1	9521813	9522078	266	9522016	10	5.47154	3.90764	3.34863	K562_peak_772	0	NM_032315	SLC25A33	77582	NR_104622	LOC100506022	32890	intergenic	LOC100506022(dist=32758),SLC25A33(dist=77450)
chr1	9533175	9533459	285	9533330	37	29.8137	10.4396	25.6957	K562_peak_773	0	NM_032315	SLC25A33	66211	NR_104622	LOC100506022	44262	intergenic	LOC100506022(dist=44120),SLC25A33(dist=66069)
chr1	9551139	9551414	276	9551300	26	17.8179	7.44828	14.7576	K562_peak_774	0	NM_032315	SLC25A33	48251	NR_104622	LOC100506022	62221	intergenic	LOC100506022(dist=62084),SLC25A33(dist=48114)
chr1	9555327	9555602	276	9555464	22	14.2268	6.53409	11.4377	K562_peak_775	0	NM_032315	SLC25A33	44063	NR_104622	LOC100506022	66409	intergenic	LOC100506022(dist=66272),SLC25A33(dist=43926)
chr1	9573717	9573916	200	9573830	17	11.0188	5.89198	8.46234	K562_peak_776	0	NM_032315	SLC25A33	25711	NR_104622	LOC100506022	84761	intergenic	LOC100506022(dist=84662),SLC25A33(dist=25612)
chr1	9589290	9589527	238	9589423	33	28.9053	11.2397	24.8791	K562_peak_777	0	NM_032315	SLC25A33	10119	NR_104622	LOC100506022	100353	intergenic	LOC100506022(dist=100235),SLC25A33(dist=10001)
chr1	9591259	9591408	150	9591341	11	5.4672	3.76176	3.34516	K562_peak_778	0	NM_032315	SLC25A33	8194	NR_104622	LOC100506022	102278	intergenic	LOC100506022(dist=102204),SLC25A33(dist=8120)
chr1	9599231	9599622	392	9599473	36	22.006	7.1775	18.6101	K562_peak_779	1	NM_001010866	TMEM201	49505	NR_104622	LOC100506022	110371	UTR5	SLC25A33(NM_032315:c.-223_-129delins0)
chr1	9599978	9600388	411	9600074	22	10.0285	4.51423	7.54411	K562_peak_780	1	NM_001010866	TMEM201	48749	NR_104622	LOC100506022	111128	intronic	SLC25A33
chr1	9606774	9606957	184	9606887	20	14.8182	7.34266	11.9891	K562_peak_781	1	NM_001010866	TMEM201	42066	NR_104622	LOC100506022	117810	intronic	SLC25A33
chr1	9633780	9633929	150	9633836	7	3.60229	3.0888	1.70314	K562_peak_782	1	NM_001010866	TMEM201	15077	NR_104622	LOC100506022	144799	intronic	SLC25A33
chr1	9648510	9649128	619	9648791	33	16.7847	5.65724	13.8054	K562_peak_783	2	NM_005026	PIK3CD	62971	NR_104622	LOC100506022	159764	exonic	TMEM201
chr1	9653547	9653823	277	9653696	36	20.1359	6.44599	16.8914	K562_peak_784	2	NM_005026	PIK3CD	58105	NR_104622	LOC100506022	164630	intronic	TMEM201
chr1	9675715	9675958	244	9675836	35	24.6911	8.55107	21.0564	K562_peak_785	0	NM_005026	PIK3CD	35953	NR_104622	LOC100506022	186781	downstream	TMEM201
chr1	9687085	9687595	511	9687168	28	17.6557	6.91299	14.6074	K562_peak_786	0	NM_005026	PIK3CD	24450	NR_104622	LOC100506022	198285	intergenic	TMEM201(dist=12150),PIK3CD(dist=24194)
chr1	9693785	9693934	150	9693806	10	5.24411	3.76712	3.13809	K562_peak_787	0	NM_005026	PIK3CD	17930	NR_104622	LOC100506022	204804	intergenic	TMEM201(dist=18850),PIK3CD(dist=17855)
chr1	9711719	9711881	163	9711827	14	6.47585	3.91134	4.26603	K562_peak_788	1	NM_001297778	NMNAT1	291181	NR_104622	LOC100506022	222745	UTR5	PIK3CD(NM_005026:c.-58725_-58654delins0)
chr1	9711996	9712412	417	9712269	24	14.9563	6.46831	12.1172	K562_peak_789	1	NM_001297778	NMNAT1	290777	NR_104622	LOC100506022	223149	intronic	PIK3CD
chr1	9717630	9718125	496	9717820	23	13.8222	6.11465	11.0673	K562_peak_790	1	NM_001297778	NMNAT1	285103	NR_027045	PIK3CD-AS1	3233	intronic	PIK3CD
chr1	9736914	9737238	325	9737142	12	7.07687	4.56942	4.81327	K562_peak_791	3	NM_001297778	NMNAT1	265905	NR_027045	PIK3CD-AS1	22432	ncRNA_intronic	PIK3CD-AS2
chr1	9747162	9747489	328	9747295	27	13.8643	5.41586	11.1065	K562_peak_792	4	NM_001297778	NMNAT1	255655	NR_027045	PIK3CD-AS1	32681	ncRNA_exonic	PIK3CD-AS2
chr1	9749099	9749806	708	9749587	32	18.274	6.40155	15.1805	K562_peak_793	1	NM_001297778	NMNAT1	253528	NR_126368	PIK3CD-AS2	1820	UTR5	PIK3CD(NM_001350234:c.-20911_-20735delins0)
chr1	9759496	9759666	171	9759572	16	9.27203	5.11278	6.84495	K562_peak_794	1	NM_001297778	NMNAT1	243400	NR_126368	PIK3CD-AS2	11949	intronic	PIK3CD
chr1	9762370	9762611	242	9762474	22	15.3075	7.10974	12.4378	K562_peak_795	1	NM_001297778	NMNAT1	240490	NR_126368	PIK3CD-AS2	14858	intronic	PIK3CD
chr1	9763242	9763427	186	9763338	18	11.4177	5.90062	8.83609	K562_peak_796	1	NM_001297778	NMNAT1	239646	NR_126368	PIK3CD-AS2	15702	intronic	PIK3CD
chr1	9777464	9778172	709	9777793	34	13.9411	4.55137	11.1781	K562_peak_797	1	NM_001297778	NMNAT1	225163	NR_126368	PIK3CD-AS2	30186	exonic	PIK3CD
chr1	9779179	9779439	261	9779303	38	16.7559	5.01285	13.7781	K562_peak_798	1	NM_001297778	NMNAT1	223672	NR_126368	PIK3CD-AS2	31677	intronic	PIK3CD
chr1	9785101	9785417	317	9785275	30	18.2314	6.76118	15.1414	K562_peak_799	1	NM_001297778	NMNAT1	217722	NR_126368	PIK3CD-AS2	37627	intronic	PIK3CD
chr1	9791083	9791264	182	9791214	12	5.9324	3.89222	3.7753	K562_peak_800	3	NM_001297778	NMNAT1	211807	NR_126368	PIK3CD-AS2	43541	exonic	CLSTN1
chr1	9813214	9813576	363	9813326	21	15.683	7.57315	12.7874	K562_peak_801	3	NM_001297778	NMNAT1	189586	NR_126368	PIK3CD-AS2	65763	intronic	CLSTN1
chr1	9819626	9819797	172	9819738	9	4.83636	3.64964	2.7835	K562_peak_802	3	NM_001297778	NMNAT1	183269	NR_126368	PIK3CD-AS2	72079	intronic	CLSTN1
chr1	9826921	9827072	152	9826953	12	5.55808	3.67751	3.42898	K562_peak_803	3	NM_001297778	NMNAT1	175984	NR_126368	PIK3CD-AS2	79364	intronic	CLSTN1
chr1	9828245	9828569	325	9828430	41	34.8539	11.6829	30.2186	K562_peak_804	3	NM_001297778	NMNAT1	174574	NR_126368	PIK3CD-AS2	80775	intronic	CLSTN1
chr1	9834862	9835091	230	9834980	17	11.5499	6.19621	8.95946	K562_peak_805	3	NM_001297778	NMNAT1	168004	NR_126368	PIK3CD-AS2	87344	intronic	CLSTN1
chr1	9844664	9844884	221	9844750	22	16.9126	8	13.9241	K562_peak_806	3	NM_001297778	NMNAT1	158207	NR_126368	PIK3CD-AS2	97142	intronic	CLSTN1
chr1	9852346	9852505	160	9852418	15	9.38051	5.36913	6.94625	K562_peak_807	3	NM_001297778	NMNAT1	150555	NR_126368	PIK3CD-AS2	104793	intronic	CLSTN1
chr1	9869365	9869634	270	9869496	19	13.2105	6.6778	10.4967	K562_peak_808	3	NM_001297778	NMNAT1	133481	NR_126368	PIK3CD-AS2	121867	intronic	CLSTN1
chr1	9883002	9883151	150	9883033	13	3.91581	2.7001	1.97434	K562_peak_809	3	NM_001297778	NMNAT1	119904	NR_126368	PIK3CD-AS2	135444	intronic	CLSTN1
chr1	9883921	9884433	513	9884033	30	15.3631	5.56054	12.4902	K562_peak_810	3	NM_001297778	NMNAT1	118804	NR_126368	PIK3CD-AS2	136545	UTR5	CLSTN1(NM_001302883:c.-130_-642delins0,NM_014944:c.-130_-642delins0,NM_001009566:c.-130_-642delins0)
chr1	9885496	9885759	264	9885575	26	12.0843	4.83005	9.45146	K562_peak_811	0	NM_001297778	NMNAT1	117353	NM_014944	CLSTN1	1043	upstream	CLSTN1
chr1	9888013	9888195	183	9888113	19	7.24176	3.66636	4.96701	K562_peak_812	0	NM_001297778	NMNAT1	114877	NM_014944	CLSTN1	3520	intergenic	CLSTN1(dist=3429),CTNNBIP1(dist=20139)
chr1	9908160	9908310	151	9908232	21	10.6118	4.92721	8.09017	K562_peak_813	0	NM_001297778	NMNAT1	94746	NM_014944	CLSTN1	23651	downstream	CTNNBIP1
chr1	9910878	9911117	240	9911067	14	6.70932	4.03768	4.48296	K562_peak_814	2	NM_001297778	NMNAT1	91983	NM_014944	CLSTN1	26413	intronic	CTNNBIP1
chr1	9921452	9921659	208	9921532	14	8.96971	5.3286	6.56166	K562_peak_815	2	NM_001297778	NMNAT1	81425	NM_014944	CLSTN1	36971	intronic	CTNNBIP1
chr1	9927663	9927844	182	9927729	18	10.8483	5.58824	8.30271	K562_peak_816	2	NM_001297778	NMNAT1	75227	NM_014944	CLSTN1	43169	intronic	CTNNBIP1
chr1	9935002	9935215	214	9935093	12	5.14274	3.44371	3.06362	K562_peak_817	2	NM_001297778	NMNAT1	67872	NM_014944	CLSTN1	50524	intronic	CTNNBIP1
chr1	9946173	9946468	296	9946352	16	9.79367	5.40541	7.32355	K562_peak_818	2	NM_001297778	NMNAT1	56660	NM_014944	CLSTN1	61736	intronic	CTNNBIP1
chr1	9960491	9960686	196	9960596	15	8.72389	4.9922	6.34089	K562_peak_819	2	NM_001297778	NMNAT1	42392	NM_014944	CLSTN1	76004	intronic	CTNNBIP1
chr1	9961697	9961965	269	9961829	30	24.4548	9.81013	20.8448	K562_peak_820	2	NM_001297778	NMNAT1	41150	NM_014944	CLSTN1	77247	intronic	CTNNBIP1
chr1	9969275	9969430	156	9969364	15	5.42552	3.25534	3.30634	K562_peak_821	2	NM_001297778	NMNAT1	33628	NM_014944	CLSTN1	84768	intronic	CTNNBIP1
chr1	9970113	9970757	645	9970303	28	14.9863	5.72557	12.1455	K562_peak_822	2	NM_001297778	NMNAT1	32546	NM_014944	CLSTN1	85851	UTR5	CTNNBIP1(NM_020248:c.38194_38031delins0,NM_001012329:c.38194_38031delins0)
chr1	9971175	9971373	199	9971268	24	11.7242	4.96524	9.12161	K562_peak_823	0	NM_001297778	NMNAT1	31707	NM_020248	CTNNBIP1	958	upstream	CTNNBIP1
chr1	9989492	9989763	272	9989634	20	16.1782	8.13231	13.2412	K562_peak_824	5	NM_001297778	NMNAT1	13353	NM_020248	CTNNBIP1	19311	UTR3	LZIC(NM_001316974:c.*965_*694delins0,NM_001316973:c.*965_*694delins0,NM_001316976:c.*922_*651delins0,NM_032368:c.*965_*694delins0)
chr1	10003143	10003641	499	10003465	35	26.7844	9.53642	22.9607	K562_peak_825	8	NR_049882	MIR5697	24047	NM_020248	CTNNBIP1	33076	UTR5	LZIC(NM_001316975:c.6808_6730delins0,NM_001316974:c.692_614delins0,NM_001316973:c.6808_6730delins0,NM_001316976:c.6808_6730delins0,NM_032368:c.6808_6630delins0),NMNAT1(NM_022787:c.-28646_-28559delins0,NM_001297779:c.-28646_-28559delins0)
chr1	10010416	10010724	309	10010560	25	20.207	8.99654	16.9567	K562_peak_826	3	NR_049882	MIR5697	16869	NM_032368	LZIC	7085	intronic	NMNAT1
chr1	10019463	10019739	277	10019557	10	6.03551	4.25978	3.85574	K562_peak_827	3	NR_049882	MIR5697	7838	NM_032368	LZIC	16116	intronic	NMNAT1
chr1	10075887	10076107	221	10075989	20	13.9292	6.84039	11.1669	K562_peak_828	1	NM_001105562	UBE4B	17044	NM_032368	LZIC	72512	exonic	RBP7
chr1	10092643	10093254	612	10092825	44	28.593	8.18182	24.5952	K562_peak_829	2	NM_183416	KIF1B	177815	NM_032368	LZIC	89463	UTR5	UBE4B(NM_006048:c.-688_-475delins0,NM_001105562:c.-688_-475delins0)
chr1	10093693	10093890	198	10093784	24	10.8233	4.58295	8.27943	K562_peak_830	2	NM_183416	KIF1B	176972	NM_032368	LZIC	90306	exonic	UBE4B
chr1	10105662	10106346	685	10106204	31	23.1121	8.82759	19.6218	K562_peak_831	2	NM_183416	KIF1B	164760	NM_032368	LZIC	102519	intronic	UBE4B
chr1	10125508	10125755	248	10125682	9	4.65234	3.53357	2.61476	K562_peak_832	2	NM_183416	KIF1B	145132	NM_032368	LZIC	122146	intronic	UBE4B
chr1	10127193	10127345	153	10127250	11	6.33484	4.28571	4.13472	K562_peak_833	2	NM_183416	KIF1B	143495	NM_032368	LZIC	123784	intronic	UBE4B
chr1	10134491	10134750	260	10134620	38	32.6972	11.5727	28.2899	K562_peak_834	2	NM_183416	KIF1B	136143	NM_032368	LZIC	131135	intronic	UBE4B
chr1	10143261	10143412	152	10143355	13	8.78953	5.42154	6.39275	K562_peak_835	2	NM_183416	KIF1B	127427	NM_032368	LZIC	139851	intronic	UBE4B
chr1	10213002	10213284	283	10213145	22	18.4866	8.90682	15.3706	K562_peak_836	2	NM_183416	KIF1B	57621	NM_032368	LZIC	209658	intronic	UBE4B
chr1	10245204	10245395	192	10245282	14	9.52389	5.66038	7.08037	K562_peak_837	0	NM_183416	KIF1B	25464	NM_032368	LZIC	241814	intergenic	UBE4B(dist=3908),KIF1B(dist=25369)
chr1	10264477	10264626	150	10264557	11	6.01144	4.08859	3.84812	K562_peak_838	0	NM_183416	KIF1B	6212	NM_032368	LZIC	261066	intergenic	UBE4B(dist=23181),KIF1B(dist=6138)
chr1	10269900	10270193	294	10270049	21	8.77636	4.10065	6.39029	K562_peak_839	0	NM_183416	KIF1B	717	NM_032368	LZIC	266561	upstream	KIF1B
chr1	10270281	10270721	441	10270540	37	22.2939	7.1028	18.8688	K562_peak_840	0	NM_183416	KIF1B	263	NM_032368	LZIC	267016	upstream	KIF1B
chr1	10343347	10343724	378	10343541	23	18.2557	8.48057	15.1628	K562_peak_841	2	NR_125730	RNU6-2	15488	NM_032368	LZIC	340050	intronic	KIF1B
chr1	10364526	10364747	222	10364680	10	6.03551	4.25978	3.85574	K562_peak_842	2	NM_001304451	PGD	94412	NM_032368	LZIC	361151	exonic	KIF1B
chr1	10398190	10398398	209	10398287	22	15.0677	6.98027	12.2136	K562_peak_843	1	NM_001304451	PGD	60755	NM_032368	LZIC	394809	intronic	KIF1B
chr1	10399859	10400143	285	10399994	47	45.0138	14.7014	39.047	K562_peak_844	1	NM_001304451	PGD	59048	NM_032368	LZIC	396516	exonic	KIF1B
chr1	10437524	10437814	291	10437666	33	25.9664	9.70043	22.215	K562_peak_845	1	NM_001304451	PGD	21380	NM_032368	LZIC	434184	UTR3	KIF1B(NM_015074:c.*879_*1169delins0)
chr1	10438632	10438848	217	10438699	16	8.75676	4.82955	6.37204	K562_peak_846	1	NM_001304451	PGD	20309	NM_032368	LZIC	435255	UTR3	KIF1B(NM_015074:c.*1987_*2203delins0)
chr1	10458695	10459573	879	10459386	31	17.2414	6.15385	14.2292	K562_peak_847	3	NM_199294	APITD1	31025	NM_032368	LZIC	455649	exonic	PGD
chr1	10460747	10460902	156	10460817	19	7.7246	3.87973	5.4177	K562_peak_848	3	NM_199294	APITD1	29334	NM_032368	LZIC	457339	intronic	PGD
chr1	10475175	10475767	593	10475572	41	37.081	12.8049	32.1873	K562_peak_849	3	NM_199294	APITD1	14688	NM_032368	LZIC	471986	intronic	PGD
chr1	10484138	10484320	183	10484235	14	8.6908	5.16351	6.31006	K562_peak_850	0	NM_199294	APITD1	5930	NM_032368	LZIC	480744	intergenic	PGD(dist=3570),CENPS-CORT(dist=5839)
chr1	10486095	10486270	176	10486242	14	6.28117	3.80711	4.0844	K562_peak_851	0	NM_199294	APITD1	3976	NM_032368	LZIC	482697	intergenic	PGD(dist=5527),CENPS-CORT(dist=3889)
chr1	10490302	10490559	258	10490426	18	9.18289	4.71464	6.76163	K562_peak_852	4	NR_036462	APITD1	373	NM_032368	LZIC	486945	UTR5	CENPS(NM_199294:c.-273_-16delins0),CENPS-CORT(NM_001270517:c.-273_-16delins0,NM_199006:c.-273_-16delins0,NM_198544:c.-273_-16delins0)
chr1	10490657	10490927	271	10490783	25	15.3031	6.42769	12.4342	K562_peak_853	7	NM_001302	CORT	18984	NM_032368	LZIC	487307	UTR5	CENPS-CORT(NM_001243768:c.-543_-420delins0)
chr1	10519222	10519451	230	10519335	23	16.3402	7.41886	13.3916	K562_peak_854	0	NM_004565	PEX14	15666	NM_032368	LZIC	515851	downstream	DFFA
chr1	10532306	10532877	572	10532748	31	14.7149	5.16963	11.8929	K562_peak_855	2	NM_004565	PEX14	2411	NM_032368	LZIC	529106	exonic	DFFA
chr1	10534794	10535041	248	10534895	40	21.8684	6.43642	18.4843	K562_peak_856	1	NM_007375	TARDBP	537761	NM_213566	DFFA	2304	exonic	PEX14
chr1	10535358	10535551	194	10535469	22	7.95624	3.65369	5.62379	K562_peak_857	1	NM_007375	TARDBP	537224	NM_213566	DFFA	2841	intronic	PEX14
chr1	10535671	10535864	194	10535798	25	9.99078	4.13026	7.50863	K562_peak_858	1	NM_007375	TARDBP	536911	NM_213566	DFFA	3154	intronic	PEX14
chr1	10554768	10555002	235	10554889	18	12.0416	6.25	9.41156	K562_peak_859	1	NM_007375	TARDBP	517794	NM_213566	DFFA	22272	intronic	PEX14
chr1	10567492	10567814	323	10567649	42	30.4582	9.37841	26.2791	K562_peak_860	1	NM_007375	TARDBP	505026	NM_213566	DFFA	35040	intronic	PEX14
chr1	10570980	10571192	213	10571125	24	11.7928	4.995	9.18636	K562_peak_861	1	NM_007375	TARDBP	501593	NM_213566	DFFA	38473	intronic	PEX14
chr1	10574543	10574720	178	10574639	24	12.8606	5.47046	10.1768	K562_peak_862	1	NM_007375	TARDBP	498047	NM_213566	DFFA	42018	intronic	PEX14
chr1	10588444	10588707	264	10588576	24	20.8189	9.65251	17.5209	K562_peak_863	1	NM_007375	TARDBP	484103	NM_213566	DFFA	55962	intronic	PEX14
chr1	10599511	10599702	192	10599592	18	12.3199	6.40809	9.672	K562_peak_864	1	NM_007375	TARDBP	473072	NM_213566	DFFA	66993	intronic	PEX14
chr1	10610141	10610306	166	10610251	10	6.03551	4.25978	3.85574	K562_peak_865	1	NM_007375	TARDBP	462455	NM_213566	DFFA	77610	intronic	PEX14
chr1	10610417	10610577	161	10610487	11	6.92029	4.64704	4.66652	K562_peak_866	1	NM_007375	TARDBP	462182	NM_213566	DFFA	77884	intronic	PEX14
chr1	10616481	10616725	245	10616608	25	21.3553	9.6475	18.0104	K562_peak_867	1	NM_007375	TARDBP	456076	NM_213566	DFFA	83990	intronic	PEX14
chr1	10622134	10622323	190	10622238	21	17.3228	8.51957	14.2985	K562_peak_868	1	NM_007375	TARDBP	450450	NM_213566	DFFA	89615	intronic	PEX14
chr1	10646285	10646500	216	10646396	22	18.4866	8.90682	15.3706	K562_peak_869	1	NM_007375	TARDBP	426286	NM_213566	DFFA	113779	intronic	PEX14
chr1	10704638	10704850	213	10704766	25	13.5219	5.59742	10.7865	K562_peak_870	1	NM_007375	TARDBP	367935	NM_213566	DFFA	172131	intronic	CASZ1
chr1	10706423	10706737	315	10706606	33	20.48	7.13536	17.2092	K562_peak_871	1	NM_007375	TARDBP	366099	NM_213566	DFFA	173967	intronic	CASZ1
chr1	10711522	10711798	277	10711593	19	8.92569	4.43459	6.52055	K562_peak_872	2	NM_007375	TARDBP	361019	NM_213566	DFFA	179047	intronic	CASZ1
chr1	10711948	10712172	225	10712055	22	12.0145	5.42453	9.386	K562_peak_873	2	NM_007375	TARDBP	360619	NM_213566	DFFA	179447	intronic	CASZ1
chr1	10717293	10717450	158	10717414	14	5.22673	3.26087	3.12221	K562_peak_874	2	NM_007375	TARDBP	355307	NM_213566	DFFA	184758	intronic	CASZ1
chr1	10723733	10723947	215	10723841	29	16.3273	6.12245	13.3798	K562_peak_875	2	NM_007375	TARDBP	348839	NM_213566	DFFA	191227	intronic	CASZ1
chr1	10737681	10737891	211	10737686	12	4.23724	2.95119	2.26366	K562_peak_876	2	NM_007375	TARDBP	334893	NM_213566	DFFA	205173	intronic	CASZ1
chr1	10739724	10739951	228	10739836	30	17.6473	6.50577	14.5997	K562_peak_877	2	NM_007375	TARDBP	332841	NM_213566	DFFA	207224	intronic	CASZ1
chr1	10744032	10744181	150	10744118	15	6.28921	3.68239	4.09213	K562_peak_878	2	NM_007375	TARDBP	328572	NM_213566	DFFA	211493	intronic	CASZ1
chr1	10752514	10752705	192	10752615	27	11.0431	4.30438	8.48526	K562_peak_879	2	NM_007375	TARDBP	320069	NM_213566	DFFA	219996	intronic	CASZ1
chr1	10754556	10755314	759	10754831	52	32.8848	8.20433	28.4602	K562_peak_880	2	NM_007375	TARDBP	317744	NM_213566	DFFA	222322	intronic	CASZ1
chr1	10757160	10757366	207	10757292	26	10.7833	4.32	8.24202	K562_peak_881	2	NM_007375	TARDBP	315416	NM_213566	DFFA	224650	intronic	CASZ1
chr1	10764000	10764181	182	10764103	17	8.03433	4.29082	5.69686	K562_peak_882	2	NM_007375	TARDBP	308588	NM_213566	DFFA	231477	intronic	CASZ1
chr1	10777471	10777668	198	10777560	15	6.8777	3.98506	4.63938	K562_peak_883	2	NM_007375	TARDBP	295109	NM_213566	DFFA	244956	intronic	CASZ1
chr1	10777924	10778111	188	10778023	16	7.63385	4.23412	5.33296	K562_peak_884	2	NM_007375	TARDBP	294661	NM_213566	DFFA	245404	intronic	CASZ1
chr1	10791164	10791375	212	10791254	15	8.0668	4.62428	5.72701	K562_peak_885	2	NM_007375	TARDBP	281409	NM_213566	DFFA	258656	intronic	CASZ1
chr1	10811326	10811489	164	10811418	19	9.96932	4.94438	7.48878	K562_peak_886	2	NM_007375	TARDBP	261271	NM_213566	DFFA	278794	intronic	CASZ1
chr1	10816027	10816287	261	10816146	24	14.9059	6.4433	12.0704	K562_peak_887	2	NM_007375	TARDBP	256522	NM_213566	DFFA	283544	intronic	CASZ1
chr1	10841430	10841595	166	10841517	11	6.11624	4.15225	3.93092	K562_peak_888	2	NM_007375	TARDBP	231166	NM_213566	DFFA	308899	intronic	CASZ1
chr1	10848856	10849091	236	10848947	18	12.1516	6.31229	9.51429	K562_peak_889	2	NM_007375	TARDBP	223705	NM_213566	DFFA	316360	intronic	CASZ1
chr1	10853971	10854143	173	10854067	17	10.7205	5.72337	8.1914	K562_peak_890	2	NM_007375	TARDBP	218622	NM_213566	DFFA	321444	intronic	CASZ1
chr1	10865434	10865583	150	10865532	13	7.87524	4.86957	5.54778	K562_peak_891	0	NM_007375	TARDBP	207170	NM_017766	CASZ1	8775	intergenic	CASZ1(dist=8701),C1orf127(dist=140947)
chr1	10895989	10896302	314	10896128	31	20.5033	7.57396	17.2303	K562_peak_892	0	NM_007375	TARDBP	176533	NM_017766	CASZ1	39412	intergenic	CASZ1(dist=39256),C1orf127(dist=110228)
chr1	10897491	10897666	176	10897555	17	8.22102	4.3849	5.87136	K562_peak_893	0	NM_007375	TARDBP	175100	NM_017766	CASZ1	40845	intergenic	CASZ1(dist=40758),C1orf127(dist=108864)
chr1	10926988	10927448	461	10927325	26	17.1719	7.12401	14.1646	K562_peak_894	0	NM_007375	TARDBP	145461	NM_017766	CASZ1	70485	intergenic	CASZ1(dist=70255),C1orf127(dist=79082)
chr1	10933322	10933603	282	10933454	28	19.8267	7.96703	16.6049	K562_peak_895	0	NM_007375	TARDBP	139216	NM_017766	CASZ1	76729	intergenic	CASZ1(dist=76589),C1orf127(dist=72927)
chr1	10940261	10940453	193	10940337	15	8.36569	4.79042	6.00678	K562_peak_896	0	NM_007375	TARDBP	132322	NM_017766	CASZ1	83624	intergenic	CASZ1(dist=83528),C1orf127(dist=66077)
chr1	10948398	10948654	257	10948568	8	3.80342	3.11419	1.87246	K562_peak_897	0	NM_007375	TARDBP	124153	NM_017766	CASZ1	91793	intergenic	CASZ1(dist=91665),C1orf127(dist=57876)
chr1	10970034	10970261	228	10970149	25	16.0761	6.80628	13.1528	K562_peak_898	0	NM_007375	TARDBP	102531	NM_017766	CASZ1	113414	intergenic	CASZ1(dist=113301),C1orf127(dist=36269)
chr1	11021168	11021362	195	11021259	20	11.6774	5.63003	9.07832	K562_peak_899	1	NM_007375	TARDBP	51414	NM_017766	CASZ1	164532	intronic	C1orf127
chr1	11040336	11040524	189	11040394	15	9.02033	5.16129	6.60911	K562_peak_900	1	NM_007375	TARDBP	32249	NM_017766	CASZ1	183697	intronic	C1orf127
chr1	11054630	11054954	325	11054808	27	21.5039	9.12052	18.1485	K562_peak_901	0	NM_007375	TARDBP	17887	NM_001170754	C1orf127	12698	intergenic	C1orf127(dist=12536),TARDBP(dist=17725)
chr1	11071887	11072038	152	11071956	16	7.30745	4.06699	5.02881	K562_peak_902	0	NM_007375	TARDBP	716	NM_001170754	C1orf127	29868	upstream	TARDBP
chr1	11072242	11072461	220	11072355	23	13.0568	5.74163	10.3526	K562_peak_903	0	NM_007375	TARDBP	327	NM_001170754	C1orf127	30257	upstream	TARDBP
chr1	11072592	11072815	224	11072687	22	12.1764	5.50239	9.53789	K562_peak_904	1	NR_135061		87028	NM_001170754	C1orf127	30609	UTR5	TARDBP(NM_007375:c.-1106_-985delins0)
chr1	11072928	11073419	492	11073125	26	15.899	6.50602	12.9885	K562_peak_905	1	NR_135061		86558	NM_001170754	C1orf127	31079	intronic	TARDBP
chr1	11097692	11097988	297	11097836	32	28.0853	11.1298	24.14	K562_peak_906	1	NR_135061		61892	NM_001170754	C1orf127	55746	exonic	MASP2
chr1	11103304	11103522	219	11103357	10	4.13516	3.09859	2.17135	K562_peak_907	1	NR_135061		56319	NM_001170754	C1orf127	61319	exonic	MASP2
chr1	11105607	11105949	343	11105856	15	7.85357	4.50704	5.52748	K562_peak_908	2	NR_135061		53954	NM_001170754	C1orf127	63684	intronic	MASP2
chr1	11113054	11113521	468	11113428	22	10.7315	4.82686	8.20165	K562_peak_909	0	NR_135061		46444	NM_139208	MASP2	5991	downstream	SRM
chr1	11119626	11119904	279	11119832	17	4.65771	2.74181	2.6198	K562_peak_910	1	NR_135061		39967	NM_139208	MASP2	12469	exonic	SRM
chr1	11119989	11120523	535	11120107	32	14.841	5.08475	12.01	K562_peak_911	1	NR_135061		39476	NM_139208	MASP2	12960	exonic	SRM
chr1	11132644	11132881	238	11132817	9	5.06582	3.79507	2.99314	K562_peak_912	2	NR_135061		26969	NM_003132	SRM	12671	intronic	EXOSC10
chr1	11159332	11159536	205	11159433	24	14.1827	6.09013	11.396	K562_peak_913	2	NR_135061		298	NM_003132	SRM	39343	intronic	EXOSC10
chr1	11159798	11160280	483	11159948	29	19.2518	7.44417	16.0802	K562_peak_914	5	NR_046600	MTOR-AS1	43916	NM_003132	SRM	39948	exonic	EXOSC10
chr1	11194435	11194686	252	11194549	17	12.8688	6.97055	10.1768	K562_peak_915	1	NR_046600	MTOR-AS1	9394	NM_002685	EXOSC10	34593	exonic	MTOR
chr1	11238388	11238615	228	11238484	21	14.2931	6.80062	11.4994	K562_peak_916	1	NM_021146	ANGPTL7	10844	NM_002685	EXOSC10	78534	intronic	MTOR
chr1	11240559	11240761	203	11240654	20	13.4087	6.55226	10.6814	K562_peak_917	1	NM_021146	ANGPTL7	8686	NM_002685	EXOSC10	80693	intronic	MTOR
chr1	11301692	11302110	419	11301884	29	24.6357	10.2215	21.005	K562_peak_918	1	NM_013319	UBIAD1	31354	NM_002685	EXOSC10	141934	exonic	MTOR
chr1	11308292	11308495	204	11308388	18	13.9502	7.35781	11.1798	K562_peak_919	1	NM_013319	UBIAD1	24861	NM_002685	EXOSC10	148426	intronic	MTOR
chr1	11322545	11323033	489	11322721	32	23.1979	8.60495	19.699	K562_peak_920	1	NM_013319	UBIAD1	10466	NM_002685	EXOSC10	162822	UTR5	MTOR(NM_004958:c.3142_3079delins0)
chr1	11332865	11333367	503	11333009	27	13.0758	5.09091	10.3705	K562_peak_921	1	NM_020780	PTCHD2	206179	NM_004958	MTOR	10508	UTR5	UBIAD1(NM_013319:c.-334_-222delins0,NM_001330349:c.-334_-222delins0,NM_001330350:c.-334_-222delins0)
chr1	11333448	11333783	336	11333732	20	7.96953	3.87097	5.63612	K562_peak_922	1	NM_020780	PTCHD2	205679	NM_004958	MTOR	11007	exonic	UBIAD1
chr1	11334004	11334192	189	11334088	23	10.2758	4.48598	7.77573	K562_peak_923	1	NM_020780	PTCHD2	205197	NM_004958	MTOR	11490	exonic	UBIAD1
chr1	11339802	11339995	194	11339896	19	11.8201	5.90842	9.20417	K562_peak_924	1	NM_020780	PTCHD2	199396	NM_004958	MTOR	17290	intronic	UBIAD1
chr1	11365256	11365436	181	11365345	21	15.2792	7.34558	12.4113	K562_peak_925	0	NM_020780	PTCHD2	173949	NM_004958	MTOR	42738	intergenic	UBIAD1(dist=5628),DISP3(dist=173859)
chr1	11379140	11379382	243	11379266	34	22.6453	7.86517	19.1931	K562_peak_926	0	NM_020780	PTCHD2	160034	NM_004958	MTOR	56653	intergenic	UBIAD1(dist=19512),DISP3(dist=159913)
chr1	11397602	11397808	207	11397726	34	22.7052	7.89177	19.248	K562_peak_927	0	NM_020780	PTCHD2	141590	NM_004958	MTOR	75097	intergenic	UBIAD1(dist=37974),DISP3(dist=141487)
chr1	11400035	11400197	163	11400154	15	6.9063	4	4.66571	K562_peak_928	0	NM_020780	PTCHD2	139179	NM_004958	MTOR	77508	intergenic	UBIAD1(dist=40407),DISP3(dist=139098)
chr1	11420577	11420808	232	11420716	21	13.6808	6.47059	10.9359	K562_peak_929	0	NM_020780	PTCHD2	118602	NM_004958	MTOR	98084	intergenic	UBIAD1(dist=60949),DISP3(dist=118487)
chr1	11444284	11444560	277	11444425	28	19.4422	7.7748	16.2559	K562_peak_930	0	NM_020780	PTCHD2	94873	NM_004958	MTOR	121814	intergenic	UBIAD1(dist=84656),DISP3(dist=94735)
chr1	11448776	11448955	180	11448884	18	9.80392	5.03311	7.33354	K562_peak_931	0	NM_020780	PTCHD2	90429	NM_004958	MTOR	126257	intergenic	UBIAD1(dist=89148),DISP3(dist=90340)
chr1	11455026	11455347	322	11455129	20	11.6774	5.63003	9.07832	K562_peak_932	0	NM_020780	PTCHD2	84108	NM_004958	MTOR	132578	intergenic	UBIAD1(dist=95398),DISP3(dist=83948)
chr1	11458643	11458793	151	11458712	18	9.50372	4.87805	7.06171	K562_peak_933	0	NM_020780	PTCHD2	80577	NM_004958	MTOR	136110	intergenic	UBIAD1(dist=99015),DISP3(dist=80502)
chr1	11467691	11467966	276	11467806	20	13.8696	6.80713	11.1109	K562_peak_934	0	NM_020780	PTCHD2	71466	NM_004958	MTOR	145220	intergenic	UBIAD1(dist=108063),DISP3(dist=71329)
chr1	11475002	11475503	502	11475136	17	10.2087	5.43807	7.71279	K562_peak_935	0	NM_020780	PTCHD2	64042	NM_004958	MTOR	152644	intergenic	UBIAD1(dist=115374),DISP3(dist=63792)
chr1	11492093	11492247	155	11492160	16	10.0259	5.53746	7.54159	K562_peak_936	0	NM_020780	PTCHD2	47125	NM_004958	MTOR	169562	intergenic	UBIAD1(dist=132465),DISP3(dist=47048)
chr1	11508522	11508671	150	11508593	12	5.09395	3.41656	3.01923	K562_peak_937	0	NM_020780	PTCHD2	30698	NM_004958	MTOR	185988	intergenic	UBIAD1(dist=148894),DISP3(dist=30624)
chr1	11522657	11522843	187	11522723	13	6.01683	3.79919	3.85275	K562_peak_938	0	NM_020780	PTCHD2	16545	NM_004958	MTOR	200142	intergenic	UBIAD1(dist=163029),DISP3(dist=16452)
chr1	11533780	11533981	202	11533869	18	10.5814	5.44413	8.06108	K562_peak_939	0	NM_020780	PTCHD2	5414	NM_004958	MTOR	211272	intergenic	UBIAD1(dist=174152),DISP3(dist=5314)
chr1	11538743	11539416	674	11539231	37	24.731	8.10235	21.0922	K562_peak_940	1	NR_104624	LOC101929181	130508	NM_004958	MTOR	216471	UTR5	DISP3(NM_020780:c.-21755_-21634delins0)
chr1	11595931	11596111	181	11596011	28	15.9147	6.1246	13.0028	K562_peak_941	1	NR_104624	LOC101929181	73567	NM_004958	MTOR	273413	intronic	DISP3
chr1	11610714	11611002	289	11610853	30	26.1391	10.7266	22.372	K562_peak_942	0	NR_104624	LOC101929181	58730	NM_004958	MTOR	288250	intergenic	DISP3(dist=13074),LINC01647(dist=58586)
chr1	11623655	11624025	371	11623802	20	12.3691	5.99144	9.71813	K562_peak_943	0	NR_104624	LOC101929181	45748	NM_004958	MTOR	301232	intergenic	DISP3(dist=26015),LINC01647(dist=45563)
chr1	11632293	11632579	287	11632420	16	8.49808	4.68966	6.13056	K562_peak_944	0	NR_104624	LOC101929181	37152	NM_004958	MTOR	309828	intergenic	DISP3(dist=34653),LINC01647(dist=37009)
chr1	11641661	11641914	254	11641740	10	5.18182	3.72881	3.08562	K562_peak_945	0	NR_104624	LOC101929181	27800	NM_004958	MTOR	319179	intergenic	DISP3(dist=44021),LINC01647(dist=27674)
chr1	11654362	11654669	308	11654557	16	9.52687	5.25502	7.08305	K562_peak_946	0	NR_104624	LOC101929181	15072	NM_004958	MTOR	331907	intergenic	DISP3(dist=56722),LINC01647(dist=14919)
chr1	11672067	11672270	204	11672174	16	9.52687	5.25502	7.08305	K562_peak_947	1	NM_001304791	FBXO44	42263	NM_004958	MTOR	349560	ncRNA_intronic	LINC01647
chr1	11675462	11675674	213	11675522	16	9.10834	5.02216	6.69183	K562_peak_948	0	NM_001304791	FBXO44	38864	NM_004958	MTOR	352960	intergenic	LINC01647(dist=2051),FBXO2(dist=32744)
chr1	11677405	11677587	183	11677443	11	5.18121	3.59281	3.08562	K562_peak_949	0	NM_001304791	FBXO44	36936	NM_004958	MTOR	354888	intergenic	LINC01647(dist=3994),FBXO2(dist=30831)
chr1	11689316	11689494	179	11689403	12	7.07687	4.56942	4.81327	K562_peak_950	0	NM_001304791	FBXO44	25027	NM_004958	MTOR	366797	intergenic	LINC01647(dist=15905),FBXO2(dist=18924)
chr1	11695953	11696111	159	11696032	15	10.777	6.19605	8.23594	K562_peak_951	0	NM_001304791	FBXO44	18400	NM_004958	MTOR	373424	intergenic	LINC01647(dist=22542),FBXO2(dist=12307)
chr1	11705815	11705996	182	11705907	24	10.353	4.38982	7.84778	K562_peak_952	0	NM_001304791	FBXO44	8526	NM_004958	MTOR	383297	intergenic	LINC01647(dist=32404),FBXO2(dist=2422)
chr1	11708882	11709182	301	11709017	42	25.3158	7.33788	21.6286	K562_peak_953	1	NM_001304791	FBXO44	5400	NM_004958	MTOR	386424	exonic	FBXO2
chr1	11710469	11710929	461	11710645	39	19.6233	5.81395	16.4235	K562_peak_954	1	NM_001304791	FBXO44	3733	NM_004958	MTOR	388091	exonic	FBXO2
chr1	11714381	11714530	150	11714444	18	6.45555	3.42651	4.24682	K562_peak_955	3	NM_001014765	FBXO44	458	NM_004958	MTOR	391847	exonic	FBXO2
chr1	11714830	11714981	152	11714927	19	7.335	3.70714	5.05434	K562_peak_956	8	NM_018438	FBXO6	9244	NM_004958	MTOR	392297	UTR5	FBXO2(NM_012168:c.491_433delins0),FBXO44(NM_183413:c.-979_-912delins0,NM_001304790:c.-979_-912delins0,NM_033182:c.-979_-912delins0,NM_001330355:c.-979_-912delins0,NM_001014765:c.-979_-912delins0)
chr1	11724005	11724460	456	11724152	37	26.6175	8.93067	22.8089	K562_peak_957	1	NM_198545	DRAXIN	27548	NM_012168	FBXO2	9344	UTR5	FBXO6(NM_018438:c.-4566_-4404delins0)
chr1	11731573	11731768	196	11731631	17	8.3491	4.44994	5.99124	K562_peak_958	1	NM_198545	DRAXIN	20110	NM_012168	FBXO2	16782	intronic	FBXO6
chr1	11740450	11740689	240	11740541	13	4.26658	2.87474	2.29025	K562_peak_959	2	NM_198545	DRAXIN	11211	NM_012168	FBXO2	25681	exonic	MAD2L2
chr1	11741092	11741940	849	11741237	36	23.4254	7.76495	19.9026	K562_peak_960	2	NM_198545	DRAXIN	10265	NM_012168	FBXO2	26628	UTR5	MAD2L2(NM_006341:c.613_438delins0)
chr1	11750424	11750642	219	11750554	23	12.9713	5.70071	10.273	K562_peak_961	1	NM_198545	DRAXIN	1248	NM_006341	MAD2L2	9262	intronic	MAD2L2
chr1	11753212	11753461	250	11753355	32	18.0491	6.30975	14.9721	K562_peak_962	1	NM_001040194	AGTRAP	42805	NM_001127325	MAD2L2	1658	intronic	DRAXIN
chr1	11757199	11757493	295	11757343	40	26.4534	8.16733	22.6606	K562_peak_963	1	NM_001040194	AGTRAP	38796	NM_001127325	MAD2L2	5668	intronic	DRAXIN
chr1	11768170	11768445	276	11768288	29	15.8984	5.94059	12.9881	K562_peak_964	1	NM_001040194	AGTRAP	27834	NM_001127325	MAD2L2	16629	intronic	DRAXIN
chr1	11768732	11768959	228	11768829	35	21.3594	7.1076	18.0143	K562_peak_965	1	NM_001040194	AGTRAP	27296	NM_001127325	MAD2L2	17167	intronic	DRAXIN
chr1	11779846	11780021	176	11779921	13	6.74795	4.21053	4.51847	K562_peak_966	1	NM_001040194	AGTRAP	16208	NM_001127325	MAD2L2	28255	UTR3	DRAXIN(NM_198545:c.*93_*268delins0)
chr1	11789802	11790046	245	11789923	23	15.785	7.12166	12.8821	K562_peak_967	0	NM_001040194	AGTRAP	6218	NM_001127325	MAD2L2	38246	intergenic	DRAXIN(dist=9466),AGTRAP(dist=6096)
chr1	11795978	11796268	291	11796123	25	10.9813	4.51781	8.42745	K562_peak_968	5	NM_001010881	C1orf167	26127	NM_001127325	MAD2L2	44445	exonic	AGTRAP
chr1	11796438	11796710	273	11796587	38	21.5854	6.65529	18.2233	K562_peak_969	5	NM_001010881	C1orf167	25676	NM_001127325	MAD2L2	44896	intronic	AGTRAP
chr1	11797442	11797591	150	11797500	20	6.68896	3.33598	4.46362	K562_peak_970	5	NM_001010881	C1orf167	24733	NM_001127325	MAD2L2	45838	intronic	AGTRAP
chr1	11800972	11801165	194	11801063	24	10.24	4.34405	7.74213	K562_peak_971	5	NM_001010881	C1orf167	21181	NM_001127325	MAD2L2	49390	intronic	AGTRAP
chr1	11802049	11802264	216	11802135	30	18.2314	6.76118	15.1414	K562_peak_972	5	NM_001010881	C1orf167	20093	NM_001127325	MAD2L2	50478	intronic	AGTRAP
chr1	11809184	11809530	347	11809399	47	32.2953	8.97196	27.9309	K562_peak_973	5	NM_001010881	C1orf167	12893	NM_001127325	MAD2L2	57679	intronic	AGTRAP
chr1	11812828	11813075	248	11812946	32	18.3652	6.43902	15.2653	K562_peak_974	0	NM_001010881	C1orf167	9298	NM_001127325	MAD2L2	61273	intergenic	AGTRAP(dist=2000),C1orf167(dist=9175)
chr1	11813895	11814044	150	11814001	16	5.87434	3.36634	3.72147	K562_peak_975	0	NM_001010881	C1orf167	8280	NM_001127325	MAD2L2	62291	intergenic	AGTRAP(dist=3067),C1orf167(dist=8206)
chr1	11822086	11822324	239	11822232	22	13.4657	6.14152	10.7346	K562_peak_976	1	NM_001256959	CLCN6	43948	NM_001127325	MAD2L2	70527	UTR5	C1orf167(NM_001010881:c.-2208_-2134delins0)
chr1	11824311	11824460	150	11824370	14	5.74465	3.52526	3.60225	K562_peak_977	1	NM_001256959	CLCN6	41767	NM_001127325	MAD2L2	72707	exonic	C1orf167
chr1	11828927	11829088	162	11828951	12	5.04579	3.38983	2.97508	K562_peak_978	1	NM_001256959	CLCN6	37145	NM_001127325	MAD2L2	77329	exonic	C1orf167
chr1	11837977	11838136	160	11838026	18	10.201	5.24138	7.70574	K562_peak_979	2	NM_001256959	CLCN6	28096	NM_001127325	MAD2L2	86378	ncRNA_exonic	LOC102724659
chr1	11845177	11845469	293	11845299	48	32.0561	8.67257	27.7165	K562_peak_980	1	NM_001256959	CLCN6	20830	NR_126000	LOC102724659	5647	exonic	C1orf167
chr1	11850968	11851245	278	11851134	33	15.8764	5.32498	12.9668	K562_peak_981	1	NM_001256959	CLCN6	15046	NR_126000	LOC102724659	11430	intronic	MTHFR
chr1	11852657	11852824	168	11852713	21	7.04769	3.38983	4.7861	K562_peak_982	1	NM_001256959	CLCN6	13412	NR_126000	LOC102724659	13064	intronic	MTHFR
chr1	11856539	11856733	195	11856659	33	14.2063	4.74529	11.4188	K562_peak_983	1	NM_001256959	CLCN6	9517	NR_126000	LOC102724659	16960	intronic	MTHFR
chr1	11857680	11858119	440	11857946	40	20.1212	5.84462	16.8778	K562_peak_984	1	NM_001256959	CLCN6	8253	NR_126000	LOC102724659	18223	intronic	MTHFR
chr1	11858497	11858927	431	11858605	24	7.64977	3.36247	5.34795	K562_peak_985	1	NM_001256959	CLCN6	7441	NR_126000	LOC102724659	19036	intronic	MTHFR
chr1	11860920	11861097	178	11860968	25	6.3653	2.86186	4.16316	K562_peak_986	1	NM_001256959	CLCN6	5144	NR_126000	LOC102724659	21332	intronic	MTHFR
chr1	11863547	11863914	368	11863661	38	15.0239	4.49309	12.1797	K562_peak_987	1	NM_001256959	CLCN6	2422	NR_126000	LOC102724659	24054	exonic	MTHFR
chr1	11865581	11865743	163	11865620	20	4.62466	2.547	2.58921	K562_peak_988	1	NM_001256959	CLCN6	491	NR_126000	LOC102724659	25986	intronic	MTHFR
chr1	11866106	11866567	462	11866242	32	12.5365	4.29967	9.87435	K562_peak_989	4	NR_037806	NPPA-AS1	34039	NR_126000	LOC102724659	26660	exonic	CLCN6
chr1	11898808	11899012	205	11898894	27	13.6788	5.33842	10.9342	K562_peak_990	3	NR_037806	NPPA-AS1	1466	NM_005957	MTHFR	32750	intronic	CLCN6
chr1	11902183	11902683	501	11902510	39	25.4438	7.96813	21.7458	K562_peak_991	4	NM_000302	PLOD1	92291	NM_005957	MTHFR	36273	ncRNA_intronic	NPPA-AS1
chr1	11911286	11911540	255	11911368	19	10.2693	5.09554	7.76935	K562_peak_992	0	NM_000302	PLOD1	83311	NM_006172	NPPA	3573	intergenic	NPPA(dist=3446),NPPB(dist=5981)
chr1	11919334	11919650	317	11919516	39	28.8613	9.43396	24.8388	K562_peak_993	0	NM_000302	PLOD1	75232	NM_002521	NPPB	500	upstream	NPPB
chr1	11925637	11925914	278	11925765	31	23.3336	8.93855	19.8179	K562_peak_994	0	NM_000302	PLOD1	68948	NM_002521	NPPB	6783	intergenic	NPPB(dist=6645),KIAA2013(dist=53731)
chr1	11929826	11929977	152	11929918	15	7.85357	4.50704	5.52748	K562_peak_995	0	NM_000302	PLOD1	64822	NM_002521	NPPB	10909	intergenic	NPPB(dist=10834),KIAA2013(dist=49668)
chr1	11935189	11935349	161	11935296	13	6.64943	4.1543	4.42706	K562_peak_996	0	NM_000302	PLOD1	59455	NM_002521	NPPB	16277	intergenic	NPPB(dist=16197),KIAA2013(dist=44296)
chr1	11941175	11941476	302	11941353	38	20.7836	6.36215	17.489	K562_peak_997	0	NM_000302	PLOD1	53398	NM_002521	NPPB	22333	intergenic	NPPB(dist=22183),KIAA2013(dist=38169)
chr1	11942043	11942346	304	11942225	42	24.1337	6.91318	20.5525	K562_peak_998	0	NM_000302	PLOD1	52529	NM_002521	NPPB	23202	intergenic	NPPB(dist=23051),KIAA2013(dist=37299)
chr1	11942884	11943259	376	11943125	40	22.3544	6.60757	18.925	K562_peak_999	0	NM_000302	PLOD1	51652	NM_002521	NPPB	24079	intergenic	NPPB(dist=23892),KIAA2013(dist=36386)
chr1	11954030	11954292	263	11954156	31	23.2593	8.90125	19.7561	K562_peak_1000	0	NM_000302	PLOD1	40563	NM_002521	NPPB	35169	intergenic	NPPB(dist=35038),KIAA2013(dist=25353)
chr1	11959065	11959214	150	11959104	15	7.75023	4.45063	5.44138	K562_peak_1001	0	NM_000302	PLOD1	35584	NM_002521	NPPB	40147	intergenic	NPPB(dist=40073),KIAA2013(dist=20431)
chr1	11961447	11961748	302	11961647	19	11.5354	5.7554	8.94607	K562_peak_1002	0	NM_000302	PLOD1	33126	NM_002521	NPPB	42605	intergenic	NPPB(dist=42455),KIAA2013(dist=17897)
chr1	11968213	11969160	948	11968704	41	21.0061	6	17.6887	K562_peak_1003	0	NM_000302	PLOD1	26037	NM_002521	NPPB	49694	intergenic	NPPB(dist=49221),KIAA2013(dist=10485)
chr1	11969541	11969911	371	11969776	33	14.817	4.95266	11.9884	K562_peak_1004	0	NM_000302	PLOD1	24998	NM_002521	NPPB	50734	intergenic	NPPB(dist=50549),KIAA2013(dist=9734)
chr1	11986379	11986718	340	11986601	33	20.3754	7.09072	17.1115	K562_peak_1005	1	NM_000302	PLOD1	8175	NM_002521	NPPB	67556	UTR5	KIAA2013(NM_138346:c.191_85delins0)
chr1	11989957	11990138	182	11990052	28	13.3333	5.05227	10.6109	K562_peak_1006	0	NM_000302	PLOD1	4676	NM_138346	KIAA2013	3562	intergenic	KIAA2013(dist=3472),PLOD1(dist=4586)
chr1	11994493	11995066	574	11994605	27	13.2489	5.16129	10.5322	K562_peak_1007	2	NM_001127660	MFN2	45458	NM_138346	KIAA2013	8294	exonic	PLOD1
chr1	11999385	11999582	198	11999479	22	10.9706	4.93562	8.41728	K562_peak_1008	2	NM_001127660	MFN2	40754	NM_138346	KIAA2013	12998	intronic	PLOD1
chr1	12009233	12009451	219	12009343	29	20.3547	7.97872	17.0934	K562_peak_1009	2	NM_001127660	MFN2	30896	NM_138346	KIAA2013	22857	intronic	PLOD1
chr1	12015309	12015507	199	12015424	20	11.7215	5.65276	9.11962	K562_peak_1010	2	NM_001127660	MFN2	24830	NM_138346	KIAA2013	28923	intronic	PLOD1
chr1	12027207	12027598	392	12027395	49	44.2938	13.624	38.4338	K562_peak_1011	2	NM_001127660	MFN2	12835	NM_138346	KIAA2013	40917	intronic	PLOD1
chr1	12033253	12033593	341	12033455	22	14.0166	6.42458	11.2412	K562_peak_1012	2	NM_001127660	MFN2	6815	NM_138346	KIAA2013	46938	intronic	PLOD1
chr1	12039973	12040613	641	12040439	37	18.1818	5.59647	15.095	K562_peak_1013	2	NM_021933	MIIP	39006	NM_138346	KIAA2013	53808	UTR5	MFN2(NM_014874:c.-8988_-8685delins0,NM_001127660:c.-8988_-8685delins0)
chr1	12043513	12043911	399	12043654	36	17.7945	5.59758	14.7354	K562_peak_1014	2	NM_021933	MIIP	35587	NM_138346	KIAA2013	57227	intronic	MFN2
chr1	12056304	12056460	157	12056407	10	5.93784	4.19847	3.77996	K562_peak_1015	2	NM_021933	MIIP	22917	NM_138346	KIAA2013	69897	exonic	MFN2
chr1	12065510	12065974	465	12065826	34	22.1761	7.65864	18.7597	K562_peak_1016	2	NM_021933	MIIP	13557	NM_138346	KIAA2013	79257	exonic	MFN2
chr1	12074206	12074525	320	12074404	23	12.8449	5.64042	10.1622	K562_peak_1017	0	NM_021933	MIIP	4933	NM_138346	KIAA2013	87880	downstream	MFN2
chr1	12079180	12079700	521	12079494	34	22.0046	7.58397	18.609	K562_peak_1018	1	NR_106787	MIR6729	9775	NM_138346	KIAA2013	92955	UTR5	MIIP(NM_021933:c.-2485_-2175delins0)
chr1	12091378	12091632	255	12091488	28	19.2551	7.68212	16.0825	K562_peak_1019	1	NM_001243	TNFRSF8	31929	NM_138346	KIAA2013	105020	exonic	MIIP
chr1	12098689	12099123	435	12098879	42	26.6566	7.83956	22.8445	K562_peak_1020	0	NM_001243	TNFRSF8	24528	NM_138346	KIAA2013	112421	intergenic	MIIP(dist=6583),TNFRSF8(dist=24311)
chr1	12100654	12100958	305	12100783	32	16.4382	5.67498	13.4834	K562_peak_1021	0	NM_001243	TNFRSF8	22628	NM_138346	KIAA2013	114321	intergenic	MIIP(dist=8548),TNFRSF8(dist=22476)
chr1	12104411	12104599	189	12104533	23	12.2415	5.35714	9.59867	K562_peak_1022	0	NM_001243	TNFRSF8	18929	NM_138346	KIAA2013	118020	intergenic	MIIP(dist=12305),TNFRSF8(dist=18835)
chr1	12112050	12112428	379	12112246	44	30.1345	8.78049	25.9871	K562_peak_1023	0	NM_001243	TNFRSF8	11195	NM_138346	KIAA2013	125754	intergenic	MIIP(dist=19944),TNFRSF8(dist=11006)
chr1	12116474	12116786	313	12116702	19	7.5021	3.78072	5.2104	K562_peak_1024	0	NM_001243	TNFRSF8	6804	NM_138346	KIAA2013	130145	intergenic	MIIP(dist=24368),TNFRSF8(dist=6648)
chr1	12117595	12117784	190	12117696	21	11.3143	5.26316	8.73941	K562_peak_1025	0	NM_001243	TNFRSF8	5744	NM_138346	KIAA2013	131204	intergenic	MIIP(dist=25489),TNFRSF8(dist=5650)
chr1	12118164	12118373	210	12118313	16	7.42373	4.12621	5.13718	K562_peak_1026	0	NM_001243	TNFRSF8	5165	NM_138346	KIAA2013	131783	intergenic	MIIP(dist=26058),TNFRSF8(dist=5061)
chr1	12123082	12123341	260	12123267	13	6.10159	3.84615	3.91712	K562_peak_1027	0	NM_001243	TNFRSF8	222	NM_138346	KIAA2013	136726	upstream	TNFRSF8
chr1	12123647	12124053	407	12123761	18	9.88132	5.07343	7.40596	K562_peak_1028	2	NR_107000	MIR7846	103150	NM_138346	KIAA2013	137365	exonic	TNFRSF8
chr1	12135211	12135418	208	12135291	16	6.07004	3.4588	3.88777	K562_peak_1029	2	NR_107000	MIR7846	91685	NM_138346	KIAA2013	148829	intronic	TNFRSF8
chr1	12135778	12136025	248	12135917	27	14.8121	5.82121	11.9834	K562_peak_1030	2	NR_107000	MIR7846	91098	NM_138346	KIAA2013	149416	intronic	TNFRSF8
chr1	12136539	12136751	213	12136625	24	12.0377	5.10204	9.4082	K562_peak_1031	2	NR_107000	MIR7846	90355	NM_138346	KIAA2013	150160	intronic	TNFRSF8
chr1	12139703	12139948	246	12139829	30	15.7886	5.73013	12.8855	K562_peak_1032	2	NR_107000	MIR7846	87174	NM_138346	KIAA2013	153340	intronic	TNFRSF8
chr1	12141910	12142155	246	12142027	27	14.5657	5.71429	11.7532	K562_peak_1033	2	NR_107000	MIR7846	84967	NM_138346	KIAA2013	155547	intronic	TNFRSF8
chr1	12145722	12146161	440	12145940	30	18.8495	7.03746	15.7067	K562_peak_1034	2	NR_107000	MIR7846	81058	NM_138346	KIAA2013	159456	intronic	TNFRSF8
chr1	12156097	12156362	266	12156216	19	13.9578	7.1048	11.1862	K562_peak_1035	2	NR_107000	MIR7846	70770	NM_138346	KIAA2013	169744	intronic	TNFRSF8
chr1	12167004	12167153	150	12167080	17	9.81981	5.22496	7.34805	K562_peak_1036	2	NR_107000	MIR7846	59921	NM_138346	KIAA2013	180593	intronic	TNFRSF8
chr1	12169574	12169744	171	12169673	11	4.6947	3.31034	2.65348	K562_peak_1037	2	NR_107000	MIR7846	57341	NM_138346	KIAA2013	183174	exonic	TNFRSF8
chr1	12173981	12174208	228	12174128	22	14.121	6.47887	11.3386	K562_peak_1038	2	NR_107000	MIR7846	52905	NM_138346	KIAA2013	187609	intronic	TNFRSF8
chr1	12178693	12178872	180	12178756	18	10.4095	5.35211	7.90057	K562_peak_1039	2	NR_107000	MIR7846	48217	NM_138346	KIAA2013	192297	intronic	TNFRSF8
chr1	12213419	12213738	320	12213545	20	13.6934	6.70927	10.9472	K562_peak_1040	0	NR_107000	MIR7846	13421	NM_138346	KIAA2013	227093	intergenic	TNFRSF8(dist=9155),MIR7846(dist=13262)
chr1	12221939	12222447	509	12222129	31	19.0292	6.91145	15.8737	K562_peak_1041	0	NR_107000	MIR7846	4807	NM_138346	KIAA2013	235708	intergenic	TNFRSF8(dist=17675),MIR7846(dist=4553)
chr1	12226909	12227137	229	12227004	34	16.9835	5.58659	13.9905	K562_peak_1042	2	NR_039775	MIR4632	24747	NM_138346	KIAA2013	240538	ncRNA_exonic	MIR7846
chr1	12227774	12228048	275	12227900	19	6.90574	3.52113	4.66536	K562_peak_1043	1	NR_039775	MIR4632	23859	NM_138346	KIAA2013	241426	intronic	TNFRSF1B
chr1	12228261	12228419	159	12228303	19	6.94935	3.53982	4.69406	K562_peak_1044	1	NR_039775	MIR4632	23430	NM_138346	KIAA2013	241855	intronic	TNFRSF1B
chr1	12233838	12233987	150	12233894	13	4.31981	2.90155	2.33757	K562_peak_1045	1	NR_039775	MIR4632	17857	NM_138346	KIAA2013	247427	intronic	TNFRSF1B
chr1	12235185	12235517	333	12235408	36	23.3105	7.71637	19.8027	K562_peak_1046	1	NR_039775	MIR4632	16419	NM_138346	KIAA2013	248866	intronic	TNFRSF1B
chr1	12246630	12246802	173	12246755	13	5.87933	3.7234	3.72578	K562_peak_1047	1	NR_039775	MIR4632	5054	NM_138346	KIAA2013	260231	intronic	TNFRSF1B
chr1	12255580	12255764	185	12255673	22	11.0404	4.9676	8.48297	K562_peak_1048	1	NM_015378	VPS13D	34424	NM_138346	KIAA2013	269187	intronic	TNFRSF1B
chr1	12256975	12257147	173	12257016	18	8.3133	4.2841	5.95808	K562_peak_1049	1	NM_015378	VPS13D	33035	NM_138346	KIAA2013	270576	intronic	TNFRSF1B
chr1	12263770	12264169	400	12263894	31	21.0409	7.82396	17.7202	K562_peak_1050	1	NM_015378	VPS13D	26126	NM_138346	KIAA2013	277484	intronic	TNFRSF1B
chr1	12268960	12269146	187	12269045	16	8.14878	4.50331	5.80344	K562_peak_1051	1	NM_015378	VPS13D	21043	NM_138346	KIAA2013	282568	UTR3	TNFRSF1B(NM_001066:c.*1883_*2069delins0)
chr1	12278656	12279043	388	12278783	29	20.2264	7.91557	16.9738	K562_peak_1052	0	NM_015378	VPS13D	11246	NM_138346	KIAA2013	292364	intergenic	TNFRSF1B(dist=9379),VPS13D(dist=11053)
chr1	12289660	12290350	691	12290021	25	15.0595	6.31068	12.2064	K562_peak_1053	2	NR_003022	SNORA59B	277295	NM_138346	KIAA2013	303520	UTR5	VPS13D(NM_015378:c.-4228_-4147delins0,NM_018156:c.-4228_-4147delins0)
chr1	12291033	12291245	213	12291168	15	6.73726	3.91198	4.50877	K562_peak_1054	2	NR_003022	SNORA59B	276161	NM_138346	KIAA2013	304654	intronic	VPS13D
chr1	12304259	12304461	203	12304358	18	12.6698	6.6087	9.99886	K562_peak_1055	2	NR_003022	SNORA59B	262940	NM_138346	KIAA2013	317875	exonic	VPS13D
chr1	12332201	12332441	241	12332298	32	26.2642	10.1539	22.4872	K562_peak_1056	2	NR_003022	SNORA59B	234979	NM_138346	KIAA2013	345836	intronic	VPS13D
chr1	12335530	12335680	151	12335599	15	8.48239	4.85584	6.11568	K562_peak_1057	2	NR_003022	SNORA59B	231695	NM_138346	KIAA2013	349120	intronic	VPS13D
chr1	12336415	12336625	211	12336498	21	14.5283	6.92913	11.7185	K562_peak_1058	2	NR_003022	SNORA59B	230780	NM_138346	KIAA2013	350035	exonic	VPS13D
chr1	12350983	12351144	162	12351069	13	8.22914	5.08167	5.87858	K562_peak_1059	2	NR_003022	SNORA59B	216236	NM_138346	KIAA2013	364578	exonic	VPS13D
chr1	12374487	12374686	200	12374585	15	10.777	6.19605	8.23594	K562_peak_1060	2	NR_003022	SNORA59B	192713	NM_138346	KIAA2013	388101	intronic	VPS13D
chr1	12399523	12399716	194	12399637	17	12.569	6.79245	9.90425	K562_peak_1061	2	NR_003022	SNORA59B	167680	NM_138346	KIAA2013	413134	intronic	VPS13D
chr1	12467584	12467748	165	12467680	18	10.201	5.24138	7.70574	K562_peak_1062	2	NR_003022	SNORA59B	99634	NM_138346	KIAA2013	481181	intronic	VPS13D
chr1	12468639	12468967	329	12468836	31	23.0393	8.79121	19.5552	K562_peak_1063	2	NR_003022	SNORA59B	98497	NM_138346	KIAA2013	482318	intronic	VPS13D
chr1	12482627	12482828	202	12482697	18	13.9502	7.35781	11.1798	K562_peak_1064	2	NR_003022	SNORA59B	84572	NM_138346	KIAA2013	496242	intronic	VPS13D
chr1	12493550	12493699	150	12493615	16	6.32118	3.57895	4.12181	K562_peak_1065	2	NR_003022	SNORA59B	73675	NM_138346	KIAA2013	507139	intronic	VPS13D
chr1	12493789	12494090	302	12493967	26	13.5532	5.44355	10.8168	K562_peak_1066	2	NR_003022	SNORA59B	73360	NM_138346	KIAA2013	507454	intronic	VPS13D
chr1	12494363	12494555	193	12494470	23	10.8642	4.7384	8.31785	K562_peak_1067	2	NR_003022	SNORA59B	72841	NM_138346	KIAA2013	507974	intronic	VPS13D
chr1	12497145	12497308	164	12497257	20	8.93482	4.29887	6.52887	K562_peak_1068	2	NR_003022	SNORA59B	70073	NM_138346	KIAA2013	510741	intronic	VPS13D
chr1	12508846	12509433	588	12508963	27	16.9015	6.77146	13.9137	K562_peak_1069	2	NR_003022	SNORA59B	58160	NM_138346	KIAA2013	522654	intronic	VPS13D
chr1	12514704	12514891	188	12514755	13	6.21736	3.91061	4.02507	K562_peak_1070	2	NR_003022	SNORA59B	52502	NM_138346	KIAA2013	528312	intronic	VPS13D
chr1	12520932	12521195	264	12521070	33	23.3112	8.40544	19.8029	K562_peak_1071	2	NR_003022	SNORA59B	46236	NM_138346	KIAA2013	534578	intronic	VPS13D
chr1	12524068	12524330	263	12524203	19	8.83349	4.39078	6.43368	K562_peak_1072	2	NR_003022	SNORA59B	43101	NM_138346	KIAA2013	537714	intronic	VPS13D
chr1	12533046	12533246	201	12533148	19	9.01932	4.47928	6.60842	K562_peak_1073	2	NR_003022	SNORA59B	34154	NM_138346	KIAA2013	546661	intronic	VPS13D
chr1	12538058	12538573	516	12538369	28	13.5029	5.11915	10.7697	K562_peak_1074	2	NR_003022	SNORA59B	28984	NM_138346	KIAA2013	551830	intronic	VPS13D
chr1	12540948	12541101	154	12541004	20	8.67873	4.18327	6.29969	K562_peak_1075	2	NR_003022	SNORA59B	26275	NM_138346	KIAA2013	554539	intronic	VPS13D
chr1	12542157	12542356	200	12542259	16	5.96027	3.40681	3.80102	K562_peak_1076	2	NR_003022	SNORA59B	25043	NM_138346	KIAA2013	555771	intronic	VPS13D
chr1	12555800	12556128	329	12555933	33	23.7163	8.59671	20.1698	K562_peak_1077	2	NR_003022	SNORA59B	11336	NM_138346	KIAA2013	569479	intronic	VPS13D
chr1	12556488	12556944	457	12556756	17	8.78695	4.67532	6.39275	K562_peak_1078	2	NR_003022	SNORA59B	10584	NM_138346	KIAA2013	570231	intronic	VPS13D
chr1	12588638	12588920	283	12588768	28	17.2924	6.74419	14.2758	K562_peak_1079	0	NM_001013630	AADACL4	115787	NM_138346	KIAA2013	602294	intergenic	VPS13D(dist=16540),DHRS3(dist=39019)
chr1	12589335	12589738	404	12589603	32	21.5752	7.83848	18.2141	K562_peak_1080	0	NM_001013630	AADACL4	115029	NM_138346	KIAA2013	603051	intergenic	VPS13D(dist=17237),DHRS3(dist=38201)
chr1	12601605	12601875	271	12601731	28	18.4242	7.27729	15.3196	K562_peak_1081	0	NM_001013630	AADACL4	102826	NM_138346	KIAA2013	615255	intergenic	VPS13D(dist=29507),DHRS3(dist=26064)
chr1	12609223	12609418	196	12609333	16	6.43997	3.63636	4.23262	K562_peak_1082	0	NM_001013630	AADACL4	95245	NM_138346	KIAA2013	622835	intergenic	VPS13D(dist=37125),DHRS3(dist=18521)
chr1	12609898	12610267	370	12610098	34	21.3418	7.29927	17.9984	K562_peak_1083	0	NM_001013630	AADACL4	94483	NM_138346	KIAA2013	623597	intergenic	VPS13D(dist=37800),DHRS3(dist=17672)
chr1	12614102	12614269	168	12614144	16	6.41597	3.62473	4.2099	K562_peak_1084	0	NM_001013630	AADACL4	90380	NM_138346	KIAA2013	627700	intergenic	VPS13D(dist=42004),DHRS3(dist=13670)
chr1	12633820	12634127	308	12634040	16	8.64439	4.76858	6.26738	K562_peak_1085	2	NM_001013630	AADACL4	70592	NM_138346	KIAA2013	647488	intronic	DHRS3
chr1	12648306	12648455	150	12648389	14	6.33592	3.83632	4.13559	K562_peak_1086	2	NM_001013630	AADACL4	56185	NR_106788	MIR6730	9329	intronic	DHRS3
chr1	12662032	12662269	238	12662133	18	7.25446	3.78486	4.97896	K562_peak_1087	2	NM_001013630	AADACL4	42415	NR_106788	MIR6730	23099	intronic	DHRS3
chr1	12664439	12664724	286	12664577	34	20.1157	6.78953	16.8725	K562_peak_1088	2	NM_001013630	AADACL4	39984	NR_106788	MIR6730	25530	intronic	DHRS3
chr1	12677997	12678509	513	12678406	32	14.3284	4.90342	11.5321	K562_peak_1089	0	NM_001013630	AADACL4	26313	NM_004753	DHRS3	516	upstream	DHRS3
chr1	12679079	12679348	270	12679225	38	18.4612	5.55952	15.3537	K562_peak_1090	0	NM_001013630	AADACL4	25352	NM_004753	DHRS3	1476	upstream	DHRS3
chr1	12679944	12680129	186	12680026	30	12.4745	4.48625	9.81664	K562_peak_1091	0	NM_001013630	AADACL4	24529	NM_004753	DHRS3	2299	intergenic	DHRS3(dist=2207),AADACL4(dist=24437)
chr1	12684077	12684289	213	12684171	16	6.97395	3.89908	4.71677	K562_peak_1092	0	NM_001013630	AADACL4	20383	NM_004753	DHRS3	6446	intergenic	DHRS3(dist=6340),AADACL4(dist=20277)
chr1	12717665	12717975	311	12717813	31	20.1586	7.41599	16.9119	K562_peak_1093	1	NM_001103170	AADACL3	58298	NM_004753	DHRS3	40083	intronic	AADACL4
chr1	12719018	12719323	306	12719184	27	16.9015	6.77146	13.9137	K562_peak_1094	1	NM_001103170	AADACL3	56947	NM_004753	DHRS3	41433	intronic	AADACL4
chr1	12820421	12820631	211	12820526	24	16.9357	7.48503	13.9456	K562_peak_1095	1	NM_001080830	PRAMEF12	14465	NM_004753	DHRS3	142789	intronic	C1orf158
chr1	12841724	12841939	216	12841833	20	16.1782	8.13231	13.2412	K562_peak_1096	0	NM_023013	PRAMEF1	9714	NM_004753	DHRS3	164094	intergenic	PRAMEF12(dist=3676),PRAMEF1(dist=9607)
chr1	12844056	12844206	151	12844121	13	8.78953	5.42154	6.39275	K562_peak_1097	0	NM_023013	PRAMEF1	7415	NM_004753	DHRS3	166394	intergenic	PRAMEF12(dist=6008),PRAMEF1(dist=7340)
chr1	12870211	12870366	156	12870267	15	6.70967	3.89769	4.48313	K562_peak_1098	0	NM_023014	PRAMEF2	46652	NM_004753	DHRS3	192551	intergenic	PRAMEF1(dist=13434),LINC01784(dist=12183)
chr1	12870486	12871327	842	12871196	36	26.244	9.0134	22.4692	K562_peak_1099	0	NM_023014	PRAMEF2	46034	NM_004753	DHRS3	193169	intergenic	PRAMEF1(dist=13709),LINC01784(dist=11222)
chr1	13814025	13814265	241	13814118	13	8.22914	5.08167	5.87858	K562_peak_1100	1	NM_006474	PDPN	96107	NM_001099790	PRAMEF19	115740	intronic	LRRC38
chr1	13843841	13844038	198	13843907	11	6.3725	4.3088	4.16926	K562_peak_1101	0	NM_006474	PDPN	66312	NM_001010847	LRRC38	3697	intergenic	LRRC38(dist=3599),PDPN(dist=66214)
chr1	13992219	13992460	242	13992341	20	14.8182	7.34266	11.9891	K562_peak_1102	0	NM_001135610	PRDM2	34395	NM_001010847	LRRC38	152097	intergenic	PDPN(dist=47767),PRDM2(dist=34275)
chr1	14018905	14019185	281	14019058	10	6.03551	4.25978	3.85574	K562_peak_1103	0	NM_001135610	PRDM2	7690	NM_001010847	LRRC38	178803	intergenic	PDPN(dist=74453),PRDM2(dist=7550)
chr1	14052339	14052599	261	14052511	15	9.91814	5.68384	7.44059	K562_peak_1104	3	NM_001007257	PRDM2	23407	NM_001010847	LRRC38	212227	intronic	PRDM2
chr1	14075551	14076537	987	14075710	38	26.3957	8.59031	22.607	K562_peak_1105	4	NM_015209	KAZN	849169	NM_001010847	LRRC38	235802	exonic	PRDM2
chr1	14085650	14085799	150	14085707	13	8.00485	4.947	5.66903	K562_peak_1106	4	NM_015209	KAZN	839488	NM_001010847	LRRC38	245482	intronic	PRDM2
chr1	14091497	14091707	211	14091599	23	19.3491	9.10816	16.1697	K562_peak_1107	4	NM_015209	KAZN	833611	NM_001010847	LRRC38	251360	intronic	PRDM2
chr1	14128302	14128497	196	14128412	10	5.21282	3.74787	3.10905	K562_peak_1108	2	NM_015209	KAZN	796813	NM_001010847	LRRC38	288157	intronic	PRDM2
chr1	14133787	14133948	162	14133885	21	9.97405	4.63158	7.49296	K562_peak_1109	2	NM_015209	KAZN	791345	NM_001010847	LRRC38	293625	intronic	PRDM2
chr1	14135179	14135520	342	14135383	35	21.0049	6.96325	17.6876	K562_peak_1110	2	NM_015209	KAZN	789863	NM_001010847	LRRC38	295107	intronic	PRDM2
chr1	14136045	14136293	249	14136161	27	14.0537	5.49558	11.2762	K562_peak_1111	2	NM_015209	KAZN	789044	NM_001010847	LRRC38	295927	intronic	PRDM2
chr1	14137794	14137951	158	14137897	24	11.4229	4.83559	8.84087	K562_peak_1112	2	NM_015209	KAZN	787340	NM_001010847	LRRC38	297630	intronic	PRDM2
chr1	14140196	14140460	265	14140312	24	13.182	5.61798	10.4696	K562_peak_1113	2	NM_015209	KAZN	784885	NM_001010847	LRRC38	300086	intronic	PRDM2
chr1	14146223	14146463	241	14146340	15	9.33415	5.34224	6.90303	K562_peak_1114	2	NM_015209	KAZN	778870	NM_001010847	LRRC38	306101	intronic	PRDM2
chr1	14155433	14155654	222	14155537	25	19.4072	8.55263	16.2234	K562_peak_1115	0	NM_015209	KAZN	769669	NM_001010847	LRRC38	315301	intergenic	PRDM2(dist=3859),KAZN(dist=769559)
chr1	14195819	14196209	391	14195944	11	6.08098	4.13081	3.8979	K562_peak_1116	0	NM_015209	KAZN	729199	NM_001010847	LRRC38	355772	intergenic	PRDM2(dist=44245),KAZN(dist=729004)
chr1	14256732	14256912	181	14256856	16	11.8106	6.5833	9.1954	K562_peak_1117	0	NM_015209	KAZN	668391	NM_001010847	LRRC38	416580	intergenic	PRDM2(dist=105158),KAZN(dist=668301)
chr1	14277227	14277414	188	14277311	14	9.76946	5.80879	7.30097	K562_peak_1118	0	NM_015209	KAZN	647892	NM_001010847	LRRC38	437078	intergenic	PRDM2(dist=125653),KAZN(dist=647799)
chr1	14286921	14287182	262	14287056	23	19.3491	9.10816	16.1697	K562_peak_1119	0	NM_015209	KAZN	638161	NM_001010847	LRRC38	446809	intergenic	PRDM2(dist=135347),KAZN(dist=638031)
chr1	14292352	14292607	256	14292483	31	26.18	10.4235	22.4091	K562_peak_1120	0	NM_015209	KAZN	632733	NM_001010847	LRRC38	452237	intergenic	PRDM2(dist=140778),KAZN(dist=632606)
chr1	14294865	14295014	150	14294953	12	6.55208	4.25532	4.33666	K562_peak_1121	0	NM_015209	KAZN	630273	NM_001010847	LRRC38	454697	intergenic	PRDM2(dist=143291),KAZN(dist=630199)
chr1	14313907	14314088	182	14314033	11	6.92029	4.64704	4.66652	K562_peak_1122	0	NM_015209	KAZN	611215	NM_001010847	LRRC38	473755	intergenic	PRDM2(dist=162333),KAZN(dist=611125)
chr1	14345323	14345485	163	14345426	9	5.1876	3.87253	3.08562	K562_peak_1123	0	NM_015209	KAZN	579809	NM_001010847	LRRC38	505162	intergenic	PRDM2(dist=193749),KAZN(dist=579728)
chr1	14421611	14421804	194	14421706	17	12.8688	6.97055	10.1768	K562_peak_1124	0	NM_015209	KAZN	503505	NM_001010847	LRRC38	581465	intergenic	PRDM2(dist=270037),KAZN(dist=503409)
chr1	14440382	14440637	256	14440513	23	18.744	8.75912	15.6088	K562_peak_1125	0	NM_015209	KAZN	484703	NM_001010847	LRRC38	600267	intergenic	PRDM2(dist=288808),KAZN(dist=484576)
chr1	14467742	14467920	179	14467842	12	7.83911	5.03429	5.51388	K562_peak_1126	0	NM_015209	KAZN	457382	NM_001010847	LRRC38	627589	intergenic	PRDM2(dist=316168),KAZN(dist=457293)
chr1	14475945	14476219	275	14476133	12	7.83911	5.03429	5.51388	K562_peak_1127	0	NM_015209	KAZN	449131	NM_001010847	LRRC38	635840	intergenic	PRDM2(dist=324371),KAZN(dist=448994)
chr1	14515897	14516122	226	14516021	11	6.6468	4.47761	4.42482	K562_peak_1128	0	NM_015209	KAZN	409203	NM_001010847	LRRC38	675767	intergenic	PRDM2(dist=364323),KAZN(dist=409091)
chr1	14517118	14517323	206	14517204	17	12.5044	6.75422	9.84415	K562_peak_1129	0	NM_015209	KAZN	407992	NM_001010847	LRRC38	676978	intergenic	PRDM2(dist=365544),KAZN(dist=407890)
chr1	14555326	14555475	150	14555406	12	7.83911	5.03429	5.51388	K562_peak_1130	0	NM_015209	KAZN	369812	NM_001010847	LRRC38	715158	intergenic	PRDM2(dist=403752),KAZN(dist=369738)
chr1	14647217	14647366	150	14647309	9	5.1876	3.87253	3.08562	K562_peak_1131	0	NM_015209	KAZN	277921	NM_001010847	LRRC38	807049	intergenic	PRDM2(dist=495643),KAZN(dist=277847)
chr1	14660958	14661156	199	14661105	12	5.75515	3.79009	3.61093	K562_peak_1132	0	NM_015209	KAZN	264156	NM_001010847	LRRC38	820815	intergenic	PRDM2(dist=509384),KAZN(dist=264057)
chr1	14661402	14661659	258	14661516	32	24.9928	9.4964	21.3324	K562_peak_1133	0	NM_015209	KAZN	263682	NM_001010847	LRRC38	821288	intergenic	PRDM2(dist=509828),KAZN(dist=263554)
chr1	14672558	14673071	514	14672861	25	16.6882	7.11354	13.7155	K562_peak_1134	0	NM_015209	KAZN	252398	NM_001010847	LRRC38	832572	intergenic	PRDM2(dist=520984),KAZN(dist=252142)
chr1	14726048	14726197	150	14726122	11	6.6468	4.47761	4.42482	K562_peak_1135	0	NM_015209	KAZN	199090	NM_001010847	LRRC38	885880	intergenic	PRDM2(dist=574474),KAZN(dist=199016)
chr1	14733645	14733794	150	14733743	9	5.1876	3.87253	3.08562	K562_peak_1136	0	NM_015209	KAZN	191493	NM_001010847	LRRC38	893477	intergenic	PRDM2(dist=582071),KAZN(dist=191419)
chr1	14746401	14746775	375	14746643	29	16.6843	6.27615	13.7124	K562_peak_1137	0	NM_015209	KAZN	178625	NM_001010847	LRRC38	906346	intergenic	PRDM2(dist=594827),KAZN(dist=178438)
chr1	14748697	14748978	282	14748819	27	15.73	6.22914	12.8314	K562_peak_1138	0	NM_015209	KAZN	176375	NM_001010847	LRRC38	908595	intergenic	PRDM2(dist=597123),KAZN(dist=176235)
chr1	14761965	14762462	498	14762379	27	13.0416	5.07706	10.3382	K562_peak_1139	0	NM_015209	KAZN	162999	NM_001010847	LRRC38	921971	intergenic	PRDM2(dist=610391),KAZN(dist=162751)
chr1	14763511	14763867	357	14763718	48	31.0871	8.31919	26.841	K562_peak_1140	0	NM_015209	KAZN	161524	NM_001010847	LRRC38	923447	intergenic	PRDM2(dist=611937),KAZN(dist=161346)
chr1	14769251	14769444	194	14769353	24	13.474	5.75374	10.7423	K562_peak_1141	0	NM_015209	KAZN	155865	NM_001010847	LRRC38	929105	intergenic	PRDM2(dist=617677),KAZN(dist=155769)
chr1	14769702	14770276	575	14769811	24	13.5594	5.79374	10.8227	K562_peak_1142	0	NM_015209	KAZN	155224	NM_001010847	LRRC38	929747	intergenic	PRDM2(dist=618128),KAZN(dist=154937)
chr1	14789691	14789889	199	14789802	15	10.1274	5.80762	7.63635	K562_peak_1143	0	NM_015209	KAZN	135423	NM_001010847	LRRC38	949548	intergenic	PRDM2(dist=638117),KAZN(dist=135324)
chr1	14806448	14806641	194	14806513	16	10.3174	5.7047	7.81449	K562_peak_1144	0	NM_015209	KAZN	118668	NM_001010847	LRRC38	966302	intergenic	PRDM2(dist=654874),KAZN(dist=118572)
chr1	14813837	14813986	150	14813936	10	6.03551	4.25978	3.85574	K562_peak_1145	0	NM_015209	KAZN	111301	NM_001010847	LRRC38	973669	intergenic	PRDM2(dist=662263),KAZN(dist=111227)
chr1	14814202	14814379	178	14814254	10	6.03551	4.25978	3.85574	K562_peak_1146	0	NM_015209	KAZN	110922	NM_001010847	LRRC38	974048	intergenic	PRDM2(dist=662628),KAZN(dist=110834)
chr1	14849409	14849654	246	14849542	44	44.589	15.6522	38.6947	K562_peak_1147	0	NM_015209	KAZN	75681	NM_001010847	LRRC38	1009289	intergenic	PRDM2(dist=697835),KAZN(dist=75559)
chr1	14854835	14855050	216	14854957	16	11.3486	6.30798	8.77158	K562_peak_1148	0	NM_015209	KAZN	70270	NM_001010847	LRRC38	1014700	intergenic	PRDM2(dist=703261),KAZN(dist=70163)
chr1	14858687	14858910	224	14858810	12	7.28121	4.69314	5.00394	K562_peak_1149	0	NM_015209	KAZN	66414	NM_001010847	LRRC38	1018556	intergenic	PRDM2(dist=707113),KAZN(dist=66303)
chr1	14864925	14865112	188	14865009	22	16.5519	7.79661	13.589	K562_peak_1150	0	NM_015209	KAZN	60194	NM_001010847	LRRC38	1024776	intergenic	PRDM2(dist=713351),KAZN(dist=60101)
chr1	14887862	14888064	203	14887920	16	11.8106	6.5833	9.1954	K562_peak_1151	0	NM_015209	KAZN	37250	NM_001010847	LRRC38	1047721	intergenic	PRDM2(dist=736288),KAZN(dist=37149)
chr1	14893643	14893806	164	14893700	11	6.92029	4.64704	4.66652	K562_peak_1152	0	NM_015209	KAZN	31488	NM_001010847	LRRC38	1053482	intergenic	PRDM2(dist=742069),KAZN(dist=31407)
chr1	14912374	14912551	178	14912473	14	7.70853	4.59418	5.4026	K562_peak_1153	0	NM_015209	KAZN	12750	NM_001010847	LRRC38	1072220	intergenic	PRDM2(dist=760800),KAZN(dist=12662)
chr1	14917384	14917533	150	14917455	17	8.82208	4.69361	6.42335	K562_peak_1154	0	NM_015209	KAZN	7754	NM_001010847	LRRC38	1077216	intergenic	PRDM2(dist=765810),KAZN(dist=7680)
chr1	14919367	14919516	150	14919458	15	7.32567	4.22164	5.04541	K562_peak_1155	0	NM_015209	KAZN	5771	NM_001010847	LRRC38	1079199	intergenic	PRDM2(dist=767793),KAZN(dist=5697)
chr1	14920622	14920836	215	14920718	22	10.8672	4.88842	8.32045	K562_peak_1156	0	NM_015209	KAZN	4484	NM_001010847	LRRC38	1080487	intergenic	PRDM2(dist=769048),KAZN(dist=4377)
chr1	14920919	14921094	176	14921019	22	10.2447	4.60922	7.74637	K562_peak_1157	0	NM_015209	KAZN	4206	NM_001010847	LRRC38	1080764	intergenic	PRDM2(dist=769345),KAZN(dist=4119)
chr1	14925110	14925332	223	14925238	22	10.7652	4.84211	8.23314	K562_peak_1158	2	NM_001018000	KAZN	325404	NM_001010847	LRRC38	1084979	UTR5	KAZN(NM_015209:c.-281_-162delins0,NM_201628:c.-281_-162delins0)
chr1	14925516	14925681	166	14925569	21	10.0709	4.67588	7.58423	K562_peak_1159	2	NM_001018000	KAZN	325026	NM_001010847	LRRC38	1085356	exonic	KAZN
chr1	14925802	14926009	208	14925886	20	10.2181	4.90082	7.72161	K562_peak_1160	2	NM_001018000	KAZN	324719	NM_001010847	LRRC38	1085663	intronic	KAZN
chr1	14944381	14944591	211	14944505	11	6.92029	4.64704	4.66652	K562_peak_1161	2	NM_001018000	KAZN	306139	NM_001010847	LRRC38	1104244	intronic	KAZN
chr1	14953732	14954106	375	14953897	39	34.3452	12.0846	29.764	K562_peak_1162	2	NM_001018000	KAZN	296706	NM_001010847	LRRC38	1113677	intronic	KAZN
chr1	14988637	14988786	150	14988709	11	6.26059	4.24028	4.06529	K562_peak_1163	2	NM_001018000	KAZN	261913	NM_001010847	LRRC38	1148469	intronic	KAZN
chr1	15005134	15005319	186	15005273	9	4.62272	3.51494	2.58754	K562_peak_1164	2	NM_001018000	KAZN	245398	NM_001010847	LRRC38	1164984	intronic	KAZN
chr1	15039696	15039894	199	15039791	10	6.03551	4.25978	3.85574	K562_peak_1165	2	NM_001018000	KAZN	210830	NM_001010847	LRRC38	1199553	intronic	KAZN
chr1	15045317	15045637	321	15045409	9	5.1	3.81679	3.02409	K562_peak_1166	2	NM_001018000	KAZN	205148	NM_001010847	LRRC38	1205235	intronic	KAZN
chr1	15058391	15058654	264	15058486	24	17.3905	7.72798	14.3608	K562_peak_1167	2	NM_001018000	KAZN	192102	NM_001010847	LRRC38	1218280	intronic	KAZN
chr1	15064135	15064313	179	15064184	12	5.37069	3.57143	3.256	K562_peak_1168	2	NM_001018000	KAZN	186401	NM_001010847	LRRC38	1223982	intronic	KAZN
chr1	15104172	15104532	361	15104389	26	11.3193	4.5264	8.74406	K562_peak_1169	2	NM_001018000	KAZN	146273	NM_001010847	LRRC38	1264110	intronic	KAZN
chr1	15105780	15105940	161	15105832	24	8.00368	3.48918	5.66836	K562_peak_1170	2	NM_001018000	KAZN	144765	NM_001010847	LRRC38	1265618	intronic	KAZN
chr1	15109351	15109609	259	15109505	24	10.4678	4.43656	7.95539	K562_peak_1171	2	NM_001018000	KAZN	141145	NM_001010847	LRRC38	1269238	intronic	KAZN
chr1	15110621	15110906	286	15110760	24	10.8842	4.60829	8.33671	K562_peak_1172	2	NM_001018000	KAZN	139861	NM_001010847	LRRC38	1270521	intronic	KAZN
chr1	15111822	15112004	183	15111940	22	9.67317	4.36019	7.22007	K562_peak_1173	2	NM_001018000	KAZN	138712	NM_001010847	LRRC38	1271671	intronic	KAZN
chr1	15116041	15116266	226	15116169	23	14.2587	6.33245	11.4673	K562_peak_1174	2	NM_001018000	KAZN	134471	NM_001010847	LRRC38	1275911	intronic	KAZN
chr1	15131227	15131396	170	15131320	16	10.2678	5.67613	7.76839	K562_peak_1175	2	NM_001018000	KAZN	119313	NM_001010847	LRRC38	1291069	intronic	KAZN
chr1	15143749	15144042	294	15143882	28	19.317	7.71277	16.1404	K562_peak_1176	2	NM_001018000	KAZN	106729	NM_001010847	LRRC38	1303653	intronic	KAZN
chr1	15152792	15153010	219	15152877	17	9.26142	4.92476	6.83523	K562_peak_1177	2	NM_001018000	KAZN	97724	NM_001010847	LRRC38	1312659	intronic	KAZN
chr1	15166903	15167273	371	15167027	37	28.8012	9.94764	24.7847	K562_peak_1178	2	NM_001018000	KAZN	83537	NM_001010847	LRRC38	1326846	intronic	KAZN
chr1	15175611	15175793	183	15175725	21	12.9662	6.09418	10.2682	K562_peak_1179	2	NM_001018000	KAZN	74923	NM_001010847	LRRC38	1335460	intronic	KAZN
chr1	15177151	15177391	241	15177266	31	22.4719	8.51064	19.0333	K562_peak_1180	2	NM_001018000	KAZN	73354	NM_001010847	LRRC38	1337029	intronic	KAZN
chr1	15195798	15195961	164	15195882	16	9.70334	5.35433	7.24803	K562_peak_1181	2	NM_001018000	KAZN	54745	NM_001010847	LRRC38	1355637	intronic	KAZN
chr1	15207293	15207484	192	15207427	16	7.42373	4.12621	5.13718	K562_peak_1182	2	NM_001018000	KAZN	43236	NM_001010847	LRRC38	1367146	intronic	KAZN
chr1	15207592	15207847	256	15207797	13	5.37183	3.44828	3.25678	K562_peak_1183	2	NM_001018000	KAZN	42905	NM_001010847	LRRC38	1367477	intronic	KAZN
chr1	15208547	15208807	261	15208645	22	12.597	5.7072	9.93058	K562_peak_1184	2	NM_001018000	KAZN	41948	NM_001010847	LRRC38	1368435	intronic	KAZN
chr1	15223695	15223914	220	15223819	30	19.0097	7.11009	15.8557	K562_peak_1185	2	NM_001018000	KAZN	26820	NM_001010847	LRRC38	1383562	intronic	KAZN
chr1	15227926	15228187	262	15228050	23	12.7204	5.5814	10.046	K562_peak_1186	2	NM_001018000	KAZN	22568	NM_001010847	LRRC38	1387814	intronic	KAZN
chr1	15241911	15242218	308	15242038	29	22.2525	8.94188	18.8309	K562_peak_1187	2	NM_001018000	KAZN	8560	NM_001010847	LRRC38	1401822	intronic	KAZN
chr1	15250363	15250836	474	15250553	25	11.7208	4.81928	9.11926	K562_peak_1188	3	NM_001018001	KAZN	5696	NM_001010847	LRRC38	1410357	UTR5	KAZN(NM_001018000:c.-236_-25delins0)
chr1	15251048	15251215	168	15251137	23	9.33116	4.09556	6.90051	K562_peak_1189	3	NM_001018001	KAZN	5164	NM_001010847	LRRC38	1410889	exonic	KAZN
chr1	15255989	15256289	301	15256132	46	31.7059	8.96092	27.4022	K562_peak_1190	3	NM_001018001	KAZN	157	NM_001010847	LRRC38	1415897	intronic	KAZN
chr1	15260224	15260529	306	15260436	27	16.2978	6.48899	13.3518	K562_peak_1191	4	NM_001017999	KAZN	12038	NM_001010847	LRRC38	1420134	intronic	KAZN
chr1	15266200	15266737	538	15266611	32	24.2885	9.14127	20.6935	K562_peak_1192	4	NM_001017999	KAZN	5946	NM_001010847	LRRC38	1426226	intronic	KAZN
chr1	15288389	15288623	235	15288502	27	20.1978	8.42105	16.9489	K562_peak_1193	5	NM_001136216	TMEM51	190522	NM_001010847	LRRC38	1448264	intronic	KAZN
chr1	15296733	15296963	231	15296868	37	31.4802	11.276	27.1962	K562_peak_1194	5	NM_001136216	TMEM51	182180	NM_001010847	LRRC38	1456606	intronic	KAZN
chr1	15307360	15307527	168	15307428	12	7.53988	4.85075	5.24554	K562_peak_1195	5	NM_001136216	TMEM51	171584	NM_001010847	LRRC38	1467201	intronic	KAZN
chr1	15322695	15323517	823	15323397	34	22.0615	7.6087	18.6616	K562_peak_1196	5	NM_001136216	TMEM51	155922	NM_001010847	LRRC38	1482864	intronic	KAZN
chr1	15334536	15334811	276	15334673	32	25.57	9.79228	21.8589	K562_peak_1197	5	NM_001136216	TMEM51	144354	NM_001010847	LRRC38	1494431	intronic	KAZN
chr1	15354127	15354286	160	15354187	20	11.1692	5.37084	8.60379	K562_peak_1198	5	NM_001136216	TMEM51	124821	NM_001010847	LRRC38	1513964	intronic	KAZN
chr1	15364709	15364943	235	15364799	16	9.61442	5.30421	7.16502	K562_peak_1199	5	NM_001136216	TMEM51	114202	NM_001010847	LRRC38	1524584	intronic	KAZN
chr1	15373059	15373250	192	15373107	20	12.4666	6.04317	9.80915	K562_peak_1200	5	NM_001136216	TMEM51	105873	NM_001010847	LRRC38	1532912	intronic	KAZN
chr1	15389114	15389349	236	15389186	10	5.67913	4.0367	3.54099	K562_peak_1201	5	NM_001136216	TMEM51	89796	NM_001010847	LRRC38	1548989	intronic	KAZN
chr1	15426380	15426534	155	15426479	14	7.21559	4.31655	4.94269	K562_peak_1202	1	NM_001136216	TMEM51	52571	NM_001010847	LRRC38	1586215	intronic	KAZN
chr1	15426926	15427183	258	15427066	21	14.1213	6.70732	11.3386	K562_peak_1203	1	NM_001136216	TMEM51	51973	NM_001010847	LRRC38	1586812	intronic	KAZN
chr1	15433129	15433432	304	15433239	22	14.0686	6.45161	11.2892	K562_peak_1204	1	NM_001136216	TMEM51	45747	NM_001010847	LRRC38	1593038	intronic	KAZN
chr1	15438846	15439028	183	15438948	15	7.64898	4.3956	5.3473	K562_peak_1205	2	NM_001136216	TMEM51	40091	NM_001010847	LRRC38	1598695	exonic	KAZN
chr1	15455059	15455302	244	15455161	28	20.3624	8.23864	17.1002	K562_peak_1206	1	NM_001136216	TMEM51	23847	NM_001010847	LRRC38	1614938	ncRNA_intronic	TMEM51-AS1
chr1	15466242	15467014	773	15466878	27	17.9994	7.30117	14.9262	K562_peak_1207	1	NM_001136216	TMEM51	12400	NM_001010847	LRRC38	1626386	ncRNA_intronic	TMEM51-AS1
chr1	15478839	15479085	247	15478965	26	10.7019	4.28912	8.17417	K562_peak_1208	3	NM_001319665		1245	NM_001010847	LRRC38	1638720	ncRNA_exonic	TMEM51-AS1
chr1	15480106	15480284	179	15480188	26	10.9209	4.37247	8.37076	K562_peak_1209	6	NM_052929	FHAD1	93573	NR_027136	TMEM51-AS1	1235	UTR5	TMEM51(NM_001319665:c.-61377_-61300delins0,NM_018022:c.-61355_-61300delins0,NM_001136218:c.-61355_-61300delins0)
chr1	15480572	15480817	246	15480691	33	16.3756	5.50607	13.4247	K562_peak_1210	6	NM_052929	FHAD1	93073	NR_027136	TMEM51-AS1	1734	intronic	TMEM51
chr1	15497978	15498321	344	15498092	26	16.1503	6.62577	13.2219	K562_peak_1211	8	NM_052929	FHAD1	75618	NR_027136	TMEM51-AS1	19189	UTR5	C1orf195(NM_001278502:c.346_333delins0,NM_001278501:c.346_333delins0)
chr1	15500469	15500618	150	15500519	16	5.79001	3.32681	3.64337	K562_peak_1212	6	NM_052929	FHAD1	73224	NM_001278501	C1orf195	2423	intronic	TMEM51
chr1	15504276	15504617	342	15504402	19	8.53599	4.2508	6.1658	K562_peak_1213	6	NM_052929	FHAD1	69321	NM_001278501	C1orf195	6326	intronic	TMEM51
chr1	15514764	15515008	245	15514896	20	11.2514	5.41237	8.68053	K562_peak_1214	6	NM_052929	FHAD1	58882	NM_001278501	C1orf195	16766	intronic	TMEM51
chr1	15517921	15518124	204	15518019	21	12.6794	5.94595	10.0078	K562_peak_1215	6	NM_052929	FHAD1	55745	NM_001278501	C1orf195	19902	intronic	TMEM51
chr1	15524611	15524812	202	15524681	14	6.44751	3.8961	4.23958	K562_peak_1216	6	NM_052929	FHAD1	49056	NM_001278501	C1orf195	26591	intronic	TMEM51
chr1	15526887	15527087	201	15527005	28	17.8156	6.98795	14.7557	K562_peak_1217	6	NM_052929	FHAD1	46781	NM_001278501	C1orf195	28867	intronic	TMEM51
chr1	15534540	15534689	150	15534596	13	6.81489	4.24886	4.58059	K562_peak_1218	6	NM_052929	FHAD1	39153	NM_001278501	C1orf195	36494	intronic	TMEM51
chr1	15544899	15545337	439	15545193	33	23.8544	8.66242	20.2961	K562_peak_1219	6	NM_052929	FHAD1	28650	NM_001278501	C1orf195	46998	intronic	TMEM51
chr1	15557258	15557428	171	15557334	14	9.76946	5.80879	7.30097	K562_peak_1220	0	NM_052929	FHAD1	16425	NM_001278501	C1orf195	59223	intergenic	TMEM51(dist=10282),FHAD1(dist=16340)
chr1	15562822	15563090	269	15562925	28	24.5986	10.5263	20.9709	K562_peak_1221	0	NM_052929	FHAD1	10812	NM_001278501	C1orf195	64836	intergenic	TMEM51(dist=15846),FHAD1(dist=10678)
chr1	15569028	15569202	175	15569116	16	10.2186	5.64784	7.72179	K562_peak_1222	0	NM_052929	FHAD1	4653	NM_001278501	C1orf195	70995	intergenic	TMEM51(dist=22052),FHAD1(dist=4566)
chr1	15585539	15585790	252	15585653	23	12.9713	5.70071	10.273	K562_peak_1223	1	NM_024329	EFHD2	150726	NM_001278501	C1orf195	87544	intronic	FHAD1
chr1	15587044	15587505	462	15587209	24	13.9998	6.0024	11.2256	K562_peak_1224	1	NM_024329	EFHD2	149116	NM_001278501	C1orf195	89154	intronic	FHAD1
chr1	15587840	15588029	190	15587921	18	8.91149	4.57831	6.50696	K562_peak_1225	1	NM_024329	EFHD2	148456	NM_001278501	C1orf195	89814	intronic	FHAD1
chr1	15599008	15599285	278	15599144	23	19.6687	9.29407	16.4588	K562_peak_1226	1	NM_024329	EFHD2	137244	NM_001278501	C1orf195	101026	exonic	FHAD1
chr1	15606101	15606376	276	15606250	33	26.1317	9.78417	22.3668	K562_peak_1227	1	NM_024329	EFHD2	130152	NM_001278501	C1orf195	108118	intronic	FHAD1
chr1	15617018	15617167	150	15617074	14	7.67158	4.57317	5.36834	K562_peak_1228	1	NM_024329	EFHD2	119298	NM_001278501	C1orf195	118972	intronic	FHAD1
chr1	15631302	15631512	211	15631380	12	7.62961	4.90566	5.32907	K562_peak_1229	1	NM_024329	EFHD2	104984	NM_001278501	C1orf195	133287	intronic	FHAD1
chr1	15649589	15649901	313	15649713	22	13.1807	5.99739	10.4685	K562_peak_1230	1	NM_024329	EFHD2	86646	NM_001278501	C1orf195	151625	intronic	FHAD1
chr1	15650077	15650278	202	15650189	20	11.2102	5.39153	8.64204	K562_peak_1231	1	NM_024329	EFHD2	86213	NM_001278501	C1orf195	152057	intronic	FHAD1
chr1	15653255	15653549	295	15653403	28	14.8268	5.65854	11.9966	K562_peak_1232	1	NM_024329	EFHD2	82989	NM_001278501	C1orf195	155282	intronic	FHAD1
chr1	15655252	15655524	273	15655397	34	23.7703	8.37321	20.22	K562_peak_1233	1	NM_024329	EFHD2	81003	NM_001278501	C1orf195	157268	intronic	FHAD1
chr1	15661638	15661787	150	15661691	12	6.48222	4.21394	4.27189	K562_peak_1234	1	NM_024329	EFHD2	74678	NM_001278501	C1orf195	163592	intronic	FHAD1
chr1	15664212	15664391	180	15664285	16	8.11508	4.48549	5.77226	K562_peak_1235	1	NM_024329	EFHD2	72089	NM_001278501	C1orf195	166181	intronic	FHAD1
chr1	15666853	15667204	352	15666945	23	14.2091	6.30749	11.421	K562_peak_1236	1	NM_024329	EFHD2	69362	NM_001278501	C1orf195	168908	intronic	FHAD1
chr1	15672408	15672714	307	15672566	42	33.8004	10.8723	29.2772	K562_peak_1237	1	NM_024329	EFHD2	63830	NM_001278501	C1orf195	174441	intronic	FHAD1
chr1	15679045	15679269	225	15679159	20	12.7673	6.20384	10.0897	K562_peak_1238	1	NM_024329	EFHD2	57234	NM_001278501	C1orf195	181037	intronic	FHAD1
chr1	15685300	15685588	289	15685431	34	26.5327	9.69529	22.7329	K562_peak_1239	1	NM_024329	EFHD2	50947	NM_001278501	C1orf195	187324	intronic	FHAD1
chr1	15694639	15694788	150	15694727	13	6.45888	4.04624	4.24986	K562_peak_1240	1	NM_024329	EFHD2	41677	NM_001278501	C1orf195	196593	intronic	FHAD1
chr1	15698757	15698922	166	15698862	13	6.98682	4.34783	4.72911	K562_peak_1241	1	NM_024329	EFHD2	37551	NM_001278501	C1orf195	200719	intronic	FHAD1
chr1	15735543	15735769	227	15735654	18	7.22984	3.77359	4.95636	K562_peak_1242	0	NM_024329	EFHD2	735	NM_001278501	C1orf195	237536	upstream	EFHD2
chr1	15736181	15736464	284	15736379	26	13.0707	5.23763	10.3657	K562_peak_1243	1	NM_007272	CTRC	28615	NM_001278501	C1orf195	238202	UTR5	EFHD2(NM_024329:c.-77_-4delins0)
chr1	15742518	15743032	515	15742610	25	11.0998	4.56541	8.53846	K562_peak_1244	1	NM_007272	CTRC	22163	NM_001278501	C1orf195	244655	intronic	EFHD2
chr1	15744041	15744270	230	15744140	29	14.3494	5.30973	11.5525	K562_peak_1245	1	NM_007272	CTRC	20782	NM_001278501	C1orf195	246035	intronic	EFHD2
chr1	15747622	15747781	160	15747706	22	8.55982	3.895	6.1884	K562_peak_1246	1	NM_007272	CTRC	17236	NM_001278501	C1orf195	249581	intronic	EFHD2
chr1	15750650	15750956	307	15750775	32	19.1235	6.75537	15.9609	K562_peak_1247	1	NM_007272	CTRC	14135	NM_001278501	C1orf195	252683	intronic	EFHD2
chr1	15753348	15753523	176	15753416	25	13.6843	5.67067	10.9389	K562_peak_1248	1	NM_007272	CTRC	11502	NM_001278501	C1orf195	255315	intronic	EFHD2
chr1	15757777	15757973	197	15757837	19	9.30914	4.61894	6.87979	K562_peak_1249	0	NM_007272	CTRC	7063	NM_001278501	C1orf195	259755	downstream	EFHD2
chr1	15759302	15759662	361	15759388	15	7.05191	4.07643	4.78985	K562_peak_1250	0	NM_007272	CTRC	5456	NM_001278501	C1orf195	261362	intergenic	EFHD2(dist=2463),CTRC(dist=5276)
chr1	15770964	15771344	381	15771147	45	35.892	10.9654	31.1381	K562_peak_1251	1	NM_033440	CELA2A	12069	NM_001278501	C1orf195	273034	exonic	CTRC
chr1	15783133	15783329	197	15783254	24	14.9059	6.4433	12.0704	K562_peak_1252	1	NM_015849	CELA2B	19365	NM_001278501	C1orf195	285111	exonic	CELA2A
chr1	15790591	15791069	479	15790885	15	8.56166	4.90046	6.18992	K562_peak_1253	1	NM_015849	CELA2B	11766	NM_001278501	C1orf195	292710	intronic	CELA2A
chr1	15804412	15804633	222	15804529	17	10.2535	5.46282	7.75465	K562_peak_1254	1	NM_001287811	DNAJC16	48785	NM_001278501	C1orf195	306402	intronic	CELA2B
chr1	15827965	15828211	247	15828096	33	30.667	12.2083	26.4677	K562_peak_1255	5	NM_001287811	DNAJC16	25220	NM_001278501	C1orf195	329968	intronic	CASP9
chr1	15835122	15835337	216	15835253	16	10.2678	5.67613	7.76839	K562_peak_1256	5	NM_001287811	DNAJC16	18078	NM_001278501	C1orf195	337109	intronic	CASP9
chr1	15850597	15851948	1352	15850773	35	14.8193	4.72751	11.9902	K562_peak_1257	5	NM_001287811	DNAJC16	2035	NM_001278501	C1orf195	353152	exonic	CASP9
chr1	15852956	15853410	455	15853080	31	12.5129	4.39259	9.85205	K562_peak_1258	3	NM_032341	DDI2	90770	NM_032996	CASP9	1898	UTR5	DNAJC16(NM_015291:c.-2293_-2191delins0,NM_001287811:c.-21529_-21427delins0)
chr1	15870092	15870488	397	15870339	25	16.1844	6.86016	13.2464	K562_peak_1259	3	NM_032341	DDI2	73663	NM_032996	CASP9	19005	intronic	DNAJC16
chr1	15943650	15944278	629	15943789	26	12.0522	4.81713	9.42126	K562_peak_1260	1	NM_006511	RSC1A1	42244	NM_024758	AGMAT	32359	exonic	DDI2
chr1	15944471	15944640	170	15944538	23	9.95604	4.35177	7.47635	K562_peak_1261	1	NM_006511	RSC1A1	41652	NM_024758	AGMAT	32950	intronic	DDI2
chr1	15946754	15947005	252	15946896	22	8.98798	4.0708	6.57892	K562_peak_1262	1	NM_006511	RSC1A1	39328	NM_024758	AGMAT	35274	intronic	DDI2
chr1	15954229	15954435	207	15954345	17	10.4825	5.59006	7.96888	K562_peak_1263	1	NM_006511	RSC1A1	31876	NM_024758	AGMAT	42727	intronic	DDI2
chr1	15954593	15954839	247	15954741	18	11.1267	5.74018	8.56357	K562_peak_1264	1	NM_006511	RSC1A1	31492	NM_024758	AGMAT	43111	intronic	DDI2
chr1	16003437	16003786	350	16003614	29	15.8565	5.923	12.949	K562_peak_1265	0	NM_015164	PLEKHM2	7215	NM_024758	AGMAT	92006	intergenic	RSC1A1(dist=14912),PLEKHM2(dist=7012)
chr1	16005230	16005379	150	16005301	17	6.07078	3.35508	3.88841	K562_peak_1266	0	NM_015164	PLEKHM2	5522	NM_024758	AGMAT	93699	intergenic	RSC1A1(dist=16705),PLEKHM2(dist=5419)
chr1	16008313	16008505	193	16008397	23	7.58539	3.42124	5.28795	K562_peak_1267	0	NM_015164	PLEKHM2	2418	NM_024758	AGMAT	96804	intergenic	RSC1A1(dist=19788),PLEKHM2(dist=2293)
chr1	16010717	16010958	242	16010813	35	19.1558	6.23917	15.991	K562_peak_1268	1	NM_207348	SLC25A34	51971	NM_024758	AGMAT	99232	UTR5	PLEKHM2(NM_015164:c.-256_-96delins0)
chr1	16011397	16011636	240	16011498	34	18.4434	6.1296	15.3377	K562_peak_1269	1	NM_207348	SLC25A34	51292	NM_024758	AGMAT	99911	intronic	PLEKHM2
chr1	16018851	16019196	346	16019000	46	39.1454	12.1604	33.997	K562_peak_1270	1	NM_207348	SLC25A34	43785	NM_024758	AGMAT	107418	intronic	PLEKHM2
chr1	16067918	16068174	257	16068036	36	23.1966	7.66839	19.6982	K562_peak_1271	0	NM_001013641	TMEM82	941	NM_024758	AGMAT	156441	upstream;downstream	TMEM82;SLC25A34
chr1	16075909	16076078	170	16076003	19	9.78876	4.85437	7.31907	K562_peak_1272	0	NM_017556	FBLIM1	9261	NM_024758	AGMAT	164388	downstream	TMEM82
chr1	16082199	16082371	173	16082281	19	10.0802	5	7.59176	K562_peak_1273	0	NM_017556	FBLIM1	2970	NM_024758	AGMAT	170680	upstream	FBLIM1
chr1	16088266	16088485	220	16088346	23	10.4871	4.57579	7.97326	K562_peak_1274	1	NM_001024215	FBLIM1	2618	NM_024758	AGMAT	176770	intronic	FBLIM1
chr1	16090996	16091237	242	16091125	18	7.63792	3.96246	5.33653	K562_peak_1275	2	NM_001024216	FBLIM1	342	NM_024758	AGMAT	179511	UTR5	FBLIM1(NM_001350151:c.-483_-299delins0,NM_017556:c.-483_-299delins0,NM_001024216:c.-483_-299delins0,NM_001024215:c.-483_-299delins0)
chr1	16092332	16092605	274	16092457	28	16.1389	6.22318	13.2111	K562_peak_1276	3	NM_015001	SPEN	81890	NM_024758	AGMAT	180863	intronic	FBLIM1
chr1	16098744	16098894	151	16098786	11	6.26059	4.24028	4.06529	K562_peak_1277	3	NM_015001	SPEN	75540	NM_024758	AGMAT	187214	intronic	FBLIM1
chr1	16104425	16104707	283	16104570	21	12.0505	5.6266	9.41978	K562_peak_1278	2	NM_015001	SPEN	69793	NM_024758	AGMAT	192961	intronic	FBLIM1
chr1	16107074	16107539	466	16107192	16	7.028	3.9261	4.76734	K562_peak_1279	2	NM_015001	SPEN	67052	NM_024758	AGMAT	195701	intronic	FBLIM1
chr1	16110777	16110937	161	16110834	21	9.91028	4.60251	7.43324	K562_peak_1280	2	NM_015001	SPEN	63502	NM_024758	AGMAT	199252	intronic	FBLIM1
chr1	16115127	16115447	321	16115312	33	21.8715	7.74487	18.487	K562_peak_1281	0	NM_015001	SPEN	59072	NM_024758	AGMAT	203682	intergenic	FBLIM1(dist=2038),UQCRHL(dist=18210)
chr1	16118540	16118706	167	16118606	23	10.4871	4.57579	7.97326	K562_peak_1282	0	NM_015001	SPEN	55736	NM_024758	AGMAT	207018	intergenic	FBLIM1(dist=5451),UQCRHL(dist=14951)
chr1	16121637	16122152	516	16121781	33	19.5224	6.73267	16.3304	K562_peak_1283	0	NM_015001	SPEN	52464	NM_024758	AGMAT	210289	intergenic	FBLIM1(dist=8548),UQCRHL(dist=11505)
chr1	16125614	16125771	158	16125702	26	10.5947	4.24862	8.07378	K562_peak_1284	0	NM_015001	SPEN	48666	NM_024758	AGMAT	214087	intergenic	FBLIM1(dist=12525),UQCRHL(dist=7886)
chr1	16126722	16127215	494	16126853	30	15.1386	5.4722	12.2803	K562_peak_1285	0	NM_015001	SPEN	47390	NM_024758	AGMAT	215363	intergenic	FBLIM1(dist=13633),UQCRHL(dist=6442)
chr1	16129966	16130156	191	16130055	22	10.1512	4.56802	7.65925	K562_peak_1286	0	NM_015001	SPEN	44298	NM_024758	AGMAT	218456	intergenic	FBLIM1(dist=16877),UQCRHL(dist=3501)
chr1	16142059	16142293	235	16142173	27	21.2612	8.98876	17.9244	K562_peak_1287	0	NM_015001	SPEN	32183	NM_001089591	UQCRHL	7982	intergenic	UQCRHL(dist=7865),FLJ37453(dist=18417)
chr1	16158586	16158808	223	16158676	21	6.13159	3.03867	3.94512	K562_peak_1288	0	NM_015001	SPEN	15662	NM_001089591	UQCRHL	24503	downstream	FLJ37453
chr1	16159828	16160162	335	16159958	38	17.6957	5.30973	14.6446	K562_peak_1289	0	NM_015001	SPEN	14364	NM_001089591	UQCRHL	25801	downstream	FLJ37453
chr1	16161353	16161675	323	16161491	33	13.943	4.65753	11.1798	K562_peak_1290	1	NM_015001	SPEN	12845	NM_001089591	UQCRHL	27320	ncRNA_exonic	FLJ37453
chr1	16162315	16162627	313	16162497	45	23.7273	6.32737	20.1785	K562_peak_1291	1	NM_015001	SPEN	11888	NM_001089591	UQCRHL	28277	ncRNA_exonic	FLJ37453
chr1	16173902	16174463	562	16174297	33	14.9437	4.99633	12.106	K562_peak_1292	2	NR_039973	MIR5096	23461	NM_001089591	UQCRHL	39988	ncRNA_intronic	FLJ37453
chr1	16175855	16176181	327	16176096	23	8.05882	3.5982	5.71967	K562_peak_1293	1	NR_039973	MIR5096	21626	NR_024279	FLJ37453	1376	intronic	SPEN
chr1	16176564	16176755	192	16176641	29	12.3337	4.5489	9.68465	K562_peak_1294	1	NR_039973	MIR5096	20984	NR_024279	FLJ37453	2017	intronic	SPEN
chr1	16203000	16203249	250	16203136	37	35.1374	13.2174	30.4671	K562_peak_1295	2	NM_178840	C1orf64	127606	NR_024279	FLJ37453	28482	exonic	SPEN
chr1	16212858	16213309	452	16213003	34	26.5327	9.69529	22.7329	K562_peak_1296	2	NM_178840	C1orf64	117647	NR_024279	FLJ37453	38441	ncRNA_intronic	MIR5096
chr1	16213432	16213664	233	16213552	16	8.60744	4.7486	6.23266	K562_peak_1297	2	NM_178840	C1orf64	117183	NR_024279	FLJ37453	38906	ncRNA_intronic	MIR5096
chr1	16219763	16219950	188	16219847	19	13.8277	7.02988	11.072	K562_peak_1298	2	NM_178840	C1orf64	110874	NR_024279	FLJ37453	45214	ncRNA_intronic	MIR5096
chr1	16224351	16224566	216	16224460	19	13.9578	7.1048	11.1862	K562_peak_1299	2	NM_178840	C1orf64	106272	NR_024279	FLJ37453	49816	ncRNA_intronic	MIR5096
chr1	16243010	16243208	199	16243104	18	13.9502	7.35781	11.1798	K562_peak_1300	1	NM_178840	C1orf64	87622	NR_024279	FLJ37453	68467	intronic	SPEN
chr1	16251308	16251493	186	16251401	14	9.471	5.62852	7.03112	K562_peak_1301	1	NM_178840	C1orf64	79330	NR_024279	FLJ37453	76758	intronic	SPEN
chr1	16264285	16264647	363	16264567	17	9.00107	4.78723	6.59118	K562_peak_1302	1	NM_178840	C1orf64	66265	NR_024279	FLJ37453	89824	exonic	SPEN
chr1	16276086	16276335	250	16276191	20	5.78733	2.98084	3.64128	K562_peak_1303	4	NM_178840	C1orf64	54520	NR_024279	FLJ37453	101568	intronic	ZBTB17
chr1	16277865	16278014	150	16277906	20	6.0588	3.08597	3.87721	K562_peak_1304	4	NM_178840	C1orf64	52791	NR_024279	FLJ37453	103297	intronic	ZBTB17
chr1	16279254	16279567	314	16279471	36	17.1528	5.37791	14.1469	K562_peak_1305	4	NM_178840	C1orf64	51320	NR_024279	FLJ37453	104768	intronic	ZBTB17
chr1	16283977	16284209	233	16284106	29	17.5369	6.65188	14.4966	K562_peak_1306	4	NM_178840	C1orf64	46638	NR_024279	FLJ37453	109451	intronic	ZBTB17
chr1	16295292	16295497	206	16295418	10	5.50529	3.92857	3.38004	K562_peak_1307	4	NM_178840	C1orf64	35336	NR_024279	FLJ37453	120752	intronic	ZBTB17
chr1	16301840	16302240	401	16302097	33	25.6422	9.53717	21.9259	K562_peak_1308	4	NM_178840	C1orf64	28691	NR_024279	FLJ37453	127398	intronic	ZBTB17
chr1	16302545	16302803	259	16302656	23	15.0418	6.73212	12.1968	K562_peak_1309	4	NM_178840	C1orf64	28057	NR_024279	FLJ37453	128032	UTR5	ZBTB17(NM_001287604:c.29032_28950delins0,NM_001242884:c.29072_28990delins0,NM_003443:c.27637_27555delins0,NM_001287603:c.27637_27555delins0,NM_001324137:c.29032_28950delins0,NM_001324138:c.27637_27555delins0)
chr1	16321067	16321384	318	16321207	45	34.956	10.5505	30.3112	K562_peak_1310	0	NM_178840	C1orf64	9505	NM_003443	ZBTB17	18598	intergenic	ZBTB17(dist=18440),C1orf64(dist=9347)
chr1	16335649	16335814	166	16335699	22	9.04026	4.09253	6.6279	K562_peak_1311	0	NM_001042704	CLCNKA	12754	NM_003443	ZBTB17	33104	intergenic	C1orf64(dist=2459),HSPB7(dist=4709)
chr1	16339337	16339612	276	16339516	31	13.5655	4.75483	10.8278	K562_peak_1312	0	NM_001042704	CLCNKA	9011	NM_003443	ZBTB17	36847	downstream	HSPB7
chr1	16339777	16340066	290	16339872	33	15.2345	5.09745	12.3698	K562_peak_1313	0	NM_001042704	CLCNKA	8564	NM_003443	ZBTB17	37294	downstream	HSPB7
chr1	16341227	16341420	194	16341316	28	12.3487	4.67365	9.6991	K562_peak_1314	1	NM_001042704	CLCNKA	7162	NM_003443	ZBTB17	38696	UTR3	HSPB7(NM_001349689:c.*848_*655delins0,NM_014424:c.*848_*655delins0,NM_001349688:c.*848_*655delins0,NM_001349683:c.*848_*655delins0,NM_001349685:c.*848_*655delins0,NM_001349686:c.*848_*655delins0,NM_001349687:c.*848_*655delins0,NM_001349682:c.*848_*655delins0)
chr1	16344075	16344296	222	16344170	33	16.2666	5.46624	13.3231	K562_peak_1315	1	NM_001042704	CLCNKA	4300	NM_003443	ZBTB17	41558	exonic	HSPB7
chr1	16353294	16353594	301	16353463	30	18.9026	7.0615	15.7571	K562_peak_1316	3	NM_000085	CLCNKB	16787	NM_014424	HSPB7	8159	intronic	CLCNKA
chr1	16359330	16359681	352	16359515	37	28.72	9.90874	24.7098	K562_peak_1317	3	NM_000085	CLCNKB	10725	NM_014424	HSPB7	14220	exonic	CLCNKA
chr1	16365037	16365362	326	16365252	15	9.06406	5.18639	6.65047	K562_peak_1318	0	NM_000085	CLCNKB	5031	NM_014424	HSPB7	19914	intergenic	CLCNKA(dist=4492),CLCNKB(dist=4869)
chr1	16375065	16375539	475	16375163	27	15.9625	6.33484	13.0477	K562_peak_1319	2	NM_001114600	SZRD1	318223	NM_014424	HSPB7	30017	exonic	CLCNKB
chr1	16380651	16380894	244	16380787	35	21.4109	7.12871	18.0622	K562_peak_1320	2	NM_001114600	SZRD1	312752	NM_014424	HSPB7	35487	intronic	CLCNKB
chr1	16382154	16382416	263	16382277	28	15.3553	5.88235	12.4825	K562_peak_1321	2	NM_001114600	SZRD1	311240	NM_014424	HSPB7	37000	exonic	CLCNKB
chr1	16382587	16382909	323	16382787	41	27.9119	8.54527	23.9819	K562_peak_1322	2	NM_001114600	SZRD1	310777	NM_014424	HSPB7	37463	intronic	CLCNKB
chr1	16393730	16394082	353	16394009	16	6.86759	3.84615	4.62969	K562_peak_1323	1	NM_001114600	SZRD1	299619	NM_014424	HSPB7	48621	intronic	FAM131C
chr1	16400019	16400335	317	16400140	23	10.1287	4.42396	7.63748	K562_peak_1324	1	NM_001114600	SZRD1	293348	NM_014424	HSPB7	54892	UTR5	FAM131C(NM_182623:c.190_82delins0)
chr1	16402592	16402766	175	16402672	25	10.0685	4.16	7.58215	K562_peak_1325	0	NM_001114600	SZRD1	290846	NM_182623	FAM131C	2552	intergenic	FAM131C(dist=2465),EPHA2(dist=48066)
chr1	16405451	16405751	301	16405565	36	20.406	6.54867	17.141	K562_peak_1326	0	NM_001114600	SZRD1	287924	NM_182623	FAM131C	5474	intergenic	FAM131C(dist=5324),EPHA2(dist=45081)
chr1	16407258	16407407	150	16407320	25	11.281	4.63872	8.70808	K562_peak_1327	0	NM_001114600	SZRD1	286192	NM_182623	FAM131C	7205	intergenic	FAM131C(dist=7131),EPHA2(dist=43425)
chr1	16408901	16409136	236	16409025	26	14.7364	5.96685	11.9125	K562_peak_1328	0	NM_001114600	SZRD1	284506	NM_182623	FAM131C	8891	intergenic	FAM131C(dist=8774),EPHA2(dist=41696)
chr1	16415565	16415740	176	16415654	18	10.452	5.37482	7.94061	K562_peak_1329	0	NM_001114600	SZRD1	277872	NM_182623	FAM131C	15525	intergenic	FAM131C(dist=15438),EPHA2(dist=35092)
chr1	16438601	16438750	150	16438661	13	6.0449	3.81471	3.86448	K562_peak_1330	0	NM_001114600	SZRD1	254849	NM_182623	FAM131C	38548	intergenic	FAM131C(dist=38474),EPHA2(dist=12082)
chr1	16445768	16445988	221	16445847	13	5.87933	3.7234	3.72578	K562_peak_1331	0	NM_001114600	SZRD1	247647	NM_182623	FAM131C	45751	intergenic	FAM131C(dist=45641),EPHA2(dist=4844)
chr1	16446847	16447220	374	16447112	14	6.86162	4.12088	4.62401	K562_peak_1332	0	NM_001114600	SZRD1	246491	NM_182623	FAM131C	46906	intergenic	FAM131C(dist=46720),EPHA2(dist=3612)
chr1	16449507	16449676	170	16449614	13	6.3972	4.01146	4.19241	K562_peak_1333	0	NM_001114600	SZRD1	243933	NM_182623	FAM131C	49464	downstream	EPHA2
chr1	16467350	16467536	187	16467459	21	8.6184	4.033	6.24273	K562_peak_1334	1	NM_001114600	SZRD1	226082	NM_182623	FAM131C	67316	intronic	EPHA2
chr1	16470076	16470580	505	16470458	36	16.9126	5.29707	13.9241	K562_peak_1335	1	NM_001114600	SZRD1	223197	NM_182623	FAM131C	70201	intronic	EPHA2
chr1	16472429	16472621	193	16472495	22	7.91216	3.63636	5.58259	K562_peak_1336	1	NM_001114600	SZRD1	221000	NM_182623	FAM131C	72398	intronic	EPHA2
chr1	16477738	16478190	453	16478078	25	12.9016	5.32242	10.2078	K562_peak_1337	1	NM_001114600	SZRD1	215561	NM_182623	FAM131C	77837	intronic	EPHA2
chr1	16488962	16489148	187	16489074	19	10.0061	4.96278	7.52304	K562_peak_1338	0	NM_001114600	SZRD1	204470	NM_004431	EPHA2	6473	intergenic	EPHA2(dist=6358),ARHGEF19(dist=35201)
chr1	16490707	16491000	294	16490800	23	12.4375	5.44835	9.78179	K562_peak_1339	0	NM_001114600	SZRD1	202671	NM_004431	EPHA2	8271	intergenic	EPHA2(dist=8103),ARHGEF19(dist=33349)
chr1	16494214	16494617	404	16494514	27	15.9155	6.31342	13.0033	K562_peak_1340	0	NM_001114600	SZRD1	199109	NM_004431	EPHA2	11833	intergenic	EPHA2(dist=11610),ARHGEF19(dist=29732)
chr1	16499676	16499929	254	16499808	29	16.6843	6.27615	13.7124	K562_peak_1341	0	NM_001114600	SZRD1	193722	NM_004431	EPHA2	17220	intergenic	EPHA2(dist=17072),ARHGEF19(dist=24420)
chr1	16502500	16502666	167	16502553	18	7.99358	4.13043	5.6589	K562_peak_1342	0	NM_001114600	SZRD1	190942	NM_004431	EPHA2	20001	intergenic	EPHA2(dist=19896),ARHGEF19(dist=21683)
chr1	16514268	16514522	255	16514394	27	17.0059	6.82095	14.01	K562_peak_1343	0	NM_001114600	SZRD1	179130	NM_004431	EPHA2	31813	intergenic	EPHA2(dist=31664),ARHGEF19(dist=9827)
chr1	16515574	16515803	230	16515679	19	10.6649	5.29801	8.1397	K562_peak_1344	0	NM_001114600	SZRD1	177836	NM_004431	EPHA2	33106	intergenic	EPHA2(dist=32970),ARHGEF19(dist=8546)
chr1	16521731	16521880	150	16521791	15	8.03064	4.60432	5.69336	K562_peak_1345	0	NM_001114600	SZRD1	171719	NM_004431	EPHA2	39223	intergenic	EPHA2(dist=39127),ARHGEF19(dist=2469)
chr1	16531620	16531769	150	16531662	21	6.89032	3.32829	4.65098	K562_peak_1346	1	NM_001114600	SZRD1	161830	NM_004431	EPHA2	49112	exonic	ARHGEF19
chr1	16532971	16533781	811	16533637	29	12.5956	4.64396	9.92945	K562_peak_1347	1	NM_001114600	SZRD1	160149	NM_004431	EPHA2	50794	exonic	ARHGEF19
chr1	16534866	16535203	338	16535118	28	11.4109	4.32836	8.82957	K562_peak_1348	1	NM_001114600	SZRD1	158490	NM_004431	EPHA2	52452	exonic	ARHGEF19
chr1	16542726	16543043	318	16542835	33	19.5709	6.75273	16.374	K562_peak_1349	0	NM_001114600	SZRD1	150640	NM_153213	ARHGEF19	3780	intergenic	ARHGEF19(dist=3560),RSG1(dist=15139)
chr1	16543830	16544214	385	16544113	23	11.2617	4.913	8.6902	K562_peak_1350	0	NM_001114600	SZRD1	149503	NM_153213	ARHGEF19	4918	intergenic	ARHGEF19(dist=4664),RSG1(dist=13968)
chr1	16554999	16555363	365	16555107	28	17.191	6.69746	14.1831	K562_peak_1351	0	NM_001114600	SZRD1	138344	NM_153213	ARHGEF19	16077	intergenic	ARHGEF19(dist=15833),RSG1(dist=2819)
chr1	16558253	16558432	180	16558400	15	5.07067	3.08582	2.9976	K562_peak_1352	1	NM_001114600	SZRD1	135182	NM_153213	ARHGEF19	19238	UTR3	RSG1(NM_030907:c.*290_*111delins0)
chr1	16562590	16563166	577	16563043	24	11.5889	4.90677	8.9963	K562_peak_1353	1	NM_001114600	SZRD1	130647	NM_153213	ARHGEF19	23774	exonic	RSG1
chr1	16563564	16563884	321	16563745	43	30.5493	9.17622	26.3617	K562_peak_1354	1	NM_001114600	SZRD1	129801	NM_153213	ARHGEF19	24620	UTR5	RSG1(NM_030907:c.422_327delins0)
chr1	16571005	16571154	150	16571059	13	5.49276	3.51317	3.36881	K562_peak_1355	0	NM_001114600	SZRD1	122445	NM_030907	RSG1	7420	intergenic	RSG1(dist=7346),FBXO42(dist=2181)
chr1	16575322	16575567	246	16575453	27	18.3541	7.47664	15.2548	K562_peak_1356	1	NM_001114600	SZRD1	118080	NM_030907	RSG1	11785	UTR3	FBXO42(NM_018994:c.*1843_*1598delins0)
chr1	16592864	16593360	497	16593194	33	28.3011	10.9149	24.3357	K562_peak_1357	1	NM_001114600	SZRD1	100413	NM_030907	RSG1	29453	intronic	FBXO42
chr1	16629301	16629474	174	16629385	11	6.56646	4.42804	4.34978	K562_peak_1358	1	NM_001114600	SZRD1	64137	NM_030907	RSG1	65728	intronic	FBXO42
chr1	16629823	16630017	195	16629922	11	6.56646	4.42804	4.34978	K562_peak_1359	1	NM_001114600	SZRD1	63605	NM_030907	RSG1	66261	intronic	FBXO42
chr1	16650941	16651097	157	16650985	16	11.4081	6.34328	8.82688	K562_peak_1360	1	NM_001114600	SZRD1	42506	NM_030907	RSG1	87360	intronic	FBXO42
chr1	16665800	16665949	150	16665915	8	4.04131	3.26679	2.08699	K562_peak_1361	1	NM_001114600	SZRD1	27650	NM_030907	RSG1	102215	intronic	FBXO42
chr1	16669249	16669493	245	16669303	10	5.57379	3.97112	3.44352	K562_peak_1362	1	NM_001114600	SZRD1	24154	NM_030907	RSG1	105712	intronic	FBXO42
chr1	16678115	16678264	150	16678184	11	4.44199	3.16623	2.42184	K562_peak_1363	1	NM_001114600	SZRD1	15335	NM_030907	RSG1	114530	intronic	FBXO42
chr1	16678658	16679373	716	16679092	28	19.7616	7.93434	16.5448	K562_peak_1364	1	NM_001114600	SZRD1	14509	NM_030907	RSG1	115356	UTR5	FBXO42(NM_018994:c.37073_36837delins0)
chr1	16689922	16690121	200	16690013	30	17.2752	6.34596	14.2613	K562_peak_1365	0	NM_001114600	SZRD1	3503	NM_018994	FBXO42	11035	intergenic	FBXO42(dist=10936),SZRD1(dist=3404)
chr1	16693431	16694306	876	16693614	28	14.4776	5.51331	11.6716	K562_peak_1366	6	NM_001145277	NECAP2	73298	NM_018994	FBXO42	14882	exonic	SZRD1
chr1	16702347	16702569	223	16702421	15	8.93394	5.11182	6.52816	K562_peak_1367	6	NM_001145277	NECAP2	64709	NM_018994	FBXO42	23472	intronic	SZRD1
chr1	16717904	16718156	253	16717974	14	7.52656	4.49102	5.23301	K562_peak_1368	6	NM_001145277	NECAP2	49137	NM_018994	FBXO42	39044	exonic	SZRD1
chr1	16757168	16757419	252	16757272	26	18.3807	7.73639	15.2792	K562_peak_1369	1	NM_001145277	NECAP2	9873	NM_018994	FBXO42	78307	intronic	SPATA21
chr1	16766980	16767361	382	16767236	27	12.3212	4.79042	9.67294	K562_peak_1370	3	NM_001310155	FAM231B	98048	NM_198546	SPATA21	3251	exonic	NECAP2
chr1	16767646	16767830	185	16767737	23	9.35718	4.10607	6.92475	K562_peak_1371	3	NM_001310155	FAM231B	97481	NM_198546	SPATA21	3819	intronic	NECAP2
chr1	16770542	16770740	199	16770630	28	13.2998	5.0391	10.5797	K562_peak_1372	3	NM_001310155	FAM231B	94578	NM_198546	SPATA21	6722	intronic	NECAP2
chr1	16771697	16771850	154	16771775	21	8.48974	3.9783	6.12266	K562_peak_1373	3	NM_001310155	FAM231B	93445	NM_198546	SPATA21	7854	intronic	NECAP2
chr1	16801502	16801715	214	16801607	29	24.355	10.0671	20.7548	K562_peak_1374	1	NM_001310155	FAM231B	63610	NM_198546	SPATA21	37689	ncRNA_intronic	CROCCP3
chr1	16802450	16802753	304	16802647	12	6.65913	4.31894	4.4358	K562_peak_1375	1	NM_001310155	FAM231B	62617	NM_198546	SPATA21	38682	ncRNA_exonic	CROCCP3
chr1	16825481	16825976	496	16825754	48	37.1388	10.687	32.2356	K562_peak_1376	0	NM_001310155	FAM231B	39490	NR_023386	CROCCP3	6532	intergenic	CROCCP3(dist=6285),LOC440570(dist=34361)
chr1	16826445	16826695	251	16826583	22	11.254	5.06608	8.68294	K562_peak_1377	0	NM_001310155	FAM231B	38649	NR_023386	CROCCP3	7374	intergenic	CROCCP3(dist=7249),LOC440570(dist=33642)
chr1	16833327	16833503	177	16833393	11	6.85504	4.60653	4.61784	K562_peak_1378	0	NM_001310155	FAM231B	31804	NR_023386	CROCCP3	14219	intergenic	CROCCP3(dist=14131),LOC440570(dist=26834)
chr1	16839876	16840665	790	16840517	56	45.3951	11.9622	39.3723	K562_peak_1379	0	NM_001310155	FAM231B	24948	NR_023386	CROCCP3	21074	intergenic	CROCCP3(dist=20680),LOC440570(dist=19672)
chr1	16840851	16841172	322	16841050	22	9.73113	4.38513	7.27425	K562_peak_1380	0	NM_001310155	FAM231B	24207	NR_023386	CROCCP3	21815	intergenic	CROCCP3(dist=21655),LOC440570(dist=19165)
chr1	16845683	16846125	443	16845987	23	18.3353	8.52575	15.2371	K562_peak_1381	0	NM_001310155	FAM231B	19315	NR_023386	CROCCP3	26708	intergenic	CROCCP3(dist=26487),LOC440570(dist=14212)
chr1	16866983	16867349	367	16867095	18	13.9502	7.35781	11.1798	K562_peak_1382	0	NR_037446	MIR3675	8243	NR_023386	CROCCP3	47970	downstream	FAM231B
chr1	16872359	16872605	247	16872457	21	17.3228	8.51957	14.2985	K562_peak_1383	0	NR_037446	MIR3675	2927	NR_023386	CROCCP3	53286	intergenic	FAM231B(dist=5829),MIR3675(dist=2804)
chr1	16886236	16886422	187	16886308	12	7.83911	5.03429	5.51388	K562_peak_1384	0	NR_027504	MST1P2	85740	NR_023386	CROCCP3	67133	intergenic	MIR3675(dist=10754),NBPF1(dist=2500)
chr1	16891924	16892078	155	16891989	16	9.52687	5.25502	7.08305	K562_peak_1385	1	NR_027504	MST1P2	80068	NR_023386	CROCCP3	72805	intronic	NBPF1
chr1	16893471	16893842	372	16893723	13	8.22914	5.08167	5.87858	K562_peak_1386	1	NR_027504	MST1P2	78412	NR_023386	CROCCP3	74460	exonic	NBPF1
chr1	16918318	16918586	269	16918444	38	36.9815	13.8544	32.0996	K562_peak_1387	1	NR_027504	MST1P2	53617	NR_023386	CROCCP3	99256	exonic	NBPF1
chr1	16928900	16929199	300	16929040	51	41.5012	11.7249	36.0294	K562_peak_1388	1	NR_027504	MST1P2	43019	NR_023386	CROCCP3	109853	intronic	NBPF1
chr1	16939112	16939364	253	16939246	35	15.6055	4.9827	12.7157	K562_peak_1389	1	NR_027504	MST1P2	32831	NR_023386	CROCCP3	120042	intronic	NBPF1
chr1	16939731	16940498	768	16940102	39	19.1023	5.64175	15.9418	K562_peak_1390	1	NR_027504	MST1P2	31954	NR_023386	CROCCP3	120918	UTR5	NBPF1(NM_017940:c.21584_21317delins0)
chr1	16942006	16942169	164	16942082	30	11.7771	4.24658	9.1717	K562_peak_1391	0	NR_027504	MST1P2	29981	NM_017940	NBPF1	1987	upstream	NBPF1
chr1	16947504	16947920	417	16947718	33	15.9113	5.33752	12.9997	K562_peak_1392	1	NR_027504	MST1P2	24357	NM_017940	NBPF1	7612	ncRNA_intronic	CROCCP2
chr1	16951536	16951685	150	16951594	24	8.08508	3.51865	5.7445	K562_peak_1393	1	NR_027504	MST1P2	20458	NM_017940	NBPF1	11510	ncRNA_intronic	CROCCP2
chr1	16955249	16955438	190	16955332	20	6.63019	3.3123	4.40907	K562_peak_1394	1	NR_027504	MST1P2	16725	NM_017940	NBPF1	15243	ncRNA_intronic	CROCCP2
chr1	16957750	16957950	201	16957876	16	5.76918	3.31707	3.62433	K562_peak_1395	0	NR_027504	MST1P2	14219	NR_026752	CROCCP2	449	upstream	CROCCP2
chr1	16970881	16971467	587	16971322	43	23.1501	6.42336	19.6562	K562_peak_1396	0	NR_027504	MST1P2	895	NR_026752	CROCCP2	13773	upstream	MST1P2
chr1	16971867	16972070	204	16971973	24	8.64066	3.72301	6.26426	K562_peak_1397	1	NM_001282321	FAM231A	27529	NR_026752	CROCCP2	14567	ncRNA_exonic	MST1P2
chr1	16976083	16976247	165	16976157	22	11.5866	5.22134	8.99419	K562_peak_1398	1	NM_001282321	FAM231A	23333	NR_026752	CROCCP2	18764	ncRNA_exonic	MST1P2
chr1	16978239	16978432	194	16978324	21	17.3228	8.51957	14.2985	K562_peak_1399	0	NM_001282321	FAM231A	21162	NR_026752	CROCCP2	20934	downstream	MST1P2
chr1	17001451	17001608	158	17001527	16	9.93187	5.48387	7.4536	K562_peak_1400	0	NR_037446	MIR3675	6220	NR_026752	CROCCP2	44128	downstream	FAM231A,FAM231C
chr1	17004467	17004903	437	17004672	46	40.5014	12.8065	35.1678	K562_peak_1401	0	NR_037446	MIR3675	3065	NR_026752	CROCCP2	47284	intergenic	FAM231C(dist=4315),MIR3675(dist=2847)
chr1	17013878	17014353	476	17014002	27	19.3	7.95455	16.1246	K562_peak_1402	0	NM_014675	CROCC	234329	NR_026752	CROCCP2	56714	intergenic	MIR3675(dist=6055),ESPNP(dist=3360)
chr1	17017796	17018076	281	17017823	14	5.22673	3.26087	3.12221	K562_peak_1403	1	NM_014675	CROCC	230509	NR_026752	CROCCP2	60535	ncRNA_intronic	ESPNP
chr1	17022988	17023335	348	17023235	24	12.5515	5.33049	9.88816	K562_peak_1404	1	NM_014675	CROCC	225283	NR_026752	CROCCP2	65760	ncRNA_exonic	ESPNP
chr1	17029726	17029918	193	17029822	36	18.4346	5.82219	15.3294	K562_peak_1405	1	NM_014675	CROCC	218623	NR_026752	CROCCP2	72421	ncRNA_intronic	ESPNP
chr1	17030246	17030457	212	17030337	28	11.7121	4.43764	9.11182	K562_peak_1406	1	NM_014675	CROCC	218093	NR_026752	CROCCP2	72950	ncRNA_exonic	ESPNP
chr1	17034232	17034441	210	17034343	31	13.4458	4.71281	10.7163	K562_peak_1407	1	NM_014675	CROCC	214108	NR_026752	CROCCP2	76935	ncRNA_exonic	ESPNP
chr1	17036213	17036593	381	17036347	32	16.9891	5.8876	13.9955	K562_peak_1408	1	NM_014675	CROCC	212042	NR_026752	CROCCP2	79002	ncRNA_intronic	ESPNP
chr1	17044251	17044472	222	17044345	20	8.40621	4.0619	6.0447	K562_peak_1409	1	NM_014675	CROCC	204083	NR_026752	CROCCP2	86960	ncRNA_intronic	ESPNP
chr1	17053826	17054339	514	17054243	12	7.72121	4.96183	5.41444	K562_peak_1410	0	NM_014675	CROCC	194362	NR_026567	ESPNP	7430	intergenic	ESPNP(dist=7174),FAM231C(dist=5963)
chr1	17082043	17082192	150	17082129	12	7.83911	5.03429	5.51388	K562_peak_1411	1	NM_014675	CROCC	166327	NM_001282321	FAM231A	21161	UTR3	MST1L(NM_001271733:c.*1684_*1535delins0)
chr1	17185421	17185570	150	17185512	12	7.83911	5.03429	5.51388	K562_peak_1412	1	NM_014675	CROCC	62949	NM_001271733	MST1L	94520	ncRNA_exonic	MIR3675
chr1	17188385	17188545	161	17188452	13	8.78953	5.42154	6.39275	K562_peak_1413	0	NM_014675	CROCC	59980	NR_037446	MIR3675	2949	intergenic	MIR3675(dist=2869),LOC440570(dist=8895)
chr1	17196523	17196694	172	17196617	14	9.76946	5.80879	7.30097	K562_peak_1414	0	NM_014675	CROCC	51836	NR_037446	MIR3675	11092	upstream	LOC440570
chr1	17217297	17217472	176	17217355	14	7.85922	4.68019	5.53247	K562_peak_1415	0	NM_014675	CROCC	31060	NR_135059		1223	upstream	LOC105376805
chr1	17222092	17222292	201	17222167	28	17.3435	6.7678	14.3171	K562_peak_1416	0	NM_014675	CROCC	26253	NR_135059		6031	intergenic	LOC105376805(dist=5931),CROCC(dist=26153)
chr1	17222605	17223567	963	17222973	22	12.4683	5.64417	9.81061	K562_peak_1417	0	NM_014675	CROCC	25359	NR_135059		6925	intergenic	LOC105376805(dist=6444),CROCC(dist=24878)
chr1	17229635	17229815	181	17229724	27	12.6412	4.91659	9.97189	K562_peak_1418	0	NM_014675	CROCC	18720	NR_135059		13564	intergenic	LOC105376805(dist=13474),CROCC(dist=18630)
chr1	17231277	17232252	976	17231409	40	23.8242	7.14286	20.2689	K562_peak_1419	0	NM_014675	CROCC	16680	NR_135059		15603	intergenic	LOC105376805(dist=15116),CROCC(dist=16193)
chr1	17232631	17232871	241	17232760	22	8.78295	3.98614	6.39275	K562_peak_1420	0	NM_014675	CROCC	15694	NR_135059		16590	intergenic	LOC105376805(dist=16470),CROCC(dist=15574)
chr1	17240292	17240819	528	17240454	37	24.3123	7.92492	20.715	K562_peak_1421	0	NM_014675	CROCC	7889	NR_135059		24394	intergenic	LOC105376805(dist=24131),CROCC(dist=7626)
chr1	17248048	17248218	171	17248155	19	11.2177	5.58659	8.64925	K562_peak_1422	0	NM_014675	CROCC	312	NR_135059		31972	upstream	CROCC
chr1	17251522	17251716	195	17251618	20	10.8892	5.23039	8.34143	K562_peak_1423	1	NM_013358	PADI1	280002	NR_135059		35458	intronic	CROCC
chr1	17274109	17274270	162	17274197	20	12.2729	5.94059	9.62757	K562_peak_1424	1	NM_013358	PADI1	257431	NR_135059		58028	intronic	CROCC
chr1	17278223	17278514	292	17278369	25	15.6556	6.59899	12.7618	K562_peak_1425	1	NM_013358	PADI1	253252	NR_135059		62207	intronic	CROCC
chr1	17287215	17287513	299	17287389	33	20.5855	7.18057	17.3063	K562_peak_1426	1	NM_013358	PADI1	244257	NR_135059		71203	exonic	CROCC
chr1	17290017	17290242	226	17290143	29	16.3273	6.12245	13.3798	K562_peak_1427	1	NM_013358	PADI1	241491	NR_135059		73968	intronic	CROCC
chr1	17298379	17298668	290	17298590	21	10.1362	4.70588	7.64467	K562_peak_1428	1	NM_013358	PADI1	233097	NR_135059		82362	intronic	CROCC
chr1	17313601	17313754	154	17313670	15	9.10814	5.21173	6.69183	K562_peak_1429	3	NM_013358	PADI1	217943	NM_017459	MFAP2	5596	exonic	ATP13A2
chr1	17331562	17331745	184	17331648	17	9.61425	5.11364	7.16502	K562_peak_1430	3	NM_013358	PADI1	199967	NM_017459	MFAP2	23572	exonic	ATP13A2
chr1	17338314	17338794	481	17338545	35	20.709	6.84411	17.4208	K562_peak_1431	3	NM_013358	PADI1	193067	NM_017459	MFAP2	30473	UTR5	ATP13A2(NM_022089:c.234_81delins0,NM_001141974:c.234_81delins0,NM_001141973:c.234_81delins0)
chr1	17372661	17372889	229	17372766	20	16.1782	8.13231	13.2412	K562_peak_1432	1	NM_013358	PADI1	158846	NM_022089	ATP13A2	34308	intronic	SDHB
chr1	17380266	17380895	630	17380707	39	28.3516	9.20598	24.3828	K562_peak_1433	1	NM_013358	PADI1	151040	NM_022089	ATP13A2	42113	exonic	SDHB
chr1	17386180	17386459	280	17386324	45	38.6312	12.234	33.5472	K562_peak_1434	0	NM_013358	PADI1	145301	NM_003000	SDHB	5654	intergenic	SDHB(dist=5515),PADI2(dist=6797)
chr1	17390107	17390313	207	17390238	14	7.01916	4.20757	4.75928	K562_peak_1435	0	NM_013358	PADI1	141411	NM_003000	SDHB	9545	intergenic	SDHB(dist=9442),PADI2(dist=2943)
chr1	17398324	17398496	173	17398399	16	7.57293	4.20272	5.27644	K562_peak_1436	1	NM_013358	PADI1	133211	NM_003000	SDHB	17745	intronic	PADI2
chr1	17401969	17402277	309	17402104	49	41.8017	12.4533	36.2891	K562_peak_1437	1	NM_013358	PADI1	129498	NM_003000	SDHB	21458	exonic	PADI2
chr1	17411419	17411627	209	17411509	19	13.4511	6.81431	10.7212	K562_peak_1438	1	NM_013358	PADI1	120098	NM_003000	SDHB	30858	intronic	PADI2
chr1	17445911	17446120	210	17445998	32	21.0996	7.62125	17.7748	K562_peak_1439	1	NM_013358	PADI1	85605	NM_003000	SDHB	65350	UTR5	PADI2(NM_007365:c.82_45delins0)
chr1	17446698	17446904	207	17446816	17	7.7658	4.15704	5.45636	K562_peak_1440	0	NM_013358	PADI1	84820	NM_007365	PADI2	853	upstream	PADI2
chr1	17452251	17452568	318	17452400	32	23.0597	8.53816	19.5728	K562_peak_1441	0	NM_013358	PADI1	79211	NM_007365	PADI2	6461	intergenic	PADI2(dist=6303),PADI1(dist=79053)
chr1	17458502	17458663	162	17458560	10	5.57379	3.97112	3.44352	K562_peak_1442	0	NM_013358	PADI1	73038	NM_007365	PADI2	12634	intergenic	PADI2(dist=12554),PADI1(dist=72958)
chr1	17487913	17488062	150	17487970	12	7.45194	4.79705	5.1638	K562_peak_1443	0	NM_013358	PADI1	43633	NM_007365	PADI2	42039	intergenic	PADI2(dist=41965),PADI1(dist=43559)
chr1	17517748	17518190	443	17517861	19	9.96932	4.94438	7.48878	K562_peak_1444	0	NM_013358	PADI1	13652	NM_007365	PADI2	72021	intergenic	PADI2(dist=71800),PADI1(dist=13431)
chr1	17536812	17537059	248	17536937	20	11.7658	5.67568	9.16164	K562_peak_1445	1	NM_016233	PADI3	38657	NM_007365	PADI2	90987	intronic	PADI1
chr1	17563582	17563814	233	17563708	18	8.07899	4.17124	5.73873	K562_peak_1446	1	NM_016233	PADI3	11895	NM_007365	PADI2	117750	exonic	PADI1
chr1	17565987	17566211	225	17566099	25	14.5011	6.04651	11.6934	K562_peak_1447	1	NM_016233	PADI3	9494	NM_007365	PADI2	120151	exonic	PADI1
chr1	17575418	17575567	150	17575501	16	8.71905	4.80905	6.33654	K562_peak_1448	0	NM_016233	PADI3	100	NM_007365	PADI2	129544	upstream	PADI3
chr1	17586101	17586271	171	17586182	11	6.26059	4.24028	4.06529	K562_peak_1449	1	NR_039768	MIR3972	18198	NM_007365	PADI2	140238	exonic	PADI3
chr1	17596648	17596830	183	17596742	21	11.8384	5.5207	9.22082	K562_peak_1450	1	NR_039768	MIR3972	7645	NM_007365	PADI2	150791	exonic	PADI3
chr1	17600764	17601000	237	17600880	35	24.8929	8.64346	21.2416	K562_peak_1451	1	NR_039768	MIR3972	3502	NM_007365	PADI2	154934	intronic	PADI3
chr1	17612480	17612799	320	17612586	16	9.79367	5.40541	7.32355	K562_peak_1452	0	NM_012387	PADI4	22050	NM_007365	PADI2	166691	downstream	PADI3
chr1	17634509	17634753	245	17634606	27	17.9415	7.27273	14.8715	K562_peak_1453	1	NM_207421	PADI6	64060	NM_007365	PADI2	188683	exonic	PADI4
chr1	17636816	17636990	175	17636885	16	7.45322	4.14129	5.16467	K562_peak_1454	1	NM_207421	PADI6	61788	NM_007365	PADI2	190955	intronic	PADI4
chr1	17640640	17640830	191	17640716	11	5.68172	3.88979	3.54307	K562_peak_1455	1	NM_207421	PADI6	57956	NM_007365	PADI2	194787	intronic	PADI4
chr1	17641194	17641344	151	17641294	13	7.46756	4.6281	5.17789	K562_peak_1456	1	NM_207421	PADI6	57422	NM_007365	PADI2	195321	intronic	PADI4
chr1	17659719	17659922	204	17659838	14	7.56241	4.51128	5.2665	K562_peak_1457	1	NM_207421	PADI6	38870	NM_007365	PADI2	213872	intronic	PADI4
chr1	17662661	17662822	162	17662764	18	10.4948	5.39773	7.98068	K562_peak_1458	1	NM_207421	PADI6	35949	NM_007365	PADI2	216793	exonic	PADI4
chr1	17674941	17675124	184	17675025	12	6.48222	4.21394	4.27189	K562_peak_1459	1	NM_207421	PADI6	23658	NM_007365	PADI2	229084	intronic	PADI4
chr1	17686412	17686617	206	17686502	14	7.01916	4.20757	4.75928	K562_peak_1460	1	NM_207421	PADI6	12176	NM_007365	PADI2	240566	intronic	PADI4
chr1	17686767	17686977	211	17686885	21	13.2643	6.25	10.5469	K562_peak_1461	1	NM_207421	PADI6	11819	NM_007365	PADI2	240924	intronic	PADI4
chr1	17697187	17697410	224	17697282	32	24.6748	9.33522	21.0406	K562_peak_1462	0	NM_207421	PADI6	1392	NM_007365	PADI2	251350	upstream	PADI6
chr1	17727376	17727699	324	17727565	23	12.2029	5.33927	9.5625	K562_peak_1463	1	NM_018125	ARHGEF10L	138792	NM_007365	PADI2	281589	intronic	PADI6
chr1	17732711	17732914	204	17732807	18	10.1601	5.21978	7.66738	K562_peak_1464	0	NM_018125	ARHGEF10L	133517	NM_007365	PADI2	286864	downstream	RCC2
chr1	17746395	17746633	239	17746516	16	10.4179	5.76271	7.90837	K562_peak_1465	2	NM_018125	ARHGEF10L	119816	NM_007365	PADI2	300566	intronic	RCC2
chr1	17764177	17764647	471	17764241	20	6.42014	3.22829	4.21363	K562_peak_1466	2	NM_018125	ARHGEF10L	101918	NM_007365	PADI2	318464	intronic	RCC2
chr1	17765030	17765187	158	17765093	22	7.67525	3.54391	5.37149	K562_peak_1467	2	NM_018125	ARHGEF10L	101221	NM_007365	PADI2	319160	UTR5	RCC2(NM_001136204:c.49_20delins0)
chr1	17766143	17766475	333	17766280	37	18.9335	5.85516	15.7847	K562_peak_1468	1	NM_018125	ARHGEF10L	100021	NM_001136204	RCC2	1250	UTR5	RCC2(NM_018715:c.1240_1133delins0)
chr1	17778727	17778921	195	17778826	15	9.71651	5.56522	7.26047	K562_peak_1469	0	NM_018125	ARHGEF10L	87506	NM_018715	RCC2	12574	intergenic	RCC2(dist=12477),ARHGEF10L(dist=87409)
chr1	17793154	17793325	172	17793239	19	12.4808	6.26959	9.82187	K562_peak_1470	0	NM_018125	ARHGEF10L	73090	NM_018715	RCC2	26989	intergenic	RCC2(dist=26904),ARHGEF10L(dist=73005)
chr1	17794930	17795290	361	17795042	16	9.57047	5.2795	7.1241	K562_peak_1471	0	NM_018125	ARHGEF10L	71220	NM_018715	RCC2	28860	intergenic	RCC2(dist=28680),ARHGEF10L(dist=71040)
chr1	17802257	17802679	423	17802389	27	19.3663	7.98859	16.1862	K562_peak_1472	0	NM_018125	ARHGEF10L	63862	NM_018715	RCC2	36218	intergenic	RCC2(dist=36007),ARHGEF10L(dist=63651)
chr1	17814361	17814624	264	17814503	18	11.0795	5.71429	8.51935	K562_peak_1473	0	NM_018125	ARHGEF10L	51837	NM_018715	RCC2	48242	intergenic	RCC2(dist=48111),ARHGEF10L(dist=51706)
chr1	17815535	17815769	235	17815637	15	8.84892	5.06329	6.44829	K562_peak_1474	0	NM_018125	ARHGEF10L	50678	NM_018715	RCC2	49402	intergenic	RCC2(dist=49285),ARHGEF10L(dist=50561)
chr1	17820676	17821039	364	17820825	30	24.3679	9.76378	20.766	K562_peak_1475	0	NM_018125	ARHGEF10L	45472	NM_018715	RCC2	54607	intergenic	RCC2(dist=54426),ARHGEF10L(dist=45291)
chr1	17828854	17829118	265	17828973	22	18.4866	8.90682	15.3706	K562_peak_1476	0	NM_018125	ARHGEF10L	37344	NM_018715	RCC2	62736	intergenic	RCC2(dist=62604),ARHGEF10L(dist=37212)
chr1	17834500	17834717	218	17834602	26	19.91	8.5443	16.6819	K562_peak_1477	0	NM_018125	ARHGEF10L	31721	NM_018715	RCC2	68358	intergenic	RCC2(dist=68250),ARHGEF10L(dist=31613)
chr1	17878285	17878443	159	17878367	14	8.42644	5.00835	6.06332	K562_peak_1478	1	NM_001011722	ARHGEF10L	28684	NM_018715	RCC2	112114	intronic	ARHGEF10L
chr1	17885925	17886102	178	17885976	15	8.36569	4.79042	6.00678	K562_peak_1479	1	NM_001011722	ARHGEF10L	21034	NM_018715	RCC2	119763	intronic	ARHGEF10L
chr1	17895670	17896011	342	17895778	30	17.139	6.28803	14.1343	K562_peak_1480	1	NM_001011722	ARHGEF10L	11207	NM_018715	RCC2	129590	intronic	ARHGEF10L
chr1	17896352	17896647	296	17896500	28	14.6312	5.57692	11.8148	K562_peak_1481	1	NM_001011722	ARHGEF10L	10548	NM_018715	RCC2	130249	intronic	ARHGEF10L
chr1	17899249	17899484	236	17899348	28	15.1485	5.79421	12.29	K562_peak_1482	1	NM_001011722	ARHGEF10L	7681	NM_018715	RCC2	133116	intronic	ARHGEF10L
chr1	17901107	17901313	207	17901196	16	7.19378	4.00943	4.92264	K562_peak_1483	1	NM_001011722	ARHGEF10L	5838	NM_018715	RCC2	134960	intronic	ARHGEF10L
chr1	17922779	17922957	179	17922882	18	9.68961	4.97382	7.23526	K562_peak_1484	3	NM_001319838		21940	NM_018715	RCC2	156618	intronic	ARHGEF10L
chr1	17928231	17928446	216	17928365	19	11.2621	5.6101	8.69029	K562_peak_1485	3	NM_001319838		16469	NM_018715	RCC2	162088	intronic	ARHGEF10L
chr1	17933426	17933652	227	17933552	15	7.23269	4.1721	4.95892	K562_peak_1486	3	NM_001319838		11269	NM_018715	RCC2	167289	intronic	ARHGEF10L
chr1	17939437	17939617	181	17939503	18	9.11386	4.6798	6.69672	K562_peak_1487	3	NM_001319838		5281	NM_018715	RCC2	173277	exonic	ARHGEF10L
chr1	17980325	17980565	241	17980471	24	17.3905	7.72798	14.3608	K562_peak_1488	4	NM_030812	ACTL8	101363	NM_018715	RCC2	214195	intronic	ARHGEF10L
chr1	17988132	17988372	241	17988259	24	14.3224	6.15764	11.5267	K562_peak_1489	4	NM_030812	ACTL8	93556	NM_018715	RCC2	222002	intronic	ARHGEF10L
chr1	17990952	17991119	168	17991039	25	14.7295	6.15385	11.9058	K562_peak_1490	4	NM_030812	ACTL8	90772	NM_018715	RCC2	224785	exonic	ARHGEF10L
chr1	17996470	17996675	206	17996564	15	5.74621	3.41151	3.60312	K562_peak_1491	4	NM_030812	ACTL8	85235	NM_018715	RCC2	230322	intronic	ARHGEF10L
chr1	18000227	18000485	259	18000361	22	11.4	5.13393	8.81938	K562_peak_1492	4	NM_030812	ACTL8	81452	NM_018715	RCC2	234106	intronic	ARHGEF10L
chr1	18012952	18013151	200	18013046	12	7.32327	4.71869	5.04324	K562_peak_1493	4	NM_030812	ACTL8	68756	NM_018715	RCC2	246801	intronic	ARHGEF10L
chr1	18023824	18024019	196	18023919	12	5.42329	3.60111	3.30425	K562_peak_1494	4	NM_030812	ACTL8	57886	NM_018715	RCC2	257671	exonic	ARHGEF10L
chr1	18028070	18028247	178	18028163	14	6.70932	4.03768	4.48296	K562_peak_1495	0	NM_030812	ACTL8	53649	NM_018715	RCC2	261908	intergenic	ARHGEF10L(dist=3700),ACTL8(dist=53561)
chr1	18071751	18071963	213	18071842	12	7.83911	5.03429	5.51388	K562_peak_1496	0	NM_030812	ACTL8	9951	NM_018715	RCC2	305607	intergenic	ARHGEF10L(dist=47381),ACTL8(dist=9845)
chr1	18081722	18081871	150	18081767	12	6.41352	4.17335	4.2077	K562_peak_1497	1	NR_125946	LOC101927876	310354	NM_018715	RCC2	315546	UTR5	ACTL8(NM_030812:c.-67696_-67633delins0)
chr1	18085638	18085897	260	18085775	20	13.2431	6.46154	10.5268	K562_peak_1498	1	NR_125946	LOC101927876	306383	NM_018715	RCC2	319517	intronic	ACTL8
chr1	18110193	18110348	156	18110286	11	6.77044	4.55408	4.53907	K562_peak_1499	1	NR_125946	LOC101927876	281880	NM_018715	RCC2	344020	intronic	ACTL8
chr1	18145926	18146098	173	18145986	9	5.1876	3.87253	3.08562	K562_peak_1500	1	NR_125946	LOC101927876	246139	NM_018715	RCC2	379762	intronic	ACTL8
chr1	18152684	18152887	204	18152791	17	12.8688	6.97055	10.1768	K562_peak_1501	1	NR_125946	LOC101927876	239365	NM_018715	RCC2	386535	exonic	ACTL8
chr1	18158227	18158376	150	18158266	11	6.15182	4.17391	3.9638	K562_peak_1502	0	NR_125946	LOC101927876	233849	NM_018715	RCC2	392051	intergenic	ACTL8(dist=4669),LINC01654(dist=233775)
chr1	18185772	18185921	150	18185813	11	6.48772	4.37956	4.27684	K562_peak_1503	0	NR_125946	LOC101927876	206304	NM_018715	RCC2	419596	intergenic	ACTL8(dist=32214),LINC01654(dist=206230)
chr1	18246475	18246624	150	18246549	13	7.96125	4.92091	5.62819	K562_peak_1504	0	NR_125946	LOC101927876	145601	NM_018715	RCC2	480299	intergenic	ACTL8(dist=92917),LINC01654(dist=145527)
chr1	18305683	18305838	156	18305769	12	7.32327	4.71869	5.04324	K562_peak_1505	0	NR_125946	LOC101927876	86390	NM_018715	RCC2	539510	intergenic	ACTL8(dist=152125),LINC01654(dist=86313)
chr1	18318578	18318750	173	18318689	14	9.2143	5.47445	6.79096	K562_peak_1506	0	NR_125946	LOC101927876	73487	NM_018715	RCC2	552414	intergenic	ACTL8(dist=165020),LINC01654(dist=73401)
chr1	18325471	18325655	185	18325559	15	9.56998	5.47945	7.12399	K562_peak_1507	0	NR_125946	LOC101927876	66588	NM_018715	RCC2	559313	intergenic	ACTL8(dist=171913),LINC01654(dist=66496)
chr1	18353609	18353827	219	18353694	8	4.37987	3.48528	2.36463	K562_peak_1508	0	NR_125946	LOC101927876	38433	NM_018715	RCC2	587468	intergenic	ACTL8(dist=200051),LINC01654(dist=38324)
chr1	18406579	18406728	150	18406627	9	4.68225	3.5524	2.64203	K562_peak_1509	0	NM_032880	IGSF21	27586	NM_018715	RCC2	640403	intergenic	LINC01654(dist=5674),IGSF21(dist=27512)
chr1	18417240	18417412	173	18417313	13	8.46452	5.22388	6.09913	K562_peak_1510	0	NM_032880	IGSF21	16914	NM_018715	RCC2	651076	intergenic	LINC01654(dist=16335),IGSF21(dist=16828)
chr1	18427078	18427282	205	18427171	17	11.0699	5.92105	8.51045	K562_peak_1511	0	NM_032880	IGSF21	7060	NM_018715	RCC2	660930	intergenic	LINC01654(dist=26173),IGSF21(dist=6958)
chr1	18437198	18437407	210	18437301	14	8.55689	5.08475	6.18576	K562_peak_1512	1	NM_152375	KLHDC7A	370121	NM_018715	RCC2	671052	intronic	IGSF21
chr1	18453891	18454040	150	18453977	11	6.48772	4.37956	4.27684	K562_peak_1513	1	NM_152375	KLHDC7A	353458	NM_018715	RCC2	687715	intronic	IGSF21
chr1	18458226	18458375	150	18458257	9	4.56432	3.47826	2.53382	K562_peak_1514	1	NM_152375	KLHDC7A	349123	NM_018715	RCC2	692050	intronic	IGSF21
chr1	18465766	18466005	240	18465866	22	15.127	7.0122	12.2695	K562_peak_1515	1	NM_152375	KLHDC7A	341538	NM_018715	RCC2	699635	intronic	IGSF21
chr1	18469026	18469217	192	18469097	10	3.85921	2.93725	1.92283	K562_peak_1516	1	NM_152375	KLHDC7A	338302	NM_018715	RCC2	702871	intronic	IGSF21
chr1	18472796	18472960	165	18472871	16	8.28578	4.57604	5.93188	K562_peak_1517	1	NM_152375	KLHDC7A	334546	NM_018715	RCC2	706628	intronic	IGSF21
chr1	18475621	18475794	174	18475682	16	8.60744	4.7486	6.23266	K562_peak_1518	1	NM_152375	KLHDC7A	331716	NM_018715	RCC2	709457	intronic	IGSF21
chr1	18517052	18517350	299	18517235	17	10.8679	5.80645	8.32084	K562_peak_1519	1	NM_152375	KLHDC7A	290223	NM_018715	RCC2	750951	intronic	IGSF21
chr1	18543993	18544192	200	18544097	18	13.9502	7.35781	11.1798	K562_peak_1520	1	NM_152375	KLHDC7A	263331	NM_018715	RCC2	777842	intronic	IGSF21
chr1	18561305	18561595	291	18561451	38	32.3976	11.4202	28.0163	K562_peak_1521	1	NM_152375	KLHDC7A	245974	NM_018715	RCC2	795200	intronic	IGSF21
chr1	18573161	18573336	176	18573248	16	11.5289	6.41509	8.94002	K562_peak_1522	1	NM_152375	KLHDC7A	234175	NM_018715	RCC2	806998	intronic	IGSF21
chr1	18582886	18583035	150	18582973	12	7.53988	4.85075	5.24554	K562_peak_1523	1	NM_152375	KLHDC7A	224463	NM_018715	RCC2	816710	intronic	IGSF21
chr1	18615185	18615399	215	18615270	21	15.149	7.27273	12.2902	K562_peak_1524	1	NM_152375	KLHDC7A	192132	NM_018715	RCC2	849042	intronic	IGSF21
chr1	18626308	18626491	184	18626396	15	8.60175	4.92308	6.22721	K562_peak_1525	1	NM_152375	KLHDC7A	181024	NM_018715	RCC2	860149	intronic	IGSF21
chr1	18650778	18651007	230	18650924	27	21.024	8.86076	17.7039	K562_peak_1526	1	NM_152375	KLHDC7A	156531	NM_018715	RCC2	884642	intronic	IGSF21
chr1	18665757	18665948	192	18665831	21	13.1636	6.19718	10.4528	K562_peak_1527	1	NM_152375	KLHDC7A	141571	NM_018715	RCC2	899602	intronic	IGSF21
chr1	18691719	18691897	179	18691773	13	7.54626	4.67446	5.25128	K562_peak_1528	1	NM_152375	KLHDC7A	115616	NM_018715	RCC2	925558	exonic	IGSF21
chr1	18700468	18700658	191	18700572	17	10.6722	5.6962	8.14631	K562_peak_1529	1	NM_152375	KLHDC7A	106861	NM_018715	RCC2	934313	intronic	IGSF21
chr1	18705270	18705626	357	18705512	10	4.31855	3.207	2.33643	K562_peak_1530	0	NM_152375	KLHDC7A	101976	NM_018715	RCC2	939198	downstream	IGSF21
chr1	18711810	18712155	346	18711895	16	10.2186	5.64784	7.72179	K562_peak_1531	0	NM_152375	KLHDC7A	95441	NM_018715	RCC2	945732	intergenic	IGSF21(dist=6833),KLHDC7A(dist=95269)
chr1	18722819	18723047	229	18722918	19	11.6763	5.8309	9.07745	K562_peak_1532	0	NM_152375	KLHDC7A	84491	NM_018715	RCC2	956683	intergenic	IGSF21(dist=17842),KLHDC7A(dist=84377)
chr1	18726936	18727156	221	18727052	30	20.2631	7.69231	17.0089	K562_peak_1533	0	NM_152375	KLHDC7A	80378	NM_018715	RCC2	960796	intergenic	IGSF21(dist=21959),KLHDC7A(dist=80268)
chr1	18733888	18734074	187	18733955	19	11.582	5.78035	8.98996	K562_peak_1534	0	NM_152375	KLHDC7A	73443	NM_018715	RCC2	967731	intergenic	IGSF21(dist=28911),KLHDC7A(dist=73350)
chr1	18739345	18739669	325	18739582	30	18.6395	6.94289	15.513	K562_peak_1535	0	NM_152375	KLHDC7A	67917	NM_018715	RCC2	973257	intergenic	IGSF21(dist=34368),KLHDC7A(dist=67755)
chr1	18740496	18740694	199	18740588	14	5.33383	3.31492	3.22159	K562_peak_1536	0	NM_152375	KLHDC7A	66829	NM_018715	RCC2	974345	intergenic	IGSF21(dist=35519),KLHDC7A(dist=66730)
chr1	18742229	18742445	217	18742300	17	7.65063	4.10023	5.34864	K562_peak_1537	0	NM_152375	KLHDC7A	65087	NM_018715	RCC2	976087	intergenic	IGSF21(dist=37252),KLHDC7A(dist=64979)
chr1	18748970	18749278	309	18749040	12	7.32327	4.71869	5.04324	K562_peak_1538	0	NM_152375	KLHDC7A	58300	NM_018715	RCC2	982874	intergenic	IGSF21(dist=43993),KLHDC7A(dist=58146)
chr1	18770535	18770686	152	18770603	12	6.99779	4.52174	4.73888	K562_peak_1539	0	NM_152375	KLHDC7A	36813	NM_018715	RCC2	1004360	intergenic	IGSF21(dist=65558),KLHDC7A(dist=36738)
chr1	18779111	18779349	239	18779234	29	25.624	10.772	21.9097	K562_peak_1540	0	NM_152375	KLHDC7A	28194	NM_018715	RCC2	1012980	intergenic	IGSF21(dist=74134),KLHDC7A(dist=28075)
chr1	18784727	18784876	150	18784783	10	6.03551	4.25978	3.85574	K562_peak_1541	0	NM_152375	KLHDC7A	22622	NM_018715	RCC2	1018551	intergenic	IGSF21(dist=79750),KLHDC7A(dist=22548)
chr1	18790582	18790989	408	18790679	14	8.96971	5.3286	6.56166	K562_peak_1542	0	NM_152375	KLHDC7A	16638	NM_018715	RCC2	1024535	intergenic	IGSF21(dist=85605),KLHDC7A(dist=16435)
chr1	18802142	18802375	234	18802238	17	10.344	5.51302	7.83957	K562_peak_1543	0	NM_152375	KLHDC7A	5165	NM_018715	RCC2	1036008	intergenic	IGSF21(dist=97165),KLHDC7A(dist=5049)
chr1	18807178	18807360	183	18807276	16	8.28578	4.57604	5.93188	K562_peak_1544	0	NM_152375	KLHDC7A	155	NM_018715	RCC2	1041019	upstream	KLHDC7A
chr1	18812780	18812997	218	18812891	22	13.6122	6.21622	10.8714	K562_peak_1545	0	NM_002584	PAX7	144611	NM_018715	RCC2	1046638	downstream	KLHDC7A
chr1	18857147	18857346	200	18857224	17	8.44714	4.5	6.08294	K562_peak_1546	0	NM_002584	PAX7	100253	NM_018715	RCC2	1090996	intergenic	KLHDC7A(dist=44667),PAX7(dist=100154)
chr1	18857487	18857756	270	18857620	32	22.7209	8.37564	19.2623	K562_peak_1547	0	NM_002584	PAX7	99878	NM_018715	RCC2	1091371	intergenic	KLHDC7A(dist=45007),PAX7(dist=99744)
chr1	18860998	18861153	156	18861068	17	8.51348	4.53401	6.14463	K562_peak_1548	0	NM_002584	PAX7	96424	NM_018715	RCC2	1094825	intergenic	KLHDC7A(dist=48518),PAX7(dist=96347)
chr1	18875287	18875470	184	18875419	10	5.67913	4.0367	3.54099	K562_peak_1549	0	NM_002584	PAX7	82121	NM_018715	RCC2	1109128	intergenic	KLHDC7A(dist=62807),PAX7(dist=82030)
chr1	18884205	18884465	261	18884351	22	12.7278	5.77164	10.0528	K562_peak_1550	0	NM_002584	PAX7	73165	NM_018715	RCC2	1118085	intergenic	KLHDC7A(dist=71725),PAX7(dist=73035)
chr1	18887224	18887471	248	18887365	22	13.6616	6.24152	10.9176	K562_peak_1551	0	NM_002584	PAX7	70152	NM_018715	RCC2	1121097	intergenic	KLHDC7A(dist=74744),PAX7(dist=70029)
chr1	18902180	18902342	163	18902266	17	8.78695	4.67532	6.39275	K562_peak_1552	0	NM_002584	PAX7	55239	NM_018715	RCC2	1136011	intergenic	KLHDC7A(dist=89700),PAX7(dist=55158)
chr1	18905927	18906148	222	18906005	26	17.3438	7.20961	14.3171	K562_peak_1553	0	NM_002584	PAX7	51462	NM_018715	RCC2	1139787	intergenic	KLHDC7A(dist=93447),PAX7(dist=51352)
chr1	18908025	18908204	180	18908098	14	6.59107	3.97351	4.37264	K562_peak_1554	0	NM_002584	PAX7	49385	NM_018715	RCC2	1141864	intergenic	KLHDC7A(dist=95545),PAX7(dist=49296)
chr1	18911315	18911512	198	18911411	20	13.081	6.37329	10.3753	K562_peak_1555	0	NM_002584	PAX7	46086	NM_018715	RCC2	1145163	intergenic	KLHDC7A(dist=98835),PAX7(dist=45988)
chr1	18918986	18919136	151	18919085	14	9.76946	5.80879	7.30097	K562_peak_1556	0	NM_002584	PAX7	38439	NM_018715	RCC2	1152811	intergenic	KLHDC7A(dist=106506),PAX7(dist=38364)
chr1	18969960	18970331	372	18970106	21	13.0642	6.14525	10.3595	K562_peak_1557	3	NR_135115		566734	NM_018715	RCC2	1203895	intronic	PAX7
chr1	19007921	19008107	187	19008025	21	13.4697	6.35838	10.7382	K562_peak_1558	3	NR_135115		528866	NM_018715	RCC2	1241764	intronic	PAX7
chr1	19008997	19009183	187	19009045	10	4.36616	3.23529	2.36463	K562_peak_1559	3	NR_135115		527790	NM_018715	RCC2	1242840	intronic	PAX7
chr1	19029995	19030169	175	19030053	17	9.53399	5.07042	7.08974	K562_peak_1560	3	NR_135115		506798	NM_018715	RCC2	1263832	intronic	PAX7
chr1	19042715	19042865	151	19042779	15	6.8777	3.98506	4.63938	K562_peak_1561	3	NR_135115		494090	NM_018715	RCC2	1276540	intronic	PAX7
chr1	19057775	19057924	150	19057855	13	7.09328	4.40945	4.82822	K562_peak_1562	3	NR_135115		479030	NM_018715	RCC2	1291599	intronic	PAX7
chr1	19068302	19068541	240	19068354	12	5.72637	3.77359	3.58451	K562_peak_1563	1	NR_135115		468458	NM_018715	RCC2	1302171	intronic	PAX7
chr1	19121114	19121422	309	19121220	14	7.67158	4.57317	5.36834	K562_peak_1564	0	NR_135115		415612	NM_018715	RCC2	1355018	intergenic	PAX7(dist=45754),TAS1R2(dist=44671)
chr1	19133776	19134385	610	19133910	26	17.4602	7.26783	14.4252	K562_peak_1565	0	NR_135115		402799	NM_018715	RCC2	1367830	intergenic	PAX7(dist=58416),TAS1R2(dist=31708)
chr1	19147342	19147544	203	19147426	19	12.2707	6.15385	9.62568	K562_peak_1566	0	NR_135115		389437	NM_018715	RCC2	1381193	intergenic	PAX7(dist=71982),TAS1R2(dist=18549)
chr1	19154858	19155040	183	19154955	16	11.3486	6.30798	8.77158	K562_peak_1567	0	NR_135115		381931	NM_018715	RCC2	1388699	intergenic	PAX7(dist=79498),TAS1R2(dist=11053)
chr1	19163160	19163411	252	19163270	18	10.201	5.24138	7.70574	K562_peak_1568	0	NR_135115		373594	NM_018715	RCC2	1397035	intergenic	PAX7(dist=87800),TAS1R2(dist=2682)
chr1	19194562	19194736	175	19194686	10	4.88663	3.54839	2.82944	K562_peak_1569	0	NR_135115		342231	NM_152232	TAS1R2	8494	intergenic	TAS1R2(dist=8407),ALDH4A1(dist=3188)
chr1	19201759	19202020	262	19201886	32	22.7209	8.37564	19.2623	K562_peak_1570	4	NR_135115		334990	NM_152232	TAS1R2	15734	exonic	ALDH4A1
chr1	19206330	19206517	188	19206419	20	10.1125	4.84988	7.62317	K562_peak_1571	4	NR_135115		330456	NM_152232	TAS1R2	20268	intronic	ALDH4A1
chr1	19210665	19210890	226	19210765	24	14.9563	6.46831	12.1172	K562_peak_1572	4	NR_135115		326102	NR_039844	MIR4695	1008	intronic	ALDH4A1
chr1	19228857	19229067	211	19228913	17	6.00885	3.32717	3.84603	K562_peak_1573	3	NR_135115		307918	NR_031622	MIR1290	5320	exonic	ALDH4A1
chr1	19229282	19229767	486	19229413	33	17.449	5.90791	14.4151	K562_peak_1574	3	NR_135115		307355	NR_031622	MIR1290	5882	UTR5	ALDH4A1(NM_003748:c.276_265delins0,NM_001319218:c.276_265delins0,NM_170726:c.276_265delins0)
chr1	19233758	19233942	185	19233837	26	8.59923	3.53172	6.22529	K562_peak_1575	1	NR_135115		303030	NM_170726	ALDH4A1	4557	UTR3	IFFO2(NM_001136265:c.*1297_*1113delins0)
chr1	19234531	19234684	154	19234612	26	10.1803	4.09401	7.68659	K562_peak_1576	1	NR_135115		302272	NM_170726	ALDH4A1	5314	UTR3	IFFO2(NM_001136265:c.*524_*371delins0)
chr1	19235414	19236194	781	19235709	31	13.4458	4.71281	10.7163	K562_peak_1577	1	NR_135115		301076	NM_170726	ALDH4A1	6511	intronic	IFFO2
chr1	19239612	19239839	228	19239732	33	18.6829	6.39098	15.5529	K562_peak_1578	1	NR_135115		297154	NM_170726	ALDH4A1	10432	intronic	IFFO2
chr1	19250382	19250619	238	19250473	19	9.30914	4.61894	6.87979	K562_peak_1579	1	NR_135115		286379	NM_170726	ALDH4A1	21207	intronic	IFFO2
chr1	19253168	19253424	257	19253316	25	14.8694	6.2201	12.0364	K562_peak_1580	1	NR_135115		283584	NM_170726	ALDH4A1	24003	intronic	IFFO2
chr1	19264166	19264318	153	19264252	17	7.8835	4.21546	5.55551	K562_peak_1581	1	NR_135115		272638	NM_170726	ALDH4A1	34949	intronic	IFFO2
chr1	19265298	19265459	162	19265346	19	9.71796	4.81928	7.26169	K562_peak_1582	1	NR_135115		271501	NM_170726	ALDH4A1	36085	intronic	IFFO2
chr1	19276646	19276804	159	19276725	17	11.0699	5.92105	8.51045	K562_peak_1583	1	NR_135115		260155	NM_170726	ALDH4A1	47432	intronic	IFFO2
chr1	19282262	19282608	347	19282389	23	11.754	5.13369	9.1505	K562_peak_1584	1	NR_135115		254445	NM_170726	ALDH4A1	53142	exonic	IFFO2
chr1	19283163	19283587	425	19283380	39	27.0517	8.63931	23.2046	K562_peak_1585	0	NR_135115		253505	NM_001136265	IFFO2	549	upstream	IFFO2
chr1	19291629	19291861	233	19291774	9	4.53554	3.46021	2.50754	K562_peak_1586	0	NR_135115		245135	NM_001136265	IFFO2	8919	intergenic	IFFO2(dist=8803),UBR4(dist=109139)
chr1	19302352	19302594	243	19302475	10	5.37222	3.84615	3.25678	K562_peak_1587	0	NR_135115		234407	NM_001136265	IFFO2	19647	intergenic	IFFO2(dist=19526),UBR4(dist=98406)
chr1	19318166	19318354	189	19318263	19	12.6426	6.3593	9.97298	K562_peak_1588	0	NR_135115		218620	NM_001136265	IFFO2	35434	intergenic	IFFO2(dist=35340),UBR4(dist=82646)
chr1	19324682	19324896	215	19324775	9	5.1876	3.87253	3.08562	K562_peak_1589	0	NR_135115		212091	NM_001136265	IFFO2	41963	intergenic	IFFO2(dist=41856),UBR4(dist=76104)
chr1	19329928	19330246	319	19330119	30	23.3729	9.23994	19.8547	K562_peak_1590	0	NR_135115		206793	NM_001136265	IFFO2	47261	intergenic	IFFO2(dist=47102),UBR4(dist=70754)
chr1	19337562	19337778	217	19337632	18	10.201	5.24138	7.70574	K562_peak_1591	0	NR_135115		199210	NM_001136265	IFFO2	54844	intergenic	IFFO2(dist=54736),UBR4(dist=63222)
chr1	19344051	19344200	150	19344185	9	5.03199	3.77358	2.96195	K562_peak_1592	0	NR_135115		192754	NM_001136265	IFFO2	61299	intergenic	IFFO2(dist=61225),UBR4(dist=56800)
chr1	19354604	19354833	230	19354716	28	20.5006	8.30946	17.2282	K562_peak_1593	0	NR_135115		182161	NM_001136265	IFFO2	71892	intergenic	IFFO2(dist=71778),UBR4(dist=46167)
chr1	19372055	19372213	159	19372158	14	7.67158	4.57317	5.36834	K562_peak_1594	0	NR_135115		164746	NM_001136265	IFFO2	89308	intergenic	IFFO2(dist=89229),UBR4(dist=28787)
chr1	19380911	19381108	198	19381001	15	6.62786	3.85542	4.40678	K562_peak_1595	0	NR_135115		155870	NM_001136265	IFFO2	98183	intergenic	IFFO2(dist=98085),UBR4(dist=19892)
chr1	19383977	19384167	191	19384060	22	11.9746	5.40541	9.34879	K562_peak_1596	0	NR_135115		152808	NM_001136265	IFFO2	101246	intergenic	IFFO2(dist=101151),UBR4(dist=16833)
chr1	19395503	19395738	236	19395627	27	17.6569	7.13376	14.6082	K562_peak_1597	0	NR_135115		141259	NM_001136265	IFFO2	112794	intergenic	IFFO2(dist=112677),UBR4(dist=5262)
chr1	19408059	19408309	251	19408194	30	20.0835	7.60736	16.8428	K562_peak_1598	1	NR_135115		128696	NM_001136265	IFFO2	125358	exonic	UBR4
chr1	19422786	19423029	244	19422913	26	19.5411	8.34621	16.3479	K562_peak_1599	1	NR_135115		113972	NM_001136265	IFFO2	140081	exonic	UBR4
chr1	19439923	19440104	182	19440017	19	9.86037	4.88998	7.38663	K562_peak_1600	1	NR_135115		96866	NM_001136265	IFFO2	157187	intronic	UBR4
chr1	19440198	19440449	252	19440310	41	31.3935	10.0479	27.1164	K562_peak_1601	1	NR_135115		96556	NM_001136265	IFFO2	157497	exonic	UBR4
chr1	19464928	19465103	176	19464970	12	6.95879	4.49827	4.70237	K562_peak_1602	1	NR_135115		71864	NM_001136265	IFFO2	182189	intronic	UBR4
chr1	19478044	19478300	257	19478176	26	19.9855	8.58506	16.7518	K562_peak_1603	1	NR_135115		58708	NM_001136265	IFFO2	195346	exonic	UBR4
chr1	19479791	19479968	178	19479889	16	9.23066	5.08982	6.80619	K562_peak_1604	1	NR_135115		57000	NM_001136265	IFFO2	197053	exonic	UBR4
chr1	19496256	19496405	150	19496294	11	6.68759	4.50281	4.46231	K562_peak_1605	1	NR_135115		40549	NM_001136265	IFFO2	213504	intronic	UBR4
chr1	19506157	19506331	175	19506220	19	11.086	5.51724	8.52531	K562_peak_1606	1	NR_135115		30636	NM_001136265	IFFO2	223418	intronic	UBR4
chr1	19506464	19506793	330	19506586	33	24.6423	9.04255	21.0111	K562_peak_1607	1	NR_135115		30251	NM_001136265	IFFO2	223802	intronic	UBR4
chr1	19536174	19536368	195	19536245	21	8.88391	4.14703	6.48127	K562_peak_1608	1	NR_135115		609	NM_001136265	IFFO2	253445	intronic	UBR4
chr1	19536465	19537131	667	19536987	30	16.0691	5.84354	13.1463	K562_peak_1609	3	NM_016183	MRTO4	41277	NM_001136265	IFFO2	253972	exonic	UBR4
chr1	19559056	19559305	250	19559160	15	10.0218	5.74506	7.53782	K562_peak_1610	5	NM_016183	MRTO4	18894	NM_020765	UBR4	22434	exonic	EMC1
chr1	19567828	19568035	208	19567932	29	22.6427	9.14634	19.1911	K562_peak_1611	4	NM_016183	MRTO4	10143	NM_020765	UBR4	31185	intronic	EMC1
chr1	19577945	19578365	421	19578235	30	19.1179	7.15935	15.9554	K562_peak_1612	5	NM_001040125	PQLC2	60585	NM_020765	UBR4	41409	exonic	EMC1,MRTO4
chr1	19586699	19586902	204	19586730	13	5.37183	3.44828	3.25678	K562_peak_1613	0	NM_001040125	PQLC2	51939	NM_015047	EMC1	8747	downstream	MRTO4
chr1	19587190	19587416	227	19587318	20	10.9285	5.25	8.37803	K562_peak_1614	0	NM_001040125	PQLC2	51437	NM_015047	EMC1	9250	downstream	MRTO4
chr1	19626772	19626953	182	19626850	16	11.8106	6.5833	9.1954	K562_peak_1615	0	NM_001040125	PQLC2	11877	NR_037847	LOC100506730	4632	intergenic	LOC100506730(dist=4542),AKR7A2(dist=2249)
chr1	19638523	19638859	337	19638664	34	14.0528	4.58716	11.2755	K562_peak_1616	6	NM_001032363	MINOS1	284780	NR_037847	LOC100506730	16461	exonic	AKR7A2
chr1	19639173	19639419	247	19639273	42	20.229	5.62459	16.9764	K562_peak_1617	5	NM_001032363	MINOS1	284175	NM_003689	AKR7A2	656	UTR5	PQLC2(NM_001040126:c.-11935_-11775delins0,NM_001287531:c.-12805_-12645delins0,NM_017765:c.-4949_-4789delins0,NM_001040125:c.-4999_-4789delins0)
chr1	19640203	19640430	228	19640325	38	17.429	5.22438	14.3968	K562_peak_1618	5	NM_001032363	MINOS1	283154	NM_003689	AKR7A2	1676	intronic	PQLC2
chr1	19641932	19642102	171	19642035	23	7.18312	3.27422	4.91248	K562_peak_1619	5	NM_001032363	MINOS1	281454	NM_003689	AKR7A2	3377	intronic	PQLC2
chr1	19651824	19652520	697	19652057	27	16.2978	6.48899	13.3518	K562_peak_1620	5	NM_001032363	MINOS1	271299	NM_003689	AKR7A2	13532	exonic	PQLC2
chr1	19660523	19660764	242	19660639	14	6.56199	3.95778	4.34586	K562_peak_1621	0	NM_001032363	MINOS1	262827	NM_003689	AKR7A2	22003	intergenic	PQLC2(dist=4729),CAPZB(dist=4503)
chr1	19668048	19668266	219	19668166	19	9.37543	4.65116	6.9418	K562_peak_1622	4	NM_001032363	MINOS1	255314	NM_003689	AKR7A2	29517	intronic	CAPZB
chr1	19670908	19671125	218	19671009	31	21.6695	8.12183	18.3	K562_peak_1623	4	NM_001032363	MINOS1	252454	NM_003689	AKR7A2	32376	exonic	CAPZB
chr1	19700892	19701227	336	19700972	15	9.71651	5.56522	7.26047	K562_peak_1624	5	NM_001032363	MINOS1	222411	NM_003689	AKR7A2	62419	exonic	CAPZB
chr1	19710197	19710374	178	19710321	12	7.49569	4.82375	5.20412	K562_peak_1625	5	NM_001032363	MINOS1	213185	NM_003689	AKR7A2	71645	intronic	CAPZB
chr1	19717887	19718036	150	19717970	18	9.54045	4.89691	7.09583	K562_peak_1626	5	NM_001032363	MINOS1	205509	NM_003689	AKR7A2	79321	intronic	CAPZB
chr1	19725044	19725193	150	19725127	12	6.58746	4.27632	4.36937	K562_peak_1627	5	NM_001032363	MINOS1	198352	NM_003689	AKR7A2	86478	intronic	CAPZB
chr1	19731735	19731965	231	19731841	29	18.1999	6.95249	15.1109	K562_peak_1628	5	NM_001032363	MINOS1	191621	NM_003689	AKR7A2	93210	intronic	CAPZB
chr1	19732497	19732732	236	19732595	29	17.2447	6.52174	14.232	K562_peak_1629	5	NM_001032363	MINOS1	190856	NM_003689	AKR7A2	93974	intronic	CAPZB
chr1	19734300	19734556	257	19734436	26	14.1046	5.68421	11.3235	K562_peak_1630	5	NM_001032363	MINOS1	189043	NM_003689	AKR7A2	95788	intronic	CAPZB
chr1	19737021	19737186	166	19737107	24	14.229	6.11247	11.4394	K562_peak_1631	5	NM_001032363	MINOS1	186367	NM_003689	AKR7A2	98463	intronic	CAPZB
chr1	19772291	19772565	275	19772463	17	12.1906	6.56934	9.55075	K562_peak_1632	5	NM_001032363	MINOS1	151043	NM_003689	AKR7A2	133788	intronic	CAPZB
chr1	19786235	19786489	255	19786362	26	20.2153	8.70968	16.964	K562_peak_1633	5	NM_001032363	MINOS1	137109	NM_003689	AKR7A2	147722	intronic	CAPZB
chr1	19794906	19795136	231	19795008	28	16.1843	6.24327	13.2464	K562_peak_1634	5	NM_001032363	MINOS1	128450	NM_003689	AKR7A2	156381	intronic	CAPZB
chr1	19795937	19796329	393	19796059	36	23.7762	7.91444	20.2254	K562_peak_1635	5	NM_001032363	MINOS1	127338	NM_003689	AKR7A2	157493	intronic	CAPZB
chr1	19803053	19803227	175	19803129	21	11.2755	5.24434	8.70305	K562_peak_1636	5	NM_001032363	MINOS1	120331	NM_003689	AKR7A2	164500	intronic	CAPZB
chr1	19803402	19803648	247	19803509	25	14.8694	6.2201	12.0364	K562_peak_1637	5	NM_001032363	MINOS1	119946	NM_003689	AKR7A2	164885	intronic	CAPZB
chr1	19805871	19806137	267	19806059	20	9.67372	4.64088	7.22045	K562_peak_1638	5	NM_001032363	MINOS1	117467	NM_003689	AKR7A2	167364	intronic	CAPZB
chr1	19811937	19812198	262	19812029	28	13.0035	4.9236	10.3029	K562_peak_1639	4	NM_001032363	MINOS1	111403	NM_001282162	CAPZB	866	UTR5	CAPZB(NM_004930:c.203_5delins0,NM_001206541:c.36727_36529delins0,NM_001206540:c.203_5delins0,NM_001313932:c.203_5delins0)
chr1	19812351	19812644	294	19812489	38	21.5854	6.65529	18.2233	K562_peak_1640	0	NM_001032363	MINOS1	110973	NM_001313932		362	upstream	CAPZB
chr1	19814228	19814460	233	19814343	29	13.6602	5.04202	10.9165	K562_peak_1641	0	NM_001032363	MINOS1	109127	NM_001313932		2209	intergenic	CAPZB(dist=2093),LOC105378614(dist=103836)
chr1	19835375	19835767	393	19835636	22	13.5142	6.16622	10.7802	K562_peak_1642	0	NM_001032363	MINOS1	87900	NM_001313932		23436	intergenic	CAPZB(dist=23240),LOC105378614(dist=82529)
chr1	19841914	19842144	231	19841997	9	4.68225	3.5524	2.64203	K562_peak_1643	0	NM_001032363	MINOS1	81442	NM_001313932		29894	intergenic	CAPZB(dist=29779),LOC105378614(dist=76152)
chr1	19884381	19884547	167	19884463	13	8.56201	5.28302	6.18992	K562_peak_1644	0	NM_001032363	MINOS1	39007	NM_001313932		72329	intergenic	CAPZB(dist=72246),LOC105378614(dist=33749)
chr1	19908797	19909060	264	19908914	17	11.9502	6.42857	9.32577	K562_peak_1645	0	NM_001032363	MINOS1	14542	NM_001313932		96793	intergenic	CAPZB(dist=96662),LOC105378614(dist=9236)
chr1	19923166	19923895	730	19923448	29	18.5753	7.12589	15.4542	K562_peak_1646	7	NR_077246	RPS14P3	10770	NM_001313932		111395	exonic	MINOS1
chr1	19939076	19939323	248	19939218	9	5.1876	3.87253	3.08562	K562_peak_1647	7	NM_001278164	NBL1	30523	NM_001313932		127064	intronic	MINOS1,MINOS1-NBL1
chr1	19962696	19962863	168	19962771	15	7.88849	4.52617	5.55994	K562_peak_1648	2	NM_001278164	NBL1	6943	NM_001313932		150644	intronic	MINOS1-NBL1
chr1	19970582	19970991	410	19970684	21	9.51003	4.42211	7.06776	K562_peak_1649	7	NM_001204085	NBL1	1079	NM_001313932		158651	UTR5	NBL1(NM_005380:c.-10857_-10584delins0)
chr1	19977678	19977931	254	19977820	39	26.5374	8.42105	22.7366	K562_peak_1650	10	NM_000871	HTR6	13975	NM_001313932		165669	intronic	MINOS1-NBL1,NBL1
chr1	19980335	19980545	211	19980475	27	15.5932	6.1674	12.7043	K562_peak_1651	10	NM_000871	HTR6	11340	NM_001313932		168305	intronic	MINOS1-NBL1,NBL1
chr1	19986249	19986571	323	19986398	46	33.146	9.53347	28.6926	K562_peak_1652	0	NM_000871	HTR6	5370	NM_001313932		174275	downstream	MINOS1-NBL1,NBL1
chr1	19991211	19991446	236	19991326	26	14.9574	6.06742	12.1178	K562_peak_1653	0	NM_000871	HTR6	451	NM_001313932		179193	upstream	HTR6
chr1	20003032	20003218	187	20003120	22	14.1737	6.50637	11.3878	K562_peak_1654	1	NM_015207	OTUD3	205763	NM_001313932		190990	intronic	HTR6
chr1	20008849	20009004	156	20008914	18	10.9397	5.63798	8.3884	K562_peak_1655	1	NM_015207	OTUD3	199961	NM_001313932		196791	UTR3	TMCO4(NM_001349112:c.*684_*529delins0,NM_001349113:c.*684_*529delins0,NM_001349114:c.*684_*529delins0,NM_181719:c.*684_*529delins0)
chr1	20022414	20022606	193	20022508	15	9.06406	5.18639	6.65047	K562_peak_1656	1	NM_015207	OTUD3	186378	NM_001313932		210375	intronic	TMCO4
chr1	20031137	20031329	193	20031201	18	10.3253	5.30726	7.82185	K562_peak_1657	1	NM_015207	OTUD3	177655	NM_001313932		219098	intronic	TMCO4
chr1	20042118	20042497	380	20042275	30	21.6772	8.37838	18.3063	K562_peak_1658	1	NM_015207	OTUD3	166580	NM_001313932		230172	intronic	TMCO4
chr1	20062426	20062656	231	20062513	23	14.7197	6.56635	11.897	K562_peak_1659	1	NM_015207	OTUD3	146347	NM_001313932		250406	intronic	TMCO4
chr1	20063908	20064114	207	20064034	21	12.8694	6.04396	10.177	K562_peak_1660	1	NM_015207	OTUD3	144877	NM_001313932		251876	exonic	TMCO4
chr1	20078619	20079094	476	20078744	36	27.2807	9.49936	23.4074	K562_peak_1661	1	NM_015207	OTUD3	130031	NM_001313932		266721	intronic	TMCO4
chr1	20088759	20088983	225	20088877	23	13.8696	6.13811	11.1109	K562_peak_1662	1	NM_015207	OTUD3	120017	NM_001313932		276736	intronic	TMCO4
chr1	20092211	20092494	284	20092346	29	20.3547	7.97872	17.0934	K562_peak_1663	1	NM_015207	OTUD3	116535	NM_001313932		280217	intronic	TMCO4
chr1	20098586	20098761	176	20098687	15	10.235	5.87156	7.73742	K562_peak_1664	1	NM_015207	OTUD3	110214	NM_001313932		286538	intronic	TMCO4
chr1	20126122	20126519	398	20126419	16	8.08158	4.46781	5.74105	K562_peak_1665	1	NM_015207	OTUD3	82567	NM_001313932		314185	UTR5	TMCO4(NM_001349112:c.19263_19097delins0,NM_001349113:c.19263_19097delins0,NM_001349114:c.19263_19097delins0,NM_181719:c.19263_19097delins0)
chr1	20126897	20127076	180	20126967	18	9.72747	4.99343	7.27074	K562_peak_1666	0	NM_015207	OTUD3	81901	NM_181719	TMCO4	576	upstream	TMCO4
chr1	20136036	20136200	165	20136104	16	8.64439	4.76858	6.26738	K562_peak_1667	0	NM_015207	OTUD3	72770	NM_181719	TMCO4	9708	intergenic	TMCO4(dist=9522),RNF186(dist=4322)
chr1	20137789	20138083	295	20137922	25	16.6308	7.08447	13.662	K562_peak_1668	0	NM_015207	OTUD3	70952	NM_181719	TMCO4	11526	intergenic	TMCO4(dist=11275),RNF186(dist=2439)
chr1	20151890	20152268	379	20151996	15	9.61839	5.50775	7.16836	K562_peak_1669	0	NM_015207	OTUD3	56809	NM_019062	RNF186	10308	intergenic	RNF186(dist=10119),OTUD3(dist=56620)
chr1	20178030	20178179	150	20178102	11	6.92029	4.64704	4.66652	K562_peak_1670	0	NM_015207	OTUD3	30783	NM_019062	RNF186	36333	intergenic	RNF186(dist=36259),OTUD3(dist=30709)
chr1	20187606	20187928	323	20187758	32	23.0597	8.53816	19.5728	K562_peak_1671	0	NM_015207	OTUD3	21121	NM_019062	RNF186	45996	intergenic	RNF186(dist=45835),OTUD3(dist=20960)
chr1	20190762	20190994	233	20190869	13	5.30103	3.41048	3.1911	K562_peak_1672	0	NM_015207	OTUD3	18010	NM_019062	RNF186	49107	intergenic	RNF186(dist=48991),OTUD3(dist=17894)
chr1	20193412	20193571	160	20193505	16	8.21684	4.53939	5.86737	K562_peak_1673	0	NM_015207	OTUD3	15396	NM_019062	RNF186	51720	intergenic	RNF186(dist=51641),OTUD3(dist=15317)
chr1	20196490	20196794	305	20196645	34	26.3716	9.61539	22.5849	K562_peak_1674	0	NM_015207	OTUD3	12246	NM_019062	RNF186	54871	intergenic	RNF186(dist=54719),OTUD3(dist=12094)
chr1	20198727	20198923	197	20198821	17	10.12	5.38922	7.62989	K562_peak_1675	0	NM_015207	OTUD3	10063	NM_019062	RNF186	57054	intergenic	RNF186(dist=56956),OTUD3(dist=9965)
chr1	20204768	20205057	290	20204921	31	19.4461	7.09534	16.2594	K562_peak_1676	0	NM_015207	OTUD3	3975	NM_019062	RNF186	63141	intergenic	RNF186(dist=62997),OTUD3(dist=3831)
chr1	20208703	20209060	358	20208830	38	26.3957	8.59031	22.607	K562_peak_1677	1	NM_000929	PLA2G5	187819	NM_019062	RNF186	67110	exonic	OTUD3
chr1	20209414	20209563	150	20209482	16	6.68688	3.75691	4.46203	K562_peak_1678	1	NM_000929	PLA2G5	187212	NM_019062	RNF186	67717	intronic	OTUD3
chr1	20244574	20244791	218	20244654	20	11.8553	5.72207	9.23723	K562_peak_1679	0	NM_000929	PLA2G5	152018	NM_019062	RNF186	102911	intergenic	OTUD3(dist=5137),PLA2G2E(dist=2009)
chr1	20301373	20301605	233	20301479	23	18.4965	8.61759	15.3801	K562_peak_1680	0	NM_000929	PLA2G5	95212	NM_014589	PLA2G2E	51379	downstream	PLA2G2A
chr1	20308331	20308531	201	20308462	19	11.7718	5.88235	9.16722	K562_peak_1681	0	NM_000929	PLA2G5	88270	NM_001161728	PLA2G2A	1499	upstream	PLA2G2A
chr1	20334887	20335438	552	20335030	28	21.4461	8.80121	18.0951	K562_peak_1682	0	NM_000929	PLA2G5	61538	NM_001161728	PLA2G2A	28230	intergenic	PLA2G2A(dist=27955),PLA2G5(dist=61263)
chr1	20335662	20335838	177	20335755	15	8.48239	4.85584	6.11568	K562_peak_1683	0	NM_000929	PLA2G5	60951	NM_001161728	PLA2G2A	28818	intergenic	PLA2G2A(dist=28730),PLA2G5(dist=60863)
chr1	20414280	20414484	205	20414374	21	13.4178	6.33094	10.6898	K562_peak_1684	1	NM_022819	PLA2G2F	51441	NM_001161728	PLA2G2A	107450	intronic	PLA2G5
chr1	20415898	20416105	208	20415998	19	11.8687	5.93472	9.24953	K562_peak_1685	1	NM_022819	PLA2G2F	49821	NM_001161728	PLA2G2A	109069	intronic	PLA2G5
chr1	20427459	20427697	239	20427562	26	18.8421	7.97637	15.7	K562_peak_1686	0	NM_022819	PLA2G2F	38245	NM_001161728	PLA2G2A	120646	intergenic	PLA2G5(dist=9065),PLA2G2D(dist=11446)
chr1	20435887	20436235	349	20436005	33	22.7275	8.13397	19.2679	K562_peak_1687	0	NM_022819	PLA2G2F	29762	NM_001161728	PLA2G2A	129129	intergenic	PLA2G5(dist=17493),PLA2G2D(dist=2908)
chr1	20437327	20437521	195	20437452	26	14.6496	5.92755	11.8314	K562_peak_1688	0	NM_022819	PLA2G2F	28399	NM_001161728	PLA2G2A	130492	downstream	PLA2G2D
chr1	20450244	20450398	155	20450291	17	8.54694	4.5512	6.17625	K562_peak_1689	0	NM_022819	PLA2G2F	15502	NM_012400	PLA2G2D	4262	intergenic	PLA2G2D(dist=4185),PLA2G2F(dist=15425)
chr1	20451016	20451303	288	20451154	34	25.6704	9.27152	21.9508	K562_peak_1690	0	NM_022819	PLA2G2F	14663	NM_012400	PLA2G2D	5100	intergenic	PLA2G2D(dist=4957),PLA2G2F(dist=14520)
chr1	20451765	20451948	184	20451881	18	9.95971	5.1144	7.47972	K562_peak_1691	0	NM_022819	PLA2G2F	13966	NM_012400	PLA2G2D	5797	intergenic	PLA2G2D(dist=5706),PLA2G2F(dist=13875)
chr1	20478844	20479138	295	20479000	28	19.7616	7.93434	16.5448	K562_peak_1692	0	NM_152376	UBXN10	33580	NM_012400	PLA2G2D	32932	downstream	PLA2G2F
chr1	20491991	20492217	227	20492101	20	11.8104	5.69878	9.1954	K562_peak_1693	1	NM_152376	UBXN10	20467	NM_012400	PLA2G2D	46045	intronic	PLA2G2C
chr1	20493785	20493939	155	20493855	13	5.98896	3.78378	3.82721	K562_peak_1694	1	NM_152376	UBXN10	18709	NM_012400	PLA2G2D	47803	intronic	PLA2G2C
chr1	20511185	20511379	195	20511239	25	10.0425	4.15004	7.55703	K562_peak_1695	1	NM_152376	UBXN10	1289	NM_001316722		7425	ncRNA_intronic	UBXN10-AS1
chr1	20511882	20512126	245	20512000	27	11.3445	4.4164	8.76785	K562_peak_1696	1	NM_152376	UBXN10	567	NM_001316722		8147	ncRNA_intronic	UBXN10-AS1
chr1	20512359	20512632	274	20512499	24	9.27119	3.96197	6.84439	K562_peak_1697	2	NM_001039500	VWA5B1	104916	NM_001316722		8638	ncRNA_intronic	UBXN10-AS1
chr1	20514383	20514608	226	20514506	25	9.66326	4.00616	7.21072	K562_peak_1698	1	NM_001039500	VWA5B1	102916	NR_110078	UBXN10-AS1	1516	intronic	UBXN10
chr1	20521729	20521952	224	20521852	26	13.3644	5.36246	10.6401	K562_peak_1699	1	NM_001039500	VWA5B1	95571	NR_110078	UBXN10-AS1	8861	UTR3	UBXN10(NM_152376:c.*3832_*4055delins0)
chr1	20523963	20524309	347	20524121	35	21.619	7.21443	18.2537	K562_peak_1700	0	NM_001039500	VWA5B1	93276	NR_110078	UBXN10-AS1	11157	downstream	UBXN10
chr1	20525499	20525802	304	20525681	30	17.094	6.26896	14.0927	K562_peak_1701	0	NM_001039500	VWA5B1	91761	NR_110078	UBXN10-AS1	12671	intergenic	UBXN10(dist=2958),LINC01757(dist=43786)
chr1	20525881	20526118	238	20525988	17	6.73861	3.66226	4.50966	K562_peak_1702	0	NM_001039500	VWA5B1	91412	NR_110078	UBXN10-AS1	13020	intergenic	UBXN10(dist=3340),LINC01757(dist=43470)
chr1	20537581	20537748	168	20537633	14	7.85922	4.68019	5.53247	K562_peak_1703	0	NM_001039500	VWA5B1	79747	NR_110078	UBXN10-AS1	24685	intergenic	UBXN10(dist=15040),LINC01757(dist=31840)
chr1	20543245	20543446	202	20543362	16	11.1163	6.1706	8.55418	K562_peak_1704	0	NM_001039500	VWA5B1	74066	NR_110078	UBXN10-AS1	30366	intergenic	UBXN10(dist=20704),LINC01757(dist=26142)
chr1	20556919	20557208	290	20557020	9	4.90022	3.69004	2.84194	K562_peak_1705	0	NM_001039500	VWA5B1	60348	NR_110078	UBXN10-AS1	44084	intergenic	UBXN10(dist=34378),LINC01757(dist=12380)
chr1	20560001	20560150	150	20560052	14	8.51303	5.05902	6.1444	K562_peak_1706	0	NM_001039500	VWA5B1	57336	NR_110078	UBXN10-AS1	47096	intergenic	UBXN10(dist=37460),LINC01757(dist=9438)
chr1	20582421	20582570	150	20582464	14	6.95549	4.17246	4.69962	K562_peak_1707	0	NM_001039500	VWA5B1	34916	NR_110078	UBXN10-AS1	69516	intergenic	LINC01757(dist=11274),VWA5B1(dist=34842)
chr1	20598034	20598240	207	20598149	16	11.5289	6.41509	8.94002	K562_peak_1708	0	NM_001039500	VWA5B1	19275	NR_110078	UBXN10-AS1	85158	intergenic	LINC01757(dist=26887),VWA5B1(dist=19172)
chr1	20617189	20617436	248	20617333	18	11.5683	5.98425	8.97682	K562_peak_1709	1	NM_207334	FAM43B	261619	NR_110078	UBXN10-AS1	104333	UTR5	VWA5B1(NM_001039500:c.-19683_-19659delins0)
chr1	20635048	20635303	256	20635163	24	15.6955	6.83995	12.7989	K562_peak_1710	1	NM_207334	FAM43B	243756	NR_110078	UBXN10-AS1	122196	intronic	VWA5B1
chr1	20670300	20670449	150	20670338	11	5.77762	3.94737	3.63212	K562_peak_1711	1	NM_207334	FAM43B	208557	NR_110078	UBXN10-AS1	157395	intronic	VWA5B1
chr1	20693730	20693911	182	20693818	18	10.6251	5.46763	8.10178	K562_peak_1712	1	NM_207334	FAM43B	185111	NR_110078	UBXN10-AS1	180841	ncRNA_intronic	LINC01141
chr1	20702091	20702367	277	20702223	16	9.10834	5.02216	6.69183	K562_peak_1713	1	NM_207334	FAM43B	176703	NR_110078	UBXN10-AS1	189250	ncRNA_intronic	LINC01141
chr1	20703458	20703730	273	20703588	36	30.7595	11.2291	26.5507	K562_peak_1714	1	NM_207334	FAM43B	175338	NR_110078	UBXN10-AS1	190615	ncRNA_intronic	LINC01141
chr1	20737785	20737962	178	20737896	14	8.09437	4.81541	5.75288	K562_peak_1715	1	NM_207334	FAM43B	141058	NR_110078	UBXN10-AS1	224894	ncRNA_intronic	LINC01141
chr1	20753499	20753797	299	20753596	15	8.4043	4.81203	6.0429	K562_peak_1716	1	NM_207334	FAM43B	125284	NR_110078	UBXN10-AS1	240669	ncRNA_intronic	LINC01141
chr1	20760633	20760842	210	20760712	17	9.18583	4.88467	6.76432	K562_peak_1717	0	NM_207334	FAM43B	118194	NR_033887	LINC01141	5450	intergenic	LINC01141(dist=5346),CAMK2N1(dist=48042)
chr1	20767330	20767582	253	20767443	34	23.4475	8.22562	19.923	K562_peak_1718	0	NM_207334	FAM43B	111476	NR_033887	LINC01141	12169	intergenic	LINC01141(dist=12043),CAMK2N1(dist=41302)
chr1	20793390	20793644	255	20793538	14	6.36355	3.85109	4.16166	K562_peak_1719	0	NM_207334	FAM43B	85415	NR_033887	LINC01141	38230	intergenic	LINC01141(dist=38103),CAMK2N1(dist=15240)
chr1	20799704	20799857	154	20799784	20	9.23229	4.43506	6.80762	K562_peak_1720	0	NM_207334	FAM43B	79151	NR_033887	LINC01141	44493	intergenic	LINC01141(dist=44417),CAMK2N1(dist=9027)
chr1	20803020	20803255	236	20803138	22	10.5655	4.75207	8.04698	K562_peak_1721	0	NM_207334	FAM43B	75794	NR_033887	LINC01141	47850	intergenic	LINC01141(dist=47733),CAMK2N1(dist=5629)
chr1	20811957	20812256	300	20812085	27	12.6738	4.92958	10.0027	K562_peak_1722	1	NM_207334	FAM43B	66825	NR_033887	LINC01141	56819	UTR5	CAMK2N1(NM_018584:c.-85_-384delins0)
chr1	20812733	20812964	232	20812835	28	13.6757	5.18784	10.9313	K562_peak_1723	0	NM_207334	FAM43B	66083	NM_018584	CAMK2N1	120	upstream	CAMK2N1
chr1	20813200	20813420	221	20813307	27	12.906	5.02242	10.2117	K562_peak_1724	0	NM_207334	FAM43B	65622	NM_018584	CAMK2N1	582	upstream	CAMK2N1
chr1	20820324	20820601	278	20820435	28	16.2759	6.28386	13.3315	K562_peak_1725	0	NM_207334	FAM43B	58469	NM_018584	CAMK2N1	7734	intergenic	CAMK2N1(dist=7596),MUL1(dist=5340)
chr1	20834244	20834424	181	20834337	17	7.82433	4.18605	5.51051	K562_peak_1726	1	NM_207334	FAM43B	44598	NM_018584	CAMK2N1	21606	exonic	MUL1
chr1	20834502	20834796	295	20834663	28	17.2924	6.74419	14.2758	K562_peak_1727	1	NM_207334	FAM43B	44283	NM_018584	CAMK2N1	21921	exonic	MUL1
chr1	20846216	20846494	279	20846365	18	10.538	5.42083	8.0208	K562_peak_1728	0	NM_207334	FAM43B	32577	NM_024544	MUL1	11681	intergenic	MUL1(dist=11542),FAM43B(dist=32438)
chr1	20848894	20849141	248	20849029	21	12.8694	6.04396	10.177	K562_peak_1729	0	NM_207334	FAM43B	29914	NM_024544	MUL1	14343	intergenic	MUL1(dist=14220),FAM43B(dist=29791)
chr1	20856792	20857041	250	20856903	33	23.7852	8.62944	20.2324	K562_peak_1730	0	NM_207334	FAM43B	22015	NM_024544	MUL1	22242	intergenic	MUL1(dist=22118),FAM43B(dist=21891)
chr1	20866997	20867259	263	20867213	9	4.21031	3.25733	2.23957	K562_peak_1731	0	NM_207334	FAM43B	11804	NM_024544	MUL1	32454	intergenic	MUL1(dist=32323),FAM43B(dist=11673)
chr1	20877856	20878165	310	20877972	21	10.647	4.94382	8.12265	K562_peak_1732	0	NM_207334	FAM43B	921	NM_024544	MUL1	43336	upstream	FAM43B
chr1	20878908	20879092	185	20879006	29	17.4876	6.62983	14.4514	K562_peak_1733	1	NM_001785	CDA	36444	NM_024544	MUL1	44326	UTR5	FAM43B(NM_207334:c.-535_-375delins0)
chr1	20901814	20902088	275	20901947	16	10.6242	5.88235	8.10126	K562_peak_1734	0	NM_001785	CDA	13493	NM_024544	MUL1	67277	intergenic	FAM43B(dist=20301),CDA(dist=13356)
chr1	20914195	20914429	235	20914310	25	14.1045	5.86246	11.3235	K562_peak_1735	0	NM_001785	CDA	1132	NM_024544	MUL1	79638	upstream	CDA
chr1	20915223	20915543	321	20915366	18	7.79923	4.03826	5.48722	K562_peak_1736	1	NM_032409	PINK1	44565	NM_024544	MUL1	80709	UTR5	CDA(NM_001785:c.-179_-80delins0)
chr1	20930005	20930204	200	20930072	18	11.9873	6.21931	9.36074	K562_peak_1737	1	NM_032409	PINK1	29843	NM_024544	MUL1	95430	intronic	CDA
chr1	20939043	20939255	213	20939138	24	15.1095	6.5445	12.2524	K562_peak_1738	1	NM_032409	PINK1	20799	NM_024544	MUL1	104475	intronic	CDA
chr1	20945053	20945272	220	20945151	22	12.5539	5.68603	9.89026	K562_peak_1739	1	NM_032409	PINK1	14785	NM_024544	MUL1	110488	exonic	CDA
chr1	20959784	20960058	275	20959923	28	15.7391	6.04797	12.84	K562_peak_1740	1	NR_106732	MIR6084	251	NM_024544	MUL1	125247	exonic	PINK1
chr1	20960361	20960572	212	20960484	30	17.321	6.3655	14.2985	K562_peak_1741	1	NR_038404	LOC100506801	659316	NM_024544	MUL1	125792	exonic	PINK1
chr1	20961138	20961506	369	20961434	21	9.45055	4.3956	7.01179	K562_peak_1742	1	NR_038404	LOC100506801	658461	NM_024544	MUL1	126648	intronic	PINK1
chr1	20966755	20966950	196	20966812	23	13.4529	5.93325	10.7228	K562_peak_1743	1	NR_038404	LOC100506801	652930	NM_024544	MUL1	132178	intronic	PINK1
chr1	20980919	20981068	150	20980964	15	7.92366	4.54545	5.59293	K562_peak_1744	1	NR_038404	LOC100506801	638789	NR_046507	PINK1-AS	2307	intronic	DDOST
chr1	20987931	20988195	265	20988054	19	7.74987	3.89105	5.44126	K562_peak_1745	1	NR_038404	LOC100506801	631720	NR_046507	PINK1-AS	9377	UTR5	DDOST(NM_005216:c.143_37delins0)
chr1	20988362	20988536	175	20988427	16	5.64619	3.25983	3.51042	K562_peak_1746	0	NR_038404	LOC100506801	631334	NM_005216	DDOST	412	upstream;downstream	DDOST;KIF17
chr1	20988697	20988875	179	20988820	25	11.4353	4.70163	8.8526	K562_peak_1747	0	NR_038404	LOC100506801	630997	NM_005216	DDOST	749	upstream;downstream	DDOST;KIF17
chr1	20993386	20993575	190	20993475	23	12.3585	5.4115	9.70828	K562_peak_1748	3	NR_038404	LOC100506801	626302	NM_005216	DDOST	5443	intronic	KIF17
chr1	20998189	20998415	227	20998244	10	4.09099	3.07263	2.13198	K562_peak_1749	3	NR_038404	LOC100506801	621481	NM_005216	DDOST	10265	intronic	KIF17
chr1	21015655	21015863	209	21015764	10	3.81897	2.91391	1.88695	K562_peak_1750	3	NR_038404	LOC100506801	604024	NM_005216	DDOST	27722	intronic	KIF17
chr1	21022983	21023137	155	21023056	22	9.96803	4.4878	7.4877	K562_peak_1751	3	NR_038404	LOC100506801	596723	NM_005216	DDOST	35023	intronic	KIF17
chr1	21023283	21023636	354	21023490	47	32.626	9.09953	28.2242	K562_peak_1752	3	NR_038404	LOC100506801	596323	NM_005216	DDOST	35422	intronic	KIF17
chr1	21029032	21029182	151	21029109	20	9.44919	4.53564	7.01061	K562_peak_1753	3	NR_038404	LOC100506801	590676	NM_005216	DDOST	41070	intronic	KIF17
chr1	21037879	21038028	150	21037973	19	8.08912	4.04449	5.74839	K562_peak_1754	3	NR_038404	LOC100506801	581829	NM_005216	DDOST	49916	intronic	KIF17
chr1	21044449	21044744	296	21044541	32	17.3589	6.03291	14.3315	K562_peak_1755	3	NR_038404	LOC100506801	575186	NM_005216	DDOST	56559	UTR5	KIF17(NM_001287212:c.2447_2386delins0,NM_020816:c.311_250delins0,NM_001122819:c.311_250delins0)
chr1	21048980	21049151	172	21049105	21	7.35518	3.51157	5.07318	K562_peak_1756	2	NR_038404	LOC100506801	570717	NM_020816	KIF17	4555	intronic	SH2D5
chr1	21054566	21054752	187	21054693	21	7.06768	3.39768	4.80457	K562_peak_1757	2	NR_038404	LOC100506801	565124	NM_020816	KIF17	10149	UTR5	SH2D5(NM_001103161:c.42_29delins0)
chr1	21055012	21055216	205	21055130	19	5.16244	2.80899	3.08207	K562_peak_1758	2	NR_038404	LOC100506801	564669	NM_020816	KIF17	10604	intronic	SH2D5
chr1	21059600	21060084	485	21059746	37	21.3668	6.74357	18.0211	K562_peak_1759	0	NR_038404	LOC100506801	559941	NM_001103161	SH2D5	709	upstream	SH2D5
chr1	21112704	21113483	780	21113408	26	10.9209	4.37247	8.37076	K562_peak_1760	1	NR_038404	LOC100506801	506689	NM_001103161	SH2D5	53960	UTR5	HP1BP3(NM_016287:c.6248_6209delins0)
chr1	21113674	21114073	400	21113891	33	16.123	5.41401	13.1968	K562_peak_1761	0	NR_038404	LOC100506801	505909	NM_016287	HP1BP3	692	upstream	HP1BP3
chr1	21167270	21167479	210	21167402	14	9.41864	5.59702	6.98194	K562_peak_1762	3	NR_038404	LOC100506801	452408	NM_016287	HP1BP3	54193	exonic	EIF4G3
chr1	21252910	21253059	150	21252963	11	6.92029	4.64704	4.66652	K562_peak_1763	3	NR_038404	LOC100506801	366798	NM_016287	HP1BP3	139803	intronic	EIF4G3
chr1	21291408	21291674	267	21291490	17	12.8688	6.97055	10.1768	K562_peak_1764	4	NR_038404	LOC100506801	328242	NM_016287	HP1BP3	178360	intronic	EIF4G3
chr1	21305006	21305237	232	21305127	20	15.824	7.92453	12.9181	K562_peak_1765	4	NR_038404	LOC100506801	314661	NM_016287	HP1BP3	191940	intronic	EIF4G3
chr1	21308487	21308651	165	21308599	14	9.57731	5.6926	7.12991	K562_peak_1766	4	NR_038404	LOC100506801	311214	NM_016287	HP1BP3	195388	intronic	EIF4G3
chr1	21348753	21349050	298	21348905	38	33.2101	11.8361	28.7521	K562_peak_1767	4	NR_038404	LOC100506801	270881	NR_031657	MIR1256	33976	intronic	EIF4G3
chr1	21354393	21354640	248	21354569	18	12.0964	6.28099	9.46233	K562_peak_1768	4	NR_038404	LOC100506801	265266	NR_031657	MIR1256	39591	intronic	EIF4G3
chr1	21375104	21375253	150	21375157	9	5.1876	3.87253	3.08562	K562_peak_1769	4	NR_038404	LOC100506801	244604	NR_031657	MIR1256	60253	intronic	EIF4G3
chr1	21384692	21384899	208	21384778	23	19.6687	9.29407	16.4588	K562_peak_1770	4	NR_038404	LOC100506801	234987	NR_031657	MIR1256	69870	intronic	EIF4G3
chr1	21417651	21417927	277	21417786	40	40.9986	15.2985	35.5922	K562_peak_1771	4	NR_038404	LOC100506801	201994	NR_031657	MIR1256	102864	intronic	EIF4G3
chr1	21439495	21439697	203	21439570	12	7.83911	5.03429	5.51388	K562_peak_1772	3	NR_038404	LOC100506801	180187	NM_003760	EIF4G3	1720	intronic	EIF4G3
chr1	21475961	21476220	260	21476040	11	6.92029	4.64704	4.66652	K562_peak_1773	3	NR_038404	LOC100506801	143692	NM_003760	EIF4G3	38214	intronic	EIF4G3
chr1	21495508	21495657	150	21495612	8	4.37987	3.48528	2.36463	K562_peak_1774	3	NR_038404	LOC100506801	124200	NM_003760	EIF4G3	57706	intronic	EIF4G3
chr1	21502443	21502776	334	21502721	17	6.52844	3.56436	4.31449	K562_peak_1775	2	NR_038404	LOC100506801	117173	NM_001198803	EIF4G3	1358	UTR5	EIF4G3(NM_001198801:c.-173433_-173541delins0,NM_001198802:c.-173433_-173541delins0)
chr1	21503097	21503674	578	21503512	34	20.6115	6.99301	17.331	K562_peak_1776	2	NR_038404	LOC100506801	116397	NM_001198803	EIF4G3	2134	UTR5	EIF4G3(NM_001198801:c.174146_173980delins0,NM_001198802:c.174146_173980delins0)
chr1	21503909	21504167	259	21504092	20	8.54095	4.12169	6.17048	K562_peak_1777	0	NR_038404	LOC100506801	115745	NM_001198802	EIF4G3	657	upstream	EIF4G3
chr1	21521675	21521877	203	21521743	22	15.0089	6.94864	12.1664	K562_peak_1778	0	NR_038404	LOC100506801	98007	NM_001198802	EIF4G3	18395	intergenic	EIF4G3(dist=18294),ECE1(dist=21863)
chr1	21527405	21527611	207	21527497	12	7.67518	4.93359	5.37146	K562_peak_1779	0	NR_038404	LOC100506801	92275	NM_001198802	EIF4G3	24127	intergenic	EIF4G3(dist=24024),ECE1(dist=16129)
chr1	21543360	21543634	275	21543458	18	8.43419	4.34286	6.07071	K562_peak_1780	0	NR_038404	LOC100506801	76286	NM_001198802	EIF4G3	40116	downstream	ECE1
chr1	21544546	21545104	559	21544994	43	32.9298	10.197	28.4993	K562_peak_1781	4	NR_038404	LOC100506801	74958	NM_001198802	EIF4G3	41444	UTR3	ECE1(NM_001397:c.*1902_*1344delins0,NM_001113349:c.*1902_*1344delins0,NM_001113347:c.*1902_*1344delins0,NM_001113348:c.*1902_*1344delins0)
chr1	21558539	21558741	203	21558615	15	10.777	6.19605	8.23594	K562_peak_1782	4	NR_038404	LOC100506801	61143	NM_001198802	EIF4G3	55259	intronic	ECE1
chr1	21565809	21565977	169	21565880	14	8.01473	4.76948	5.6785	K562_peak_1783	4	NR_038404	LOC100506801	53890	NM_001198802	EIF4G3	62512	intronic	ECE1
chr1	21571561	21571715	155	21571637	14	9.3668	5.56586	6.93353	K562_peak_1784	4	NR_038404	LOC100506801	48145	NM_001198802	EIF4G3	68257	exonic	ECE1
chr1	21578743	21578914	172	21578832	14	8.55689	5.08475	6.18576	K562_peak_1785	4	NR_038404	LOC100506801	40954	NM_001198802	EIF4G3	75447	intronic	ECE1
chr1	21581777	21582011	235	21581877	25	17.5944	7.58018	14.5502	K562_peak_1786	4	NR_038404	LOC100506801	37889	NM_001198802	EIF4G3	78513	intronic	ECE1
chr1	21588375	21588645	271	21588480	23	11.9007	5.20043	9.27917	K562_peak_1787	4	NR_038404	LOC100506801	31273	NM_001198802	EIF4G3	85129	intronic	ECE1
chr1	21592731	21592969	239	21592841	38	22.1486	6.8662	18.7357	K562_peak_1788	4	NR_038404	LOC100506801	26933	NM_001198802	EIF4G3	89469	intronic	ECE1
chr1	21594755	21594914	160	21594855	18	7.50705	3.90144	5.21477	K562_peak_1789	4	NR_038404	LOC100506801	24948	NM_001198802	EIF4G3	91453	intronic	ECE1
chr1	21596177	21596434	258	21596297	37	23.4016	7.54717	19.8808	K562_peak_1790	4	NR_038404	LOC100506801	23477	NM_001198802	EIF4G3	92924	intronic	ECE1
chr1	21606488	21606677	190	21606573	16	10.1698	5.61983	7.6762	K562_peak_1791	3	NR_038404	LOC100506801	13200	NM_001113347	ECE1	399	intronic	ECE1
chr1	21621246	21621410	165	21621328	21	9.91028	4.60251	7.43324	K562_peak_1792	2	NM_001256416	NBPF3	145255	NM_001397	ECE1	4346	ncRNA_intronic	LOC100506801
chr1	21621524	21621809	286	21621660	49	37.4577	10.5597	32.5141	K562_peak_1793	2	NM_001256416	NBPF3	144916	NM_001397	ECE1	4684	ncRNA_intronic	LOC100506801
chr1	21634215	21634469	255	21634337	39	30.5048	10.1911	26.3226	K562_peak_1794	1	NM_001256416	NBPF3	132241	NM_001397	ECE1	17360	intronic	ECE1
chr1	21646567	21646889	323	21646688	32	14.841	5.08475	12.01	K562_peak_1795	1	NM_001256416	NBPF3	119855	NM_001397	ECE1	29746	intronic	ECE1
chr1	21647052	21647291	240	21647139	29	12.3337	4.5489	9.68465	K562_peak_1796	1	NM_001256416	NBPF3	119411	NM_001397	ECE1	30189	intronic	ECE1
chr1	21651116	21651373	258	21651204	23	8.41061	3.7325	6.04903	K562_peak_1797	1	NM_001256416	NBPF3	115338	NM_001397	ECE1	34262	intronic	ECE1
chr1	21658413	21658628	216	21658483	15	5.83596	3.45572	3.68612	K562_peak_1798	1	NM_001256416	NBPF3	108062	NM_001397	ECE1	41538	intronic	ECE1
chr1	21661264	21661478	215	21661365	29	17.7364	6.74157	14.6817	K562_peak_1799	1	NM_001256416	NBPF3	105212	NM_001397	ECE1	44389	intronic	ECE1
chr1	21671898	21672330	433	21672160	43	28.6599	8.413	24.6553	K562_peak_1800	1	NM_001256416	NBPF3	94469	NM_001397	ECE1	55132	UTR5	ECE1(NM_001113348:c.163_27delins0)
chr1	21680981	21681244	264	21681103	21	12.9662	6.09418	10.2682	K562_peak_1801	0	NM_001256416	NBPF3	85470	NM_001113348	ECE1	9078	intergenic	ECE1(dist=8947),NBPF3(dist=85339)
chr1	21695016	21695333	318	21695134	19	12.5882	6.32911	9.92247	K562_peak_1802	0	NM_001256416	NBPF3	71408	NM_001113348	ECE1	23140	intergenic	ECE1(dist=22982),NBPF3(dist=71250)
chr1	21697113	21697352	240	21697243	28	22.6514	9.44625	19.1985	K562_peak_1803	0	NM_001256416	NBPF3	69350	NM_001113348	ECE1	25198	intergenic	ECE1(dist=25079),NBPF3(dist=69231)
chr1	21707879	21708136	258	21708022	13	6.5531	4.09956	4.33737	K562_peak_1804	0	NM_001256416	NBPF3	58575	NM_001113348	ECE1	35973	intergenic	ECE1(dist=35845),NBPF3(dist=58447)
chr1	21710388	21710553	166	21710481	13	6.68203	4.17288	4.45756	K562_peak_1805	0	NM_001256416	NBPF3	56112	NM_001113348	ECE1	38436	intergenic	ECE1(dist=38354),NBPF3(dist=56030)
chr1	21716309	21716626	318	21716497	20	12.4177	6.01719	9.76346	K562_peak_1806	0	NM_001256416	NBPF3	50115	NM_001113348	ECE1	44433	intergenic	ECE1(dist=44275),NBPF3(dist=49957)
chr1	21719227	21719688	462	21719553	12	5.9933	3.92749	3.83093	K562_peak_1807	0	NM_001256416	NBPF3	47125	NM_001113348	ECE1	47423	intergenic	ECE1(dist=47193),NBPF3(dist=46895)
chr1	21766406	21766653	248	21766531	17	10.2986	5.4878	7.79694	K562_peak_1808	4	NM_000478	ALPL	69321	NM_001113348	ECE1	94495	UTR5	NBPF3(NM_001330381:c.-28633_-28563delins0,NM_032264:c.-4997_-4927delins0,NM_001256417:c.-4997_-4927delins0,NM_001256416:c.-4997_-4927delins0)
chr1	21778741	21778920	180	21778845	12	7.19831	4.64286	4.92669	K562_peak_1809	4	NM_000478	ALPL	57020	NM_001113348	ECE1	106796	intronic	NBPF3
chr1	21780431	21780776	346	21780618	34	32.5809	12.9151	28.1837	K562_peak_1810	4	NM_000478	ALPL	55247	NM_001113348	ECE1	108569	intronic	NBPF3
chr1	21795162	21795395	234	21795287	20	14.7511	7.30435	11.9263	K562_peak_1811	4	NM_000478	ALPL	40572	NM_001113348	ECE1	123244	exonic	NBPF3
chr1	21815277	21815525	249	21815378	27	21.1815	8.94569	17.85	K562_peak_1812	0	NM_000478	ALPL	20450	NM_001113348	ECE1	143367	intergenic	NBPF3(dist=3884),ALPL(dist=20326)
chr1	21820768	21820942	175	21820846	20	11.946	5.76923	9.32202	K562_peak_1813	0	NM_000478	ALPL	14996	NM_001113348	ECE1	148821	intergenic	NBPF3(dist=9375),ALPL(dist=14909)
chr1	21835599	21835781	183	21835699	20	11.4186	5.49738	8.83675	K562_peak_1814	0	NM_000478	ALPL	161	NM_001113348	ECE1	163656	upstream	ALPL
chr1	21837796	21837958	163	21837882	20	11.0078	5.28967	8.45204	K562_peak_1815	3	NM_001013693	LDLRAD2	300881	NM_001113348	ECE1	165843	intronic	ALPL
chr1	21842910	21843085	176	21842995	16	9.23066	5.08982	6.80619	K562_peak_1816	3	NM_001013693	LDLRAD2	295760	NM_001113348	ECE1	170963	intronic	ALPL
chr1	21852515	21852757	243	21852705	9	4.90022	3.69004	2.84194	K562_peak_1817	3	NM_001013693	LDLRAD2	286122	NM_001113348	ECE1	180602	intronic	ALPL
chr1	21857792	21858043	252	21857934	19	11.4431	5.70613	8.8594	K562_peak_1818	3	NM_001013693	LDLRAD2	280840	NM_001113348	ECE1	185883	intronic	ALPL
chr1	21861360	21861571	212	21861496	19	10.3855	5.15464	7.87833	K562_peak_1819	3	NM_001013693	LDLRAD2	277292	NM_001113348	ECE1	189431	intronic	ALPL
chr1	21866435	21866602	168	21866507	17	10.4825	5.59006	7.96888	K562_peak_1820	3	NM_001013693	LDLRAD2	272239	NM_001113348	ECE1	194484	intronic	ALPL
chr1	21885617	21885821	205	21885750	17	9.41561	5.00695	6.97956	K562_peak_1821	3	NM_001013693	LDLRAD2	253039	NM_001113348	ECE1	213685	intronic	ALPL
chr1	21900659	21900829	171	21900731	18	9.65197	4.95437	7.20021	K562_peak_1822	3	NM_001013693	LDLRAD2	238014	NM_001113348	ECE1	228710	intronic	ALPL
chr1	21901227	21901397	171	21901312	15	7.35706	4.23841	5.07484	K562_peak_1823	3	NM_001013693	LDLRAD2	237446	NM_001113348	ECE1	229278	intronic	ALPL
chr1	21911671	21911821	151	21911741	16	7.0009	3.91254	4.74179	K562_peak_1824	0	NM_001013693	LDLRAD2	227012	NM_001113348	ECE1	239712	intergenic	ALPL(dist=6766),RAP1GAP(dist=10893)
chr1	21913357	21913749	393	21913589	27	15.3255	6.04752	12.4541	K562_peak_1825	0	NM_001013693	LDLRAD2	225205	NM_001113348	ECE1	241519	intergenic	ALPL(dist=8452),RAP1GAP(dist=8965)
chr1	21921133	21921305	173	21921213	16	6.68688	3.75691	4.46203	K562_peak_1826	0	NM_001013693	LDLRAD2	217539	NM_001113348	ECE1	249185	downstream	RAP1GAP
chr1	21922092	21922256	165	21922181	25	14.3669	5.98389	11.5676	K562_peak_1827	0	NM_001013693	LDLRAD2	216584	NM_001113348	ECE1	250140	downstream	RAP1GAP
chr1	21931517	21931689	173	21931610	29	12.9265	4.76569	10.2306	K562_peak_1828	3	NM_001013693	LDLRAD2	207155	NM_001113348	ECE1	259569	intronic	RAP1GAP
chr1	21934054	21934753	700	21934598	44	25.9478	7.21732	22.1983	K562_peak_1829	3	NM_001013693	LDLRAD2	204354	NM_001113348	ECE1	262369	exonic	RAP1GAP
chr1	21935406	21935560	155	21935454	22	7.22793	3.37243	4.95457	K562_peak_1830	3	NM_001013693	LDLRAD2	203275	NM_001113348	ECE1	263449	exonic	RAP1GAP
chr1	21939580	21939984	405	21939755	31	17.5047	6.26223	14.467	K562_peak_1831	3	NM_001013693	LDLRAD2	198976	NM_001113348	ECE1	267748	exonic	RAP1GAP
chr1	21945510	21945968	459	21945839	29	17.0074	6.41711	14.0113	K562_peak_1832	3	NM_001013693	LDLRAD2	193019	NM_001113348	ECE1	273705	exonic	RAP1GAP
chr1	21953688	21953891	204	21953775	29	17.9398	6.83371	14.8706	K562_peak_1833	3	NM_001013693	LDLRAD2	184968	NM_001113348	ECE1	281755	intronic	RAP1GAP
chr1	21958401	21959110	710	21958683	31	14.1552	4.96509	11.371	K562_peak_1834	3	NM_001013693	LDLRAD2	180002	NM_001113348	ECE1	286721	intronic	RAP1GAP
chr1	21965204	21965621	418	21965322	32	16.8686	5.84071	13.8832	K562_peak_1835	3	NM_001013693	LDLRAD2	173345	NM_001113348	ECE1	293378	intronic	RAP1GAP
chr1	21966214	21966392	179	21966307	22	9.5022	4.28705	7.06041	K562_peak_1836	3	NM_001013693	LDLRAD2	172455	NM_001113348	ECE1	294269	intronic	RAP1GAP
chr1	21974414	21974722	309	21974525	29	14.2074	5.25394	11.4199	K562_peak_1837	3	NM_001013693	LDLRAD2	164190	NM_001113348	ECE1	302534	intronic	RAP1GAP
chr1	21978140	21978521	382	21978365	41	21.0061	6	17.6887	K562_peak_1838	3	NM_001013693	LDLRAD2	160427	NM_001113348	ECE1	306296	exonic	RAP1GAP
chr1	21982260	21982537	278	21982408	48	24.733	6.23806	21.0941	K562_peak_1839	2	NM_001013693	LDLRAD2	156359	NM_001145658	RAP1GAP	4050	intronic	RAP1GAP
chr1	21985769	21986191	423	21985928	33	16.3028	5.47945	13.3567	K562_peak_1840	2	NM_001013693	LDLRAD2	152778	NM_001145658	RAP1GAP	7632	intronic	RAP1GAP
chr1	21986347	21986496	150	21986450	25	10.1734	4.20032	7.67971	K562_peak_1841	2	NM_001013693	LDLRAD2	152336	NM_001145658	RAP1GAP	8073	intronic	RAP1GAP
chr1	21995217	21995417	201	21995334	25	10.5249	4.33695	8.00864	K562_peak_1842	2	NM_001013693	LDLRAD2	143441	NM_001145658	RAP1GAP	16969	intronic	RAP1GAP
chr1	21995733	21995988	256	21995877	27	12.1966	4.74174	9.55654	K562_peak_1843	2	NM_001013693	LDLRAD2	142897	NM_001145658	RAP1GAP	17512	UTR5	RAP1GAP(NM_001330383:c.49348_49222delins0,NM_001145657:c.49348_49222delins0,NM_001350524:c.49348_49222delins0,NM_001350525:c.49348_49222delins0,NM_001350526:c.49348_49222delins0,NM_001350527:c.49348_49222delins0,NM_001350528:c.49348_49222delins0,NM_002885:c.49348_49222delins0)
chr1	21996218	21996621	404	21996491	45	28.1635	7.82979	24.2119	K562_peak_1844	0	NM_001013693	LDLRAD2	142338	NM_002885	RAP1GAP	563	upstream	RAP1GAP
chr1	22002505	22003065	561	22002682	33	22.4148	7.9906	18.9798	K562_peak_1845	0	NM_001013693	LDLRAD2	135973	NM_002885	RAP1GAP	6929	intergenic	RAP1GAP(dist=6632),USP48(dist=2007)
chr1	22013715	22013957	243	22013815	25	16.3493	6.94259	13.3998	K562_peak_1846	1	NM_001013693	LDLRAD2	124922	NM_002885	RAP1GAP	17980	exonic	USP48
chr1	22014206	22014568	363	22014456	36	28.0723	9.87984	24.1286	K562_peak_1847	1	NM_001013693	LDLRAD2	124371	NM_002885	RAP1GAP	18531	intronic	USP48
chr1	22029864	22030099	236	22029987	27	21.4224	9.07617	18.0725	K562_peak_1848	1	NM_001013693	LDLRAD2	108776	NM_002885	RAP1GAP	34125	exonic	USP48
chr1	22030243	22030436	194	22030353	17	10.7205	5.72337	8.1914	K562_peak_1849	1	NM_001013693	LDLRAD2	108418	NM_002885	RAP1GAP	34483	intronic	USP48
chr1	22076316	22076851	536	22076538	36	30.5634	11.1278	26.3744	K562_peak_1850	2	NM_001013693	LDLRAD2	62174	NM_002885	RAP1GAP	80727	intronic	USP48
chr1	22091178	22091495	318	22091357	35	25.5888	8.96638	21.877	K562_peak_1851	2	NM_001013693	LDLRAD2	47421	NM_002885	RAP1GAP	95480	intronic	USP48
chr1	22094842	22095286	445	22094910	19	10.4641	5.19481	7.95191	K562_peak_1852	2	NM_001013693	LDLRAD2	43694	NM_002885	RAP1GAP	99208	intronic	USP48
chr1	22108976	22109176	201	22109077	24	8.1056	3.52609	5.76329	K562_peak_1853	2	NM_001013693	LDLRAD2	29682	NM_002885	RAP1GAP	113220	intronic	USP48
chr1	22109437	22109813	377	22109704	30	12.1997	4.39093	9.55965	K562_peak_1854	2	NM_001013693	LDLRAD2	29133	NM_002885	RAP1GAP	113769	exonic	USP48
chr1	22110115	22110300	186	22110204	31	12.8973	4.52297	10.2039	K562_peak_1855	0	NM_001013693	LDLRAD2	28550	NM_001032730	USP48	519	upstream	USP48
chr1	22111327	22111491	165	22111401	29	11.9688	4.41826	9.34323	K562_peak_1856	0	NM_001013693	LDLRAD2	27349	NM_001032730	USP48	1721	upstream	USP48
chr1	22117991	22118563	573	22118340	40	29.4409	9.43613	25.3643	K562_peak_1857	0	NM_001013693	LDLRAD2	20481	NM_001032730	USP48	8589	intergenic	USP48(dist=8299),LDLRAD2(dist=20195)
chr1	22121238	22121452	215	22121339	23	12.6386	5.54273	9.96959	K562_peak_1858	0	NM_001013693	LDLRAD2	17413	NM_001032730	USP48	11657	intergenic	USP48(dist=11546),LDLRAD2(dist=17306)
chr1	22140078	22140273	196	22140148	12	5.21718	3.48525	3.11313	K562_peak_1859	1	NM_007352	CELA3B	163242	NM_001032730	USP48	30487	intronic	LDLRAD2
chr1	22143490	22143727	238	22143556	15	6.70967	3.89769	4.48313	K562_peak_1860	1	NM_007352	CELA3B	159809	NM_001032730	USP48	33920	intronic	LDLRAD2
chr1	22145201	22145458	258	22145327	27	15.548	6.14709	12.6621	K562_peak_1861	1	NM_007352	CELA3B	158088	NM_001032730	USP48	35641	intronic	LDLRAD2
chr1	22148912	22149156	245	22149036	24	14.3224	6.15764	11.5267	K562_peak_1862	3	NM_007352	CELA3B	154384	NM_001032730	USP48	39346	UTR3	HSPG2(NM_001291860:c.*897_*653delins0,NM_005529:c.*897_*653delins0),LDLRAD2(NM_001013693:c.*204_*448delins0)
chr1	22160610	22160823	214	22160713	17	9.49426	5.04909	7.05267	K562_peak_1863	2	NM_007352	CELA3B	142701	NM_001032730	USP48	51028	intronic	HSPG2
chr1	22167687	22167845	159	22167762	16	9.88543	5.45746	7.40963	K562_peak_1864	2	NM_007352	CELA3B	135652	NM_001032730	USP48	58078	exonic	HSPG2
chr1	22179540	22179857	318	22179708	37	24.9145	8.18084	21.2607	K562_peak_1865	2	NM_007352	CELA3B	123719	NM_001032730	USP48	70010	exonic	HSPG2
chr1	22192618	22193256	639	22193012	47	32.7601	9.15157	28.3477	K562_peak_1866	2	NM_007352	CELA3B	110481	NM_001032730	USP48	83249	intronic	HSPG2
chr1	22203155	22203333	179	22203221	19	11.2621	5.6101	8.69029	K562_peak_1867	2	NM_007352	CELA3B	100174	NM_001032730	USP48	93556	intronic	HSPG2
chr1	22213342	22213635	294	22213523	35	24.9608	8.6747	21.3029	K562_peak_1868	2	NM_007352	CELA3B	89929	NM_001032730	USP48	103800	intronic	HSPG2
chr1	22223368	22223597	230	22223492	32	18.4111	6.45793	15.3082	K562_peak_1869	2	NM_007352	CELA3B	79935	NM_001032730	USP48	113794	intronic	HSPG2
chr1	22230153	22230309	157	22230230	24	8.66299	3.73134	6.28432	K562_peak_1870	2	NM_007352	CELA3B	73187	NM_001032730	USP48	120543	intronic	HSPG2
chr1	22231441	22231821	381	22231582	37	18.8561	5.82822	15.713	K562_peak_1871	2	NM_007352	CELA3B	71787	NM_001032730	USP48	121943	intronic	HSPG2
chr1	22233336	22233680	345	22233472	28	11.9381	4.52065	9.31443	K562_peak_1872	2	NM_007352	CELA3B	69910	NM_001032730	USP48	123820	intronic	HSPG2
chr1	22240390	22240564	175	22240466	18	6.85093	3.6019	4.61417	K562_peak_1873	2	NM_007352	CELA3B	62941	NM_001032730	USP48	130789	intronic	HSPG2
chr1	22241917	22242108	192	22242057	24	10.1564	4.31035	7.66403	K562_peak_1874	2	NM_007352	CELA3B	61405	NM_001032730	USP48	132324	intronic	HSPG2
chr1	22243443	22243702	260	22243597	24	9.44458	4.02901	7.00632	K562_peak_1875	2	NM_007352	CELA3B	59845	NM_001032730	USP48	133884	intronic	HSPG2
chr1	22256933	22257082	150	22256998	15	7.45246	4.28954	5.16408	K562_peak_1876	2	NM_007352	CELA3B	46410	NM_001032730	USP48	147319	intronic	HSPG2
chr1	22263653	22264108	456	22263923	32	15.4855	5.31829	12.6038	K562_peak_1877	2	NM_007352	CELA3B	39537	NM_001032730	USP48	154192	exonic	HSPG2
chr1	22265703	22265852	150	22265778	21	7.52619	3.58015	5.23301	K562_peak_1878	0	NM_007352	CELA3B	37640	NM_005529	HSPG2	1987	upstream	HSPG2
chr1	22269513	22269753	241	22269623	30	19.6755	7.41627	16.4653	K562_peak_1879	0	NM_007352	CELA3B	33785	NM_005529	HSPG2	5843	intergenic	HSPG2(dist=5723),CELA3B(dist=33634)
chr1	22283206	22283565	360	22283382	17	9.29959	4.94506	6.87082	K562_peak_1880	0	NM_007352	CELA3B	20032	NM_005529	HSPG2	19595	intergenic	HSPG2(dist=19416),CELA3B(dist=19822)
chr1	22290474	22290770	297	22290561	32	23.5507	8.7766	20.0178	K562_peak_1881	0	NM_007352	CELA3B	12796	NM_005529	HSPG2	26832	intergenic	HSPG2(dist=26684),CELA3B(dist=12617)
chr1	22293370	22293575	206	22293493	14	7.11634	4.26136	4.85005	K562_peak_1882	0	NM_007352	CELA3B	9945	NM_005529	HSPG2	29682	intergenic	HSPG2(dist=29580),CELA3B(dist=9812)
chr1	22301187	22301487	301	22301339	23	19.6687	9.29407	16.4588	K562_peak_1883	0	NM_007352	CELA3B	2081	NM_005529	HSPG2	37547	upstream	CELA3B
chr1	22321325	22321474	150	22321424	10	6.03551	4.25978	3.85574	K562_peak_1884	0	NM_005747	CELA3A	6749	NM_005529	HSPG2	57609	intergenic	CELA3B(dist=5478),CELA3A(dist=6675)
chr1	22322819	22322968	150	22322878	12	7.83911	5.03429	5.51388	K562_peak_1885	0	NM_005747	CELA3A	5255	NM_005529	HSPG2	59103	intergenic	CELA3B(dist=6972),CELA3A(dist=5181)
chr1	22326151	22326324	174	22326215	12	7.83911	5.03429	5.51388	K562_peak_1886	0	NM_005747	CELA3A	1911	NM_005529	HSPG2	62447	upstream	CELA3A
chr1	22331742	22332003	262	22331858	15	10.777	6.19605	8.23594	K562_peak_1887	1	NR_023918	LINC00339	19811	NM_005529	HSPG2	68082	exonic	CELA3A
chr1	22345554	22346028	475	22345700	30	21.6772	8.37838	18.3063	K562_peak_1888	0	NR_023918	LINC00339	5893	NM_005529	HSPG2	82001	intergenic	CELA3A(dist=6519),LINC01635(dist=4459)
chr1	22350984	22351202	219	22351094	26	12.5122	5.00463	9.85137	K562_peak_1889	1	NR_023918	LINC00339	591	NM_005529	HSPG2	87303	ncRNA_intronic	LINC01635
chr1	22351828	22351977	150	22351882	18	6.58394	3.48304	4.36665	K562_peak_1890	2	NR_023919	LINC00339	94	NM_005529	HSPG2	88112	ncRNA_exonic	LINC00339
chr1	22352327	22352929	603	22352469	30	15.5158	5.62103	12.6318	K562_peak_1891	7	NM_044472	CDC42	26492	NM_005529	HSPG2	88838	ncRNA_exonic	LINC01635
chr1	22366131	22366626	496	22366500	36	23.6582	7.86397	20.1163	K562_peak_1892	0	NM_044472	CDC42	12741	NR_110692	LOC101928043	13837	intergenic	LINC00339(dist=8414),CDC42(dist=12494)
chr1	22369364	22369545	182	22369495	17	6.52844	3.56436	4.31449	K562_peak_1893	0	NM_044472	CDC42	9665	NR_110692	LOC101928043	16913	intergenic	LINC00339(dist=11647),CDC42(dist=9575)
chr1	22372457	22372616	160	22372550	17	6.73861	3.66226	4.50966	K562_peak_1894	0	NM_044472	CDC42	6583	NR_110692	LOC101928043	19995	intergenic	LINC00339(dist=14740),CDC42(dist=6504)
chr1	22375192	22375417	226	22375309	37	20.1551	6.29139	16.9093	K562_peak_1895	0	NM_044472	CDC42	3815	NR_110692	LOC101928043	22763	intergenic	LINC00339(dist=17475),CDC42(dist=3703)
chr1	22378974	22379282	309	22379062	22	8.73269	3.96552	6.34958	K562_peak_1896	3	NR_039613	MIR4418	213604	NR_110692	LOC101928043	26587	UTR5	CDC42(NM_001039802:c.-25852_-25737delins0,NM_001791:c.-25852_-25737delins0,NM_044472:c.-25852_-25737delins0)
chr1	22379788	22380285	498	22380169	25	11.1597	4.58959	8.59513	K562_peak_1897	3	NR_039613	MIR4418	212695	NR_110692	LOC101928043	27495	intronic	CDC42
chr1	22402311	22402460	150	22402364	9	4.74298	3.59066	2.69783	K562_peak_1898	3	NR_039613	MIR4418	190346	NR_110692	LOC101928043	49844	intronic	CDC42
chr1	22430706	22430975	270	22430845	21	14.9576	7.16612	12.1178	K562_peak_1899	0	NR_039613	MIR4418	161891	NR_110692	LOC101928043	78299	intergenic	CDC42(dist=11270),WNT4(dist=12823)
chr1	22432185	22432435	251	22432309	17	10.7205	5.72337	8.1914	K562_peak_1900	0	NR_039613	MIR4418	160422	NR_110692	LOC101928043	79769	intergenic	CDC42(dist=12749),WNT4(dist=11363)
chr1	22447926	22448407	482	22448220	41	31.7971	10.2314	27.4824	K562_peak_1901	1	NR_039613	MIR4418	144565	NR_110692	LOC101928043	95625	exonic	WNT4
chr1	22458457	22458679	223	22458569	25	15.5028	6.52447	12.6196	K562_peak_1902	1	NR_039613	MIR4418	134164	NR_110692	LOC101928043	106027	intronic	WNT4
chr1	22468815	22468964	150	22468876	14	4.8637	3.08008	2.8087	K562_peak_1903	1	NR_039613	MIR4418	123842	NR_110692	LOC101928043	116348	intronic	WNT4
chr1	22469708	22469999	292	22469822	23	11.827	5.16685	9.21049	K562_peak_1904	0	NR_039613	MIR4418	122878	NM_030761	WNT4	334	upstream	WNT4
chr1	22488773	22488957	185	22488858	18	8.94474	4.59492	6.53829	K562_peak_1905	0	NR_039613	MIR4418	103867	NM_030761	WNT4	19346	intergenic	WNT4(dist=19254),MIR4418(dist=103775)
chr1	22489688	22489967	280	22489808	28	17.3949	6.79157	14.3648	K562_peak_1906	0	NR_039613	MIR4418	102904	NM_030761	WNT4	20308	intergenic	WNT4(dist=20169),MIR4418(dist=102765)
chr1	22498928	22499077	150	22499023	12	5.24233	3.49933	3.13679	K562_peak_1907	0	NR_039613	MIR4418	93729	NM_030761	WNT4	29483	intergenic	WNT4(dist=29409),MIR4418(dist=93655)
chr1	22501037	22501239	203	22501147	16	8.32059	4.59459	5.96478	K562_peak_1908	0	NR_039613	MIR4418	91594	NM_030761	WNT4	31619	intergenic	WNT4(dist=31518),MIR4418(dist=91493)
chr1	22503957	22504218	262	22504082	13	5.93378	3.75335	3.77644	K562_peak_1909	0	NR_039613	MIR4418	88644	NM_030761	WNT4	34568	intergenic	WNT4(dist=34438),MIR4418(dist=88514)
chr1	22517398	22517581	184	22517447	11	5.90945	4.02685	3.75336	K562_peak_1910	0	NR_039613	MIR4418	75242	NM_030761	WNT4	47970	intergenic	WNT4(dist=47879),MIR4418(dist=75151)
chr1	22529949	22530098	150	22529989	14	7.93636	4.72441	5.60498	K562_peak_1911	0	NR_039613	MIR4418	62708	NM_030761	WNT4	60504	intergenic	WNT4(dist=60430),MIR4418(dist=62634)
chr1	22534883	22535069	187	22534977	14	6.50438	3.9267	4.29237	K562_peak_1912	0	NR_039613	MIR4418	57756	NM_030761	WNT4	65457	intergenic	WNT4(dist=65364),MIR4418(dist=57663)
chr1	22545187	22545479	293	22545330	39	31.0955	10.4712	26.8476	K562_peak_1913	0	NR_039613	MIR4418	47399	NM_030761	WNT4	75814	intergenic	WNT4(dist=75668),MIR4418(dist=47253)
chr1	22556145	22556309	165	22556225	13	6.49006	4.06386	4.27866	K562_peak_1914	0	NR_039613	MIR4418	36505	NM_030761	WNT4	86708	intergenic	WNT4(dist=86626),MIR4418(dist=36423)
chr1	22567898	22568074	177	22567976	18	9.88132	5.07343	7.40596	K562_peak_1915	0	NR_039613	MIR4418	24746	NM_030761	WNT4	98467	intergenic	WNT4(dist=98379),MIR4418(dist=24658)
chr1	22577424	22577577	154	22577495	15	7.35706	4.23841	5.07484	K562_peak_1916	0	NR_039613	MIR4418	15231	NM_030761	WNT4	107981	intergenic	WNT4(dist=107905),MIR4418(dist=15155)
chr1	22586064	22586247	184	22586149	17	7.7658	4.15704	5.45636	K562_peak_1917	0	NR_039613	MIR4418	6576	NM_030761	WNT4	116636	intergenic	WNT4(dist=116545),MIR4418(dist=6485)
chr1	22586462	22586624	163	22586537	14	5.57996	3.44037	3.44938	K562_peak_1918	0	NR_039613	MIR4418	6189	NM_030761	WNT4	117024	intergenic	WNT4(dist=116943),MIR4418(dist=6108)
chr1	22589125	22589343	219	22589219	25	14.3226	5.9633	11.5267	K562_peak_1919	0	NR_039613	MIR4418	3498	NM_030761	WNT4	119715	intergenic	WNT4(dist=119606),MIR4418(dist=3389)
chr1	22602402	22602615	214	22602519	28	20.0244	8.06676	16.7879	K562_peak_1920	0	NM_001083621	ZBTB40	175835	NM_030761	WNT4	132989	intergenic	MIR4418(dist=9609),ZBTB40(dist=175729)
chr1	22611965	22612556	592	22612112	33	21.2392	7.46433	17.9032	K562_peak_1921	0	NM_001083621	ZBTB40	166083	NM_030761	WNT4	142741	intergenic	MIR4418(dist=19172),ZBTB40(dist=165788)
chr1	22623220	22623642	423	22623449	33	25.4831	9.45758	21.78	K562_peak_1922	0	NM_001083621	ZBTB40	154913	NM_030761	WNT4	153912	intergenic	MIR4418(dist=30427),ZBTB40(dist=154702)
chr1	22642389	22642551	163	22642478	11	5.61914	3.85233	3.48522	K562_peak_1923	0	NM_001083621	ZBTB40	135874	NM_030761	WNT4	172951	intergenic	MIR4418(dist=49596),ZBTB40(dist=135793)
chr1	22643810	22644027	218	22643936	21	14.5882	6.96203	11.7747	K562_peak_1924	0	NM_001083621	ZBTB40	134425	NM_030761	WNT4	174399	intergenic	MIR4418(dist=51017),ZBTB40(dist=134317)
chr1	22659635	22659879	245	22659758	28	21.2204	8.68264	17.8862	K562_peak_1925	0	NM_001083621	ZBTB40	118587	NM_030761	WNT4	190238	intergenic	MIR4418(dist=66842),ZBTB40(dist=118465)
chr1	22665829	22666099	271	22665964	31	20.046	7.36479	16.8076	K562_peak_1926	0	NM_001083621	ZBTB40	112380	NM_030761	WNT4	196445	intergenic	MIR4418(dist=73036),ZBTB40(dist=112245)
chr1	22668550	22668901	352	22668684	30	17.7424	6.54699	14.6873	K562_peak_1927	0	NM_001083621	ZBTB40	109618	NM_030761	WNT4	199206	intergenic	MIR4418(dist=75757),ZBTB40(dist=109443)
chr1	22683864	22684013	150	22683908	11	6.5269	4.40367	4.31308	K562_peak_1928	0	NM_001083621	ZBTB40	94405	NM_030761	WNT4	214419	intergenic	MIR4418(dist=91071),ZBTB40(dist=94331)
chr1	22689324	22689551	228	22689418	18	9.11386	4.6798	6.69672	K562_peak_1929	0	NM_001083621	ZBTB40	88906	NM_030761	WNT4	219918	intergenic	MIR4418(dist=96531),ZBTB40(dist=88793)
chr1	22689650	22689998	349	22689778	29	19.3102	7.47198	16.134	K562_peak_1930	0	NM_001083621	ZBTB40	88520	NM_030761	WNT4	220305	intergenic	MIR4418(dist=96857),ZBTB40(dist=88346)
chr1	22696259	22696429	171	22696289	12	6.3126	4.11392	4.1136	K562_peak_1931	0	NM_001083621	ZBTB40	82000	NM_030761	WNT4	226825	intergenic	MIR4418(dist=103466),ZBTB40(dist=81915)
chr1	22702232	22702421	190	22702298	20	10.5826	5.0786	8.06213	K562_peak_1932	0	NM_001083621	ZBTB40	76017	NM_030761	WNT4	232807	intergenic	MIR4418(dist=109439),ZBTB40(dist=75923)
chr1	22706889	22707265	377	22707072	30	19.1724	7.18424	16.0064	K562_peak_1933	0	NM_001083621	ZBTB40	71267	NM_030761	WNT4	237558	intergenic	MIR4418(dist=114096),ZBTB40(dist=71079)
chr1	22715720	22715869	150	22715795	12	5.66946	3.74101	3.53218	K562_peak_1934	0	NM_001083621	ZBTB40	62549	NM_030761	WNT4	246275	intergenic	MIR4418(dist=122927),ZBTB40(dist=62475)
chr1	22740808	22741126	319	22740899	22	12.095	5.46318	9.46133	K562_peak_1935	0	NM_001083621	ZBTB40	37377	NM_030761	WNT4	271448	intergenic	MIR4418(dist=148015),ZBTB40(dist=37218)
chr1	22743133	22743396	264	22743237	25	13.402	5.54371	10.6753	K562_peak_1936	0	NM_001083621	ZBTB40	35079	NM_030761	WNT4	273745	intergenic	MIR4418(dist=150340),ZBTB40(dist=34948)
chr1	22747004	22747270	267	22747122	34	23.4475	8.22562	19.923	K562_peak_1937	0	NM_001083621	ZBTB40	31207	NM_030761	WNT4	277618	intergenic	MIR4418(dist=154211),ZBTB40(dist=31074)
chr1	22755194	22755400	207	22755267	19	14.1573	7.22022	11.3728	K562_peak_1938	0	NM_001083621	ZBTB40	23047	NM_030761	WNT4	285778	intergenic	MIR4418(dist=162401),ZBTB40(dist=22944)
chr1	22774127	22774345	219	22774253	29	18.6851	7.17703	15.5547	K562_peak_1939	0	NM_001083621	ZBTB40	4108	NM_030761	WNT4	304717	intergenic	MIR4418(dist=181334),ZBTB40(dist=3999)
chr1	22778161	22778517	357	22778293	32	19.9894	7.12743	16.7553	K562_peak_1940	2	NM_001006943	EPHA8	111665	NM_030761	WNT4	308820	UTR5	ZBTB40(NM_014870:c.-38098_-37945delins0,NM_001083621:c.-38098_-37945delins0,NM_001330398:c.-38098_-37945delins0)
chr1	22778623	22778888	266	22778814	19	8.6237	4.29185	6.24752	K562_peak_1941	2	NM_001006943	EPHA8	111248	NM_030761	WNT4	309236	intronic	ZBTB40
chr1	22781123	22781306	184	22781210	20	10.5081	5.04202	7.99289	K562_peak_1942	2	NM_001006943	EPHA8	108789	NM_030761	WNT4	311695	intronic	ZBTB40
chr1	22797642	22797941	300	22797817	18	12.9759	6.78571	10.2768	K562_peak_1943	2	NM_001006943	EPHA8	92212	NM_030761	WNT4	328272	intronic	ZBTB40
chr1	22814299	22814619	321	22814436	16	10.2186	5.64784	7.72179	K562_peak_1944	2	NM_001006943	EPHA8	75545	NM_030761	WNT4	344940	intronic	ZBTB40
chr1	22814923	22815091	169	22814996	12	6.58746	4.27632	4.36937	K562_peak_1945	2	NM_001006943	EPHA8	74997	NM_030761	WNT4	345488	intronic	ZBTB40
chr1	22853746	22853926	181	22853824	17	10.7692	5.7508	8.23594	K562_peak_1946	2	NM_001006943	EPHA8	36168	NM_030761	WNT4	384317	UTR3	ZBTB40(NM_014870:c.*857_*1037delins0,NM_001083621:c.*857_*1037delins0,NM_001330398:c.*857_*1037delins0)
chr1	22869507	22869713	207	22869615	10	3.94139	2.98507	1.99695	K562_peak_1947	0	NM_001006943	EPHA8	20394	NM_030761	WNT4	400091	intergenic	ZBTB40(dist=11857),EPHA8(dist=20282)
chr1	22880694	22880963	270	22880840	39	27.1173	8.66739	23.2573	K562_peak_1948	0	NM_001006943	EPHA8	9175	NM_030761	WNT4	411309	intergenic	ZBTB40(dist=23044),EPHA8(dist=9032)
chr1	22896272	22896421	150	22896346	16	7.57293	4.20272	5.27644	K562_peak_1949	2	NM_015991	C1QA	66771	NM_030761	WNT4	426827	intronic	EPHA8
chr1	22897148	22897297	150	22897213	16	7.98236	4.41558	5.64804	K562_peak_1950	2	NM_015991	C1QA	65895	NM_030761	WNT4	427703	intronic	EPHA8
chr1	22927162	22927329	168	22927224	16	8.01523	4.43286	5.67878	K562_peak_1951	1	NM_015991	C1QA	35872	NM_030761	WNT4	457726	exonic	EPHA8
chr1	22938019	22938213	195	22938127	16	9.39802	5.18293	6.96255	K562_peak_1952	0	NM_015991	C1QA	25002	NM_030761	WNT4	468597	intergenic	EPHA8(dist=7932),MIR6127(dist=21538)
chr1	22965918	22966093	176	22965996	19	10.231	5.07614	7.7338	K562_peak_1953	1	NM_001114101	C1QC	4112	NR_106742	MIR6127	6146	UTR3	C1QA(NM_001347465:c.*18_*193delins0,NM_015991:c.*18_*193delins0,NM_001347466:c.*18_*193delins0)
chr1	22968582	22968818	237	22968691	21	12.5863	5.89812	9.92086	K562_peak_1954	0	NM_001114101	C1QC	1418	NR_106742	MIR6127	8841	upstream	C1QC
chr1	22976854	22977073	220	22976973	23	13.9172	6.16175	11.1555	K562_peak_1955	0	NM_000491	C1QB	2718	NR_106742	MIR6127	17104	intergenic	C1QC(dist=2250),C1QB(dist=2401)
chr1	22981180	22981329	150	22981277	15	7.75023	4.45063	5.44138	K562_peak_1956	1	NM_001309192	EPHB2	56076	NR_106742	MIR6127	21395	intronic	C1QB
chr1	22988871	22989176	306	22989007	20	10.7341	5.15337	8.20397	K562_peak_1957	0	NM_001309192	EPHB2	48307	NR_106742	MIR6127	29164	downstream	C1QB
chr1	22992342	22992527	186	22992420	22	12.9509	5.88235	10.2536	K562_peak_1958	0	NM_001309192	EPHB2	44896	NR_106742	MIR6127	32575	intergenic	C1QB(dist=4213),EPHB2(dist=44804)
chr1	23021303	23021487	185	23021342	11	6.92029	4.64704	4.66652	K562_peak_1959	0	NM_001309192	EPHB2	15936	NR_106742	MIR6127	61536	intergenic	C1QB(dist=33174),EPHB2(dist=15844)
chr1	23031027	23031297	271	23031152	30	22.3111	8.69565	18.8854	K562_peak_1960	0	NM_001309192	EPHB2	6169	NR_106742	MIR6127	71303	intergenic	C1QB(dist=42898),EPHB2(dist=6034)
chr1	23037159	23037423	265	23037299	16	7.1102	3.96733	4.84441	K562_peak_1961	4	NR_039832	MIR4684	8719	NR_106742	MIR6127	77432	UTR5	EPHB2(NM_001309193:c.-145_-53delins0,NM_017449:c.-145_-53delins0,NM_001309192:c.-145_-53delins0,NM_004442:c.-145_-53delins0)
chr1	23058409	23058644	236	23058538	25	14.6833	6.13208	11.8633	K562_peak_1962	4	NM_001009999	KDM1A	287414	NR_106742	MIR6127	98667	intronic	EPHB2
chr1	23066215	23066468	254	23066325	30	21.3398	8.21192	17.9972	K562_peak_1963	4	NM_001009999	KDM1A	279599	NR_106742	MIR6127	106482	intronic	EPHB2
chr1	23076887	23077036	150	23076955	13	5.96128	3.76851	3.80178	K562_peak_1964	4	NM_001009999	KDM1A	268979	NR_106742	MIR6127	117102	intronic	EPHB2
chr1	23079255	23079438	184	23079342	20	12.4177	6.01719	9.76346	K562_peak_1965	4	NM_001009999	KDM1A	266594	NR_106742	MIR6127	119487	intronic	EPHB2
chr1	23082885	23083034	150	23082894	11	4.00835	2.92326	2.05801	K562_peak_1966	4	NM_001009999	KDM1A	262981	NR_106742	MIR6127	123100	intronic	EPHB2
chr1	23087023	23087270	248	23087148	29	19.789	7.70218	16.5699	K562_peak_1967	4	NM_001009999	KDM1A	258794	NR_106742	MIR6127	127287	intronic	EPHB2
chr1	23102849	23103038	190	23102959	23	12.9713	5.70071	10.273	K562_peak_1968	4	NM_001009999	KDM1A	242997	NR_106742	MIR6127	143084	intronic	EPHB2
chr1	23107265	23107529	265	23107396	30	20.3237	7.72105	17.0645	K562_peak_1969	4	NM_001009999	KDM1A	238544	NR_106742	MIR6127	147538	intronic	EPHB2
chr1	23124675	23124852	178	23124763	20	11.0478	5.30973	8.48952	K562_peak_1970	4	NM_001009999	KDM1A	221177	NR_106742	MIR6127	164904	intronic	EPHB2
chr1	23147050	23147199	150	23147123	15	8.52187	4.87805	6.15246	K562_peak_1971	4	NM_001009999	KDM1A	198816	NR_106742	MIR6127	187265	intronic	EPHB2
chr1	23158568	23158793	226	23158660	29	17.7869	6.76437	14.7286	K562_peak_1972	4	NM_001009999	KDM1A	187260	NR_106742	MIR6127	198821	intronic	EPHB2
chr1	23161397	23161557	161	23161499	14	6.47585	3.91134	4.26603	K562_peak_1973	4	NM_001009999	KDM1A	184464	NR_106742	MIR6127	201618	intronic	EPHB2
chr1	23182719	23182959	241	23182855	11	5.32136	3.67534	3.20976	K562_peak_1974	4	NM_001009999	KDM1A	163102	NR_106742	MIR6127	222980	intronic	EPHB2
chr1	23188602	23188821	220	23188721	22	15.127	7.0122	12.2695	K562_peak_1975	4	NM_001009999	KDM1A	157229	NR_106742	MIR6127	228852	intronic	EPHB2
chr1	23199909	23200068	160	23199998	15	9.15259	5.23732	6.73273	K562_peak_1976	4	NM_001009999	KDM1A	145952	NR_036214	MIR4253	10269	intronic	EPHB2
chr1	23206637	23206861	225	23206731	18	10.2422	5.26316	7.74402	K562_peak_1977	4	NM_001009999	KDM1A	139192	NR_036214	MIR4253	17030	intronic	EPHB2
chr1	23215805	23215954	150	23215871	16	10.5201	5.82192	8.00397	K562_peak_1978	4	NM_001009999	KDM1A	130061	NR_036214	MIR4253	26160	intronic	EPHB2
chr1	23222355	23222536	182	23222440	14	8.73624	5.19031	6.35258	K562_peak_1979	4	NM_001009999	KDM1A	123495	NR_036214	MIR4253	32726	intronic	EPHB2
chr1	23227346	23227511	166	23227435	13	7.35199	4.56026	5.0702	K562_peak_1980	4	NM_001009999	KDM1A	118512	NR_036214	MIR4253	37709	intronic	EPHB2
chr1	23254761	23254972	212	23254900	10	4.46365	3.29341	2.44173	K562_peak_1981	0	NM_001009999	KDM1A	91074	NR_036214	MIR4253	65147	intergenic	EPHB2(dist=6768),LACTBL1(dist=24564)
chr1	23256896	23257045	150	23256971	17	9.81981	5.22496	7.34805	K562_peak_1982	0	NM_001009999	KDM1A	88970	NR_036214	MIR4253	67251	intergenic	EPHB2(dist=8903),LACTBL1(dist=22491)
chr1	23259331	23259570	240	23259438	23	14.359	6.38298	11.561	K562_peak_1983	0	NM_001009999	KDM1A	86490	NR_036214	MIR4253	69731	intergenic	EPHB2(dist=11338),LACTBL1(dist=19966)
chr1	23290839	23290988	150	23290911	14	7.67158	4.57317	5.36834	K562_peak_1984	1	NM_001009999	KDM1A	55027	NR_036214	MIR4253	101194	intronic	LACTBL1
chr1	23298179	23298504	326	23298313	22	10.3077	4.6371	7.80523	K562_peak_1985	0	NM_001009999	KDM1A	47599	NM_001289974	LACTBL1	6418	intergenic	LACTBL1(dist=6256),TEX46(dist=38823)
chr1	23300166	23300315	150	23300201	18	6.96641	3.65385	4.7096	K562_peak_1986	0	NM_001009999	KDM1A	45700	NM_001289974	LACTBL1	8317	intergenic	LACTBL1(dist=8243),TEX46(dist=37012)
chr1	23302895	23303184	290	23303009	43	29.0957	8.58537	25.0506	K562_peak_1987	0	NM_001009999	KDM1A	42901	NM_001289974	LACTBL1	11116	intergenic	LACTBL1(dist=10972),TEX46(dist=34143)
chr1	23316943	23317117	175	23317045	10	5.67913	4.0367	3.54099	K562_peak_1988	0	NM_001009999	KDM1A	28911	NM_001289974	LACTBL1	25107	intergenic	LACTBL1(dist=25020),TEX46(dist=20210)
chr1	23324003	23324363	361	23324142	32	27.6795	10.9091	23.7702	K562_peak_1989	0	NM_001009999	KDM1A	21758	NM_001289974	LACTBL1	32260	intergenic	LACTBL1(dist=32080),TEX46(dist=12964)
chr1	23345678	23346258	581	23345861	30	17.7903	6.5678	14.7317	K562_peak_1990	2	NR_036057	MIR3115	24830	NM_001242521	C1orf234	3625	exonic	KDM1A
chr1	23374253	23374458	206	23374357	22	18.4866	8.90682	15.3706	K562_peak_1991	2	NR_033690	ZNF436-AS1	321108	NM_001242521	C1orf234	32012	intronic	KDM1A
chr1	23407980	23408179	200	23408077	23	18.0987	8.39161	15.0174	K562_peak_1992	2	NR_033690	ZNF436-AS1	287384	NR_039614	MIR4419A	23652	exonic	KDM1A
chr1	23425303	23425512	210	23425400	16	8.01523	4.43286	5.67878	K562_peak_1993	2	NR_033690	ZNF436-AS1	270056	NR_039614	MIR4419A	40980	intronic	LUZP1
chr1	23426810	23426976	167	23426908	12	5.14274	3.44371	3.06362	K562_peak_1994	2	NR_033690	ZNF436-AS1	268571	NR_039614	MIR4419A	42466	intronic	LUZP1
chr1	23429915	23430099	185	23430012	23	14.1597	6.28272	11.3749	K562_peak_1995	2	NR_033690	ZNF436-AS1	265457	NR_039614	MIR4419A	45580	intronic	LUZP1
chr1	23437264	23437717	454	23437385	28	19.317	7.71277	16.1404	K562_peak_1996	2	NR_033690	ZNF436-AS1	257973	NR_039614	MIR4419A	53063	intronic	LUZP1
chr1	23441669	23441882	214	23441785	28	18.9506	7.53247	15.8012	K562_peak_1997	2	NR_033690	ZNF436-AS1	253688	NR_039614	MIR4419A	57348	intronic	LUZP1
chr1	23445815	23445964	150	23445846	11	5.43756	3.74415	3.31778	K562_peak_1998	2	NR_033690	ZNF436-AS1	249574	NR_039614	MIR4419A	61462	intronic	LUZP1
chr1	23494288	23494509	222	23494435	24	11.6225	4.92126	9.02757	K562_peak_1999	2	NR_033690	ZNF436-AS1	201065	NR_039614	MIR4419A	109971	intronic	LUZP1
[truncated: 135,659 more rows]

## Sheet: README
标题	说明
chr	peak所在染色体名称
start	peak区域的起始位置
end	peak区域的终止位置
length	peak区域的长度
abs_summit	peak区域的中心也称之为峰的染色体位置
pileup	peak区域的
-log10(pvalue)	p值取-log10运算，数值越大，说明peak越具有统计学显著性
fold_enrichment	peak区域的相比基因组背景的富集倍数
-lgo10(qvalue)	矫正后的p值取-log0运算，数值越大，说明peak越具有统计学显著性
name	peak的名称
#Overlaped_Genes	与peak区域存在overlap的基因个数
Downstream_FW_Gene	在基因组正链上距离peak3'区域最近的非overlap的转录本
Symbol	在基因组正链上距离peak3'区域最近的非overlap的转录本对应的基因名称
Distance	peak区域与下游最近的非overlap转录本的距离
Downstream_REV_Gene	在基因组负链上距离peak5'区域最近的非overlap的转录本
Symbol	在基因组负链上距离peak5'区域最近的非overlap的转录本对应的基因名称
Distance	peak区域与下游最近的非overlap转录本的距离
annovar_region	annovar软件注释到的peak区域对应的基因组区域
annovar_gene	annovar软件注释到的peak区域对应的基因
